# Supplementary material for: A catalog of Xenopus tropicalis transcription factors and their regional expression in the early gastrula stage embryo
Source: Dev Biol. Author manuscript; Available in PMC 2018 Jan 18. (PMC5596316; doi:10.1016/j.ydbio.2016.07.002)
Supplement: 1 [file NIHMS806821-supplement-1.xlsx]

## Sheet: TF catalog DBD domains
PF01388	ARID	ARID/BRIGHT DNA binding domain
PF01586	Basic	Myogenic Basic domain
PF09270	BTD	Beta-trefoil DNA-binding domain
PF00170	bZIP_1	bZIP transcription factor
PF07716	bZIP_2	Basic region leucine zipper
PF03131	bZIP_Maf	bZIP Maf transcription factor
PF02045	CBFB_NFYA	CCAAT-binding transcription factor (CBF-B/NF-YA) subunit B
PF03859	CG-1	CG-1 domain
PF16422	COE1_DBD	Transcription factor COE1 DNA-binding domain
PF04516	CP2	CP2 transcription factor
PF00313	CSD	'Cold-shock' DNA-binding domain
PF00859	CTF_NFI	CTF/NF-I family transcription modulation region
PF02376	CUT	CUT domain
PF00751	DM	DM DNA binding domain
PF02319	E2F_TDP	E2F/DP family winged-helix DNA-binding domain
PF00178	Ets	Ets-domain
PF00250	Forkhead	Forkhead domain
PF00320	GATA	GATA zinc finger
PF03615	GCM	GCM motif protein
PF02946	GTF2I	GTF2I-like repeat
PF11413	HIF-1	Hypoxia-inducible factor-1
PF00010	HLH	Helix-loop-helix DNA-binding domain
PF00505	HMG_box	HMG (high mobility group) box
PF00046	Homeobox	Homeobox domain
PF05920	Homeobox_KN	Homeobox KN domain
PF11569	Homez	Homeodomain leucine-zipper encoding, Homez
PF05044	HPD	Homeo-prospero domain
PF00447	HSF_DNA-bind	HSF-type DNA-binding
PF13551	HTH_29	Winged helix-turn helix
PF01381	HTH_3	Helix-turn-helix
PF13936	HTH_38	Helix-turn-helix domain
PF05225	HTH_psq	helix-turn-helix, Psq domain
PF00605	IRF	Interferon regulatory factor transcription factor
PF03165	MH1	MH1 domain
PF13837	Myb_DNA-bind_4	Myb/SANT-like DNA-binding domain
PF13873	Myb_DNA-bind_5	Myb/SANT-like DNA-binding domain
PF13921	Myb_DNA-bind_6	Myb-like DNA-binding domain
PF00249	Myb_DNA-binding	Myb-like DNA-binding domain
PF05224	NDT80_PhoG	NDT80 / PhoG like DNA-binding family
PF10491	Nrf1_DNA-bind	NLS-binding and DNA-binding and dimerisation domains of Nrf1
PF00870	P53	P53 DNA-binding domain
PF00292	PAX	'Paired box' domain
PF03792	PBC	PBC domain
PF02229	PC4	Transcriptional Coactivator p15 (PC4)
PF00157	Pou	Pou domain - N-terminal to homeobox domain
PF02257	RFX_DNA_binding	RFX DNA-binding domain
PF00554	RHD_DNA_bind	Rel homology DNA-binding domain
PF00853	Runt	Runt domain
PF01342	SAND	SAND domain
PF00319	SRF-TF	SRF-type transcription factor (DNA-binding and dimerisation domain)
PF02864	STAT_bind	STAT protein, DNA binding domain
PF10264	Stork_head	Winged helix Storkhead-box1 domain
PF00907	T-box	T-box
PF01285	TEA	TEA/ATTS domain family
PF03299	TF_AP-2	Transcription factor AP-2
PF05485	THAP	THAP domain
PF01167	Tub	Tub family
PF15337	Vasculin	Vascular protein family Vasculin-like 1
PF02892	zf-BED	BED zinc finger
PF00096	zf-C2H2	Zinc finger, C2H2 type
PF16622	zf-C2H2_11	zinc-finger C2H2-type
PF12756	zf-C2H2_2	C2H2 type zinc-finger (2 copies)
PF01530	zf-C2HC	Zinc finger, C2HC type
PF13913	zf-C2HC_2	zinc-finger of a C2HC-type
PF00105	zf-C4	Zinc finger, C4 type (two domains)
PF13465	zf-H2C2_2	Zinc-finger double domain
PF13909	zf-H2C2_5	C2H2-type zinc-finger domain
PF01422	zf-NF-X1	NF-X1 type zinc finger
