# Supplementary material for: A catalog of Xenopus tropicalis transcription factors and their regional expression in the early gastrula stage embryo
Source: Dev Biol. Author manuscript; Available in PMC 2018 Jan 18. (PMC5596316; doi:10.1016/j.ydbio.2016.07.002)
Supplement: 2 [file NIHMS806821-supplement-2.xlsx]

## Sheet: v9-TF-catalogue-2016.05.27
status: OK = systematic analysis, MAN = some degree of manual intervention, DUB = dubious genes remapped from v7 gene models	gene ID from gene models on the genome assembly v7.0	Xeterov = v9 gene ID, v7v9: = earlier sequence mapped to genome 9.0; other IDs are off-genome sequences	v9.0 assembly loci for earlier sequences mapped to the v9.0 genome	gene name used in v7 gene model	current gene name used in v9 gene model	gene name from inspection and manual annotation	possible gene names where v9 gene name is different from v7, manual or best human	gene names for closest human and mouse protein by blast score with e-value cutoff 1e-8. E-value of best match.	DBDs found in gene transcripts by pfam_scan, all unique domains reported, best e-value for each reported domain
status	v7 ID	v9 ID	v9 locus	v7 gene	v9 gene	our gene	annotation?	best Hs/Mm genes	v9 domains
OK	Xetro.K00004	v7v9:Xetro.K00004	scaffold_57:132506-128272					AC092835.2 Gm14412 7e-019	zf-C2H2 (3 0.0049)
OK		Xetrov90010165			accs			ACCS Accs 8e-160	Myb_DNA-bind_4 (1 4e-021)
OK	Xetro.J00392	Xetrov90025258		adnp	adnp	adnp		ADNP Adnp 0	Homeobox (1 7e-006)
OK	Xetro.F00708	Xetrov90015846		adnp2	adnp2	adnp2		ADNP2 Adnp2 4e-146	zf-H2C2_5 (2 0.0075)
MAN	Xetro.K04477	Xetrov90029394		aebp2		aebp2		AEBP2 Aebp2 2e-037
OK	Xetro.F01402	Xetrov90016046		ahr	ahr	ahr		AHR Ahr 0	HLH (1 3.2e-005)
OK	Xetro.F01003	v7v9:Xetro.F01003	Chr06:38645271-38638032	ahrr		ahrr		AHRR Ahrr 1e-024	HLH (1 3.3e-007)
MAN	Xetro.I00605	Xetrov90014899		aire		aire		AIRE Aire 3e-024
OK	Xetro.C01612	Xetrov90007884		alx1	alx1	alx1		ALX1 Alx1 1e-160	Homeobox (1 1.5e-023)
OK	Xetro.D00130	Xetrov90010179		alx4	alx4	alx4		ALX4 Alx4 2e-144	Homeobox (1 5.9e-025)
OK	Xetro.H00522	Xetrov90020269		ar		ar		AR Ar 6e-142	zf-C4 (2 1.4e-012)
OK	Xetro.B00017	Xetrov90004792		arid1a	arid1a	arid1a		ARID1A Arid1a 0	ARID (1 3.4e-014)
OK	Xetro.E01006	Xetrov90013540		arid1b	arid1b	arid1b		ARID1B Arid1b 0	ARID (1 6.8e-016)
OK	Xetro.C01774	Xetrov90008093		arid2	arid2-like	arid2	arid2/arid2/	ARID2 Arid2 0	ARID (1 1.4e-023) RFX_DNA_binding (1 1.2e-022)
OK	Xetro.A02243	Xetrov90001481		arid3a	arid3a	arid3a		ARID3A Arid3a 0	ARID (3 3e-020)
OK	Xetro.G01064	Xetrov90008626		arid3b	arid3b	arid3b		ARID3B Arid3b 2e-138	ARID (1 5.4e-019)
OK	Xetro.H01632	Xetrov90021544		arid4a	arid4a	arid4a		ARID4A Arid4a 0	ARID (1 1.4e-019)
OK	Xetro.E00907	Xetrov90013814		arid4b	arid4b	arid4b		ARID4B Arid4b 0	ARID (2 1.8e-020)
OK	Xetro.G00324	Xetrov90017510		arid5b	arid5b-like.1	arid5b	arid5b/arid5b/	ARID5B Arid5b 0	ARID (1 9.5e-013)
OK	Xetro.K05080	Xetrov90022136		arnt	arnt	arnt		ARNT Arnt 0	HLH (3 2.3e-014)
OK	Xetro.C00694	Xetrov90008916		arnt2	arnt2	arnt2		ARNT2 Arnt2 0	HLH (1 1e-014)
MAN	Xetro.K04160	Xetrov90010138		arntl		arntl		ARNTL Arntl 0
MAN	Xetro.C00009	v7v9:Xetro.C00009	scaffold_554:31892-50741	arntl2		arntl2		ARNTL2 Arntl2 3e-018
OK	Xetro.B00859	Xetrov90004449		arx	arx	arx		ARX Arx 0	Homeobox (1 1.7e-024)
OK	Xetro.H00675	Xetrov90020516			LOC101733993	arx.2	/arx.2/	ARX Arx 1e-047	Homeobox (1 1.9e-023)
OK	Xetro.C01551	Xetrov90007817		ascl1	ascl1	ascl1		ASCL1 Ascl1 9e-083	HLH (1 5.9e-016)
OK	Xetro.G01820	Xetrov90019207		ascl2	LOC100494131	ascl2	ascl2/ascl2/ascl1.2	ASCL1 Ascl1 4e-024	HLH (1 2.8e-017)
OK	Xetro.D01697	Xetrov90007076		ascl3	LOC100490616	ascl4	ascl3/ascl4/	ASCL4 Ascl5 1e-026	HLH (1 2.3e-016)
OK	Xetro.B01443	Xetrov90006403		atf1	atf1	atf1		ATF1 Atf1 5e-097	bZIP_1 (1 6e-020)
OK	Xetro.I00376	Xetrov90024207		atf2	atf2	atf2		ATF2 Atf2 0	bZIP_1 (1 9.7e-012) bZIP_2 (1 2.7e-008) zf-C2H2 (2 0.0051)
OK	Xetro.E01541	Xetrov90013088		atf3	atf3	atf3		ATF3 Atf3 7e-079	bZIP_1 (1 2.2e-011)
OK	Xetro.D01314	Xetrov90012414		atf4	atf4	atf4		ATF4 Atf4 4e-087	bZIP_1 (1 8.5e-016)
OK	Xetro.G01682	Xetrov90018987		atf5	atf5	atf5		ATF5 Atf5 7e-059	bZIP_1 (1 2.5e-011)
OK	Xetro.G01683	Xetrov90018986		atf5.2	atf5.2	atf5.2	atf5.2/atf5.2/	ATF5 Atf5 2e-058	bZIP_1 (1 9.8e-012)
OK	Xetro.D01377	Xetrov90012341		atf6	atf6	atf6		ATF6 Atf6 0	bZIP_1 (1 3.1e-010)
OK	Xetro.H01041	Xetrov90020887		atf6b	atf6b	atf6b		ATF6B Atf6b 3e-115	bZIP_1 (1 2e-008)
OK	Xetro.B01515	Xetrov90006505		atf7	atf7	atf7		ATF7 Atf7 0	bZIP_1 (1 1.8e-012) zf-C2H2 (1 0.0091)
OK	Xetro.A02588	Xetrov90001222		atoh1	atoh1	atoh1		ATOH1 Atoh1 1e-051	HLH (1 3.4e-017)
OK	Xetro.G01902	Xetrov90018166						ATOH1 Atoh1 4e-014	HLH (1 6.1e-016)
OK	Xetro.G00677	Xetrov90017849		atoh7	atoh7	atoh7		ATOH7 Atoh7 3e-032	HLH (1 7.5e-018)
OK	Xetro.A03282	Xetrov90000412		atoh8	atoh8	atoh8		ATOH8 Atoh8 5e-055	HLH (1 4.3e-015)
OK	Xetro.B02162	Xetrov90004109		bach1	bach1	bach1		BACH1 Bach1 2e-177	bZIP_Maf (1 1.4e-011)
OK	Xetro.E00582	Xetrov90014210		bach2	bach2	bach2		BACH2 Bach2 0	bZIP_Maf (1 6e-012)
OK	Xetro.H00123	Xetrov90019891		barhl1	barhl1	barhl1		BARHL1 Barhl1 5e-155	Homeobox (1 4e-022)
OK	Xetro.D01220	Xetrov90012085		barhl2	barhl2	barhl2		BARHL2 Barhl2 4e-163	Homeobox (1 6.3e-021)
OK	Xetro.E01728	Xetrov90028595		barx1	barx1	barx1		BARX1 Barx1 7e-098	Homeobox (1 6.9e-021)
OK	Xetro.G01507	Xetrov90018450		barx2	barx2	barx2		BARX2 Barx2 2e-104	Homeobox (1 8.2e-021)
OK	Xetro.H01165	Xetrov90021124		batf	batf-like	batf	batf/batf/	BATF Batf 1e-030	bZIP_1 (1 2.2e-012)
OK		Xetrov90013087			batf3			BATF3 Batf3 5e-039	bZIP_1 (1 1e-011)
OK	Xetro.B00716	Xetrov90005704		bbx		bbx		BBX Bbx 0	HMG_box (1 5.2e-012)
OK	Xetro.E01294	Xetrov90013319		bcl11a	bcl11a	bcl11a		BCL11A Bcl11a 0	zf-H2C2_2 (5 1.6e-007) zf-C2H2 (2 9.1e-005)
MAN	Xetro.H01372	v7v9:Xetro.H01372	Chr08:69466064-69444943	bcl11b		bcl11b		BCL11B Bcl11b 0	zf-H2C2_2 (2 1.6e-007) zf-C2H2 (1 0.00011)
OK		Xetrov90021280			bcl11b			BCL11B Bcl11b 0	zf-H2C2_2 (2 3.7e-007) zf-C2H2 (1 0.00026)
OK	Xetro.E00096	Xetrov90014446		bcl6	bcl6	bcl6		BCL6 Bcl6 0	zf-H2C2_2 (8 4.8e-007) zf-C2H2_11 (2 0.0013)
OK	Xetro.I01283	Xetrov90023478		bhlha15	bhlha15	bhlha15		BHLHA15 Bhlha15 1e-037	HLH (1 4.3e-016)
OK	Xetro.B00576	Xetrov90004233		bhlha9	bhlha9	bhlha9		BHLHA9 Bhlha9 4e-031	HLH (1 1.4e-009)
OK	Xetro.F00427	Xetrov90016858		bhlhe22	bhlhe22	bhlhe22		BHLHE22 Bhlhe22 1e-092	HLH (1 1.8e-013)
OK	Xetro.D02385	Xetrov90012661		bhlhe40	bhlhe40	bhlhe40		BHLHE40 Bhlhe40 7e-101	HLH (1 1.7e-011)
MAN	Xetro.K03464	Xetrov90025873		bhlhe41		bhlhe41		BHLHE41 Bhlhe41 3e-118
OK	Xetro.C00628	Xetrov90008839		bnc1	bnc1	bnc1		BNC1 Bnc1 0	zf-C2H2 (1 0.0038)
OK	Xetro.A01856	Xetrov90002079		bnc2	bnc2	bnc2		BNC2 Bnc2 0	zf-C2H2 (1 0.0043)
OK	Xetro.G01433	Xetrov90018859		bsx	bsx	bsx		BSX Bsx 3e-088	Homeobox (1 7.6e-021)
MAN	Xetro.G01651	Xetrov90018921		camta1		camta1		CAMTA1 Camta1 0
OK	Xetro.K02167	Xetrov90028002		camta2	camta2-like.1	camta2	camta2/camta2/	CAMTA2 Camta2 0	CG-1 (1 5.9e-043)
OK	Xetro.I01093	Xetrov90023751		carhsp1	carhsp1	carhsp1		CARHSP1 Carhsp1 1e-063	CSD (1 1.2e-013)
OK		Xetrov90005960			carkd-like		//carkd	CARKD Carkd 2e-134	Myb_DNA-bind_4 (1 3.7e-019)
OK		Xetrov90001974			LOC101733096		//ccdc17	CCDC17 Ccdc17 1e-052	zf-C2H2 (1 0.0095)
OK		Xetrov90011694						CCDC17 Ccdc17 2e-017	zf-C2H2 (1 0.0048)
OK	Xetro.D00737	Xetrov90011432		ccdc79	ccdc79	ccdc79		CCDC79 Ccdc79 1e-026	Myb_DNA-binding (1 0.00035)
OK		Xetrov90023022			clip4		//cd2bp2	CD2BP2 Cd2bp2 6e-082	HTH_29 (1 2.4e-006)
OK	Xetro.K05156	Xetrov90015281		cdc5l	cdc5l	cdc5l		CDC5L Cdc5l 0	Myb_DNA-bind_6 (1 1.3e-012)
OK	Xetro.C00970	Xetrov90007180		cdx1	cdx1	cdx1		CDX1 Cdx1 6e-074	Homeobox (1 3.2e-019)
OK	Xetro.B01816	Xetrov90006715		cdx2	cdx2	cdx2		CDX2 Cdx2 1e-053	Homeobox (1 1.2e-019)
OK	Xetro.H00596	Xetrov90020390		cdx4	cdx4	cdx4		CDX4 Cdx4 1e-052	Homeobox (2 6e-019)
OK	Xetro.D00685	Xetrov90010662		cebpa	cebpa	cebpa		CEBPA Cebpa 1e-087	bZIP_2 (1 5.9e-018)
OK	Xetro.J00385	Xetrov90025265		cebpb	cebpb	cebpb		CEBPB Cebpb 1e-074	bZIP_2 (1 8.8e-017)
OK	Xetro.F00500	Xetrov90016780		cebpd	cebpd	cebpd		CEBPD Cebpb 1e-069	bZIP_2 (1 7.4e-016)
OK	Xetro.A01551	Xetrov90002411		cebpe	cebpe	cebpe		CEBPE Cebpe 2e-060	bZIP_2 (1 4.5e-015)
OK	Xetro.D01459	Xetrov90012288		cebpg	cebpg	cebpg		CEBPG Cebpg 8e-047	bZIP_2 (2 4.6e-015)
MAN	Xetro.B01023	Xetrov90005855		znf828		champ1		CHAMP1 Champ1 1e-041
OK	Xetro.G01789	Xetrov90019090		cic	cic-like	cic	cic/cic/	CIC Cic 0	HMG_box (1 1.5e-016)
OK		Xetrov90019817			ciz1-like		//ciz1	CIZ1 Ciz1 3e-076	zf-C2H2_2 (1 0.0087)
OK	Xetro.A03039	Xetrov90000675		clock	clock	clock		CLOCK Clock 0	HLH (1 4e-008)
OK	Xetro.H00690	Xetrov90020501		pasd1		pasd1		CLOCK Clock 3e-171	HLH (1 1.9e-008)
OK	Xetro.I00440	Xetrov90023858		creb1	creb1	creb1		CREB1 Creb1 9e-174	bZIP_1 (2 1.7e-018)
OK	Xetro.D00213	Xetrov90010241		creb3l1		creb3l1		CREB3L1 Creb3l1 1e-118	bZIP_1 (1 2.4e-017)
OK	Xetro.C00079	Xetrov90027805		creb3l2	creb3l2	creb3l2		CREB3L2 Creb3l2 4e-154	bZIP_1 (1 6e-014)
MAN	1012155088	Xt7:1012155088				creb3		CREB3L3 Creb3
OK	Xetro.K04935	Xetrov90029273		creb3l4	creb3l4	creb3l4		CREB3L4 Creb3l4 1e-082	bZIP_1 (1 4.7e-014)
OK	Xetro.F01321	Xetrov90015890		creb5	creb5-like	creb5	creb5/creb5/	CREB5 Creb5 0	bZIP_1 (1 1.3e-012)
OK	Xetro.C00139	Xetrov90028625		crebl2	crebl2	crebl2		CREBL2 Crebl2 2e-047	bZIP_2 (1 3.5e-007)
MAN	Xetro.C01396	Xetrov90007650		c5orf41		crebrf		CREBRF Crebrf 0
OK	Xetro.B02240	Xetrov90006978		crebzf	crebzf	crebzf		CREBZF Crebzf 5e-040	bZIP_1 (1 3.6e-007)
OK	Xetro.F01627	Xetrov90015624		crem	crem	crem		CREM Crem 9e-043	bZIP_1 (1 1.7e-018)
OK	Xetro.D01423	Xetrov90012251		csdc2	csdc2	csdc2		CSDC2 Csdc2 7e-069	CSD (1 1.5e-011)
OK	Xetro.A01302	Xetrov90005135		csde1	csde1	csde1		CSDE1 Csde1 0	CSD (9 1.4e-016)
OK	Xetro.D00537	Xetrov90011228		ctcf	ctcf	ctcf		CTCF Ctcf 0	zf-H2C2_2 (14 7.4e-008)
OK	Xetro.B00429	Xetrov90004589		cux1	cux1	cux1		CUX1 Cux1 0	CUT (3 1e-024) Homeobox (1 5.3e-015)
OK	Xetro.A00646	Xetrov90003176		cux2	cux2	cux2		CUX2 Cux2 0	CUT (6 8.6e-025) Homeobox (2 8.7e-013)
OK	Xetro.G01755	Xetrov90018994		dbp	dbp	dbp		DBP Dbp 1e-082	bZIP_2 (1 8.4e-015)
OK	Xetro.D00034	Xetrov90030661		dbx1	dbx1	dbx1		DBX1 Dbx1 1e-134	Homeobox (1 2.8e-020)
OK	Xetro.C01776	Xetrov90008095		dbx2	dbx2	dbx2		DBX2 Dbx2 1e-058	Homeobox (1 5.1e-019)
OK	Xetro.B01394	Xetrov90006330		ddit3	ddit3	ddit3		DDIT3 Ddit3 1e-027	bZIP_2 (1 9.4e-005)
OK	Xetro.D01019	Xetrov90010938		deaf1	deaf1-like	deaf1	deaf1/deaf1/	DEAF1 Deaf1 3e-173	SAND (1 3.1e-024)
OK		Xetrov90020469			diaph2			DIAPH2 Diaph2 0	bZIP_1 (1 0.0076)
OK	Xetro.I00326	Xetrov90024264		dlx1	dlx1	dlx1		DLX1 Dlx1 8e-122	Homeobox (1 7.9e-020)
OK	Xetro.I00325	Xetrov90024263		dlx2	dlx2	dlx2		DLX2 Dlx2 3e-104	Homeobox (1 6.4e-020)
OK	Xetro.J00553	Xetrov90024886		dlx3	dlx3	dlx3		DLX3 Dlx3 5e-062	Homeobox (1 2e-011)
OK	Xetro.F01441	Xetrov90030194		dlx5	dlx5	dlx5		DLX5 Dlx5 4e-130	Homeobox (1 7.9e-020)
OK	Xetro.F01439	Xetrov90030193		dlx6	dlx6	dlx6		DLX6 Dlx6 1e-118	Homeobox (1 1.9e-020)
OK	Xetro.J00555	Xetrov90024888		dlx4	dlx4	dlx4	dlx4/dlx4/dlx6.2	DLX6 Dlx6 5e-060	Homeobox (1 8.7e-021)
OK	Xetro.D01918	Xetrov90011822		dmbx1	dmbx1	dmbx1		DMBX1 Dmbx1 2e-149	Homeobox (1 5.1e-022)
OK	Xetro.A01696	Xetrov90002235		dmrt1	dmrt1	dmrt1		DMRT1 Dmrt1 4e-117	DM (1 2.2e-021)
OK	Xetro.A01698	Xetrov90002233		dmrt2	dmrt2	dmrt2		DMRT2 Dmrt2 7e-177	DM (1 5.2e-021)
OK	Xetro.A01697	Xetrov90002234		dmrt3	dmrt3	dmrt3		DMRT3 Dmrt3 0	DM (1 9.7e-023)
OK	Xetro.A01813	Xetrov90002122		dmrta1	dmrta1	dmrta1		DMRTA1 Dmrta1 3e-113	DM (1 1.4e-022)
OK	Xetro.D01969	Xetrov90011892		dmrta2	dmrta2	dmrta2		DMRTA2 Dmrta2 4e-159	DM (1 3.2e-022)
OK	Xetro.D02000	Xetrov90011926		dmrtb1	dmrtb1	dmrtb1		DMRTB1 Dmrtb1 1e-018	DM (1 2.7e-015)
OK	Xetro.C01994	Xetrov90008333		dmtf1	dmtf1	dmtf1		DMTF1 Dmtf1 0	Myb_DNA-binding (1 1.6e-017)
OK	Xetro.F01552	Xetrov90015699		dnajc1	dnajc1	dnajc1		DNAJC1 Dnajc1 0	Myb_DNA-binding (2 1.8e-007)
OK	Xetro.C01957	Xetrov90008298		dnajc2	dnajc2	dnajc2		DNAJC2 Dnajc2 0	Myb_DNA-binding (2 1.2e-011)
MAN	Xetro.A00341	Xetrov90003678		dnajc21		dnajc21		DNAJC21 Dnajc21 0
OK	Xetro.G00718	Xetrov90017997		drgx	drgx-like	drgx	drgx/drgx/	DRGX Prrxl1 2e-104	Homeobox (2 4.1e-024)
OK		Xetrov90027106			LOC101731566		//dspp	DSPP Dspp 3e-029	THAP (1 2.3e-006)
OK	Xetro.G00875	Xetrov90018120			LOC100496651	mxtx1	/mxtx1/dux4	DUX4 Dmbx1 1e-011	Homeobox (1 5.1e-016)
OK	v4:scaffold_925:225980-227959	v7v9:v4:scaffold_925:225980-2279	scaffold_48:46496-44517			sia3		DUX4 Duxbl3 2e-013	Homeobox (1 2.8e-017)
OK	Xetro.K00672	Xetrov90028979		sia2	sia2	sia2	sia2/sia2/duxa	DUXA Duxbl3 7e-012	Homeobox (1 7.6e-016)
OK		Xetrov90006827			dync2h1			DYNC2H1 Dync2h1 0	PBC (1 0.0012)
OK	Xetro.J00253	Xetrov90025429		e2f1	e2f1	e2f1		E2F1 E2f1 5e-097	E2F_TDP (1 9.4e-024)
OK	Xetro.F00739	Xetrov90015867		e2f3	e2f3	e2f3		E2F3 E2f3 1e-159	E2F_TDP (1 1.4e-024)
OK	Xetro.D02082	Xetrov90010820		e2f4	e2f4	e2f4		E2F4 E2f4 3e-146	E2F_TDP (1 4.9e-024)
OK	Xetro.F00334	Xetrov90016973		e2f5	e2f5	e2f5		E2F5 E2f5 3e-127	E2F_TDP (1 4.7e-023)
OK	Xetro.E00361	Xetrov90015149		e2f6	e2f6	e2f6		E2F6 E2f6 8e-077	E2F_TDP (1 4.4e-022)
OK	Xetro.C01751	Xetrov90008069		e2f7	e2f7	e2f7		E2F7 E2f7 0	E2F_TDP (2 7.3e-022)
OK	Xetro.D00073	Xetrov90027906		e2f8	e2f8	e2f8		E2F8 E2f8 8e-175	E2F_TDP (2 7.9e-020)
OK	Xetro.I01478	Xetrov90023249		e4f1	e4f1	e4f1		E4F1 E4f1 0	zf-H2C2_2 (16 9.7e-008)
OK		Xetrov90007172			ebf1-like	ebf1	/ebf1/	EBF1 Ebf1 0	COE1_DBD (1 1.1e-034)
OK	Xetro.C00957	v7v9:Xetro.C00957	Chr03:7031132-6998489	ebf1		ebf1		EBF1 Ebf1 3e-104	COE1_DBD (1 2.5e-106)
OK	Xetro.C00385	Xetrov90009004		ebf2	ebf2	ebf2		EBF2 Ebf2 0	COE1_DBD (1 2.1e-140)
OK	Xetro.A03361	Xetrov90000278		ebf4		ebf4		EBF3 Ebf3 0	COE1_DBD (3 1.1e-034)
OK	Xetro.G00370	Xetrov90017592		ebf3	ebf3-like	ebf3	ebf3/ebf3/	EBF3 Ebf3 0	COE1_DBD (2 3.4e-147)
OK	Xetro.K04885	Xetrov90019668		edf1	edf1	edf1		EDF1 Edf1 1e-070	HTH_3 (1 5.1e-011)
OK		Xetrov90017319						EEF1D Eef1d 7e-134	bZIP_1 (1 0.0056)
OK	Xetro.C01512	Xetrov90007781		egr1	egr1	egr1		EGR1 Egr1 0	zf-H2C2_2 (2 1.9e-008)
OK	Xetro.G00328	Xetrov90017506		egr2	egr2	egr2		EGR2 Egr2 1e-145	zf-H2C2_2 (2 1.8e-008)
OK	Xetro.C00275	Xetrov90009394		egr3	egr3	egr3		EGR3 Egr3 2e-148	zf-H2C2_2 (2 1.2e-008)
OK	Xetro.A03331	Xetrov90000310		egr4	egr4	egr4		EGR4 Egr4 3e-081	zf-H2C2_2 (2 1.1e-008)
OK	Xetro.D00109	Xetrov90010201		ehf	ehf	ehf		EHF Ehf 2e-123	Ets (1 4.4e-032)
OK	Xetro.B01197	Xetrov90006115		elf1	elf1	elf1		ELF1 Elf1 0	Ets (2 5.4e-034)
OK	Xetro.A02784	Xetrov90000994		elf2	elf2	elf2		ELF2 Elf2 0	Ets (2 1.2e-034)
OK	Xetro.A01194	Xetrov90005072		elf3	elf3	elf3		ELF3 Elf3 4e-092	Ets (1 1e-030)
MAN	Xetro.D00108	v7v9:Xetro.D00108	Chr04:4438706-4448790	elf5		elf5		ELF5 Elf5 7e-075	Ets (1 3.1e-029)
OK	Xetro.B01732	Xetrov90019187		elf5l	elf5l	elf5.2	elf5l/elf5.2/	ELF5 Elf5 1e-033	Ets (1 1.4e-028)
OK	Xetro.K02178	Xetrov90028021		elk1	elk1	elk1		ELK1 Elk1 3e-069	Ets (1 5.6e-011)
OK	Xetro.C01572	Xetrov90007844		elk3	elk3	elk3		ELK3 Elk3 2e-178	Ets (1 1.3e-033)
OK	Xetro.A01182	Xetrov90005084		elk4	elk4	elk4		ELK4 Elk4 2e-137	Ets (1 3.1e-035)
OK	Xetro.H01679	Xetrov90021614		c14orf43	elmsan1	elmsan1	c14orf43/elmsan1/	ELMSAN1 Elmsan1 0	Myb_DNA-binding (1 0.00014)
OK	Xetro.C01497	Xetrov90007763		emx1	emx1	emx3	emx1/emx3/	EMX1 Emx1 2e-062	Homeobox (1 2.6e-021)
OK	Xetro.A03322	Xetrov90000319		emx1.2	emx1.2	emx1	emx1.2/emx1/	EMX1 Emx1 2e-058	Homeobox (1 2e-022)
OK		Xetrov90026626						EMX1 Emx1 2e-057	Homeobox (1 5.7e-022)
OK	Xetro.G00144	Xetrov90029427		emx2	emx2	emx2		EMX2 Emx2 1e-137	Homeobox (1 7.8e-021)
MAN	Xetro.K04459	Xetrov90029322		en1		en1		EN1 En1 1e-011
OK	Xetro.F01689	Xetrov90015586		en2	en2	en2		EN2 En2 1e-084	Homeobox (1 3.3e-021)
OK	Xetro.F01268	Xetrov90016435		eomes	eomes	eomes		EOMES Eomes 0	T-box (1 1.4e-073)
OK		Xetrov90003041			ep400			EP400 Ep400 0	Myb_DNA-binding (1 0.01)
OK	Xetro.E01501	Xetrov90013155		epas1	epas1	epas1		EPAS1 Epas1 0	HIF-1 (1 3.9e-018) HTH_29 (1 5.5e-006)
OK	Xetro.G01785	Xetrov90019088		erf	erf	erf		ERF Erf 0	Ets (1 8.7e-032)
OK	Xetro.G01757	Xetrov90019078		loc390937		loc390937		ERF RP24-158L15.3 2e-098	Ets (1 1.9e-033)
OK	Xetro.B02227	Xetrov90004016		erg	erg	erg		ERG Erg 0	Ets (1 1.5e-035)
OK	Xetro.E01119	Xetrov90013457		esr1	esr1	esr1		ESR1 Esr1 0	zf-C4 (1 4.6e-031)
OK	Xetro.H01570	Xetrov90021500		esr2	esr2	esr2		ESR2 Esr2 0	zf-C4 (2 3.4e-031)
OK	Xetro.D00907	Xetrov90011108		esrra	esrra	esrra		ESRRA Esrra 6e-150	zf-C4 (1 1.4e-030)
OK	Xetro.E01566	Xetrov90013064			esrrg	esrrg	/esrrg/	ESRRG Esrrg 0	zf-C4 (1 1.8e-030)
OK	Xetro.H01170	Xetrov90021134		esrrb	esrrb	esrrb	esrrb/esrrb/esrrg.2	ESRRG Esrrg 1e-170	zf-C4 (1 1.4e-030)
OK	Xetro.H01552	Xetrov90020962		esrrgr	esrrgr	esrrgr	esrrgr/esrrgr/esrrg.3	ESRRG Esrrg 6e-145	zf-C4 (1 3.4e-031)
OK	Xetro.G01513	Xetrov90018437		ets1	LOC100170599	ets1	ets1/ets1/	ETS1 Ets1 0	Ets (2 4.9e-036)
OK	Xetro.G02289	Xetrov90027763		etv2	etv2	etv2	etv2/etv2/ets1.2	ETS1 Ets1 2e-045	Ets (1 2.9e-036)
OK	Xetro.B02226	Xetrov90004014		ets2	ets2	ets2		ETS2 Ets2 0	Ets (1 1.6e-036)
OK	Xetro.F01418	Xetrov90016062		etv1	etv1	etv1		ETV1 Etv1 0	Ets (2 1.5e-037)
OK	Xetro.H02260	Xetrov90022271		etv3	etv3l	etv3	etv3/etv3/	ETV3 Etv3 2e-175	Ets (2 1e-032)
OK	Xetro.G02000	Xetrov90025211		etv4	etv4	etv4		ETV4 Etv1 8e-081	Ets (1 6.2e-039)
OK	Xetro.C00146	Xetrov90027650		etv6	LOC101731761	etv6	etv6/etv6/	ETV6 Etv6 2e-150	Ets (1 1e-028)
MAN	v7:scaffold_1:73660853-73667929	v7v9:v7:scaffold_1:73660853-7366	Chr02:66570247-66577323			etv7		ETV7 Etv6 2e-028
OK	Xetro.F01328	Xetrov90015898		evx1	evx1	evx1		EVX1 Evx1 7e-159	Homeobox (1 9.9e-021)
OK	Xetro.I00373	Xetrov90024216		evx2	evx2	evx2		EVX2 Evx2 4e-173	Homeobox (2 8.2e-021)
OK	Xetro.F01395	Xetrov90016042		ferd3l	ferd3l	ferd3l		FERD3L Ferd3l 7e-034	HLH (1 7.6e-016)
OK	Xetro.I00118	Xetrov90024503		fev	fev	fev		FEV Fev 3e-079	Ets (1 4.7e-036)
OK	Xetro.C01847	Xetrov90008174		fezf1	fezf1	fezf1		FEZF1 Fezf1 0	zf-H2C2_2 (4 2e-005) zf-C2H2 (1 7.2e-005)
OK	Xetro.D02480	Xetrov90012896		fezf2	fezf2	fezf2		FEZF2 Fezf2 0	zf-C2H2 (2 6.2e-006) zf-H2C2_2 (2 1.1e-005)
OK	Xetro.C00505	Xetrov90009190		figla	figla	figla		FIGLA Figla 1e-031	HLH (1 1.9e-017)
OK	Xetro.G01512	Xetrov90018439		fli1	fli1	fli1		FLI1 Fli1 0	Ets (1 4.7e-035)
OK	Xetro.H01163	Xetrov90021121		fos	fos	fos		FOS Fos 5e-128	bZIP_1 (1 2.4e-007)
OK	Xetro.H00928	Xetrov90020706		fosb	LOC100490871-like	fosb	fosb/fosb/	FOSB Fosb 2e-050	bZIP_1 (1 1.7e-008)
OK	Xetro.D01087	Xetrov90011019		fosl1	fosl1	fosl1		FOSL1 Fosl1 4e-066	bZIP_1 (1 4.5e-008)
OK	Xetro.E01686	Xetrov90012929		fosl2	fosl2-like	fosl2	fosl2/fosl2/	FOSL2 Fosl2 3e-131	bZIP_1 (1 1.5e-007)
OK	Xetro.H01725	Xetrov90021679		foxa1	foxa1	foxa1		FOXA1 Foxa1 3e-174	Forkhead (1 6.8e-037)
OK	Xetro.E01282	Xetrov90013306		foxa2	foxa2	foxa2		FOXA2 Foxa2 0	Forkhead (1 8.8e-037)
OK	Xetro.D01106	Xetrov90010996		foxa4	foxa4	foxa4	foxa4/foxa4/foxa2.2	FOXA2 Foxa2 4e-084	Forkhead (1 3.6e-037)
OK	Xetro.I00976	Xetrov90008680		foxb1	foxb1	foxb1		FOXB1 Foxb1 1e-159	Forkhead (1 4.4e-035)
OK	Xetro.A01641	Xetrov90002292		foxb2	foxb2	foxb2	foxb2/foxb2/foxb1.2	FOXB1 Foxb1 8e-088	Forkhead (1 4.1e-035)
OK	Xetro.F00849	Xetrov90016156		foxc1	foxc1	foxc1		FOXC1 Foxc1 0	Forkhead (1 3.2e-039)
OK	Xetro.D00902	Xetrov90011533		foxc2	foxc2	foxc2		FOXC2 Foxc2 0	Forkhead (1 2.9e-039)
OK	Xetro.A01780	Xetrov90003379		foxd1	foxd1	foxd1		FOXD1 Foxd1 1e-084	Forkhead (1 1.4e-037)
OK	Xetro.D01960	Xetrov90011875		foxd2	foxd2	foxd2		FOXD2 Foxd2 4e-081	Forkhead (1 5.8e-038)
OK	Xetro.D01825	Xetrov90011768		foxd3	foxd3	foxd3		FOXD3 Foxd3 4e-125	Forkhead (1 6.7e-038)
OK	Xetro.A01688	Xetrov90002244		foxd4l1.1	foxd4l1.1	foxd4l1.1	foxd4l1.1/foxd4l1.1/foxd3.2	FOXD3 Foxd3 1e-058	Forkhead (1 1.2e-036)
OK	Xetro.A01687	Xetrov90002245		foxd4l1.2	foxd4l1.2	foxd4l1.2	foxd4l1.2/foxd4l1.2/foxd3.3	FOXD3 Foxd3 2e-054	Forkhead (1 2.9e-036)
OK	Xetro.A01991	Xetrov90001842		foxe1	foxe1	foxe1		FOXE1 Foxe1 4e-083	Forkhead (1 9.6e-037)
OK	Xetro.D01959	Xetrov90011874		foxe3	foxe3	foxe3	foxe3/foxe3/foxe1.2	FOXE1 Foxe1 1e-063	Forkhead (1 2.9e-038)
OK	Xetro.D00825	Xetrov90011569		foxf1	foxf1	foxf1		FOXF1 Foxf1 3e-169	Forkhead (1 1.7e-037)
OK	Xetro.F00848	Xetrov90016155		foxf2	foxf2	foxf2		FOXF2 Foxf2 7e-163	Forkhead (1 1.2e-036)
OK	Xetro.H01796	Xetrov90021742		foxg1	foxg1	foxg1		FOXG1 Foxg1 0	Forkhead (1 6.7e-038)
OK	Xetro.K01510	Xetrov90026655		foxh1	foxh1	foxh1		FOXH1 Foxh1 1e-050	Forkhead (1 2.8e-025)
OK	Xetro.K04008	Xetrov90027470		foxh1.2	foxh1.2	foxh1.2	foxh1.2/foxh1.2/	FOXH1 Foxh1 4e-028	Forkhead (1 4.8e-010)
OK	Xetro.C01264	Xetrov90007506		foxi1	foxi1	foxi1		FOXI1 Foxi1 3e-159	Forkhead (1 8e-038)
OK	Xetro.A03290	Xetrov90000422		foxi4.1	foxi4.1	foxi3.1	foxi4.1/foxi3.1/foxi1.2	FOXI1 Foxi1 2e-093	Forkhead (1 2.3e-039)
OK	Xetro.A03291	Xetrov90000423		foxi4.2	foxi4.2	foxi3.2	foxi4.2/foxi3.2/foxi1.3	FOXI1 Foxi1 2e-081	Forkhead (1 2.6e-038)
OK	Xetro.C00851	Xetrov90017599		foxi2	foxi2	foxi2	foxi2/foxi2/foxi1.4	FOXI1 Foxi1 2e-073	Forkhead (1 2.1e-038)
OK	Xetro.J00116	Xetrov90025580		foxj1	foxj1	foxj1		FOXJ1 Foxj1 2e-143	Forkhead (1 6.9e-035)
OK	Xetro.I01455	Xetrov90023274		foxj1.2	foxj1.2	foxj1.2	foxj1.2/foxj1.2/	FOXJ1 Foxj1 5e-060	Forkhead (1 1.9e-035)
OK		Xetrov90017356				foxj2-3p		FOXJ2 Foxj2 4e-081	Forkhead (1 1e-010)
OK	Xetro.K04760	Xetrov90030557			foxj2	foxj2-5p	/foxj2-5p/	FOXJ2 Foxj2 4e-040	Forkhead (1 4.3e-017)
OK	Xetro.J00700	Xetrov90018674		foxj3	foxj3	foxj3		FOXJ3 Foxj3 0	Forkhead (1 4.2e-036)
OK	Xetro.J00030	Xetrov90028391		foxk2	foxk2	foxk2		FOXK2 Foxk2 0	Forkhead (1 1.3e-038)
OK	Xetro.D00903	Xetrov90011534		foxl1	foxl1	foxl1		FOXL1 Foxl1 7e-076	Forkhead (1 9.4e-039)
OK	Xetro.I01267	Xetrov90023498		loc100288524	LOC100488925	wi2-2373i1.2	loc100288524/wi2-2373i1.2/foxl1.	FOXL1 Gm5294 1e-076	Forkhead (1 2.4e-035)
OK	Xetro.I00658	Xetrov90014958		foxl2	foxl2	foxl2		FOXL2 Foxl2 4e-115	Forkhead (1 3.9e-038)
OK	Xetro.C00922	Xetrov90007082		foxm1	foxm1	foxm1		FOXM1 Foxm1 7e-123	Forkhead (1 4.7e-030)
OK	Xetro.B00374	Xetrov90004290		foxn1	foxn1	foxn1		FOXN1 Foxn1 6e-142	Forkhead (1 5.7e-032)
OK	Xetro.E01482	Xetrov90013178		foxn2	foxn2	foxn2		FOXN2 Foxn2 6e-179	Forkhead (1 1.1e-031)
OK	Xetro.H01223	Xetrov90021194		foxn3	foxn3	foxn3		FOXN3 Foxn3 0	Forkhead (4 1.4e-033)
OK	Xetro.A00984	Xetrov90002781		foxn4	foxn4	foxn4		FOXN4 Foxn4 2e-170	Forkhead (1 4.1e-032)
OK	Xetro.B01626	Xetrov90006624		foxo1	foxo1	foxo1		FOXO1 Foxo1 0	Forkhead (1 1.1e-025)
OK	Xetro.E00654	v7v9:Xetro.E00654	Chr05:75391941-75389337	foxo3		foxo3		FOXO3 Foxo3 0	Forkhead (1 6.7e-007)
OK	Xetro.E00653	Xetrov90014079			foxo3	foxo3	/foxo3/	FOXO3 Foxo3 0	Forkhead (1 5.7e-025)
OK	Xetro.H00568	Xetrov90020315		foxo4	foxo4	foxo4		FOXO4 Foxo4 1e-129	Forkhead (1 4.3e-026)
OK	Xetro.B00048	Xetrov90004837			foxo6	foxo6	/foxo6/	FOXO6 Foxo6 3e-038	Forkhead (1 2.6e-011)
OK	Xetro.D02437	Xetrov90012859		foxp1	foxp1	foxp1		FOXP1 Foxp1 0	Forkhead (3 1.2e-028)
OK	Xetro.C01816	Xetrov90008137		foxp2	foxp2	foxp2		FOXP2 Foxp2 0	Forkhead (6 6.1e-028)
OK	Xetro.H00342	Xetrov90019921		foxp3	foxp3	foxp3		FOXP3 Foxp3 3e-069	Forkhead (1 1.6e-025)
OK	Xetro.A01229	Xetrov90005031		foxp4	foxp4	foxp4		FOXP4 Foxp4 0	Forkhead (2 2.5e-027)
OK	Xetro.F00847	Xetrov90016154		foxq1	foxq1	foxq1		FOXQ1 Foxq1 4e-075	Forkhead (1 2.2e-032)
OK	Xetro.G01246	Xetrov90018819		foxr1	foxr1	foxr1	foxr1/foxr1/foxr2	FOXR2 Foxr2 4e-015	Forkhead (2 2.5e-005)
OK	Xetro.B02168	Xetrov90004130		gabpa	gabpa	gabpa		GABPA Gabpa 0	Ets (1 8.1e-033)
OK	Xetro.K03763	Xetrov90026728		gata1	gata1	gata1		GATA1 Gata1 2e-077	GATA (2 1e-014)
OK	Xetro.D02243	Xetrov90012741		gata2	gata2	gata2		GATA2 Gata2 0	GATA (4 3.3e-014)
OK	Xetro.C02032	Xetrov90008376		gata3	gata3	gata3		GATA3 Gata3 0	GATA (4 3.1e-014)
OK	Xetro.K05138	Xetrov90026121		gata4	gata4	gata4		GATA4 Gata4 3e-144	GATA (2 7.7e-015)
OK	Xetro.K02609	Xetrov90028957		gata5	gata5	gata5		GATA5 Gata5 8e-119	GATA (2 1.4e-014)
OK	Xetro.F00583	Xetrov90016691		gata6	gata6	gata6		GATA6 Gata6 6e-146	GATA (6 1.8e-014)
OK	Xetro.F01479	Xetrov90015780		gatad1	gatad1	gatad1		GATAD1 Gatad1 1e-122	GATA (1 9.5e-005)
OK	Xetro.A02284	Xetrov90002000		gatad2a	gatad2a	gatad2a		GATAD2A Gatad2a 0	GATA (1 6.2e-007)
OK	Xetro.K03081	Xetrov90030336		gatad2b	gatad2b	gatad2b		GATAD2B Gatad2b 0	GATA (1 1.8e-009)
MAN	v4:scaffold_2875:666-1235	v4:scaffold_2875:666-1235				gbx1		GBX1 Gbx1 4e-056
OK	Xetro.I00870	Xetrov90024090		gbx2.1	gbx2.1	gbx2.1	gbx2.1/gbx2.1/gbx2	GBX2 Gbx2 6e-153	Homeobox (1 4.5e-023)
OK	Xetro.I00872	Xetrov90024093		gbx2.2	gbx2.2	gbx2.2	gbx2.2/gbx2.2/	GBX2 Gbx2 7e-149	Homeobox (1 8.7e-023)
OK		Xetrov90008476			gcc1			GCC1 Gcc1 0	bZIP_1 (1 0.0056)
OK	Xetro.E00441	Xetrov90014718		gcm1	gcm1	gcm1		GCM1 Gcm1 2e-089	GCM (1 2.7e-071)
OK	Xetro.F00805	Xetrov90016572		gcm2	gcm2	gcm2		GCM2 Gcm2 3e-148	GCM (1 6.2e-072)
OK	Xetro.D01201	Xetrov90012071		gfi1	gfi1	gfi1		GFI1 Gfi1 9e-153	zf-H2C2_2 (3 2.8e-006) zf-C2H2 (1 1.3e-005)
OK	Xetro.H00115	Xetrov90019900		gfi1b	gfi1b	gfi1b		GFI1B Gfi1b 9e-118	zf-H2C2_2 (5 1.2e-007)
OK	Xetro.B01387	Xetrov90006323		gli1.1	gli1	gli1.1	gli1.1/gli1.1/gli2.2	GLI2 Gli2 0	zf-H2C2_2 (2 2.2e-007) zf-C2H2 (1 0.00028)
OK	Xetro.K02647	Xetrov90029134		gli2	gli2	gli2		GLI2 Gli2 0	zf-H2C2_2 (2 2.4e-007) zf-C2H2 (1 0.00079)
OK	Xetro.F01109	Xetrov90016302		gli3	gli3	gli3		GLI3 Gli3 0	zf-H2C2_2 (2 2.6e-007) zf-C2H2 (1 0.00032)
OK	Xetro.D02001	Xetrov90011927		glis1	glis1	glis1		GLIS1 Glis1 1e-094	zf-H2C2_2 (2 8e-006)
OK	Xetro.I01449	Xetrov90023281		glis2	glis2-like	glis2	glis2/glis2/	GLIS2 Glis2 0	zf-H2C2_2 (2 1.1e-006) zf-C2H2 (1 0.0011)
OK	Xetro.A01712	Xetrov90002216		glis3	glis3	glis3		GLIS3 Glis3 0	zf-H2C2_2 (4 9.2e-006) zf-C2H2 (2 0.0066)
OK	Xetro.B00039	Xetrov90004823		gmeb1	gmeb1	gmeb1		GMEB1 Gmeb1 1e-177	SAND (3 2.5e-023)
OK	Xetro.K04589	Xetrov90029862		gmeb2	gmeb2	gmeb2		GMEB2 Gmeb2 5e-086	SAND (1 1.2e-024)
OK	Xetro.A00139	Xetrov90003560		gpbp1	gpbp1	gpbp1		GPBP1 Gpbp1 1e-088	Vasculin (1 1.9e-028)
OK	Xetro.D01881	Xetrov90011696		gpbp1l1	gpbp1l1	gpbp1l1		GPBP1L1 Gpbp1l1 4e-161	Vasculin (4 3.5e-030)
OK	Xetro.E00379	Xetrov90015130		grhl1	grhl1	grhl1		GRHL1 Grhl1 0	CP2 (1 1.9e-077)
OK	Xetro.F00234	Xetrov90017117		grhl2	grhl2	grhl2		GRHL2 Grhl2 0	CP2 (2 1.3e-085)
OK	Xetro.B00091	Xetrov90004885		grhl3	grhl3	grhl3		GRHL3 Grhl3 0	CP2 (1 1.2e-085)
OK	Xetro.H01277	Xetrov90021259		gsc	gsc	gsc		GSC Gsc 5e-103	Homeobox (1 5.7e-022)
OK	Xetro.A00830	Xetrov90002973			gsc2	gsc2	/gsc2/	GSC2 Gsc2 4e-033	Homeobox (1 8.5e-022)
OK	Xetro.B01818	Xetrov90006717		gsx1	gsx1	gsx1		GSX1 Gsx1 4e-103	Homeobox (1 1.3e-021)
OK	Xetro.A03048	Xetrov90000667		gsx2	gsx2	gsx2		GSX2 Gsx2 4e-091	Homeobox (1 6.4e-021)
OK	Xetro.B00645	Xetrov90005657		gtf2i	gtf2i	gtf2i		GTF2I Gtf2i 0	GTF2I (4 2.1e-030)
OK	Xetro.B00646	v7v9:Xetro.B00646	Chr02:96810084-96795996			gtf2i		GTF2I Gtf2i 2e-066	GTF2I (4 2.9e-029)
OK	Xetro.B00649	Xetrov90005662		gtf2ird1	gtf2ird1-like	gtf2ird1	gtf2ird1/gtf2ird1/	GTF2IRD1 Gtf2ird1 0	GTF2I (5 9.4e-031)
OK	Xetro.B01821	Xetrov90006720		gtf3a	gtf3a	gtf3a		GTF3A Gtf3a 2e-112	zf-C2H2 (2 0.0017)
OK	Xetro.J00795	Xetrov90024704		42Sp43	42Sp43	42Sp43	42Sp43/42sp43/gtf3a.2	GTF3A Gtf3a 6e-060	zf-H2C2_2 (1 6.4e-005) zf-C2H2 (3 0.00052)
OK	Xetro.E01426	Xetrov90013224		gzf1	gzf1	gzf1		GZF1 Gzf1 0	zf-H2C2_2 (7 7.5e-009)
OK	Xetro.C01160	Xetrov90007221		hand1	hand1	hand1		HAND1 Hand1 5e-070	HLH (1 3.8e-016)
OK	Xetro.A02941	Xetrov90000782		hand2	hand2	hand2		HAND2 Hand2 2e-108	HLH (1 8.7e-018)
OK	Xetro.C01935	Xetrov90008272		hbp1	hbp1	hbp1		HBP1 Hbp1 0	HMG_box (2 2.5e-014)
OK	Xetro.H00749	Xetrov90020562		hdx	hdx	hdx		HDX Hdx 0	Homeobox (2 4.3e-005)
OK	Xetro.A02979	Xetrov90000745		helt		helt		HELT Helt 2e-061	HLH (1 7.4e-005)
OK	Xetro.E00193	Xetrov90014389		hes1	hes1	hes1		HES1 Hes1 4e-112	HLH (1 7.6e-014)
OK	Xetro.G01450	Xetrov90018701		hes4	hes4	hes4	hes4/hes4/hes1.2	HES1 Hes1 9e-089	HLH (1 6e-014)
OK	Xetro.G01627	Xetrov90018893		hes2	hes2	hes2		HES2 Hes2 3e-035	HLH (1 6.5e-012)
OK	Xetro.G01622	Xetrov90018887			hes3-like		//hes3	HES3 Hes3 1e-026	HLH (1 9.7e-013)
OK	Xetro.G01493	Xetrov90018726		hes5.1	hes5.1	hes5.1	hes5.1/hes5.1/hes5	HES5 Hes5 2e-037	HLH (1 2.3e-014)
OK	Xetro.G01635	Xetrov90018902		hes8	hes8	hes8	hes8/hes8/hes5.2	HES5 Hes5 5e-032	HLH (1 3.5e-014)
OK	Xetro.G01494	Xetrov90018725		hes5.2	hes5.2	hes5.2	hes5.2/hes5.2/hes5.3	HES5 Hes5 4e-031	HLH (1 2.2e-013)
OK	Xetro.G01634	Xetrov90018901		hes3.3	hes3.3	hes3.3	hes3.3/hes3.3/hes5.4	HES5 Hes5 6e-027	HLH (1 2.1e-012)
OK	Xetro.G01640	Xetrov90018908		hes3.1	hes3.1	hes3.1	hes3.1/hes3.1/hes5.5	HES5 Hes5 2e-023	HLH (1 1.2e-013)
OK	Xetro.G01636	Xetrov90018903		esr10	esr10	esr10	esr10/esr10/hes5.6	HES5 Hes5 3e-022	HLH (1 1.9e-010)
OK	Xetro.G01638	Xetrov90018906			LOC100495414		//hes5.7	HES5 Hes5 8e-021	HLH (1 5.6e-010)
OK	Xetro.G01637	Xetrov90018905		hes9.1	hes9.1	hes9.1	hes9.1/hes9.1/hes5.8	HES5 Hes5 1e-018	HLH (2 2.6e-010)
OK	Xetro.G01639	Xetrov90018907			LOC733709		//hes5.9	HES5 Hes5 2e-017	HLH (1 4.5e-010)
OK	Xetro.I00651	Xetrov90014951		hes6.1	hes6.1	hes6.1	hes6.1/hes6.1/hes6	HES6 Hes6 3e-048	HLH (2 3.1e-007)
OK	Xetro.I00652	Xetrov90014953		hes6.2	hes6.2	hes6.2	hes6.2/hes6.2/	HES6 Hes6 9e-026	HLH (1 1.2e-013)
MAN	1012071810	Xt7:1012071810				esr5		HES7 Hes7
OK	Xetro.K01344	Xetrov90009908		hes7.2	hes7.2	hes7.2	hes7.2/hes7.2/	HES7 Hes7 3e-019	HLH (1 1.9e-012)
OK	Xetro.K01343	Xetrov90009907		hes7.1	hes7.1	hes7.1	hes7.1/hes7.1/hes7.3	HES7 Hes7 1e-015	HLH (1 1.7e-009)
OK	Xetro.D02526	Xetrov90030766		hesx1	hesx1	hesx1		HESX1 Hesx1 1e-051	Homeobox (1 1.2e-022)
OK	Xetro.F00359	Xetrov90016944		hey1	hey1	hey1		HEY1 Hey1 5e-140	HLH (1 3.7e-016)
OK	Xetro.E00771	Xetrov90013637		hey2	hey2	hey2		HEY2 Hey2 9e-155	HLH (1 3.2e-017)
OK	Xetro.G00635	Xetrov90017618		hhex	hhex	hhex		HHEX Hhex 5e-112	Homeobox (1 6.4e-020)
OK	Xetro.B00389	Xetrov90004307		hic1	hic1	hic1		HIC1 Hic1 0	zf-H2C2_2 (1 1.1e-007) zf-C2H2 (1 6.2e-006)
OK	Xetro.A00819	Xetrov90002983		hic2	hic2	hic2		HIC2 Hic2 0	zf-H2C2_2 (1 7.5e-008) zf-C2H2 (1 1.6e-005)
OK	Xetro.H01602	Xetrov90021514		hif1a	hif1a	hif1a		HIF1A Hif1a 0	HIF-1 (1 9.2e-015)
OK	Xetro.G01240	Xetrov90018826		hinfp	hinfp	hinfp		HINFP Hinfp 0	zf-H2C2_2 (2 5e-005) zf-C2H2 (2 0.00045)
OK	Xetro.F00814	Xetrov90016579		hivep1	hivep1	hivep1		HIVEP1 Hivep1 0	zf-H2C2_2 (2 2.7e-007)
OK	Xetro.E00846	Xetrov90013979		hivep2	hivep2	hivep2		HIVEP2 Hivep2 0	zf-H2C2_2 (2 4.1e-007)
OK	Xetro.B00051	Xetrov90004840		hivep3	hivep3	hivep3		HIVEP3 Hivep3 0	zf-H2C2_2 (2 1.8e-007)
OK	Xetro.J00407	Xetrov90025083		hlf	hlf	hlf		HLF Hlf 9e-144	bZIP_2 (2 9.7e-016)
OK	Xetro.E01591	Xetrov90013039		hlx	hlx	hlx		HLX Hlx 1e-118	Homeobox (1 3.5e-019)
OK	Xetro.K05213	Xetrov90029824			hmbox1-like.1	hmbox1	/hmbox1/	HMBOX1 Hmbox1 4e-136	Homeobox (1 3.6e-006)
OK	Xetro.K04809	Xetrov90030843		hmbox1	hmbox1-like.2		hmbox1//hmbox1.2	HMBOX1 Hmbox1 6e-031	CUT (1 0.006)
OK	Xetro.G01009	Xetrov90008593		hmg20a	hmg20a	hmg20a		HMG20A Hmg20a 4e-106	HMG_box (2 6.9e-018)
OK	Xetro.A02450	Xetrov90001328		hmg20b	hmg20b	hmg20b		HMG20B Hmg20b 2e-127	HMG_box (1 1.7e-020)
OK	Xetro.B01805	Xetrov90006702		hmgb1	hmgb1	hmgb1		HMGB1 Hmgb1 1e-108	HMG_box (2 3.9e-025)
OK	Xetro.A02937	Xetrov90000786		hmgb2	hmgb2	hmgb2		HMGB2 Hmgb2 4e-106	HMG_box (1 8.4e-025)
OK	Xetro.H00693	Xetrov90020498		hmgb3	hmgb3	hmgb3		HMGB3 Hmgb3 7e-104	HMG_box (1 1.3e-026)
OK	Xetro.C01010	Xetrov90007153		hmgxb3	LOC101731262	hmgxb3	hmgxb3/hmgxb3/	HMGXB3 Hmgxb3 0	HMG_box (3 1.9e-011)
OK	Xetro.K04165	v7v9:Xetro.K04165	scaffold_3113:5872-68			hmgxb3		HMGXB3 Hmgxb3 3e-053	HMG_box (1 5.1e-013)
OK	Xetro.D01592	Xetrov90012432		hmgxb4	hmgxb4	hmgxb4		HMGXB4 Hmgxb4 1e-167	HMG_box (1 5.6e-014)
OK	Xetro.A03218	Xetrov90029299		hmx1	hmx1	hmx1		HMX1 Hmx1 3e-058	Homeobox (1 1.8e-020)
OK	Xetro.G00406	Xetrov90017557		hmx2	hmx2	hmx2		HMX2 Hmx2 1e-079	Homeobox (1 9e-020)
OK	Xetro.A03217	Xetrov90029300		soho1	soho1	soho1	soho1/soho1/hmx2.2	HMX2 Hmx2 3e-031	Homeobox (1 6.1e-020)
OK	Xetro.G00405	Xetrov90017558		hmx3	hmx3	hmx3		HMX3 Hmx3 1e-113	Homeobox (1 2e-020)
OK	Xetro.A00895	Xetrov90002879		hnf1a	hnf1a	hnf1a		HNF1A Hnf1a 0	Homeobox (1 1.4e-005)
OK	Xetro.A01155	Xetrov90004709		hnf1b	hnf1b	hnf1b		HNF1B Hnf1b 0	Homeobox (1 7.4e-006)
OK	Xetro.J00343	Xetrov90025322		hnf4a	hnf4a-like	hnf4a	hnf4a/hnf4a/	HNF4A Hnf4a 0	zf-C4 (1 9.4e-030)
OK	Xetro.F00371	Xetrov90016927		hnf4g	hnf4g	hnf4g		HNF4G Hnf4g 0	zf-C4 (1 6.9e-028)
OK	Xetro.D00905	Xetrov90011536		hnf4b	hnf4b	hnf4b	hnf4b/hnf4b/hnf4g.2	HNF4G Hnf4g 1e-173	zf-C4 (1 6.4e-029)
OK	Xetro.A01548	Xetrov90002413		homez	homez	homez		HOMEZ Homez 4e-072	Homeobox (2 3.2e-006)
OK	Xetro.A02002	Xetrov90001980		hopx	hopx	hopx		HOPX Hopx 2e-020	Homeobox (2 7.6e-009)
OK	Xetro.F01340	Xetrov90015912		hoxa1	hoxa1	hoxa1		HOXA1 Hoxa1 8e-133	Homeobox (1 4.1e-021)
OK	Xetro.F01331	Xetrov90015901		hoxa10	hoxa10	hoxa10		HOXA10 Hoxa10 6e-123	Homeobox (1 2.8e-020)
OK	Xetro.F01330	Xetrov90015900		hoxa11	hoxa11	hoxa11		HOXA11 Hoxa11 1e-125	Homeobox (1 2.8e-019)
OK	Xetro.F01329	Xetrov90015899		hoxa13	hoxa13	hoxa13		HOXA13 Hoxa13 7e-110	Homeobox (1 2.7e-017)
OK	Xetro.F01339	Xetrov90015911		hoxa2	hoxa2	hoxa2		HOXA2 Hoxa2 5e-174	Homeobox (2 1.3e-021)
OK	Xetro.F01338	Xetrov90015909		hoxa3	hoxa3	hoxa3		HOXA3 Hoxa3 9e-163	Homeobox (2 7.9e-021)
OK	Xetro.F01335	Xetrov90015905		hoxa5	hoxa5	hoxa5		HOXA5 Hoxa5 6e-128	Homeobox (1 2.7e-021)
OK	Xetro.F01334	Xetrov90015904		hoxa6	hoxa6	hoxa6		HOXA6 Hoxa6 2e-097	Homeobox (1 9.6e-021)
OK	Xetro.F01333	Xetrov90015903		hoxa7	hoxa7	hoxa7		HOXA7 Hoxa7 1e-082	Homeobox (1 1.6e-020)
OK	Xetro.F01332	Xetrov90015902		hoxa9	hoxa9	hoxa9		HOXA9 Hoxa9 4e-105	Homeobox (1 3.9e-020)
OK	Xetro.J00751	Xetrov90024755		hoxb1	hoxb1	hoxb1		HOXB1 Hoxb1 2e-071	Homeobox (1 2.4e-021)
OK	Xetro.J00750	Xetrov90024756		hoxb2	hoxb2	hoxb2		HOXB2 Hoxb2 5e-095	Homeobox (1 9.6e-022)
OK	Xetro.J00749	Xetrov90024757		hoxb3	hoxb3	hoxb3		HOXB3 Hoxb3 1e-138	Homeobox (1 1e-020)
OK	Xetro.J00748	Xetrov90024758		hoxb4	hoxb4	hoxb4		HOXB4 Hoxb4 2e-070	Homeobox (1 4.8e-021)
OK	Xetro.J00747	Xetrov90024759		hoxb5	hoxb5	hoxb5		HOXB5 Hoxb5 4e-099	Homeobox (1 2.2e-021)
OK	Xetro.J00746	Xetrov90024760		hoxb6	hoxb6	hoxb6		HOXB6 Hoxb6 2e-093	Homeobox (1 4.6e-021)
OK	Xetro.J00745	Xetrov90024761		hoxb7	hoxb7	hoxb7		HOXB7 Hoxb7 2e-090	Homeobox (1 4.9e-021)
OK	Xetro.J00744	Xetrov90024762		hoxb8	hoxb8	hoxb8		HOXB8 Hoxb8 8e-125	Homeobox (1 1.6e-021)
OK	Xetro.J00743	Xetrov90024763		hoxb9	hoxb9	hoxb9		HOXB9 Hoxb9 6e-087	Homeobox (1 1.1e-020)
OK	Xetro.B01509	Xetrov90006467		hoxc10	hoxc10	hoxc10		HOXC10 Hoxc10 5e-136	Homeobox (1 2.3e-020)
OK	Xetro.B01510	Xetrov90006468		hoxc11	hoxc11	hoxc11		HOXC11 Hoxc11 4e-123	Homeobox (1 7.9e-019)
OK	Xetro.B01511	Xetrov90006469		hoxc12	hoxc12	hoxc12		HOXC12 Hoxc12 1e-109	Homeobox (1 2.8e-017)
OK	Xetro.B01512	Xetrov90006470		hoxc13	hoxc13	hoxc13		HOXC13 Hoxc13 2e-137	Homeobox (1 1.5e-016)
OK	Xetro.B01502	Xetrov90006460		hoxc4	hoxc4	hoxc4		HOXC4 Hoxc4 3e-105	Homeobox (1 1.7e-021)
OK	Xetro.F01336	Xetrov90015906		hoxa4	hoxa4	hoxa4	hoxa4/hoxa4/hoxc4.2	HOXC4 Hoxc4 2e-071	Homeobox (1 1e-021)
OK	Xetro.B01503	Xetrov90006461		hoxc5	hoxc5	hoxc5		HOXC5 Hoxc5 5e-091	Homeobox (1 1.1e-020)
OK	Xetro.B01504	Xetrov90006463		hoxc6	hoxc6	hoxc6		HOXC6 Hoxc6 3e-116	Homeobox (2 3e-020)
OK	Xetro.B01507	Xetrov90006465		hoxc8	hoxc8	hoxc8		HOXC8 Hoxc8 1e-134	Homeobox (1 1.4e-020)
OK	Xetro.B01508	Xetrov90006466		hoxc9	hoxc9	hoxc9		HOXC9 Hoxc9 1e-129	Homeobox (1 2.3e-020)
OK	Xetro.I00364	Xetrov90024227		hoxd1	hoxd1	hoxd1		HOXD1 Hoxd1 1e-073	Homeobox (1 4e-021)
OK	Xetro.I00370	Xetrov90024219		hoxd10	hoxd10	hoxd10		HOXD10 Hoxd10 4e-168	Homeobox (1 4.7e-020)
OK	Xetro.I00371	Xetrov90024218		hoxd11	hoxd11	hoxd11		HOXD11 Hoxd11 2e-089	Homeobox (1 1.1e-019)
OK	Xetro.I00372	Xetrov90024217		hoxd13	hoxd13	hoxd13		HOXD13 Hoxd13 1e-128	Homeobox (1 1.5e-017)
OK	Xetro.I00365	Xetrov90024226		hoxd3	hoxd3	hoxd3		HOXD3 Hoxd3 3e-169	Homeobox (1 2.4e-020)
OK	Xetro.B01499	Xetrov90006458		hoxc3	hoxc3	hoxc3	hoxc3/hoxc3/hoxd3.2	HOXD3 Hoxd3 2e-078	Homeobox (1 4.6e-020)
OK	Xetro.I00366	Xetrov90024224		hoxd4	hoxd4	hoxd4		HOXD4 Hoxd4 1e-093	Homeobox (1 1.9e-021)
OK	Xetro.I00368	Xetrov90024222		hoxd8	hoxd8	hoxd8		HOXD8 Hoxd8 2e-079	Homeobox (1 2.1e-020)
OK	Xetro.I00369	Xetrov90024220		hoxd9	hoxd9	hoxd9		HOXD9 Hoxd9 6e-083	Homeobox (1 2.6e-020)
OK	Xetro.K02263	Xetrov90028136		hsf1	hsf1	hsf1		HSF1 Hsf1 2e-149	HSF_DNA-bind (1 3.6e-013)
OK	Xetro.E00843	Xetrov90013983		hsf2	hsf2	hsf2		HSF2 Hsf2 0	HSF_DNA-bind (2 5.9e-033)
OK	Xetro.H00507	Xetrov90020253		hsf3	hsf3	hsf3	hsf3/hsf3/hsf2.2	HSF2 Hsf2 1e-074	HSF_DNA-bind (1 1.5e-032)
OK	Xetro.E00844	Xetrov90013981		hsf2.2	hsf2.2	hsf2.2	hsf2.2/hsf2.2/hsf2.3	HSF2 Hsf2 2e-047	HSF_DNA-bind (1 1.6e-030)
OK	Xetro.D00585	Xetrov90011379			hsf4	hsf4	/hsf4/	HSF4 Hsf4 4e-108	HSF_DNA-bind (1 1.2e-033)
OK	Xetro.B00897	Xetrov90004487			LOC100485482		//hsf5	HSF5 Hsf5 1e-041	HSF_DNA-bind (1 5.2e-018)
OK	Xetro.B00917	Xetrov90004507		hsf5	hsf5	hsf5		HSF5 Hsf5 2e-041	HSF_DNA-bind (1 2.1e-018)
OK	Xetro.E00391	Xetrov90015113		id2	id2	id2		ID2 Id2 2e-055	HLH (1 2.9e-012)
OK	Xetro.B00035	Xetrov90004815		id3	id3	id3		ID3 Id3 1e-028	HLH (1 5.3e-009)
OK	Xetro.F00733	Xetrov90016095		id4	id4	id4		ID4 Id4 3e-043	HLH (1 5.1e-012)
OK	Xetro.F01077	Xetrov90016328		ikzf1	ikzf1	ikzf1		IKZF1 Ikzf1 0	zf-H2C2_2 (2 3.4e-006)
OK	Xetro.I00787	Xetrov90024059		ikzf2	ikzf2	ikzf2		IKZF2 Ikzf2 0	zf-H2C2_2 (3 3.4e-008)
OK	Xetro.J00817	Xetrov90024678		ikzf3	ikzf3	ikzf3		IKZF3 Ikzf3 2e-164	zf-H2C2_2 (3 1.7e-007)
OK	Xetro.B01324	Xetrov90006252		ikzf4	ikzf4	ikzf4		IKZF4 Ikzf4 0	zf-H2C2_2 (5 4.9e-008) zf-C2H2 (1 0.0027)
OK	Xetro.G00403	Xetrov90017560		ikzf5	ikzf5	ikzf5		IKZF5 Ikzf5 0	zf-H2C2_2 (4 1.8e-006)
OK	Xetro.E01268	Xetrov90013286		insm1	insm1	insm1		INSM1 Insm1 2e-138	zf-C2H2 (4 0.00037)
OK	Xetro.H01737	Xetrov90021668		insm2	insm2	insm2		INSM2 Insm2 1e-102	zf-C2H2 (2 0.0001)
OK	Xetro.C01357	Xetrov90007536		irf1	irf1	irf1		IRF1 Irf1 3e-086	IRF (1 1.8e-039)
OK	Xetro.A02973	Xetrov90000753		irf2	irf2	irf2		IRF2 Irf2 8e-131	IRF (2 2.3e-040)
OK	Xetro.G01823	Xetrov90019203		irf3	irf3	irf3		IRF3 Irf3 8e-060	IRF (1 2.8e-032)
OK	Xetro.F00844	Xetrov90016151		irf4	irf4	irf4		IRF4 Irf4 0	IRF (1 7.9e-043)
OK		Xetrov90027369				irf10		IRF4 Irf4 4e-083	IRF (1 2.2e-005)
OK	Xetro.C02101	Xetrov90008457		irf5	irf5	irf5		IRF5 Irf5 1e-164	IRF (1 1.3e-039)
OK	Xetro.E00541	Xetrov90014142		irf6.2	irf6.2	irf6.2	irf6.2/irf6.2/	IRF6 Irf6 0	IRF (2 2.4e-038)
OK	Xetro.E00542	Xetrov90014143		irf6	irf6	irf6		IRF6 Irf6 0	IRF (1 1.3e-038)
OK	Xetro.D01053	Xetrov90011089		irf7	irf7	irf7		IRF7 Irf7 1e-028	IRF (1 1.8e-033)
OK	Xetro.D00824	Xetrov90011570		irf8	irf8	irf8		IRF8 Irf8 3e-151	IRF (1 4.2e-036)
OK	Xetro.A01559	Xetrov90002400		irf9	irf9	irf9		IRF9 Irf8 3e-067	IRF (2 5e-039)
OK	Xetro.F01165	Xetrov90015966		irx1	irx1	irx1		IRX1 Irx1 1e-174	Homeobox_KN (1 2e-015)
OK	Xetro.F00978	Xetrov90015965		irx2	irx2	irx2		IRX2 Irx2 0	Homeobox_KN (1 2.2e-015)
OK	Xetro.D00521	Xetrov90011248		irx3	irx3	irx3		IRX3 Irx3 3e-127	Homeobox_KN (2 1.7e-015)
OK	Xetro.F00976	Xetrov90015963		irx4	irx4	irx4		IRX4 Irx4 4e-174	Homeobox_KN (1 1.7e-015)
OK	Xetro.D00617	Xetrov90011250		irx5	irx5	irx5		IRX5 Irx5 4e-164	Homeobox_KN (1 2.3e-015)
OK	Xetro.D00616	Xetrov90011251		irx6	irx6	irx6		IRX6 Irx6 5e-092	Homeobox_KN (1 4.1e-016)
OK	Xetro.A00363	Xetrov90003600		isl1	isl1	isl1		ISL1 Isl1 0	Homeobox (1 2e-014)
OK	Xetro.G00984	Xetrov90008518		isl2	isl2	isl2		ISL2 Isl2 1e-158	Homeobox (1 1.2e-014)
OK	Xetro.C00150	Xetrov90026553		isx	LOC100489867	isx	isx/isx/	ISX Isx 3e-028	Homeobox (1 1.9e-023)
OK		Xetrov90016116			jarid2	jarid2		JARID2 Jarid2 0	ARID (1 5.8e-014)
OK	Xetro.D01841	Xetrov90011752		jun	jun	jun		JUN Jun 3e-130	bZIP_1 (1 8.5e-017)
OK	Xetro.F01615	Xetrov90026831		junb	junb	junb		JUNB Junb 2e-073	bZIP_1 (1 1.5e-015)
OK	Xetro.A02166	Xetrov90001582		jund	jund	jund		JUND Jund 9e-099	bZIP_1 (1 1.8e-016)
OK	Xetro.A02006	Xetrov90001976		jund.2	LOC100485288-like	jund.2	jund.2/jund.2/	JUND Jund 5e-061	bZIP_1 (1 2.1e-017)
OK		Xetrov90024890			kat7	kat7		KAT7 Kat7 0	zf-C2HC (8 1.5e-013)
OK		Xetrov90026237			kdm5a-like.1	kdm5a	/kdm5a/	KDM5A Kdm5a 0	ARID (1 1.1e-017)
OK		Xetrov90029957						KDM5A Kdm5a 7e-074	ARID (1 8.2e-020)
OK		Xetrov90026017			LOC101731415	kdm5a	/kdm5a/kdm5a.3	KDM5A Kdm5a 6e-073	ARID (1 1.7e-018)
OK		Xetrov90028767						KDM5A Kdm5a 6e-073	ARID (1 1.7e-018)
OK	1012086713	Xetrov90030026						KDM5A Kdm5a 6e-073	ARID (1 1.7e-018)
OK		Xetrov90028775			nrip3		//kdm5a.6	KDM5A Kdm5a 5e-064	ARID (1 2.2e-018)
OK		Xetrov90029284			LOC101734879-like		//kdm5a.7	KDM5A Kdm5a 1e-058	ARID (1 8.4e-019)
OK		Xetrov90030937						KDM5A Kdm5a 1e-053	ARID (1 9.5e-009)
OK		Xetrov90030938			kdm5a-like.2		//kdm5a.9	KDM5A Kdm5a 9e-047	ARID (1 1.6e-009)
OK		Xetrov90004729			kdm5b	kdm5b		KDM5B Kdm5b 0	ARID (1 1.8e-016)
OK		Xetrov90019917			kdm5c	kdm5c		KDM5C Kdm5c 0	ARID (2 6.3e-017)
OK	Xetro.F00230	Xetrov90017105		klf10	klf10	klf10		KLF10 Klf10 2e-120	zf-H2C2_2 (2 6.6e-008)
OK	Xetro.E00378	Xetrov90015131		klf11	klf11	klf11		KLF11 Klf11 6e-150	zf-H2C2_2 (2 6.2e-008)
OK	Xetro.B01176	Xetrov90006081		klf12	klf12	klf12		KLF12 Klf12 2e-166	zf-H2C2_2 (2 7.3e-008)
OK		Xetrov90008689			klf13			KLF13 Klf13 3e-092	zf-H2C2_2 (2 1.1e-007)
MAN	Xetro.I00986	v7v9:Xetro.I00986	Chr03:87125070-87115107			klf13		KLF13 Klf13 2e-046	zf-H2C2_2 (1 6.6e-008)
OK	Xetro.D02508	Xetrov90012717		klf15	klf15	klf15		KLF15 Klf15 4e-134	zf-H2C2_2 (2 9.4e-008)
OK	Xetro.A01181	Xetrov90005085		klf15.2	klf15.2	klf15.2	klf15.2/klf15.2/	KLF15 Klf15 2e-070	zf-H2C2_2 (2 3e-008)
OK	Xetro.A02316	Xetrov90001963		klf2	klf2	klf2		KLF2 Klf2 4e-088	zf-H2C2_2 (2 4.3e-007)
OK	Xetro.A02065	Xetrov90000570		klf3	klf3	klf3		KLF3 Klf3 1e-128	zf-H2C2_2 (2 3.1e-009)
OK	Xetro.A01818	Xetrov90002118		klf4	klf4	klf4		KLF4 Klf4 8e-133	zf-H2C2_2 (2 6.6e-006)
OK	Xetro.D01899	Xetrov90011845		klf17	klf17	klf17	klf17/klf17/klf4.2	KLF4 Klf2 2e-059	zf-H2C2_2 (2 1.7e-006)
OK	Xetro.B01177	Xetrov90006082		klf5	klf5	klf5		KLF5 Klf5 6e-174	zf-H2C2_2 (2 6.7e-007)
OK	Xetro.H00462	Xetrov90020202		znf534	znf534	znf534	znf534/znf534/klf5.2	KLF5 Klf5 3e-103	zf-H2C2_2 (2 2.5e-005)
OK	Xetro.F01632	Xetrov90015619		klf6	klf6	klf6		KLF6 Klf6 4e-132	zf-H2C2_2 (2 5.5e-006)
OK	Xetro.I00441	Xetrov90023861		klf7	klf7	klf7		KLF7 Klf7 2e-136	zf-H2C2_2 (2 4.6e-005)
OK	Xetro.H00464	Xetrov90020205		klf8	klf8	klf8		KLF8 Klf8 1e-097	zf-H2C2_2 (6 2.8e-007)
OK	Xetro.A01673	Xetrov90002260		klf9	klf9	klf9		KLF9 Klf9 6e-088	zf-H2C2_2 (2 9.7e-008)
OK	Xetro.F01698	Xetrov90015576		mll3	kmt2c	kmt2c	mll3/kmt2c/	KMT2C Kmt2c 0	HMG_box (2 0.00062)
OK		Xetrov90006205			kmt2d			KMT2D Kmt2d 0	HMG_box (3 0.0093)
OK	Xetro.J00291	Xetrov90025387		l3mbtl1	l3mbtl1-like	l3mbtl1	l3mbtl1/l3mbtl1/	L3MBTL1 L3mbtl1 0	zf-C2HC (1 2e-014)
OK	Xetro.B00143	Xetrov90004938		l3mbtl3	l3mbtl3	l3mbtl3		L3MBTL3 L3mbtl3 0	zf-C2HC (1 1.3e-009)
OK	Xetro.G00527	Xetrov90017711		lbx1	lbx1	lbx1		LBX1 Lbx1 4e-108	Homeobox (1 3.3e-021)
OK	Xetro.G00546	Xetrov90017736				lcor		LCOR Lcor 3e-128	HTH_psq (1 3.7e-015)
MAN	Xetro.A03164	Xetrov90000538		lcorl		lcorl		LCORL Lcorl 1e-082
OK	Xetro.A02690	Xetrov90001069		lef1	lef1	lef1		LEF1 Lef1 0	HMG_box (1 1.6e-021)
OK	Xetro.B01380	Xetrov90004734		lhx1	lhx1	lhx1		LHX1 Lhx1 0	Homeobox (1 4.4e-019)
OK	Xetro.K00108	Xetrov90027239		lhx2	lhx2	lhx2		LHX2 Lhx2 0	Homeobox (2 4.9e-019)
MAN	Xetro.H00029	Xetrov90005353		lhx3		lhx3		LHX3 Lhx3 8e-068
OK	Xetro.D02074	Xetrov90012003		lhx4	lhx4	lhx4		LHX4 Lhx4 2e-170	Homeobox (1 6.7e-021)
OK	Xetro.A01005	Xetrov90002706		lhx5	lhx5	lhx5		LHX5 Lhx5 0	Homeobox (1 4.4e-019)
OK	Xetro.H00022	Xetrov90020112		lhx6	lhx6	lhx6		LHX6 Lhx6 0	Homeobox (1 1.7e-019)
OK	Xetro.D01758	Xetrov90011640		lhx8	lhx8	lhx8		LHX8 Lhx8 6e-174	Homeobox (1 8e-019)
OK	Xetro.D01301	Xetrov90012194		lhx9	lhx9	lhx9		LHX9 Lhx9 0	Homeobox (1 7.2e-019)
OK	Xetro.B00011	Xetrov90004787		lin28a	lin28a	lin28a		LIN28A Lin28a 1e-075	CSD (3 7.8e-017)
OK	Xetro.E00626	Xetrov90014112		lin28b	lin28b	lin28b		LIN28B Lin28b 5e-116	CSD (2 2.3e-015)
OK	Xetro.D01273	Xetrov90012150		lmx1a	lmx1a	lmx1a		LMX1A Lmx1a 3e-172	Homeobox (1 3.1e-017)
OK	Xetro.H00980	Xetrov90009646		lmx1b.2	lmx1b.2	lmx1a.2	lmx1b.2/lmx1a.2/	LMX1A Lmx1a 1e-124	Homeobox (1 1.8e-017)
OK	Xetro.H00319	Xetrov90019971		lmx1b.1	lmx1b.1	lmx1b.1	lmx1b.1/lmx1b.1/lmx1b	LMX1B Lmx1b 2e-152	Homeobox (1 2.7e-017)
OK	Xetro.K00336	Xetrov90009760		lyl1	lyl1	lyl1		LYL1 Lyl1 3e-043	HLH (1 1.8e-015)
OK	Xetro.D00612	Xetrov90011402		maf	maf	maf		MAF Maf 6e-151	bZIP_Maf (1 3.3e-033)
OK	Xetro.K01034	Xetrov90017279		mafa	mafa	mafa		MAFA Mafa 2e-121	bZIP_Maf (1 1.9e-034)
OK	Xetro.J00277	Xetrov90025404		mafb	mafb	mafb		MAFB Mafb 2e-139	bZIP_Maf (1 2.7e-033)
OK	Xetro.G02041	Xetrov90025145		mafg	mafg	mafg		MAFG Mafg 1e-070	bZIP_Maf (1 3.3e-033)
OK	Xetro.I01242	Xetrov90023558		mafk	mafk	mafk		MAFK Mafk 3e-075	bZIP_Maf (2 1.8e-032)
OK	Xetro.D01602	Xetrov90012441		maff	maff	maff	maff/maff/mafk.2	MAFK Mafk 2e-055	bZIP_Maf (1 9.9e-035)
OK	Xetro.I00960	Xetrov90021886		max	max	max		MAX Max 1e-059	HLH (1 6.5e-017)
OK	Xetro.K02601	Xetrov90028949		maz	maz	maz		MAZ Maz 7e-126	zf-C2H2 (2 1.3e-005)
OK	Xetro.E00258	Xetrov90025893		mecom	LOC100496511	mecom-5p	mecom/mecom-5p/mecom	MECOM Mecom 0	zf-C2H2 (4 3.1e-007) zf-H2C2_2 (1 2.1e-005)
OK	Xetro.E00259	Xetrov90027119			mecom	mecom-3p	/mecom-3p/	MECOM Mecom 5e-156	zf-H2C2_2 (2 4.5e-009)
OK	Xetro.C00761	Xetrov90008984		mef2a	mef2a	mef2a		MEF2A Mef2a 0	SRF-TF (1 1.7e-023)
OK	Xetro.A00447	Xetrov90003448		mef2c	mef2c	mef2c		MEF2C Mef2c 0	SRF-TF (1 5.8e-024)
OK	Xetro.K00363	Xetrov90022298		mef2d		mef2d		MEF2D Mef2d 3e-133	SRF-TF (1 2.6e-011)
OK	Xetro.E01338	Xetrov90013367		meis1	meis1	meis1		MEIS1 Meis1 0	Homeobox_KN (2 3e-020)
OK	Xetro.H01348	Xetrov90021030		meis3	meis3	meis3	meis3/meis3/meis2.2	MEIS2 Meis2 0	Homeobox_KN (2 3.3e-020)
OK	Xetro.H01785	Xetrov90021728		meis2	meis2	meis2		MEIS2 Meis2 0	Homeobox_KN (3 1.7e-020)
OK	Xetro.F01416	Xetrov90016057			meox2	meox2	/meox2/	MEOX2 Meox2 9e-153	Homeobox (1 7.2e-022)
OK	Xetro.C00696	Xetrov90008918		mesp2	LOC101732842	mesp2	mesp2/mesp2/	MESP2 Mesp2 1e-028	HLH (1 4.9e-014)
OK	Xetro.C00695	Xetrov90008917		mespb	mespb	mespb	mespb/mespb/mesp2.2	MESP2 Mesp2 2e-025	HLH (1 1e-013)
OK	Xetro.C00697	Xetrov90008919		mespa	mespa	mespa	mespa/mespa/mesp2.3	MESP2 Mesp2 9e-025	HLH (1 4.2e-014)
OK	Xetro.H01667	Xetrov90021600		mga	mga	mga		MGA Mga 0	T-box (1 1.9e-071) HLH (1 1e-009)
OK	Xetro.D01800	Xetrov90011799		mier1	mier1-like	mier1	mier1/mier1/	MIER1 Mier1 0	Myb_DNA-binding (1 8.8e-005)
OK	Xetro.A02092	Xetrov90001668		mier2	mier2-like	mier2	mier2/mier2/	MIER2 Mier2 5e-063	Myb_DNA-binding (1 0.0005)
OK	Xetro.A00140	Xetrov90003561		mier3	mier3	mier3		MIER3 Mier3 0	Myb_DNA-binding (1 1.8e-005)
OK	Xetro.H01412	Xetrov90021307		mis18bp1	mis18bp1-like	mis18bp1	mis18bp1/mis18bp1/	MIS18BP1 Mis18bp1 1e-075	Myb_DNA-binding (1 2.2e-006)
OK	Xetro.D02441	Xetrov90012867		mitf	mitf	mitf		MITF Mitf 5e-158	HLH (1 9.4e-017)
OK	Xetro.E01635	Xetrov90012973		mix1	mix1	mix1	mix1/mix1/mixl1	MIXL1 Mixl1 3e-020	Homeobox (1 2.2e-021)
OK	Xetro.E01636	Xetrov90012972		mixer	mixer	mixer	mixer/mixer/mixl1.2	MIXL1 Mixl1 6e-017	Homeobox (1 4.8e-020)
OK		Xetrov90012978			bix1.1	bix1.1	/bix1.1/mixl1.4	MIXL1 Mixl1 4e-017	Homeobox (1 9.2e-022)
OK		Xetrov90012980			LOC101734448	bix1.4	/bix1.4/mixl1.5	MIXL1 Mixl1 5e-016	Homeobox (1 6.8e-022)
OK	Xetro.K00673	Xetrov90028980		sia1	sia1	sia1	sia1/sia1/mixl1.6	MIXL1 Mixl1 3e-011	Homeobox (1 1.1e-015)
OK		Xetrov90012982				bix1.6		MIXL1 Mixl1 5e-012	Homeobox (1 3.6e-013)
OK	Xetro.E01632	Xetrov90012981				bix1.5		MIXL1 Mixl1 6e-012	Homeobox (1 4.3e-013)
OK	Xetro.E01631	Xetrov90012976		bix1.1	LOC101733442	bix1.3	bix1.1/bix1.3/mixl1.3	MIXL1 Mixl1 4e-012	Homeobox (1 3.2e-013)
OK	Xetro.F01585	Xetrov90015657		mkx	mkx	mkx		MKX Mkx 9e-161	Homeobox_KN (1 2.2e-014)
OK	Xetro.J00925	Xetrov90025914		mlx	mlx	mlx		MLX Mlx 9e-096	HLH (1 5.6e-014)
OK	Xetro.A00686	Xetrov90003131		mlxip	mlxip	mlxip		MLXIP Mlxip 0	HLH (2 1.3e-008)
OK	Xetro.B00885	v7v9:Xetro.B00885	Chr02:37345751-37349162			mlxipl		MLXIPL Mlxipl 2e-066	HLH (1 4.2e-013) bZIP_1 (1 0.006)
OK	Xetro.B00739	Xetrov90004610		mnt	mnt	mnt		MNT Mnt 0	HLH (2 1.4e-012)
OK	Xetro.F01678	Xetrov90015598		mnx1	mnx1	mnx1		MNX1 Mnx1 1e-107	Homeobox (1 1.3e-021)
OK	Xetro.A03227	Xetrov90000432		c4orf44	msantd1	msantd1	c4orf44/msantd1/	MSANTD1 Msantd1 1e-107	Myb_DNA-bind_4 (1 2.2e-013)
MAN	Xetro.G01167	Xetrov90018416		c11orf61		msantd2		MSANTD2 Msantd2 7e-124
OK		Xetrov90018417						MSANTD2 Msantd2 1e-101	Myb_DNA-bind_4 (1 3.9e-021)
OK		Xetrov90016005			msantd3			MSANTD3 Msantd3 1e-058	Myb_DNA-bind_5 (1 4.7e-022)
MAN	Xetro.F00912	v7:Xetro.F00912		c9orf30		msantd3		MSANTD3 Msantd3 5e-059
OK	Xetro.B01978	Xetrov90006822		kiaa1826	msantd4	msantd4	kiaa1826/msantd4/	MSANTD4 Msantd4 1e-128	Myb_DNA-bind_5 (1 9.2e-023)
OK	Xetro.F00391	Xetrov90016906		msc	msc	msc		MSC Msc 9e-055	HLH (1 2.4e-015)
OK	Xetro.I02074	Xetrov90015181		msgn1	msgn1	msgn1		MSGN1 Msgn1 2e-030	HLH (1 4.1e-011)
OK	Xetro.A03177	Xetrov90000496		msx1	msx1	msx1		MSX1 Msx1 8e-096	Homeobox (1 4.2e-021)
OK	Xetro.C01387	Xetrov90007639		msx2	msx2	msx2		MSX2 Msx2 4e-103	Homeobox (1 2.9e-021)
OK	Xetro.H01875	Xetrov90021836		mta1	mta1	mta1		MTA1 Mta1 0	GATA (3 1.1e-008) Myb_DNA-binding (3 3.9e-005)
OK	Xetro.K00988	Xetrov90011165		mta2	mta2	mta2		MTA2 Mta2 0	GATA (2 5.6e-010) Myb_DNA-binding (2 0.00079)
OK	Xetro.B00152	Xetrov90004948		mtf1	mtf1	mtf1		MTF1 Mtf1 0	zf-H2C2_2 (3 1.2e-007) zf-C2H2 (1 0.00025)
MAN	Xetro.C00508	v7:Xetro.C00508		mxd1		mxd1		MXD1 Mxd1 4e-093
OK		Xetrov90009274			LOC101730541		//mxd1.2	MXD1 Mxd1 1e-067	HLH (1 4.7e-010)
OK	Xetro.C01461	Xetrov90007720		mxd3	mxd3	mxd3		MXD3 Mxd3 9e-060	HLH (1 4.9e-008)
OK	Xetro.K01921	Xetrov90000379		mxd4	mxd4	mxd4		MXD4 Mxd4 2e-084	HLH (1 1.6e-008)
OK	Xetro.G00031	Xetrov90030368		mxi1	mxi1	mxi1		MXI1 Mxi1 4e-072	HLH (1 5.3e-010)
OK	Xetro.E00737	Xetrov90013419		myb	myb	myb		MYB Myb 0	Myb_DNA-binding (3 7.4e-019)
OK	Xetro.F00414	Xetrov90016876		mybl1	mybl1	mybl1		MYBL1 Mybl1 0	Myb_DNA-binding (12 1.8e-018)
OK	Xetro.J00287	Xetrov90025391		mybl2	mybl2	mybl2		MYBL2 Mybl2 0	Myb_DNA-bind_6 (1 3.3e-018) Myb_DNA-binding (1 9.6e-015)
OK	Xetro.C01533	Xetrov90007800		mybpc1	mybpc1	mybpc1		MYBPC1 Mybpc1 0	Myb_DNA-bind_5 (2 1e-016)
OK	Xetro.F00107	Xetrov90017203		myc	MGC76254	myc	myc/myc/	MYC Myc 1e-137	HLH (2 1.9e-013)
OK	Xetro.B00288	Xetrov90005485		mycl1	mycl	mycl1	mycl1/mycl1/	MYCL Mycl 4e-081	HLH (1 6.1e-014)
OK	Xetro.E00345	Xetrov90015169		mycn	mycn	mycn		MYCN Mycn 1e-144	HLH (1 8e-014)
OK	Xetro.C01601	Xetrov90007873		myf5	myf5	myf5		MYF5 Myf5 3e-107	Basic (1 4.4e-021) HLH (1 9e-015)
OK	Xetro.C01600	Xetrov90007872		myf6	myf6	myf6		MYF6 Myf6 3e-098	Basic (1 1e-022) HLH (1 1e-012)
OK	Xetro.E00257	Xetrov90025892				mynn		MYNN Mynn 0	zf-H2C2_2 (6 5.4e-009)
OK	Xetro.A01880	Xetrov90001891			LOC100494812-like		//mynn.2	MYNN Mynn 2e-039	zf-C2H2 (2 3.6e-005) zf-H2C2_2 (1 0.00095)
OK	Xetro.K04379	Xetrov90028903		myod1	myod1	myod1		MYOD1 Myod1 4e-080	Basic (1 2.6e-027) HLH (1 5.2e-015)
OK	Xetro.A01318	Xetrov90005155		myog	myog	myog		MYOG Myog 2e-069	Basic (2 6.8e-031) HLH (2 9.1e-012)
MAN	Xetro.H00938	v7v9:Xetro.H00938	Chr08:49859091-49863896	mypop		mypop		MYPOP Mypop 2e-024
OK		Xetrov90023824			trhd	trhd	/trhd/mypop.2	MYPOP Mypop 6e-015	Myb_DNA-bind_5 (3 2.8e-023)
OK		Xetrov90027653			LOC100494087		//mypop.3	MYPOP Mypop 2e-014	Myb_DNA-bind_5 (1 2.5e-019)
OK		Xetrov90021939			LOC101733690-like		//mypop.5	MYPOP Mypop 6e-011	Myb_DNA-bind_5 (1 3e-012)
OK	Xetro.G01346	Xetrov90018600			LOC100496870-like		//mypop.4	MYPOP Mypop 3e-010	Myb_DNA-bind_5 (2 1.1e-013)
MAN	Xetro.D00276	Xetrov90010516				myrf		MYRF Myrf 3e-037
OK	Xetro.C01717	Xetrov90008026		c12orf28	myrfl	myrfl	c12orf28/myrfl/	MYRFL Myrfl 0	NDT80_PhoG (1 6.5e-025)
OK	Xetro.D01843	Xetrov90011750		mysm1	mysm1	mysm1		MYSM1 Mysm1 0	Myb_DNA-binding (4 4.4e-011)
OK	Xetro.J00598	Xetrov90024609		myt1	myt1	myt1		MYT1 Myt1 0	zf-C2HC (6 1.7e-015)
OK	Xetro.E00410	Xetrov90015089		myt1l	myt1l	myt1l		MYT1L Myt1l 0	zf-C2HC (18 7.4e-016)
OK	Xetro.H00228	Xetrov90019770		naif1	naif1	naif1		NAIF1 Naif1 9e-108	Myb_DNA-bind_5 (1 2.6e-026)
OK		Xetrov90025279			ncoa3			NCOA3 Ncoa3 0	HLH (1 0.0066)
OK	Xetro.B00565	Xetrov90004361		ncor1	ncor1	ncor1		NCOR1 Ncor1 0	Myb_DNA-binding (16 3.4e-006)
OK	Xetro.A00735	Xetrov90003076		ncor2	ncor2	ncor2		NCOR2 Ncor2 0	Myb_DNA-binding (2 3.9e-011)
OK	Xetro.I00407	Xetrov90024171		neurod1	neurod1	neurod1		NEUROD1 Neurod1 1e-163	HLH (1 2.2e-014)
OK	Xetro.J00802	Xetrov90024694		neurod2	neurod2	neurod2		NEUROD2 Neurod2 2e-150	HLH (1 9.8e-016)
OK	Xetro.B01473	Xetrov90006428		neurod4	neurod4	neurod4		NEUROD4 Neurod4 7e-127	HLH (1 1.7e-014)
OK	Xetro.F01121	Xetrov90015826		neurod6	neurod6	neurod6		NEUROD6 Neurod6 2e-170	HLH (1 8.4e-015)
OK	Xetro.C01020	Xetrov90007333		neurog1	neurog1	neurog1		NEUROG1 Neurog1 2e-048	HLH (1 7.3e-017)
OK	Xetro.H00410	Xetrov90001098		neurog2	neurog2	neurog2		NEUROG2 Neurog2 5e-042	HLH (1 1.6e-014)
OK	Xetro.G00784	Xetrov90018222		neurog3	neurog3	neurog3		NEUROG3 Neurog3 9e-042	HLH (1 7.9e-016)
OK	Xetro.D00858	Xetrov90011497		nfat5	nfat5-like	nfat5	nfat5/nfat5/	NFAT5 Nfat5 0	RHD_DNA_bind (1 1.2e-019)
OK	Xetro.F00719	Xetrov90015835		nfatc1	nfatc1	nfatc1		NFATC1 Nfatc1 0	RHD_DNA_bind (3 1.6e-025)
OK	Xetro.J00399	Xetrov90025253		nfatc2	nfatc2	nfatc2		NFATC2 Nfatc2 0	RHD_DNA_bind (1 1.6e-022)
OK	Xetro.D00525	Xetrov90011241		nfatc3	nfatc3	nfatc3		NFATC3 Nfatc3 0	RHD_DNA_bind (1 2.9e-021)
OK	Xetro.A01441	Xetrov90002590		nfatc4	nfatc4	nfatc4		NFATC4 Nfatc4 0	RHD_DNA_bind (1 9.4e-021)
OK	Xetro.B01495	Xetrov90006448		nfe2	nfe2	nfe2		NFE2 Nfe2 1e-055	bZIP_Maf (1 2.5e-017)
OK	Xetro.J00755	Xetrov90024750		nfe2l1	nfe2l1	nfe2l1		NFE2L1 Nfe2l1 0	bZIP_Maf (1 1.9e-016)
OK	Xetro.I00359	Xetrov90024232		nfe2l2	nfe2l2	nfe2l2		NFE2L2 Nfe2l2 9e-156	bZIP_Maf (1 1.5e-016)
OK	Xetro.F01346	Xetrov90015923		nfe2l3	nfe2l3	nfe2l3		NFE2L3 Nfe2l1 1e-137	bZIP_Maf (1 8.1e-018)
OK	Xetro.D01832	Xetrov90011759		nfia	nfia-like.2	nfia-3p	nfia/nfia-3p/nfia	NFIA Nfia 1e-113	CTF_NFI (2 2.6e-067)
OK	Xetro.D01833	Xetrov90011758				nfia-5p		NFIA Nfia 4e-109	MH1 (1 8e-013)
OK	Xetro.A01743	Xetrov90002182		nfib	nfib	nfib		NFIB Nfib 0	CTF_NFI (1 3.5e-104) MH1 (1 6.4e-011)
OK	Xetro.A01744	v7v9:Xetro.A01744	Chr01:112155709-112166011			nfib		NFIB Nfib 5e-101	MH1 (1 4.5e-012)
OK	Xetro.A02333	Xetrov90001412		nfic	nfic	nfic		NFIC Nfic 0	CTF_NFI (2 1e-138) MH1 (2 3.8e-011)
OK	Xetro.A01574	Xetrov90002386		nfil3	nfil3	nfil3		NFIL3 Nfil3 0	bZIP_2 (2 6.3e-014)
OK	Xetro.K00362	Xetrov90009810			LOC100486093-like		//nfil3.2	NFIL3 Nfil3 6e-029	bZIP_2 (1 4.9e-015)
OK	Xetro.K00360	Xetrov90009808		thibz	thibz	thibz	thibz/thibz/nfil3.3	NFIL3 Nfil3 6e-024	bZIP_2 (1 5.1e-017)
OK	Xetro.K00337	v7v9:Xetro.K00337	Chr03:128698555-128679353			nfix		NFIX Nfix 8e-122	CTF_NFI (2 1.5e-055)
OK	Xetro.K00338	Xetrov90009763		nfix	nfia-like.1	nfix-3p	nfix/nfix-3p/nfix.2	NFIX Nfix 4e-103	MH1 (1 2.8e-011)
OK	Xetro.A02613	Xetrov90001179		nfkb1	nfkb1	nfkb1		NFKB1 Nfkb1 0	RHD_DNA_bind (1 1.4e-068)
OK	Xetro.G00803	Xetrov90018250		nfkb2	nfkb2	nfkb2		NFKB2 Nfkb2 0	RHD_DNA_bind (1 1e-065)
OK	Xetro.F00993	Xetrov90016249		nfx1	nfx1	nfx1		NFX1 Nfx1 0	zf-NF-X1 (3 4.3e-005)
OK	Xetro.A03071	Xetrov90000643		nfxl1	nfxl1	nfxl1		NFXL1 Nfxl1 0	zf-NF-X1 (6 1.5e-005)
OK	Xetro.A01226	Xetrov90005034		nfya	nfya	nfya		NFYA Nfya 1e-148	CBFB_NFYA (2 9.6e-027)
OK	Xetro.K05037	Xetrov90022372		nhlh1	nhlh1	nhlh1		NHLH1 Nhlh1 6e-047	HLH (1 7.8e-017)
OK	Xetro.A03270	Xetrov90000399		nkx1-1	nkx1-1	nkx1-1		NKX1-1 Nkx1-1 2e-092	Homeobox (1 4.9e-021)
OK	Xetro.G00390	Xetrov90017575		nkx1-2	nkx1-2	nkx1-2		NKX1-2 Nkx1-2 8e-030	Homeobox (1 4.4e-021)
OK	Xetro.H01732	Xetrov90021673		nkx2-1	nkx2-1	nkx2-1		NKX2-1 Nkx2-1 1e-148	Homeobox (1 1e-019)
OK	Xetro.H01337	Xetrov90021017			LOC100485697	nkx2-4.2	/nkx2-4.2/nkx2-1.2	NKX2-1 Nkx2-1 2e-038	Homeobox (1 6.8e-020)
OK	Xetro.E01275	Xetrov90013298		nkx2-2	nkx2-2	nkx2-2		NKX2-2 Nkx2-2 1e-130	Homeobox (1 6.3e-019)
OK	Xetro.G00587	Xetrov90017775		nkx2-3	nkx2-3	nkx2-3		NKX2-3 Nkx2-3 5e-092	Homeobox (1 5.3e-020)
OK	Xetro.E01274	Xetrov90013297		nkx2-4	nkx2-4	nkx2-4		NKX2-4 Nkx2-4 2e-118	Homeobox (1 5.4e-020)
OK	Xetro.C01394	Xetrov90007648		nkx2-5	nkx2-5	nkx2-5		NKX2-5 Nkx2-5 1e-098	Homeobox (1 2.2e-019)
OK	Xetro.C00399	Xetrov90009019		nkx2-6	nkx2-6	nkx2-6		NKX2-6 Nkx2-3 3e-062	Homeobox (1 1.2e-019)
OK	Xetro.H01731	Xetrov90021674		nkx2-8	nkx2-8	nkx2-8		NKX2-8 Nkx2-9 8e-049	Homeobox (1 8.6e-020)
OK	Xetro.C00400	Xetrov90009020		nkx3-1	nkx3-1	nkx3-1		NKX3-1 Nkx3-1 1e-040	Homeobox (1 6.8e-021)
OK	Xetro.A03211	Xetrov90000470		nkx3-2	nkx3-2	nkx3-2		NKX3-2 Nkx3-2 3e-082	Homeobox (1 2.7e-020)
OK	Xetro.G00588	Xetrov90017776		bapx	nkx3-3	bapx	bapx/bapx/nkx3-2.2	NKX3-2 Nkx3-2 3e-043	Homeobox (1 1e-020)
OK	Xetro.A02481	Xetrov90001805		nkx6-1	nkx6-1	nkx6-1		NKX6-1 Nkx6-1 2e-149	Homeobox (1 2.4e-020)
OK	Xetro.G00389	Xetrov90017576		nkx6-2	nkx6-2	nkx6-2		NKX6-2 Nkx6-2 5e-120	Homeobox (1 1.1e-020)
OK	Xetro.C00265	Xetrov90009407		nkx6-3	nkx6-3	nkx6-3		NKX6-3 Nkx6-3 8e-083	Homeobox (1 1.8e-021)
OK	Xetro.K02505	Xetrov90028757		hbox10	hbox10	nobox	hbox10/nobox/	NOBOX Nobox 2e-036	Homeobox (1 5.4e-021)
OK	Xetro.A03325	Xetrov90000316		not	not	not	not/not/noto	NOTO Emx1 9e-017	Homeobox (1 7.6e-022)
OK	Xetro.B00988	Xetrov90005819		npas2	npas2	npas2		NPAS2 Npas2 0	HLH (1 2.5e-007)
OK	Xetro.H01814	Xetrov90021761		npas3	npas3	npas3		NPAS3 Npas3 0	HLH (1 0.0011)
OK	Xetro.D01099	Xetrov90011005		npas4	npas4	npas4		NPAS4 Npas4 7e-132	HLH (1 0.0059)
OK	Xetro.J00823	Xetrov90028492		nr1d1	nr1d1	nr1d1		NR1D1 Nr1d1 1e-104	zf-C4 (1 2e-030)
OK	Xetro.F01283	Xetrov90016451		nr1d2	nr1d2	nr1d2		NR1D2 Nr1d2 0	zf-C4 (1 2.7e-030)
OK	Xetro.G02060	Xetrov90019399		nr1h2	nr1h2	nr1h2		NR1H2 Nr1h2 5e-177	zf-C4 (1 3.5e-028)
OK	Xetro.C01520	Xetrov90007789		nr1h4	nr1h4	nr1h4		NR1H4 Nr1h4 5e-162	zf-C4 (1 9.3e-029)
OK	Xetro.A01300	Xetrov90005131		nr1h5	nr1h5	nr1h5	nr1h5/nr1h5/nr1h4.2	NR1H4 Nr1h5 4e-148	zf-C4 (1 9.9e-029)
OK	Xetro.B02557	Xetrov90028360		nr1i2	nr1i2	nr1i2		NR1I2 Nr1i2 1e-110	zf-C4 (1 2.9e-028)
OK	Xetro.C01657	Xetrov90007946		nr2c1	nr2c1	nr2c1		NR2C1 Nr2c1 0	zf-C4 (2 6.6e-031)
OK	Xetro.D02345	Xetrov90012700		nr2c2	nr2c2	nr2c2		NR2C2 Nr2c2 0	zf-C4 (1 5.8e-031)
OK	Xetro.E00649	Xetrov90014082		nr2e1	nr2e1-like	nr2e1	nr2e1/nr2e1/	NR2E1 Nr2e1 0	zf-C4 (1 2.3e-028)
OK	Xetro.G00945	Xetrov90008560		nr2e3	nr2e3	nr2e3		NR2E3 Nr2e3 1e-154	zf-C4 (1 1e-027)
OK	Xetro.A00547	Xetrov90003458		nr2f1	nr2f1	nr2f1		NR2F1 Nr2f1 0	zf-C4 (1 8.5e-031)
OK	Xetro.C00740	Xetrov90008970		nr2f2	nr2f2	nr2f2		NR2F2 Nr2f2 0	zf-C4 (1 1.4e-030)
OK	Xetro.H02253	Xetrov90022173		nr2f5	nr2f5	nr2f5	nr2f5/nr2f5/nr2f2.2	NR2F2 Nr2f2 0	zf-C4 (1 8.3e-031)
OK	Xetro.A02021	Xetrov90001935		nr2f6	nr2f6	nr2f6		NR2F6 Nr2f6 0	zf-C4 (1 1.8e-031)
OK	Xetro.C01319	Xetrov90007578		nr3c1	nr3c1-like.1	nr3c1	nr3c1/nr3c1/	NR3C1 Nr3c1 0	zf-C4 (1 5.8e-028)
OK	Xetro.A02838	v7v9:Xetro.A02838	Chr01:47910982-48003658			nr3c2		NR3C2 Nr3c2 0	zf-C4 (1 4.2e-028)
OK	Xetro.B01251	Xetrov90006175		nr4a1	nr4a1	nr4a1		NR4A1 Nr4a1 0	zf-C4 (2 8.3e-031)
OK	Xetro.I00235	Xetrov90024390		nr4a2	nr4a2	nr4a2		NR4A2 Nr4a2 0	zf-C4 (1 2e-030)
OK	Xetro.F01004	Xetrov90016524		nr4a3	nr4a3	nr4a3		NR4A3 Nr4a3 0	zf-C4 (1 9.6e-031)
OK	Xetro.D01296	Xetrov90012199		nr5a2	nr5a2	nr5a2		NR5A2 Nr5a2 0	zf-C4 (1 2e-031)
OK	Xetro.K00113	Xetrov90027245		nr5a1	nr5a1	nr5a1	nr5a1/nr5a1/nr5a2.2	NR5A2 Nr5a1 0	zf-C4 (1 3.7e-032)
OK	Xetro.H00338	Xetrov90027246		nr6a1	nr6a1	nr6a1		NR6A1 Nr6a1 0	zf-C4 (1 4.4e-028)
OK	Xetro.G00714	Xetrov90017504		nrbf2	nrbf2	nrbf2		NRBF2 Nrbf2 2e-094	bZIP_1 (1 0.0013)
OK		Xetrov90008441			nrf1-like	nrf1	/nrf1/	NRF1 Nrf1 0	Nrf1_DNA-bind (1 3.4e-115)
OK	Xetro.K00482	Xetrov90002452		nrl	nrl	nrl		NRL Nrl 4e-066	bZIP_Maf (1 4.2e-033)
OK	Xetro.B02131	Xetrov90004078		olig1	olig1	olig1		OLIG1 Olig1 5e-058	HLH (1 3.8e-012)
OK	Xetro.B02132	Xetrov90004079		olig2	olig2	olig2		OLIG2 Olig2 2e-090	HLH (1 1.1e-011)
OK	Xetro.A02398	Xetrov90013914		olig3	olig3	olig3		OLIG3 Olig3 6e-118	HLH (1 3.6e-011)
OK	Xetro.B00225	Xetrov90005375		olig4	olig4	olig4	olig4/olig4/olig3.2	OLIG3 Olig3 9e-038	HLH (1 4.7e-012)
OK	Xetro.C00820	Xetrov90008765		onecut1	onecut1	onecut1		ONECUT1 Onecut1 0	CUT (1 2.2e-031) Homeobox (1 1.2e-009)
OK	Xetro.K05063	Xetrov90022157		onecut1.2	onecut1.2	onecut1.2	onecut1.2/onecut1.2/	ONECUT1 Onecut1 3e-115	CUT (1 1.5e-031) Homeobox (1 4.9e-010)
OK	Xetro.A00205	Xetrov90003734		onecut2	onecut2	onecut2		ONECUT2 Onecut2 0	CUT (1 1.9e-031) Homeobox (1 2.5e-009)
OK	Xetro.A02327	Xetrov90001419		onecut3	LOC100491290	onecut3	onecut3/onecut3/onecut2.2	ONECUT2 Onecut2 2e-160	CUT (1 3.2e-031) Homeobox (1 2.8e-009)
OK	Xetro.K04283	Xetrov90028455		osr1		osr1		OSR1 Osr1 2e-104	zf-H2C2_2 (1 3e-007)
OK	Xetro.I02067	Xetrov90015188			osr1	osr1	/osr1/	OSR1 Osr1 6e-085	zf-H2C2_2 (2 1.6e-006)
OK	Xetro.F00268	Xetrov90017042		osr2	osr2	osr2		OSR2 Osr2 0	zf-H2C2_2 (4 7.8e-007) zf-C2H2 (2 9.6e-006)
MAN	Xetro.A00270	Xetrov90003345		otp		otp		OTP Otp 7e-059
OK	Xetro.E01314	Xetrov90013341		otx1	otx1	otx1		OTX1 Otx1 5e-147	Homeobox (1 5.7e-014)
OK	Xetro.H01645	Xetrov90021558		otx2	otx2	otx2		OTX2 Otx2 2e-161	Homeobox (3 3e-021)
OK	Xetro.H01335	Xetrov90021015		crx	crx	crx	crx/crx/otx2.2	OTX2 Otx2 1e-121	Homeobox (2 2.3e-021)
OK	Xetro.D01093	Xetrov90011013		ovol1		ovol1		OVOL1 Ovol1 2e-077	zf-H2C2_2 (2 3.2e-006)
OK	Xetro.H00957	Xetrov90020734		ovol3	ovol3	ovol3	ovol3/ovol3/ovol1.2	OVOL1 Ovol1 3e-052	zf-H2C2_2 (1 8.3e-011)
OK	Xetro.E01247	Xetrov90013475		ovol2	ovol2	ovol2		OVOL2 Ovol2 5e-102	zf-H2C2_2 (2 1.7e-008)
OK		Xetrov90028565						OVOL2 Ovol2 1e-045	zf-C2H2 (2 1e-005)
OK	Xetro.K02016	Xetrov90027717				ovol2		OVOL2 Ovol2 5e-045	zf-C2H2 (1 1.5e-005)
OK		Xetrov90027710				ovol2.2		OVOL2 Ovol2 6e-045	zf-C2H2 (2 2.6e-005)
OK		Xetrov90000686			paics.2		//paics	PAICS Paics 1e-131	Myb_DNA-bind_4 (4 4.8e-013)
OK	Xetro.A00889	Xetrov90002885		patz1	patz1	patz1		PATZ1 Patz1 0	zf-H2C2_2 (2 2.4e-006) zf-C2H2 (2 0.0011)
OK	Xetro.E01277	Xetrov90013300		pax1	pax1	pax1		PAX1 Pax1 1e-156	PAX (2 6.5e-072)
OK	Xetro.G00810	Xetrov90017933		pax2	pax2	pax2		PAX2 Pax2 0	PAX (1 1.3e-074)
OK	Xetro.I00810	Xetrov90014826		pax3	LOC101733909	pax3	pax3/pax3/	PAX3 Pax3 8e-153	PAX (1 2e-075) Homeobox (1 2.8e-022)
OK	Xetro.C02107	Xetrov90008469		pax4	LOC101733204	pax4	pax4/pax4/	PAX4 Pax4 9e-074	PAX (1 4.6e-060) Homeobox (1 5.8e-019)
OK	Xetro.A01883	Xetrov90001893		pax5	pax5	pax5		PAX5 Pax5 0	PAX (1 9.2e-074)
OK	Xetro.D00384	Xetrov90010394		pax6	pax6	pax6		PAX6 Pax6 0	PAX (2 1.9e-071) Homeobox (2 2.1e-022)
OK	Xetro.B01734	Xetrov90019190			LOC100485335-like	pax6.2	/pax6.2/	PAX6 Pax6 4e-113	Homeobox (1 5.6e-023)
OK	Xetro.K02235	v7v9:Xetro.K02235	scaffold_322:107557-115117	pax7		pax7		PAX7 Pax7 1e-099	Homeobox (1 6.2e-024)
OK	Xetro.C00454	Xetrov90009089		pax8	pax8	pax8		PAX8 Pax8 0	PAX (2 1.4e-071)
OK	Xetro.H01730	Xetrov90021675		pax9	pax9	pax9		PAX9 Pax9 3e-161	PAX (1 7.6e-071)
OK	Xetro.K02479	Xetrov90028699		pbrm1	pbrm1-like.2	pbrm1	pbrm1/pbrm1/	PBRM1 Pbrm1 0	HMG_box (1 4.2e-014)
OK	Xetro.D01271	Xetrov90012149		pbx1	pbx1	pbx1		PBX1 Pbx1 0	PBC (2 6.3e-094) Homeobox (2 5.8e-018)
OK	Xetro.H01053	Xetrov90020898		pbx2	pbx2	pbx2		PBX2 Pbx2 0	PBC (2 8.4e-094) Homeobox (2 1.1e-018)
OK	Xetro.H00322	Xetrov90019975		pbx3	pbx3	pbx3		PBX3 Pbx3 0	PBC (2 6.3e-094) Homeobox (2 9e-019)
OK	Xetro.B01817	Xetrov90006716		pdx1	pdx1	pdx1		PDX1 Pdx1 4e-085	Homeobox (1 3.8e-021)
OK	Xetro.B02022	Xetrov90006859		pgr	pgr	pgr		PGR Pgr 0	zf-C4 (1 7.8e-026)
OK	Xetro.B02482	Xetrov90026742		phox2a	phox2a	phox2a		PHOX2A Phox2a 1e-105	Homeobox (1 3.7e-023)
OK	Xetro.A03094	Xetrov90000616		phox2b	phox2b	phox2b		PHOX2B Phox2b 4e-140	Homeobox (2 5.3e-023)
OK	Xetro.C01018	Xetrov90007336		pitx1	pitx1	pitx1		PITX1 Pitx1 3e-141	Homeobox (1 4.1e-022)
OK	Xetro.A02661	Xetrov90001085		pitx2	pitx2	pitx2		PITX2 Pitx2 2e-156	Homeobox (2 4.8e-022)
OK	Xetro.G00801	Xetrov90018248		pitx3	pitx3	pitx3	pitx3/pitx3/pitx2.2	PITX2 Pitx2 3e-122	Homeobox (1 3.6e-022)
MAN	Xetro.K02835	Xetrov90029754		pknox1		pknox1		PKNOX1 Pknox1 2e-050
OK	Xetro.G01179	Xetrov90018429		pknox2	pknox2	pknox2		PKNOX2 Pknox2 0	Homeobox_KN (2 3.1e-019)
OK	Xetro.F00460	Xetrov90016821		plag1	plag1	plag1		PLAG1 Plag1 0	zf-H2C2_2 (4 9.4e-006)
OK	Xetro.I00762	Xetrov90023812		pms1	pms1	pms1		PMS1 Pms1 0	HMG_box (1 5e-010)
OK	Xetro.B01913	Xetrov90004168		pou1f1	pou1f1	pou1f1		POU1F1 Pou1f1 4e-135	Pou (1 7.3e-034) Homeobox (1 1.6e-017)
OK	Xetro.B02504	Xetrov90003886		pou2f1	pou2f1	pou2f1		POU2F1 Pou2f1 0	Pou (4 9e-038) Homeobox (4 6.3e-017)
OK	Xetro.G01781	Xetrov90019084		pou2f2		pou2f2		POU2F2 Pou2f2 0	Pou (1 1.5e-037) Homeobox (1 2.6e-016)
OK	Xetro.G01391	Xetrov90018849		pou2f3	pou2f3	pou2f3		POU2F3 Pou2f3 2e-137	Pou (1 3.1e-038) Homeobox (1 1.1e-017)
OK	Xetro.B00070	Xetrov90004864		pou3f1	pou3f1	pou3f1		POU3F1 Pou3f1 2e-098	Pou (1 7.6e-038) Homeobox (1 0.0018)
OK	Xetro.E00601	Xetrov90014230		pou3f2	pou3f2	pou3f2		POU3F2 Pou3f2 4e-166	Pou (1 1.1e-037) Homeobox (1 5.1e-018)
OK	Xetro.B01013	Xetrov90005843		pou3f3	pou3f3	pou3f3		POU3F3 Pou3f3 0	Pou (1 4.5e-038) Homeobox (1 1.8e-018)
OK	Xetro.K04898	Xetrov90019679		2025-10-01		pou5f3.2		POU3F3 Pou3f3 3e-020	Homeobox (2 7.1e-017)
OK	Xetro.H00751	Xetrov90020564		pou3f4	pou3f4	pou3f4		POU3F4 Pou3f4 0	Pou (1 6.6e-038) Homeobox (1 2.6e-017)
OK	Xetro.B01156	Xetrov90006056		pou4f1	LOC100488759	pou4f1	pou4f1/pou4f1/	POU4F1 Pou4f1 1e-179	Pou (1 7.8e-031) Homeobox (1 6.8e-017)
OK	Xetro.A02832	Xetrov90000932		pou4f2	pou4f2	pou4f2		POU4F2 Pou4f2 0	Pou (1 4.4e-030) Homeobox (1 2.2e-016)
OK	Xetro.C01303	Xetrov90007600		pou4f3	pou4f3	pou4f3		POU4F3 Pou4f3 3e-174	Pou (1 8.7e-031) Homeobox (1 8e-017)
OK	Xetro.H00776	Xetrov90020590		pou4f1.2	pou4f1.2	pou4f1.2	pou4f1.2/pou4f1.2/pou4f3.2	POU4F3 Pou4f3 5e-133	Pou (1 2.8e-030) Homeobox (1 1.7e-016)
OK	Xetro.K04899	Xetrov90019681		1991-10-01	pou5f3.1	pou5f3.3	oct91/pou5f3.3/pou5f1	POU5F1 Pou5f1 5e-058	Pou (1 7.2e-035) Homeobox (1 2.6e-019)
OK	Xetro.K04897	Xetrov90019678		1960-10-01	pou5f3.3	pou5f3.1	oct60/pou5f3.1/pou5f1.2	POU5F1 Pou5f1 7e-029	Pou (1 1.3e-035)
OK	Xetro.B01419	Xetrov90006378		pou6f1	pou6f1	pou6f1		POU6F1 Pou6f1 0	Pou (2 9.1e-030) Homeobox (2 4.7e-017)
OK	Xetro.F01137	Xetrov90015803		pou6f2	pou6f2	pou6f2		POU6F2 Pou6f2 0	Homeobox (1 6.5e-018) Pou (2 5.8e-014)
OK	Xetro.K02999	Xetrov90030139		ppara	LOC100497346	ppara	ppara/ppara/	PPARA Ppara 0	zf-C4 (1 6.8e-028)
OK	Xetro.A01284	Xetrov90005309		ppard	ppard	ppard		PPARD Ppard 6e-155	zf-C4 (4 1.7e-027)
OK	Xetro.K03609	Xetrov90026248			pparg-like.1	pparg	/pparg/	PPARG Pparg 2e-070	zf-C4 (1 1.2e-027)
OK	Xetro.E00631	Xetrov90014106		prdm1	prdm1	prdm1		PRDM1 Prdm1 0	zf-H2C2_2 (3 2e-007)
OK	Xetro.G01502	Xetrov90018457		prdm10	prdm10	prdm10		PRDM10 Prdm10 0	zf-C2H2 (4 0.00012)
OK		Xetrov90008215						PRDM11 Prdm11 6e-015	Myb_DNA-bind_5 (1 1.2e-019)
OK		Xetrov90019538						PRDM11 Prdm11 6e-015	Myb_DNA-bind_5 (1 1.2e-019)
OK		Xetrov90013967						PRDM11 Prdm11 8e-015	Myb_DNA-bind_5 (1 2.9e-019)
OK		Xetrov90012048						PRDM11 Prdm11 1e-014	Myb_DNA-bind_5 (1 1.5e-019)
OK		Xetrov90012047						PRDM11 Prdm11 2e-014	Myb_DNA-bind_5 (1 3.8e-019)
OK		Xetrov90015895						PRDM11 Prdm11 3e-014	Myb_DNA-bind_5 (1 1.2e-019)
OK	Xetro.J00228	Xetrov90025445		unnamed	MGC145685		unnamed//prdm11.7	PRDM11 1e-010	Myb_DNA-bind_5 (4 1.6e-019)
OK	Xetro.H00151	Xetrov90019859		prdm12		prdm12		PRDM12 Prdm12 1e-099	zf-H2C2_2 (1 3.7e-006)
OK	Xetro.E00612	Xetrov90013448		prdm13	prdm13	prdm13		PRDM13 Prdm13 0	zf-H2C2_2 (2 6.4e-005)
OK	Xetro.F00400	Xetrov90016898		prdm14	prdm14	prdm14		PRDM14 Prdm14 2e-167	zf-H2C2_2 (4 9.5e-010)
OK	Xetro.B02282	Xetrov90003970		prdm15	prdm15	prdm15		PRDM15 Prdm15 0	zf-C2H2 (10 1.6e-005) zf-H2C2_2 (6 0.00028)
OK	Xetro.G01661	Xetrov90018935		prdm16	prdm16	prdm16		PRDM16 Prdm16 0	zf-H2C2_2 (4 5.3e-009) zf-C2H2 (2 0.0005)
OK	Xetro.G01575	Xetrov90018663		prdm2	prdm2	prdm2		PRDM2 Prdm2 0	zf-C2H2 (4 0.0029)
OK	Xetro.D01698	Xetrov90007077		prdm4	prdm4	prdm4		PRDM4 Prdm4 0	zf-H2C2_2 (3 5.3e-008) zf-C2H2 (1 0.00022)
OK	Xetro.A02682	Xetrov90001138		prdm5	prdm5	prdm5		PRDM5 Prdm5 0	zf-H2C2_2 (9 1.4e-010) zf-C2H2 (1 0.0012)
OK	Xetro.A00555	Xetrov90003289			prdm6	prdm6	/prdm6/	PRDM6 Prdm6 0	zf-H2C2_2 (1 4.2e-008) zf-C2H2 (1 7.4e-005)
OK		Xetrov90001372			prdm8	prdm8		PRDM8 Prdm8 0	zf-H2C2_2 (1 0.0016)
OK	Xetro.K02438	Xetrov90028583			LOC101731414-like		//prdm9.2	PRDM9 Prdm9 4e-069	zf-H2C2_2 (6 8.6e-011)
OK	Xetro.D01503	Xetrov90028584			LOC100493197		//prdm9	PRDM9 Prdm9 4e-069	zf-H2C2_2 (6 8.6e-011)
OK	Xetro.K04114	Xetrov90027828		prkrir	prkrir	prkrir		PRKRIR Prkrir 0	THAP (1 5.2e-017)
OK	Xetro.E01550	Xetrov90013078		prox1	prox1	prox1		PROX1 Prox1 0	HPD (1 9e-083)
OK	Xetro.D01389	Xetrov90012329		prrx1	prrx1	prrx1		PRRX1 Prrx1 2e-120	Homeobox (1 4.4e-022)
OK	Xetro.H00159	Xetrov90019839		prrx2	prrx2	prrx2		PRRX2 Prrx2 2e-073	Homeobox (1 3.7e-022)
OK	Xetro.F01563	Xetrov90015689		ptf1a	ptf1a	ptf1a		PTF1A Ptf1a 1e-090	HLH (1 3.7e-018)
OK		Xetrov90024109			LOC100489188		//ptf1a.2	PTF1A Ptf1a 3e-017	HLH (1 7.7e-018)
MAN	Xetro.F00286	Xetrov90017021		rad54b		rad54b		RAD54B Rad54b 0
OK	Xetro.J00830	Xetrov90028499		rara	rara	rara		RARA Rara 0	zf-C4 (2 2.1e-032)
OK	Xetro.F01278	Xetrov90016442		rarb	rarb	rarb		RARB Rarb 0	zf-C4 (1 3.1e-032)
OK	Xetro.B01533	Xetrov90006528		rarg	rarg-like.1	rarg	rarg/rarg/	RARG Rarg 0	zf-C4 (1 7e-032)
OK	Xetro.A00306	Xetrov90003714		rax	rax	rax		RAX Rax 1e-103	Homeobox (1 2.2e-023)
OK	Xetro.A02409	Xetrov90001318		rax2	rax2	rax2	rax2/rax2/rax.2	RAX Rax 1e-070	Homeobox (1 2.1e-023)
OK	Xetro.E01634	Xetrov90012974		bix1.2	bix1.2	bix1.2	bix1.2/bix1.2/rax.3	RAX Rax 7e-017	Homeobox (1 5.3e-022)
OK	Xetro.H00397	Xetrov90030041		rbpj	rbpj	rbpj		RBPJ Rbpj 0	BTD (1 1.1e-075)
OK	Xetro.H01514	Xetrov90021404		rcor1	rcor1	rcor1		RCOR1 Rcor1 0	Myb_DNA-binding (2 3.7e-009)
OK	Xetro.K00907	Xetrov90011137		rcor2	rcor2	rcor2		RCOR2 Rcor2 2e-179	Myb_DNA-binding (4 2.6e-009)
OK	Xetro.E01533	Xetrov90013117		rcor3	rcor3	rcor3		RCOR3 Rcor3 0	Myb_DNA-binding (3 4.8e-010)
OK	Xetro.E01298	Xetrov90013323		rel	rel	rel		REL Rel 1e-137	RHD_DNA_bind (1 1.4e-071)
OK	Xetro.D01107	Xetrov90010994		rela	rela	rela		RELA Rela 1e-144	RHD_DNA_bind (2 3e-072)
OK	Xetro.H00945	Xetrov90020721		relb	relb	relb		RELB Relb 3e-118	RHD_DNA_bind (1 1.1e-064)
OK	Xetro.G01442	Xetrov90018712		rere	rere	rere		RERE Rere 0	GATA (2 1.7e-009)
OK	Xetro.A02509	Xetrov90001290		rest	rest	rest		REST Rest 0	zf-H2C2_2 (3 3.6e-008)
OK	Xetro.K00834	Xetrov90009845		rfx1	rfx1	rfx1		RFX1 Rfx1 0	RFX_DNA_binding (2 1.1e-032)
OK	Xetro.A02206	Xetrov90001535		rfx2	rfx2	rfx2		RFX2 Rfx2 0	RFX_DNA_binding (4 4.2e-033)
OK	Xetro.A01709	Xetrov90002219		rfx3	rfx3	rfx3		RFX3 Rfx3 0	RFX_DNA_binding (2 3.6e-033)
MAN	Xetro.K03210	Xetrov90007279		rfx4		rfx4		RFX4 Rfx4 0
MAN	v4:scaffold_2034:6742-10680	v4:scaffold_2034:6742-10680				rfx5		RFX5 Rfx5 5e-069
OK	Xetro.E00714	Xetrov90014005		rfx6	rfx6	rfx6		RFX6 Rfx6 0	RFX_DNA_binding (1 5.7e-031)
OK	Xetro.C00838	Xetrov90008746		rfx7	rfx7	rfx7		RFX7 Rfx7 0	RFX_DNA_binding (1 2.7e-026)
MAN	Xetro.B00247	Xetrov90005436		rlf		rlf		RLF Rlf 0
OK	Xetro.G01020	Xetrov90008606		rora	rora	rora		RORA Rora 0	zf-C4 (1 8.4e-033)
OK	Xetro.A01658	Xetrov90002276		rorb	rorb	rorb		RORB Rorb 0	zf-C4 (1 4.9e-033)
OK	Xetro.A02331	Xetrov90001414		rorb.2	rorb.2	rorb.2	rorb.2/rorb.2/	RORB Rorb 2e-145	zf-C4 (1 9.4e-033)
MAN	Xetro.K04937	Xetrov90029275		rorc		rorc		RORC Rorc 4e-053
OK	Xetro.F00781	Xetrov90016538		rreb1	rreb1	rreb1		RREB1 Rreb1 0	zf-H2C2_2 (24 7.1e-008)
OK	Xetro.B02103	Xetrov90004050		runx1	runx1	runx1		RUNX1 Runx1 0	Runt (1 4.2e-072)
OK	Xetro.I01982	Xetrov90015277		runx2	runx2	runx2		RUNX2 Runx2 0	Runt (1 3.7e-071)
OK	Xetro.B00254	Xetrov90005443		runx3	runx3	runx3		RUNX3 Runx3 0	Runt (1 5.3e-072)
OK	Xetro.H00060	Xetrov90026886		rxra	rxra	rxra		RXRA Rxra 0	zf-C4 (1 1.1e-031)
OK	Xetro.H01033	Xetrov90020793		rxrb	rxrb	rxrb		RXRB Rxrb 0	zf-C4 (2 3.3e-031)
OK	Xetro.D01374	Xetrov90012344		rxrg	rxrg	rxrg		RXRG Rxrg 0	zf-C4 (1 3.7e-031)
OK	Xetro.D00482	Xetrov90011338		sall1	sall1	sall1		SALL1 Sall1 0	zf-H2C2_2 (6 6.7e-008) zf-C2H2 (4 5.4e-005)
OK	Xetro.A01463	Xetrov90002564		sall2	sall2	sall2		SALL2 Sall2 0	zf-H2C2_2 (5 1.2e-007) zf-C2H2 (2 0.00059)
OK	Xetro.F00722	Xetrov90015832		sall3	sall3	sall3		SALL3 Sall3 0	zf-H2C2_2 (4 5.1e-008) zf-C2H2 (1 0.0021)
OK	Xetro.J00401	Xetrov90025248		sall4	sall4	sall4		SALL4 Sall4 0	zf-H2C2_2 (12 7.5e-008) zf-C2H2 (4 0.0023)
OK		Xetrov90018709			samd11	samd11		SAMD11 Samd11 7e-180	SAND (1 3.3e-023)
OK	Xetro.F01297	Xetrov90016468		satb1	satb1	satb1		SATB1 Satb1 0	CUT (2 1.6e-023) Homeobox (1 2.1e-007)
OK	Xetro.I00488	Xetrov90023933		satb2	satb2	satb2		SATB2 Satb2 0	CUT (2 3.5e-024) Homeobox (1 1.1e-006)
MAN	Xetro.K02880	v7v9:Xetro.K02880	scaffold_632:81764-81039	scrt2		scrt2		SCRT1 Scrt1 2e-101	zf-H2C2_2 (2 5.7e-007) zf-C2H2 (1 3.9e-005)
OK	Xetro.B00381	Xetrov90004300		sebox	sebox	sebox		SEBOX Sebox 1e-014	Homeobox (1 8.5e-014)
OK		Xetrov90004608			sgsm2			SGSM2 Sgsm2 0	zf-BED (1 0.0024)
OK	Xetro.B01087	Xetrov90005927		shox	shox	shox		SHOX Shox2 2e-144	Homeobox (1 7.5e-024)
OK	Xetro.E00297	Xetrov90014507		shox2	shox2	shox2		SHOX2 Shox2 3e-146	Homeobox (1 7.4e-024)
OK	Xetro.E00614	Xetrov90013450		sim1	sim1	sim1		SIM1 Sim1 0	HLH (1 3.2e-005)
MAN	Xetro.B02084	Xetrov90004031		sim2		sim2		SIM2 Sim2 6e-166
OK	Xetro.H01609	Xetrov90021521		six1	six1	six1		SIX1 Six1 6e-157	Homeobox (1 8e-014)
OK	Xetro.E01506	Xetrov90013150		six2	six2	six2		SIX2 Six2 1e-149	Homeobox (1 7e-014)
OK	Xetro.E01507	Xetrov90013149		six3	six3	six3		SIX3 Six3 3e-153	Homeobox (1 2.6e-012)
OK	Xetro.H01607	Xetrov90021520		six4	six4	six4		SIX4 Six4 0	Homeobox (1 9.3e-013)
OK	Xetro.H01610	Xetrov90021522		six6	six6	six6		SIX6 Six6 4e-130	Homeobox (1 6.3e-012)
OK	Xetro.A02823	Xetrov90000943		smad1	smad1	smad1		SMAD1 Smad1 0	MH1 (2 2e-042)
OK	Xetro.A00099	Xetrov90003794		smad3	smad2	smad3	smad3/smad3/	SMAD2 Smad2 0	MH1 (2 1.5e-044)
OK	Xetro.C00571	Xetrov90009273		smad2	LOC101730859	smad2	smad2/smad2/smad3	SMAD3 Smad3 0	MH1 (1 1.8e-042)
OK	Xetro.A00077	Xetrov90003776		smad4.1	smad4.1	smad4.1	smad4.1/smad4.1/smad4	SMAD4 Smad4 0	MH1 (1 1.5e-039)
OK	Xetro.K04594	Xetrov90029894			smad4.2	smad4.2	/smad4.2/	SMAD4 Smad4 1e-069	MH1 (1 2.1e-038)
OK	Xetro.C00766	Xetrov90009275		smad6	smad6	smad6		SMAD6 Smad6 8e-129	MH1 (1 6.7e-026)
OK	Xetro.K03218	Xetrov90030643		smad6.2	LOC100492635-like	smad6.2	smad6.2/smad6.2/	SMAD6 Smad6 5e-088	MH1 (1 2e-022)
OK	Xetro.A00087	Xetrov90003783		smad7	smad7-like	smad7	smad7/smad7/	SMAD7 Smad7 0	MH1 (1 4.4e-028)
OK	Xetro.B01755	Xetrov90006652		smad9	smad9	smad9		SMAD9 Smad9 0	MH1 (1 4.5e-041)
MAN	Xetro.H00637	Xetrov90020421		smarca1		smarca1		SMARCA1 Smarca1 0
MAN	Xetro.A02815	Xetrov90000955		smarca5		smarca5		SMARCA5 Smarca5 0
OK	Xetro.F01907	Xetrov90027406		smarcc1	smarcc1	smarcc1		SMARCC1 Smarcc1 0	Myb_DNA-binding (2 3.1e-011)
OK	Xetro.B01315	Xetrov90006241		smarcc2	smarcc2	smarcc2		SMARCC2 Smarcc2 0	Myb_DNA-binding (1 6.9e-005)
OK	Xetro.J00842	Xetrov90028513		smarce1		smarce1		SMARCE1 Smarce1 6e-125	HMG_box (1 1.5e-015)
OK	Xetro.F00494	Xetrov90016785		snai2	snai2	snai2		SNAI2 Snai2 5e-144	zf-H2C2_2 (2 1.9e-008) zf-C2H2 (2 0.0013)
OK	Xetro.J00381	Xetrov90025269		snai1	snai1	snai1	snai1/snai1/snai2.2	SNAI2 Snai2 6e-107	zf-H2C2_2 (2 1.3e-007) zf-C2H2 (1 0.0024)
OK	Xetro.D00740	Xetrov90011435		snai3	snai3	snai3		SNAI3 Snai3 6e-067	zf-H2C2_2 (2 5.7e-007) zf-C2H2 (1 0.00072)
OK	Xetro.H00040	Xetrov90005363		snapc4	snapc4	snapc4		SNAPC4 Snapc4 0	Myb_DNA-binding (2 6.5e-014) Myb_DNA-bind_6 (1 1.1e-011)
OK	Xetro.B01666	Xetrov90005954		sox1	sox21-like.1	sox1	sox1/sox1/	SOX1 Sox1 1e-158	HMG_box (1 2e-026)
OK	Xetro.D01599	Xetrov90012438		sox10	sox10	sox10		SOX10 Sox10 0	HMG_box (1 4.8e-024)
OK	Xetro.E00398	Xetrov90015107		sox11	sox11	sox11		SOX11 Sox11 2e-137	HMG_box (1 1.8e-025)
MAN	v4:scaffold_1530:21604-22338	v4:scaffold_1530:21604-22338				sox12		SOX12 Sox12 2e-045
OK	Xetro.A01276	Xetrov90004971		sox13	sox13	sox13		SOX13 Sox13 1e-160	HMG_box (1 3.2e-022)
OK	Xetro.I00526	Xetrov90015052		sox14	sox14	sox14		SOX14 Sox14 1e-125	HMG_box (1 4.1e-028)
MAN	1012072381	Xt7:1012072381				sox15		SOX15 Sox15
OK	Xetro.N00476	Xetrov90016800		sox17a	sox17a	sox17a	sox17a/sox17a/sox17	SOX17 Sox17 8e-108	HMG_box (2 2e-025)
OK	Xetro.N00475.1	Xetrov90016802		sox17b.1	sox17b.1	sox17b.1	sox17b.1/sox17b.1/sox17.2	SOX17 Sox17 1e-060	HMG_box (1 1e-023)
OK	Xetro.N00475.2	Xetrov90016803		sox17b.2	sox17b.2	sox17b.2	sox17b.2/sox17b.2/sox17.3	SOX17 Sox17 6e-057	HMG_box (1 1.5e-023)
OK	Xetro.K04754	Xetrov90030522		sox18	sox18	sox18		SOX18 Sox18 3e-057	HMG_box (1 5.7e-008)
OK	Xetro.E00206	Xetrov90014375		sox2	sox2	sox2		SOX2 Sox2 9e-162	HMG_box (1 2.9e-027)
OK	Xetro.B01142	Xetrov90006036		sox21	sox21-like.2	sox21	sox21/sox21/	SOX21 Sox21 4e-129	HMG_box (1 4.3e-027)
OK	Xetro.H00710	Xetrov90020478		sox3	sox3	sox3		SOX3 Sox3 1e-118	HMG_box (1 5e-027)
OK	Xetro.C01031	Xetrov90007321				sox30		SOX30 Sox30 4e-036	HMG_box (1 4.7e-016)
OK	Xetro.C01026	Xetrov90007326			sox30	sox30	/sox30/	SOX30 Sox30 6e-036	HMG_box (1 3.2e-018)
OK	Xetro.F00732	Xetrov90015871		sox4	sox4	sox4		SOX4 Sox4 4e-138	HMG_box (1 5.4e-025)
OK	Xetro.K02239	Xetrov90028071		sox5	sox5	sox5		SOX5 Sox5 0	HMG_box (1 2.9e-022)
OK	Xetro.D00002	Xetrov90029927		sox6	sox6	sox6		SOX6 Sox6 0	HMG_box (1 2.3e-022)
OK	Xetro.K05126	Xetrov90026112		sox7	sox7	sox7		SOX7 Sox7 3e-133	HMG_box (1 4.1e-025)
OK	Xetro.I01525	Xetrov90023187		sox8	sox8	sox8		SOX8 Sox8 0	HMG_box (1 4.4e-025)
OK	Xetro.G01973	Xetrov90025181		sox9	sox9	sox9		SOX9 Sox9 0	HMG_box (1 4.8e-024)
OK	Xetro.B01524	Xetrov90006518		sp1	sp1	sp1		SP1 Sp1 0	zf-H2C2_2 (2 3.3e-007)
OK	Xetro.I00603	Xetrov90014897		sp110	LOC100158501	sp110	sp110/sp110/sp140l	SP140L Sp140 2e-025	SAND (8 1.1e-021)
OK	Xetro.J00761	Xetrov90024743		sp2	sp2	sp2		SP2 Sp2 0	zf-H2C2_2 (4 8e-008)
OK	Xetro.I00342	Xetrov90024253		sp3	sp3	sp3		SP3 Sp3 0	zf-H2C2_2 (4 6.5e-008)
OK	Xetro.F01381	Xetrov90016032		sp4	sp4	sp4		SP4 Sp4 0	zf-H2C2_2 (2 1.7e-008)
OK	Xetro.I00321	Xetrov90024287		sp5	sp5	sp5		SP5 Sp5 4e-148	zf-H2C2_2 (2 6.7e-009)
OK	Xetro.B01403	Xetrov90006342		gli1.2	sp5l	sp5l	gli1.2/sp5l/sp5.2	SP5 Sp5 2e-081	zf-H2C2_2 (2 2.2e-006)
OK	Xetro.J00762	Xetrov90024742		sp6	sp6	sp6		SP6 Sp6 7e-091	zf-H2C2_2 (2 5.6e-007)
OK	Xetro.B01525	Xetrov90006519		sp7	sp7	sp7		SP7 Sp7 4e-135	zf-H2C2_2 (2 1.9e-008)
OK	Xetro.F01382	Xetrov90016033		sp8	sp8	sp8		SP8 Sp8 0	zf-H2C2_2 (2 5.3e-009)
OK	Xetro.I00346	Xetrov90024249		sp9	sp9	sp9		SP9 Sp9 0	zf-H2C2_2 (2 7.8e-009)
OK	Xetro.A01259	Xetrov90004983		spdef	spdef	spdef		SPDEF Spdef 2e-121	Ets (1 5.9e-033)
OK	Xetro.D00145	Xetrov90010332		spi1	spi1	spi1		SPI1 Spi1 7e-100	Ets (2 8e-022)
OK	Xetro.G02058	Xetrov90019401		spib	spib	spib		SPIB Spib 2e-054	Ets (1 1.9e-022)
OK	Xetro.C01532	Xetrov90007799		spic	spic	spic		SPIC Spic 4e-049	Ets (1 7.2e-023)
OK	Xetro.I01586	Xetrov90023116		srebf1	srebf1	srebf1		SREBF1 Srebf1 0	HLH (4 7.1e-016)
OK	Xetro.D01345	Xetrov90012380		srebf2	srebf2	srebf2		SREBF2 Srebf2 0	HLH (2 1.4e-015)
OK	Xetro.E01721	Xetrov90027793			srf	srf	/srf/	SRF Srf 4e-032	SRF-TF (1 2.6e-006)
OK	Xetro.G01382	Xetrov90018337		ssrp1	ssrp1	ssrp1		SSRP1 Ssrp1 0	HMG_box (1 1.1e-024)
OK	Xetro.F00488	Xetrov90016789		st18	st18	st18		ST18 St18 0	zf-C2HC (6 7.6e-016)
OK	Xetro.I00924	Xetrov90023886		stat1	stat1	stat1		STAT1 Stat1 0	STAT_bind (1 6.5e-079)
OK	Xetro.B01342	Xetrov90006274		stat2	stat2	stat2		STAT2 Stat2 3e-176	STAT_bind (1 2.3e-069)
OK	Xetro.J00901	Xetrov90025921		stat3.1	LOC100498278	stat3.1	stat3.1/stat3.1/stat3	STAT3 Stat3 0	STAT_bind (1 8e-077)
OK		Xetrov90025922				stat3.2		STAT3 Stat3 0	STAT_bind (1 4.2e-076)
OK	Xetro.K03599	Xetrov90026198		stat3.2	stat3.1	stat3.3	stat3.2/stat3.3/	STAT3 Stat3 0	STAT_bind (1 0.00069)
OK	Xetro.I00949	Xetrov90023882		stat4	stat4	stat4		STAT4 Stat4 3e-095	STAT_bind (1 4e-017)
OK	Xetro.J00903	Xetrov90025924		stat5b		stat5b		STAT5B Stat5b 0	STAT_bind (2 8.7e-049)
OK	Xetro.B01374	Xetrov90006311		stat6	stat6	stat6		STAT6 Stat6 0	STAT_bind (1 1.3e-084)
OK		Xetrov90017871			stox1	stox1		STOX1 Stox1 0	Stork_head (1 1.3e-034)
OK		Xetrov90000755			stox2-like	stox2	/stox2/	STOX2 Stox2 0	Stork_head (1 9.6e-029)
OK	1012070497	Xetrov90003696		RNAp2cf4	sub1	sub1	RNAp2cf4/sub1/	SUB1 Sub1 6e-052	PC4 (1 1.3e-022)
OK	Xetro.K02117	Xetrov90024613		sycp2		sycp2		SYCP2 Sycp2 1e-063	HTH_38 (1 0.0001)
OK		Xetrov90020715			sympk	mypop-sympk	/mypop-sympk/	SYMPK Sympk 0	Myb_DNA-bind_5 (1 7.9e-023)
OK	Xetro.E00957	Xetrov90013793		t2	t2	t2	t2/t2/t.2	T T 0	T-box (1 3.9e-074)
OK	Xetro.E00956	Xetrov90013794		t	t	t		T T 0	T-box (2 3.9e-074)
OK	Xetro.B00725	Xetrov90004738		tada2a	tada2a	tada2a		TADA2A Tada2a 0	Myb_DNA-binding (1 2.2e-011)
OK	Xetro.A03193	Xetrov90000512		tada2b	tada2b	tada2b		TADA2B Tada2b 0	Myb_DNA-binding (1 4.6e-010)
OK	Xetro.D01956	Xetrov90011870		tal1	tal1	tal1		TAL1 Tal1 5e-083	HLH (1 4.1e-015)
OK	Xetro.A01824	Xetrov90002112		tal2	tal2	tal2		TAL2 Tal2 2e-033	HLH (1 1.9e-015)
OK		Xetrov90030576			zhx2		//tbc1d31	TBC1D31 Tbc1d31 0	Homeobox (4 3.4e-006) Homez (1 0.00086) zf-H2C2_5 (1 0.0051)
OK	Xetro.I00265	Xetrov90024348		tbr1	tbr1	tbr1		TBR1 Tbr1 0	T-box (1 9e-075)
OK	Xetro.A00797	Xetrov90003011		tbx1	tbx1	tbx1		TBX1 Tbx1 0	T-box (1 2.5e-076)
OK	Xetro.B02583	Xetrov90029113		tbx15	tbx15	tbx15		TBX15 Tbx15 0	T-box (1 7.2e-062)
OK	Xetro.E00557	Xetrov90014265		tbx18	tbx18	tbx18		TBX18 Tbx18 0	T-box (1 3.4e-075)
OK	Xetro.B00319	Xetrov90005516		tbx2	tbx2	tbx2		TBX2 Tbx2 0	T-box (3 6.6e-080)
OK	Xetro.F01042	Xetrov90016503		tbx20	tbx20	tbx20		TBX20 Tbx20 0	T-box (1 3.5e-076)
OK	Xetro.J00766	Xetrov90024737		tbx21	tbx21	tbx21		TBX21 Tbx21 2e-092	T-box (1 3.2e-073)
OK	Xetro.H00762	Xetrov90020576		tbx22	tbx22	tbx22		TBX22 Tbx22 0	T-box (4 2.8e-075)
OK	Xetro.A01009	Xetrov90002701		tbx3	tbx3	tbx3		TBX3 Tbx3 0	T-box (1 1.4e-078)
OK	Xetro.B00317	Xetrov90005515		tbx4	tbx4	tbx4		TBX4 Tbx4 0	T-box (1 2.2e-069)
OK	Xetro.A01007	Xetrov90002704		tbx5	tbx5	tbx5		TBX5 Tbx5 0	T-box (2 1.7e-078)
MAN	1012071325	Xt7:1012071325				tbx6		TBX6 Tbx6
OK	Xetro.A00856	Xetrov90002928		vegt	vegt	vegt	vegt/vegt/tbx6.2	TBX6 Tbx6 4e-065	T-box (2 3.3e-075)
OK	Xetro.C00845	Xetrov90008741		tcf12	tcf12	tcf12		TCF12 Tcf12 0	HLH (2 1.9e-009)
OK	Xetro.K04807	Xetrov90030829		tcf15	tcf15	tcf15		TCF15 Tcf15 5e-056	HLH (1 2.6e-018)
OK	Xetro.K03406	Xetrov90025752			LOC101733229		//tcf15.2	TCF15 Tcf15 6e-056	HLH (1 2.6e-018)
OK	Xetro.B01032	Xetrov90005866			LOC100493338		//tcf15.3	TCF15 Tcf15 3e-041	HLH (2 5.1e-018)
OK	Xetro.E00743	Xetrov90013427		tcf21	tcf21	tcf21		TCF21 Tcf21 2e-087	HLH (1 6.2e-016)
OK	Xetro.I02045	Xetrov90028290		tcf23		tcf23		TCF23 Tcf23 8e-034	HLH (1 7.5e-012)
OK		Xetrov90028298			LOC101734950		//tcf23.2	TCF23 Tcf23 4e-025	HLH (1 5.3e-012)
OK	Xetro.F00411	Xetrov90016881		tcf24	LOC101733633	tcf24	tcf24/tcf24/	TCF24 Tcf24 3e-044	HLH (1 7.2e-013)
OK	Xetro.A02326	Xetrov90001421		tcf3	tcf3	tcf3		TCF3 Tcf3 0	HLH (2 1.5e-010)
OK	Xetro.A00198	Xetrov90003739		tcf4	tcf4	tcf4		TCF4 Tcf4 0	HLH (1 1.7e-011)
OK	Xetro.C01115	Xetrov90007356		tcf7	tcf7	tcf7		TCF7 Tcf7l2 7e-133	HMG_box (1 1.6e-021)
OK	Xetro.C00416	Xetrov90009039		tcf7l1	tcf7l1	tcf7l1		TCF7L1 Tcf7l1 0	HMG_box (1 4.3e-021)
OK	Xetro.G00024	Xetrov90030375		tcf7l2	tcf7l2	tcf7l2		TCF7L2 Tcf7l2 0	HMG_box (1 7.8e-022)
OK	Xetro.J00581	Xetrov90028712		tcfl5	tcfl5	tcfl5		TCFL5 Tcfl5 1e-054	HLH (1 8.7e-010)
OK	Xetro.G01845	Xetrov90019254		tead4	tead4	tead2	tead4/tead2/tead1	TEAD1 Tead1 0	TEA (1 6e-026)
MAN	Xetro.D00063	v7v9:Xetro.D00063	scaffold_365:99094-106925			tead1-3p		TEAD1 Tead1 1e-073
MAN	Xetro.D00062	Xetrov90028353		tead1		tead1-5p		TEAD1 Tead1 5e-056
OK	Xetro.D01588	Xetrov90012427		tef	tef	tef		TEF Tef 6e-103	bZIP_2 (2 1.1e-014)
OK	Xetro.F00387	Xetrov90016910		terf1	terf1	terf1		TERF1 Terf1 5e-073	Myb_DNA-binding (2 2.6e-012)
OK	Xetro.D00856	Xetrov90011495		terf2	terf2	terf2		TERF2 Terf2 8e-085	Myb_DNA-binding (1 3.3e-012)
OK	Xetro.G00334	Xetrov90017475		tfam	tfam-like	tfam	tfam/tfam/	TFAM Tfam 8e-056	HMG_box (2 3e-017)
OK	Xetro.F00798	Xetrov90016561		tfap2a	tfap2a	tfap2a		TFAP2A Tfap2a 0	TF_AP-2 (4 3.1e-089)
OK	Xetro.K05154	Xetrov90026138		tfap2b	tfap2b	tfap2b		TFAP2B Tfap2b 0	TF_AP-2 (2 7.2e-090)
OK	Xetro.J00918	Xetrov90025902		tfap2c	tfap2c	tfap2c		TFAP2C Tfap2c 0	TF_AP-2 (2 4e-090)
OK	Xetro.K05155	Xetrov90026140		tfap2d	tfap2d	tfap2d		TFAP2D Tfap2d 0	TF_AP-2 (1 6.6e-085)
OK	Xetro.B00114	Xetrov90004913		tfap2e	tfap2e	tfap2e		TFAP2E Tfap2e 0	TF_AP-2 (2 2.2e-089)
OK	Xetro.I01447	Xetrov90023282		tfap4	tfap4	tfap4		TFAP4 Tfap4 7e-150	HLH (1 4.6e-016)
OK	Xetro.B01418	Xetrov90006377		tfcp2	tfcp2	tfcp2		TFCP2 Tfcp2 0	CP2 (1 4e-057)
OK	Xetro.J00797	Xetrov90024702		ubp1	ubp1	ubp1	ubp1/ubp1/tfcp2l1	TFCP2L1 Tfcp2l1 5e-145	CP2 (2 5.2e-054)
OK		Xetrov90026006				tfcp2l1-3p		TFCP2L1 Tfcp2l1 5e-134	CP2 (1 3.3e-031)
OK	Xetro.K03539	Xetrov90026005			tfcp2l1	tfcp2l1-5p	/tfcp2l1-5p/	TFCP2L1 Tfcp2l1 2e-020	CP2 (1 4.7e-005)
OK	Xetro.B01090	Xetrov90005931		tfdp1	tfdp1	tfdp1		TFDP1 Tfdp1 0	E2F_TDP (1 2.1e-023)
OK	Xetro.I00694	Xetrov90015004		tfdp2	tfdp2	tfdp2		TFDP2 Tfdp2 4e-157	E2F_TDP (1 1.3e-022)
OK	Xetro.A01230	Xetrov90005029		tfeb	tfeb	tfeb		TFEB Tfeb 8e-140	HLH (1 2.6e-017)
OK	Xetro.C01819	Xetrov90008143		tfec	tfec	tfec		TFEC Mitf 2e-108	HLH (1 2.6e-015)
OK	Xetro.F00604	Xetrov90016662		tgif1	tgif1	tgif1		TGIF1 Tgif1 2e-113	Homeobox_KN (1 1.3e-016)
OK	Xetro.J00297	Xetrov90025377		tgif2	tgif2	tgif2		TGIF2 Tgif2 8e-053	Homeobox_KN (1 3.9e-016)
OK	Xetro.A02007	Xetrov90001975		thap1		thap1		THAP1 Thap1 3e-033	THAP (1 1.4e-009)
OK	Xetro.D00530	Xetrov90011236		thap11	thap11	thap11		THAP11 Thap11 3e-074	THAP (1 5.3e-012)
OK	Xetro.B00621	Xetrov90005632		thap2	thap2	thap2		THAP2 Thap2 5e-034	THAP (1 4.1e-018)
OK	Xetro.A01879	Xetrov90001890		unnamed	LOC100493491-like		unnamed//thap2.2	THAP2 Thap3 1e-020	THAP (1 1.8e-015)
OK	Xetro.I00839	Xetrov90014860		thap4	thap4	thap4		THAP4 Thap4 1e-097	THAP (1 3.5e-015)
OK	Xetro.A02251	Xetrov90001473		unnamed	LOC779531		unnamed//thap4.2	THAP4 Thap4 2e-014	THAP (2 2.2e-015)
OK	Xetro.C01797	Xetrov90008117		thap5	thap5	thap5		THAP5 Thap4 3e-059	THAP (1 1.1e-013)
OK	Xetro.G01720	Xetrov90018948		thap7	thap7	thap7		THAP7 Thap7 4e-086	THAP (2 3.7e-015)
OK	Xetro.C02010	Xetrov90008353			LOC100493283-like		//thap9	THAP9 Thap3 7e-059	THAP (1 1.4e-013)
OK	Xetro.J00822	Xetrov90028491		thra	thra	thra		THRA Thra 0	zf-C4 (1 4e-029)
OK	Xetro.F01282	Xetrov90016450		thrb	thrb	thrb		THRB Thrb 0	zf-C4 (2 3.9e-030)
OK	Xetro.G00526	Xetrov90017709		tlx1	tlx1	tlx1		TLX1 Tlx1 1e-127	Homeobox (1 1.9e-020)
OK	Xetro.C01256	Xetrov90007499		tlx3	tlx3	tlx3		TLX3 Tlx3 2e-134	Homeobox (1 2.3e-020)
OK	Xetro.K03309	Xetrov90030876		tlx2	tlx2	tlx2	tlx2/tlx2/tlx3.2	TLX3 Tlx3 7e-063	Homeobox (1 2.6e-020)
OK	Xetro.F00445	Xetrov90016838		tox	tox	tox		TOX Tox 0	HMG_box (1 2.3e-017)
OK	Xetro.J00236	Xetrov90025437		tox2	tox2	tox2		TOX2 Tox2 0	HMG_box (1 3.2e-017)
OK	Xetro.D00486	Xetrov90011336		tox3	tox3	tox3		TOX3 Tox3 0	HMG_box (1 6.4e-017)
OK	Xetro.A01461	Xetrov90002568		tox4	tox4	tox4		TOX4 Tox4 0	HMG_box (2 4.8e-017)
OK	Xetro.K02419	Xetrov90028537		tp53	tp53	tp53		TP53 Trp53 1e-094	P53 (1 1.3e-115)
OK	Xetro.E00093	Xetrov90014441		tp63	tp63	tp63		TP63 Trp63 0	P53 (1 4.6e-110)
OK	Xetro.G01656	Xetrov90018928		tp73	tp73	tp73		TP73 Trp73 0	P53 (1 2.2e-107)
OK	Xetro.D02211	Xetrov90013103		trerf1	trerf1	trerf1		TRERF1 Elmsan1 0	Myb_DNA-binding (1 0.00042)
OK	Xetro.F00678	Xetrov90027128			LOC101730769-like	tshz1	/tshz1/	TSHZ1 Tshz1 0	zf-C2H2_2 (2 0.0014)
OK	Xetro.J00937	Xetrov90025246		tshz2	tshz2	tshz2		TSHZ2 Tshz2 0	zf-C2H2_2 (1 0.0053)
OK	Xetro.D00664	Xetrov90010684		tshz3	tshz3	tshz3		TSHZ3 Tshz3 0	zf-H2C2_5 (2 0.0051)
OK	Xetro.F00029	Xetrov90017243		tsnare1		tsnare1		TSNARE1 Prdm11 2e-035	Myb_DNA-bind_5 (1 1.6e-019)
OK		Xetrov90027107			LOC100145443		//tsnare1.2	TSNARE1 Prdm11 2e-019	Myb_DNA-bind_5 (1 6.9e-025)
OK		Xetrov90015446			LOC100492514		//tsnare1.3	TSNARE1 Mypop 2e-011	Myb_DNA-bind_5 (1 2.9e-015)
OK	Xetro.H00125	Xetrov90019889		ttf1	ttf1-like	ttf1	ttf1/ttf1/	TTF1 Ttf1 1e-080	Myb_DNA-bind_6 (2 6.1e-006)
OK	Xetro.C00920	Xetrov90007085		tulp3	tulp3	tulp3	tulp3/tulp3/tub	TUB Tulp3 4e-160	Tub (1 2.9e-082)
OK	Xetro.G01866	Xetrov90019280		tulp2	tulp2	tulp2	tulp2/tulp2/tub.2	TUB Tub 4e-130	Tub (1 2.3e-084)
OK	Xetro.K03177	Xetrov90030541		tulp1	tub-like.2	tulp1	tulp1/tulp1/tub.3	TUB Tub 1e-089	Tub (1 6e-061)
OK	Xetro.A01121	Xetrov90004995		tub	tulp1	tub	tub/tub/	TULP1 Tulp1 2e-135	Tub (1 4.3e-084)
OK	Xetro.E01015	Xetrov90013550		tulp4	tulp4	tulp4		TULP4 Tulp4 0	Tub (3 5.3e-025)
OK		Xetrov90011163			tut1			TUT1 Tut1 2e-143	zf-C2H2_2 (1 0.0023)
OK	Xetro.F01396	Xetrov90016043		twist1	twist1	twist1		TWIST1 Twist1 7e-065	HLH (1 2.3e-016)
OK	Xetro.B01461	Xetrov90006421		twist2	twist2	twist2		TWIST2 Twist2 3e-053	HLH (1 4.8e-017)
OK	Xetro.J00458	Xetrov90024993		ubtf	ubtf	ubtf		UBTF Ubtf 0	HMG_box (2 1.2e-016)
OK	Xetro.J00686	Xetrov90024878		ubtf.2	ubtf.2	ubtf.2	ubtf.2/ubtf.2/	UBTF Ubtf 2e-053	HMG_box (1 2.5e-011)
OK	Xetro.I01175	Xetrov90023553		uncx	uncx	uncx		UNCX Uncx 7e-141	Homeobox (1 1.8e-022)
MAN	1012073162	Xt7:1012073162				usf1		USF1 Usf1
OK	Xetro.G02197	Xetrov90030480		usf2	usf2	usf2		USF2 Usf2 3e-145	HLH (2 1.6e-017)
OK	Xetro.B02564	Xetrov90030700		kiaa2018	LOC100145754	usf3	kiaa2018/usf3/	USF3 Usf3 0	HLH (2 5.6e-012)
OK	Xetro.E01560	v7v9:Xetro.E01560	Chr05:9150990-9352876	ush2a		ush2a		USH2A Ush2a 0	zf-BED (1 8.7e-006)
OK	Xetro.K04205	v7v9:Xetro.K04205	scaffold_3297:5588-5403	vax1		vax1		VAX1 Vax1 3e-029	Homeobox (1 1.7e-012)
OK	Xetro.K04204	Xetrov90028103			vax1	vax1	/vax1/	VAX1 Vax1 1e-027	Homeobox (1 4.5e-006)
OK	Xetro.G00077	Xetrov90000258		vax2	vax2	vax2		VAX2 Vax2 8e-082	Homeobox (1 8e-021)
OK	Xetro.B01459	Xetrov90006418		vdr	vdr	vdr		VDR Vdr 0	zf-C4 (1 1.8e-028)
OK	Xetro.G00463	Xetrov90017638		ventx1.2	ventx1.2	ventx1.2	ventx1.2/ventx1.2/ventx	VENTX Barhl1 1e-019	Homeobox (1 1.4e-020)
OK	Xetro.G00464	Xetrov90017639		ventx3.1	ventx3.1	ventx3.1	ventx3.1/ventx3.1/ventx.2	VENTX Vax1 2e-018	Homeobox (1 4.4e-020)
OK	Xetro.G00465	Xetrov90017640		ventx2.2	ventx2.2	ventx2.2	ventx2.2/ventx2.2/ventx.3	VENTX Nkx1-1 8e-018	Homeobox (1 1.4e-021)
OK	Xetro.G00467	Xetrov90017642		ventx2.1	ventx2.1	ventx2.1	ventx2.1/ventx2.1/ventx.4	VENTX Nkx1-1 8e-018	Homeobox (1 1.4e-021)
OK	Xetro.G00466	Xetrov90017641		ventx1.1	ventx1.1	ventx1.1	ventx1.1/ventx1.1/ventx.5	VENTX Nkx2-3 1e-016	Homeobox (1 1.9e-020)
OK	Xetro.G00462	Xetrov90017637		ventx3.2	ventx3.2	ventx3.2	ventx3.2/ventx3.2/ventx.6	VENTX Hoxb3 5e-015	Homeobox (1 6.4e-020)
OK	Xetro.B00723	Xetrov90004742		vezf1	vezf1	vezf1		VEZF1 Vezf1 0	zf-H2C2_2 (2 5.1e-006)
OK	Xetro.E01200	Xetrov90013655		vsx1	vsx1	vsx1		VSX1 Vsx1 8e-091	Homeobox (1 1.8e-022)
OK	Xetro.H01148	Xetrov90021101		vsx2	vsx2	vsx2		VSX2 Vsx2 2e-124	Homeobox (2 4.2e-023)
OK	Xetro.H01442	Xetrov90021354		wdhd1	wdhd1	wdhd1		WDHD1 Wdhd1 0	HMG_box (1 2.1e-006)
OK	Xetro.A03259	Xetrov90000387		whsc1	whsc1	whsc1		WHSC1 Whsc1 0	HMG_box (1 4e-009)
MAN	Xetro.K01176	Xetrov90009519		wiz		wiz		WIZ Wiz 3e-130
OK	Xetro.D00382	Xetrov90010390		wt1	wt1	wt1		WT1 Wt1 0	zf-H2C2_2 (3 4.2e-007)
OK	Xetro.A00602	Xetrov90003227		xbp1	xbp1	xbp1		XBP1 Xbp1 4e-080	bZIP_1 (1 1.4e-010)
OK	Xetro.J00693	Xetrov90018683		ybx1	ybx1	ybx1		YBX1 Ybx1 2e-147	CSD (2 7.9e-026)
OK	Xetro.K03825	Xetrov90026842		ybx2		ybx2		YBX1 Ybx2 1e-016	CSD (1 4.6e-014)
OK	Xetro.G00348	Xetrov90017522		csda	ybx3	ybx3	csda/ybx3/	YBX3 Ybx3 6e-087	CSD (1 1.3e-025)
OK		Xetrov90005276			yod1			YOD1 Yod1 4e-125	zf-C2H2_2 (1 0.0091)
OK	Xetro.H01489	Xetrov90021379		yy1	yy1	yy1		YY1 Yy1 0	zf-H2C2_2 (2 6e-007)
OK	Xetro.B00793	Xetrov90004430			LOC100495088-like		//zbed1	ZBED1 Zbed4 0	zf-BED (1 2.9e-014)
OK	Xetro.B00786	Xetrov90004432		zbed1	LOC733978-like	zbed1	zbed1/zbed1/zbed1.2	ZBED1 Zbed4 0	zf-BED (1 2.9e-014)
OK	Xetro.B01731	Xetrov90019186			LOC100486384-like		//zbed1.3	ZBED1 Prdm9 7e-053	zf-BED (1 8.8e-009)
OK		Xetrov90013416			LOC101734213		//zbed1.4	ZBED1 Zbed4 6e-049	zf-BED (1 3.4e-006)
OK		Xetrov90001633						ZBED1 Zbed4 1e-046	zf-BED (1 2e-008)
OK		Xetrov90028532						ZBED1 Zbed4 1e-038	zf-BED (1 1.2e-008)
OK	Xetro.A02935	Xetrov90000788			LOC101731619-like		//zbed1.7	ZBED1 Zbed4 2e-024	zf-BED (1 3e-007)
OK		Xetrov90025761						ZBED1 Zbed4 4e-021	zf-BED (1 1.1e-008)
OK	Xetro.C01886	Xetrov90008219		zbed4	zbed4-like	zbed4	zbed4/zbed4/	ZBED4 Zbed4 0	zf-BED (4 2.8e-016)
OK		Xetrov90007942						ZBED4 Zbed4 1e-024	zf-BED (1 2.7e-008)
OK	Xetro.K01739	Xetrov90027101		zbed6	LOC101730718-like	zbed6	zbed6/zbed6/	ZBED6 Gm38394 7e-117	zf-BED (2 9.7e-008)
OK	Xetro.H01576	Xetrov90021494		zbtb1	zbtb1	zbtb1		ZBTB1 Zbtb1 0	zf-H2C2_2 (1 0.0007)
OK	Xetro.F00356	Xetrov90016949		zbtb10	zbtb10	zbtb10		ZBTB10 Zbtb10 0	zf-H2C2_5 (1 4.2e-005)
OK	Xetro.B00686	Xetrov90005735		zbtb11	zbtb11	zbtb11		ZBTB11 Zbtb11 0	zf-H2C2_2 (7 4.8e-008) zf-C2H2 (1 0.0074)
OK	Xetro.H01397	Xetrov90020873		zbtb12	zbtb12	zbtb12		ZBTB12 Zbtb12 8e-149	zf-C2H2 (1 6.3e-006) zf-H2C2_2 (1 6.6e-005)
OK	Xetro.F00611	Xetrov90016656		zfp161	zbtb14	zbtb14	zfp161/zbtb14/	ZBTB14 Zbtb14 0	zf-H2C2_2 (4 7.3e-007)
OK	Xetro.G01320	Xetrov90018575			zbtb16	zbtb16	/zbtb16/	ZBTB16 Zbtb16 0	zf-H2C2_2 (4 1.3e-006)
MAN	v4:scaffold_108:2633111-2636173	v4:scaffold_108:2633111-2636173				zbtb17		ZBTB17 Zbtb17 7e-049
OK	Xetro.E00941	Xetrov90013850		znf238	zbtb18	zbtb18	znf238/zbtb18/	ZBTB18 Zbtb18 0	zf-H2C2_2 (4 1.4e-007)
OK	Xetro.H01545	Xetrov90021452		znf238.2	znf238.2	zbtb42	znf238.2/zbtb42/zbtb18.2	ZBTB18 Zbtb18 8e-144	zf-H2C2_2 (2 6.3e-008)
OK	Xetro.D01050	Xetrov90011092		zbtb3	zbtb3	zbtb3	zbtb3/zbtb3/zbtb18.3	ZBTB18 Zbtb18 2e-043	zf-H2C2_2 (1 4.9e-005)
OK	Xetro.E01116	Xetrov90013460		zbtb2	zbtb2	zbtb2		ZBTB2 Zbtb2 0	zf-H2C2_2 (1 0.0002) zf-C2H2 (2 0.0052)
OK	Xetro.B02541	Xetrov90003873		zbtb20	zbtb20	zbtb20		ZBTB20 Zbtb20 0	zf-C2H2 (3 1.2e-006) zf-H2C2_2 (2 2.1e-005)
OK	Xetro.G01673	Xetrov90018943		zbtb45	zbtb45	zbtb45	zbtb45/zbtb45/zbtb20.2	ZBTB20 Zbtb20 4e-098	zf-H2C2_2 (3 1.4e-005)
OK	Xetro.B02284	Xetrov90003966		znf295	zbtb21	zbtb21	znf295/zbtb21/	ZBTB21 Zbtb21 0	zf-H2C2_2 (2 9.8e-005)
OK	Xetro.H01028	Xetrov90020788		zbtb22	zbtb22	zbtb22		ZBTB22 Zbtb22 3e-138	zf-H2C2_2 (2 3.2e-008)
OK	Xetro.E00667	Xetrov90014065		zbtb24	zbtb24	zbtb24		ZBTB24 Zbtb24 0	zf-H2C2_2 (5 7.5e-009) zf-C2H2 (1 8.7e-005)
MAN	Xetro.H01575	Xetrov90021495		zbtb25		zbtb25		ZBTB25 Zbtb25 1e-138
OK	Xetro.K01248	Xetrov90020107		zbtb26	zbtb26	zbtb26		ZBTB26 Zbtb26 1e-172	zf-H2C2_2 (2 2.9e-007) zf-C2H2 (1 0.002)
OK		Xetrov90020361			zbtb33	zbtb33		ZBTB33 Zbtb33 0	zf-H2C2_2 (2 0.00065)
OK	Xetro.K04828	Xetrov90030859		zbtb34	zbtb34	zbtb34		ZBTB34 Zbtb34 0	zf-H2C2_2 (2 1.1e-006)
OK	Xetro.D02033	Xetrov90011960		zbtb37	zbtb37	zbtb37		ZBTB37 Zbtb37 0	zf-H2C2_2 (2 5.9e-007)
OK	Xetro.I00685	Xetrov90014997		zbtb38	zbtb38	zbtb38		ZBTB38 Zbtb38 0	zf-H2C2_2 (4 9.9e-006)
OK	Xetro.B01366	Xetrov90006304		zbtb39	zbtb39	zbtb39		ZBTB39 Zbtb39 0	zf-H2C2_2 (1 9.8e-007)
OK	Xetro.G01526	Xetrov90018495		zbtb40	zbtb40	zbtb40		ZBTB40 Zbtb40 0	zf-H2C2_2 (5 8.5e-008) zf-C2H2 (1 0.00028)
OK	Xetro.D01305	Xetrov90012191		zbtb41	zbtb41	zbtb41		ZBTB41 Zbtb41 0	zf-H2C2_2 (5 1.4e-006) zf-C2H2 (2 0.00012)
OK	Xetro.K02773	Xetrov90028351		zbtb43	zbtb43	zbtb43		ZBTB43 Zbtb43 0	zf-H2C2_2 (2 1.2e-006)
OK	Xetro.G01081	Xetrov90018175		zbtb44	zbtb44	zbtb44		ZBTB44 Zbtb44 0	zf-H2C2_2 (2 5.4e-006) zf-C2H2 (1 0.00049)
MAN	v4:scaffold_5011:1488-3334	v4:scaffold_5011:1488-3334				zbtb46		ZBTB46 Zbtb46 1e-124
OK	Xetro.F01871	Xetrov90015486		zbtb47	zbtb47-like	zbtb47	zbtb47/zbtb47/	ZBTB47 Zfp651 0	zf-H2C2_2 (4 1.2e-007) zf-C2H2 (1 0.00013)
OK	Xetro.G01641	Xetrov90018910		zbtb48	zbtb48	zbtb48		ZBTB48 Zbtb48 0	zf-H2C2_2 (6 3.8e-009) zf-C2H2 (1 8.3e-006)
OK	Xetro.A03174	Xetrov90000492		zbtb49	zbtb49	zbtb49		ZBTB49 Zbtb49 5e-156	zf-H2C2_2 (9 1.4e-009)
OK		Xetrov90001886			zbtb5	zbtb5		ZBTB5 Zbtb5 0	zf-H2C2_2 (1 7.1e-007)
OK	Xetro.K01249	Xetrov90020106		zbtb6	zbtb6	zbtb6		ZBTB6 Zbtb6 1e-160	zf-H2C2_2 (1 5.6e-007)
OK	Xetro.K03219	Xetrov90030644		zbtb7b	zbtb7b	zbtb7b		ZBTB7B Zbtb7b 1e-101	zf-H2C2_2 (2 7.1e-008)
OK	Xetro.A00098	Xetrov90003792		zbtb7c	zbtb7c	zbtb7c		ZBTB7C Zbtb7c 0	zf-H2C2_2 (3 6.8e-008)
OK	Xetro.B00269	Xetrov90005464		zbtb8a.1	zbtb8a.1	zbtb8a.1	zbtb8a.1/zbtb8a.1/zbtb8a	ZBTB8A Zbtb8a 7e-126	zf-H2C2_2 (1 1.1e-008)
OK	Xetro.B00270	Xetrov90005465		zbtb8a.2	zbtb8a.2	zbtb8a.2	zbtb8a.2/zbtb8a.2/	ZBTB8A Zbtb8a 5e-114	zf-H2C2_2 (1 2.3e-007)
OK	Xetro.B00095	Xetrov90004891		zbtb8b	zbtb8b	zbtb8b		ZBTB8B Zbtb8b 3e-180	zf-H2C2_2 (2 3.3e-009)
OK	Xetro.H01011	Xetrov90020765		zbtb9	zbtb9	zbtb9		ZBTB9 Zbtb9 3e-106	zf-C2H2 (2 0.0059)
OK		Xetrov90016937			zc2hc1a			ZC2HC1A Zc2hc1a 2e-122	zf-C2HC_2 (8 1.2e-008)
OK		Xetrov90021118			zc2hc1c			ZC2HC1C Zc2hc1c 5e-060	zf-C2HC_2 (2 4.9e-007)
OK	Xetro.F01599	Xetrov90015641		zeb1	zeb1	zeb1		ZEB1 Zeb1 0	zf-H2C2_2 (3 1.7e-008) Homeobox (1 0.00078)
OK	Xetro.I00194	Xetrov90024447		zeb2	zeb2	zeb2		ZEB2 Zeb2 0	zf-H2C2_2 (8 1.4e-008) Homeobox (3 0.00035)
OK	Xetro.F00077	Xetrov90017175		zfat	zfat	zfat		ZFAT Zfat 0	zf-H2C2_2 (5 1.8e-007) zf-C2H2_2 (1 0.0002) zf-H2C2_5 (3 0.00021
OK	Xetro.A01521	Xetrov90002427		zfhx2	zfhx2-like	zfhx2	zfhx2/zfhx2/	ZFHX2 Zfhx2 0	Homeobox (3 1.7e-015) zf-C2H2 (1 0.0026)
OK		Xetrov90002426						ZFHX2 Zfhx2 7e-139	zf-H2C2_5 (2 0.0036)
OK	Xetro.D00865	Xetrov90011505		zfhx3	zfhx3	zfhx3		ZFHX3 Zfhx3 0	Homeobox (4 3.9e-017) zf-C2H2 (1 0.0044)
OK		Xetrov90016928						ZFHX4 Zfhx4 0	zf-H2C2_5 (6 0.003)
OK	Xetro.F00369	Xetrov90016932		zfhx4	zfhx4	zfhx4		ZFHX4 Zfhx4 0	Homeobox (4 1.8e-017) zf-C2H2 (1 0.0035)
OK	Xetro.K03875	Xetrov90026972		znf513	LOC101732045		znf513//zfp37	ZFP37 Zfp950 1e-064	zf-H2C2_2 (4 1e-008) zf-C2H2 (2 0.00022)
OK	Xetro.K02064	Xetrov90025247		zfp64	zfp64	zfp64		ZFP64 Zfp64 0	zf-H2C2_2 (7 4.5e-010)
MAN	Xetro.G00736	Xetrov90018352		zfp91	zfp91	zfp91		ZFP91 Zfp91 1e-151	zf-H2C2_2 (2 0.00028)
OK	Xetro.D00849	Xetrov90011601		zfpm1	zfpm1-like	zfpm1	zfpm1/zfpm1/	ZFPM1 Zfpm1 0	zf-H2C2_2 (1 3.3e-005)
MAN	Xetro.F00214	Xetrov90017088		zfpm2		zfpm2		ZFPM2 Zfpm2 0
OK	Xetro.B00431	Xetrov90004514		zfx	zfx	zfx		ZFX Zfx 0	zf-H2C2_2 (6 1.4e-007) zf-C2H2 (1 0.00011) zf-H2C2_5 (2 0.0011)
OK		Xetrov90009680			LOC100488683		//zglp1	ZGLP1 Zglp1 9e-027	GATA (1 1.3e-015)
OK	Xetro.F00126	Xetrov90030573		zhx1	zhx1	zhx1		ZHX1 Zhx1 0	Homez (1 4.9e-012) Homeobox (4 7e-008)
OK	Xetro.F00130	v7v9:Xetro.F00130	scaffold_81:729080-717242	zhx2		zhx2		ZHX2 Zhx2 0	Homeobox (4 1.4e-006) Homez (1 0.00037) zf-H2C2_5 (2 0.0022)
OK	Xetro.J00274	Xetrov90025408		zhx3	zhx3	zhx3		ZHX3 Zhx3 0	Homez (1 1.3e-028) Homeobox (4 1.4e-009)
OK	Xetro.E00027	Xetrov90014780		zic1	zic1	zic1		ZIC1 Zic1 0	zf-H2C2_2 (2 3.7e-008) zf-C2H2 (1 5.5e-005)
OK	Xetro.E00025	Xetrov90014778		zic4	zic4	zic4	zic4/zic4/zic1.2	ZIC1 Zic1 1e-130	zf-H2C2_2 (2 2.8e-008) zf-C2H2 (1 4.5e-005)
OK	Xetro.B01120	Xetrov90006003		zic2	zic2	zic2		ZIC2 Zic2 0	zf-H2C2_2 (3 3.8e-008) zf-C2H2 (1 5.6e-005)
OK	Xetro.H00900	Xetrov90020675		zic3	zic3	zic3		ZIC3 Zic3 0	zf-H2C2_2 (2 1.3e-007) zf-C2H2 (1 6.8e-006)
OK	Xetro.B01121	Xetrov90006005		zic5	zic5	zic5		ZIC5 Zic5 2e-161	zf-H2C2_2 (2 1.5e-008) zf-C2H2 (1 2.4e-005)
OK	Xetro.C02021	Xetrov90008367						ZKSCAN4 Zfp46 1e-080	zf-H2C2_2 (10 4.8e-008)
OK	Xetro.H02015	Xetrov90021968		znf167	LOC100496443		znf167//zkscan7	ZKSCAN7 Zfp46 3e-081	zf-H2C2_2 (6 5.4e-009) zf-C2H2 (1 2.5e-005)
OK	Xetro.H00505	Xetrov90020250			LOC100487103		//znf12	ZNF12 Gm13051 5e-082	zf-H2C2_2 (12 7.4e-009)
OK	Xetro.A00377	Xetrov90003614		znf131	znf131	znf131		ZNF131 Zfp131 0	zf-H2C2_2 (1 2.7e-006)
OK	Xetro.H01973	Xetrov90021930			LOC100485688		//znf135	ZNF135 Zfp944 3e-079	zf-H2C2_2 (13 4.9e-009)
OK	Xetro.I00107	Xetrov90024490		znf142	znf142	znf142		ZNF142 Zfp142 0	zf-H2C2_2 (5 2.6e-005) zf-C2H2 (3 2.7e-005) zf-H2C2_5 (6 0.00092
OK	Xetro.D00084	Xetrov90010147		znf143	znf143	znf143		ZNF143 Zfp143 0	zf-H2C2_2 (10 2.1e-008) zf-C2H2 (2 0.0013)
OK	Xetro.K04314	Xetrov90028607		znf148	znf148	znf148		ZNF148 Zfp148 0	zf-H2C2_2 (3 1.2e-007)
OK	Xetro.K00624	Xetrov90015408						ZNF16 Zfp160 8e-131	zf-H2C2_2 (8 7.9e-008)
MAN	Xetro.K00773	v7v9:Xetro.K00773	scaffold_53:266363-274089	xlcof22		xlcof22		ZNF160 Gm13212 0	zf-H2C2_2 (15 5.9e-009)
OK	Xetro.D01537	Xetrov90022568						ZNF160 Gm13212 3e-154	zf-H2C2_2 (13 9.4e-008)
OK	Xetro.K01084	Xetrov90023662			LOC101735177-like		//znf160.3	ZNF160 Zfp160 1e-095	zf-H2C2_2 (8 4.5e-009)
OK	Xetro.K03634	Xetrov90026332			LOC101732044-like		//znf160.4	ZNF160 Zfp35 2e-041	zf-H2C2_2 (6 1.2e-007)
OK	Xetro.H01903	Xetrov90021865			LOC100491165-like		//znf180	ZNF180 Zfp46 3e-104	zf-H2C2_2 (7 2.2e-008) zf-C2H2 (1 3.2e-005)
OK	Xetro.H01089	Xetrov90020912		znf160	znf160		znf160//znf180.2	ZNF180 Zfp160 2e-087	zf-H2C2_2 (14 2.5e-007)
OK	Xetro.K04717	Xetrov90030384			LOC100495895		//znf180.3	ZNF180 Zscan2 2e-075	zf-H2C2_2 (4 5.5e-008) zf-C2H2 (2 1.2e-006)
OK	Xetro.K02296	Xetrov90028179		mzf1	LOC101733332	mzf1	mzf1/mzf1/znf184	ZNF184 Zfp184 2e-058	zf-H2C2_2 (4 3.8e-008)
OK	Xetro.H00959	Xetrov90020736			LOC100487768-like		//znf189	ZNF189 Zfp78 6e-051	zf-H2C2_2 (4 1.1e-008)
OK	Xetro.G00992	Xetrov90008509			LOC100498204		//znf208	ZNF208 Gm14295 3e-127	zf-H2C2_2 (6 3.2e-006) zf-C2H2 (5 2.7e-005) zf-C2H2_11 (1 0.0052
OK	Xetro.D01062	Xetrov90011078		znf81	LOC100497179-like		znf81//znf214	ZNF214 Gm13051 4e-062	zf-H2C2_2 (5 4.8e-008)
OK	Xetro.J00202	Xetrov90025477		znf397	LOC100492859		znf397//znf214.2	ZNF214 Zfp2 5e-053	zf-H2C2_2 (4 2.7e-008)
OK	Xetro.J00936	Xetrov90025245		znf217	znf217	znf217		ZNF217 Zfp217 1e-162	zf-H2C2_2 (1 1.8e-008)
OK	Xetro.A01062	Xetrov90002640		znf219	znf219	znf219		ZNF219 Zfp219 8e-110	zf-H2C2_2 (1 5.5e-008) zf-C2H2 (1 0.00084)
OK	Xetro.K02943	Xetrov90029979			LOC101735121-like		//znf234	ZNF234 Gm13051 3e-046	zf-H2C2_2 (3 1e-006) zf-C2H2 (1 0.00016)
OK	Xetro.F00692	Xetrov90027125		znf236	znf236	znf236		ZNF236 Zfp236 0	zf-H2C2_2 (14 4.1e-009) zf-C2H2 (3 1.7e-005)
OK	Xetro.K00623	Xetrov90015407		zscan20	LOC101731994		zscan20//znf260	ZNF260 Zfp169 7e-042	zf-H2C2_2 (2 5.8e-007) zf-C2H2 (3 2e-005)
OK	Xetro.K03041	Xetrov90030209		znf605	znf605		znf605//znf268	ZNF268 Gm14419 2e-052	zf-H2C2_2 (4 1.3e-006) zf-C2H2 (1 0.0093)
OK	Xetro.D00894	Xetrov90011487		znf276	znf276	znf276		ZNF276 Zfp276 2e-166	zf-H2C2_2 (1 0.00017) zf-C2H2 (1 0.0084)
OK	Xetro.C01807	Xetrov90008125		znf277	znf277	znf277		ZNF277 Zfp277 0	zf-C2H2_2 (3 3.7e-023)
OK	Xetro.J00575	Xetrov90024917		znf281	znf281	znf281		ZNF281 Zfp281 0	zf-H2C2_2 (3 1.2e-006)
OK	Xetro.E00564	Xetrov90014251		znf292	znf292	znf292		ZNF292 Zfp292 0	zf-C2H2 (1 0.005)
OK	Xetro.H02056	Xetrov90022002		znf329	znf329		znf329//znf3	ZNF3 Zfp113 4e-065	zf-H2C2_2 (5 8.1e-008)
OK	Xetro.K01083	Xetrov90023663			LOC101730261		//znf300	ZNF300 Gm13051 4e-117	zf-H2C2_2 (11 1.2e-008)
OK	Xetro.K01775	Xetrov90027168			LOC101732550-like		//znf300.2	ZNF300 Zfp46 2e-072	zf-H2C2_2 (5 3.5e-008) zf-C2H2 (1 9.6e-005)
OK	Xetro.D02106	Xetrov90010787		znf319	znf319	znf319		ZNF319 Zfp319 0	zf-H2C2_2 (6 6.5e-010) zf-C2H2 (1 0.00022)
OK		Xetrov90012089			znf326			ZNF326 Zfp326 0	zf-H2C2_5 (2 0.0017)
OK	Xetro.J00655	Xetrov90025052		znf335	znf335-like	znf335	znf335/znf335/	ZNF335 Zfp335 0	zf-H2C2_2 (12 1.1e-006) zf-H2C2_5 (12 0.018)
OK	Xetro.K00094	Xetrov90009658						ZNF33B Prdm9 4e-016	zf-C2H2 (2 3.8e-005)
OK	Xetro.J00255	Xetrov90025427		znf341	znf341-like	znf341	znf341/znf341/	ZNF341 Zfp341 0	zf-H2C2_2 (2 9.3e-009) zf-C2H2 (2 0.00055)
OK	Xetro.K03442	Xetrov90025816		znf362	znf362	znf362		ZNF362 Zfp362 7e-115	zf-H2C2_2 (4 8.1e-007) zf-C2H2 (1 0.0029)
OK	Xetro.A01775	Xetrov90003384		znf366	znf366	znf366		ZNF366 Zfp366 0	zf-H2C2_2 (5 1.9e-005) zf-C2H2 (2 2.8e-005)
OK	Xetro.A01608	Xetrov90002340		znf367	znf367	znf367		ZNF367 Zfp367 3e-124	zf-H2C2_2 (2 6.6e-007)
OK	Xetro.H01090	Xetrov90020910		znf383	znf383			ZNF383 Zfp383 1e-064	zf-H2C2_2 (12 2e-008)
OK	Xetro.H01974	Xetrov90021931			LOC100490776		//znf383.2	ZNF383 Gm13051 2e-060	zf-H2C2_2 (4 3.6e-009)
OK	Xetro.G00176	Xetrov90017402		znf384		znf384		ZNF384 Zfp384 3e-177	zf-H2C2_2 (7 2.6e-006) zf-C2H2 (1 0.00012)
OK		Xetrov90027133				znf407		ZNF407 Zfp407 1e-132	zf-H2C2_2 (1 1.6e-005) zf-H2C2_5 (2 0.005)
OK	Xetro.F00681	Xetrov90027131				znf407		ZNF407 Zfp407 4e-102	zf-H2C2_2 (5 2.2e-008)
OK	Xetro.D00230	Xetrov90010220		znf408	znf408-like	znf408	znf408/znf408/	ZNF408 Zfp408 2e-123	zf-H2C2_2 (6 6.4e-008) zf-C2H2_11 (1 5e-005) zf-C2H2 (1 0.0014)
OK	Xetro.K00666	Xetrov90015443			LOC101732837		//znf41	ZNF41 Gm13151 4e-120	zf-H2C2_2 (10 1.7e-008)
OK	Xetro.K01093	Xetrov90023655						ZNF41 Gm13051 2e-045	zf-H2C2_2 (3 1.3e-007) zf-C2H2 (1 1.1e-006)
OK	Xetro.H01141	Xetrov90021093		znf410	znf410	znf410		ZNF410 Zfp410 5e-141	zf-H2C2_2 (8 4.1e-007)
OK		Xetrov90001548			znf414			ZNF414 Zfp414 2e-048	zf-H2C2_5 (2 0.0014)
MAN	Xetro.K01741	v7v9:Xetro.K01741	scaffold_208:96927-102253	xlcof28		xlcof28		ZNF420 Gm13212 3e-148	zf-H2C2_2 (12 6.3e-010) zf-C2H2 (1 0.00066)
OK	Xetro.D00640	Xetrov90011271		znf423	znf423	znf423		ZNF423 Zfp423 0	zf-H2C2_2 (4 8.8e-005) zf-C2H2 (6 0.00016)
MAN	Xetro.D00641	v7v9:Xetro.D00641	Chr04:47155980-47177773	znf521		znf423		ZNF423 Zfp423 2e-047
OK	Xetro.C01490	Xetrov90007755		unnamed	LOC100135120		unnamed//znf432	ZNF432 Zim1 3e-014	zf-C2H2 (2 0.0039)
OK	Xetro.B02412	Xetrov90026780			LOC100494833-like		//znf436	ZNF436 Gm13051 2e-091	zf-H2C2_2 (5 2.5e-007) zf-C2H2 (1 8.7e-007)
OK	Xetro.H00770	Xetrov90020584		znf282	LOC100495066-like		znf282//znf436.2	ZNF436 Zfp46 2e-048	THAP (1 1.7e-012) zf-H2C2_2 (3 1.1e-007)
OK	Xetro.K04678	Xetrov90030156			LOC101731105		//znf436.3	ZNF436 Gm13242 1e-033	zf-H2C2_2 (4 9.9e-008)
OK		Xetrov90015643			znf438	znf438		ZNF438 Zfp438 2e-125	zf-H2C2_2 (2 0.00035)
OK		Xetrov90002115			znf462-like		//znf462	ZNF462 Zfp462 0	zf-H2C2_5 (15 1.8e-005)
OK		Xetrov90011600				znf469		ZNF469 Gm14412 8e-104	zf-C2H2_2 (1 0.0033)
OK	Xetro.A02095	Xetrov90001666		znf630				ZNF470 Prdm9 2e-070	zf-H2C2_2 (5 1.2e-008)
OK	Xetro.A00561	Xetrov90003297		znf474	LOC100494841-like	znf474	znf474/znf474/	ZNF474 Zfp474 3e-082	zf-C2HC_2 (6 3.8e-010)
MAN	Xetro.K00654	v7v9:Xetro.K00654	Chr06:786112-780415	hkr1		hkr1		ZNF484 Gm13051 5e-111	zf-H2C2_2 (8 1e-007) zf-C2H2 (2 1.2e-005)
OK	Xetro.D00666	Xetrov90010683		znf507	znf507	znf507		ZNF507 Zfp507 0	zf-H2C2_2 (2 0.00088) zf-H2C2_5 (1 0.023)
OK	Xetro.K04294	Xetrov90026725			LOC100496819	znf513 (provisio	/znf513/	ZNF513 Zfp513 7e-100	zf-H2C2_2 (5 2.3e-009)
OK	Xetro.F00677	Xetrov90027126		znf516	LOC100036701	znf516	znf516/znf516/	ZNF516 Zfp516 0	zf-H2C2_2 (3 1.5e-008) zf-C2H2 (3 1.7e-006) zf-H2C2_5 (2 0.0016)
OK		Xetrov90017629			znf518a	znf518a		ZNF518A Zfp518a 5e-178	zf-H2C2_5 (2 0.029)
OK	Xetro.A03206	Xetrov90000475		znf518b	znf518b	znf518b		ZNF518B Zfp518b 2e-052	zf-H2C2_2 (2 2.3e-006) zf-H2C2_5 (2 0.022)
OK	Xetro.F00541	Xetrov90016715				znf521		ZNF521 Zfp521 0	zf-H2C2_2 (1 0.00011)
OK	Xetro.G01679	Xetrov90018990			LOC101731441		//znf524	ZNF524 Zfp524 1e-051	zf-H2C2_2 (3 5.3e-009)
OK		Xetrov90003717			znf532	znf532		ZNF532 Zfp532 0	zf-C2H2_11 (1 2.1e-016) zf-H2C2_2 (1 0.0067)
OK	Xetro.D00659	Xetrov90010687		znf536	znf536	znf536		ZNF536 Zfp536 0	zf-H2C2_2 (4 2.8e-008) zf-C2H2 (4 0.00096)
OK	Xetro.A01294	Xetrov90005125		znf192	LOC101732226-like		znf192//znf551	ZNF551 Zim1 1e-056	zf-H2C2_2 (4 2.4e-007)
OK	Xetro.K02562	Xetrov90028872			LOC100498654		//znf567	ZNF567 Prdm9 9e-067	zf-H2C2_2 (3 3.2e-008) zf-C2H2 (2 1.3e-006)
OK	Xetro.J00053	Xetrov90025653			LOC100495125-like		//znf567.2	ZNF567 Gm13150 5e-034	zf-H2C2_2 (2 8.4e-007) zf-C2H2 (1 1.5e-005)
OK	Xetro.B02413	Xetrov90026781		znf205	LOC100496403-like		znf205//znf567.3	ZNF567 Zfp768 1e-033	zf-H2C2_2 (2 4.2e-009) zf-C2H2 (1 6.3e-006)
OK	Xetro.D01560	Xetrov90022547			LOC101733042		//znf568	ZNF568 Gm13150 2e-069	zf-H2C2_2 (1 8.5e-006) zf-C2H2 (5 2.9e-005)
OK	Xetro.K03111	Xetrov90030400			LOC101732022		//znf568.2	ZNF568 Zfp760 1e-045	zf-H2C2_2 (4 3.4e-009)
OK	Xetro.G01780	Xetrov90019082		znf574	znf574	znf574		ZNF574 Zfp574 0	zf-H2C2_2 (12 8.8e-009) zf-C2H2 (2 0.0072)
OK	Xetro.G01783	Xetrov90019086		znf526	znf526	znf526	znf526/znf526/znf574.2	ZNF574 Zfp574 0	zf-H2C2_2 (5 4.8e-009) zf-C2H2 (5 0.00017)
OK	Xetro.K02637	Xetrov90027114			LOC100496042-like		//znf577	ZNF577 Gm14295 3e-035	zf-H2C2_2 (1 0.0075) zf-C2H2 (2 0.01)
OK	Xetro.G01725	Xetrov90019035		znf581	LOC101730373-like	znf581	znf581/znf581/	ZNF581 Zfp524 3e-042	zf-H2C2_2 (2 2.5e-006)
OK	Xetro.D02080	Xetrov90010822			LOC100495401-like		//znf585a	ZNF585A Zfp420 3e-075	zf-H2C2_2 (7 6.1e-009)
OK	Xetro.K01771	Xetrov90027165			LOC101733135		//znf585b	ZNF585B Zfp27 3e-105	zf-H2C2_2 (7 1.3e-008) zf-C2H2 (1 6.8e-007) zf-C2H2_11 (1 0.0006
OK	Xetro.H01091	Xetrov90020909			LOC100492742		//znf585b.2	ZNF585B Zfp433 4e-098	zf-H2C2_2 (9 3.8e-008)
OK	Xetro.K01774	Xetrov90027167			LOC101732639		//znf585b.3	ZNF585B Gm13151 1e-061	zf-H2C2_2 (5 3.3e-010)
OK	Xetro.G00977	Xetrov90008525		znf592	znf592	znf592		ZNF592 Zfp592 0	zf-C2H2_11 (1 1.5e-017) zf-C2H2 (1 0.00012) zf-H2C2_5 (1 0.0073)
OK	Xetro.K02634	Xetrov90027111		znf250	znf250		znf250//znf600	ZNF600 Gm3604 6e-073	zf-H2C2_2 (4 9.2e-008) zf-C2H2 (2 0.00047)
OK	Xetro.F01987	Xetrov90029550		prdm9		prdm9		ZNF615 Prdm9 7e-087	zf-H2C2_2 (6 5.3e-008) zf-C2H2 (1 2.9e-006)
MAN	Xetro.K04913	Xetrov90028223		znf618		znf618		ZNF618 Zfp618 0
OK		Xetrov90016216			znf622			ZNF622 Zfp622 0	zf-C2H2_2 (2 6.7e-028)
OK	Xetro.G01680	Xetrov90018989		znf628	znf628	znf628		ZNF628 Zfp628 0	zf-H2C2_2 (12 2.6e-010) zf-C2H2 (2 2.7e-005)
OK	Xetro.J00051	Xetrov90025654						ZNF630 Gm13150 3e-034	zf-H2C2_2 (2 1.1e-006) zf-C2H2 (1 2.7e-005)
OK	Xetro.E00218	Xetrov90014359		znf639	znf639	znf639		ZNF639 Zfp639 4e-160	zf-H2C2_5 (4 0.00012) zf-H2C2_2 (2 0.00017)
OK	Xetro.D01221	Xetrov90012084		znf644	znf644	znf644		ZNF644 Zfp644 0	zf-C2H2 (1 0.00044) zf-H2C2_5 (3 0.0072)
OK	Xetro.K02069	Xetrov90027837			LOC100487119	znf646	/znf646/	ZNF646 Zfp646 0	zf-H2C2_2 (3 2.5e-005) zf-C2H2 (10 0.00015)
OK	Xetro.K03115	Xetrov90030403			LOC101732255		//znf646.2	ZNF646 Zfp646 2e-109	zf-H2C2_2 (3 1.9e-005) zf-C2H2 (9 0.00012)
OK	Xetro.J00563	Xetrov90024903		znf652	znf652	znf652		ZNF652 Zfp652 0	zf-H2C2_2 (4 8.9e-008) zf-C2H2 (1 0.00027)
OK	Xetro.K00326	Xetrov90009750		znf653		znf653		ZNF653 Zfp653 1e-087	zf-C2H2 (1 1.5e-006)
OK	Xetro.K01090	Xetrov90023657			LOC101730518-like		//znf658	ZNF658 Gm13150 1e-109	zf-H2C2_2 (18 2.6e-008) zf-C2H2 (2 0.00024)
OK	Xetro.K03116	Xetrov90030404		znf668	znf668	znf668		ZNF668 Zfp668 8e-155	zf-H2C2_2 (18 9.5e-009)
OK	Xetro.J00059	Xetrov90025645		znf684	znf684			ZNF684 Zfp260 2e-034	THAP (2 1.5e-011) zf-H2C2_2 (1 3.1e-006) zf-C2H2 (2 9e-005)
OK	Xetro.K02700	Xetrov90029363		znf687	znf687	znf687		ZNF687 Zfp687 0	zf-C2H2_11 (2 7.2e-016) zf-C2H2 (1 0.0024)
OK	Xetro.K03375	v7v9:Xetro.K03375	scaffold_1001:10919-17027					ZNF692 Zfp692 8e-040	zf-C2H2 (1 0.0011)
OK	Xetro.K03880	Xetrov90026982		znf572	LOC100486709		znf572//znf71	ZNF71 Zfp329 7e-051	zf-H2C2_2 (4 5.1e-010)
OK	Xetro.C00684	Xetrov90008902		znf710	znf710	znf710		ZNF710 Zfp710 0	zf-H2C2_2 (8 2.5e-006) zf-C2H2 (1 0.0022)
OK	Xetro.H00742	Xetrov90020557		znf711	znf711	znf711		ZNF711 Zfp711 0	zf-H2C2_2 (3 1.8e-006) zf-C2H2 (2 2.5e-006) zf-H2C2_5 (2 0.0016)
OK	Xetro.K01096	Xetrov90023653			LOC101732727		//znf714	ZNF714 Gm13235 2e-040	zf-H2C2_2 (3 2.7e-008) zf-C2H2 (1 1.9e-005)
OK	Xetro.K05314	Xetrov90027410			LOC101733761		//znf74	ZNF74 Zfp810 5e-053	zf-H2C2_2 (4 7.9e-009)
OK	Xetro.B01535	Xetrov90006530		znf740	znf740	znf740		ZNF740 Zfp740 8e-051	zf-H2C2_2 (4 6.8e-007)
OK	Xetro.H01788	Xetrov90021731		znf770	znf770-like	znf770	znf770/znf770/	ZNF770 Zfp770 8e-128	zf-H2C2_2 (4 2.1e-006) zf-C2H2 (1 0.005)
OK		Xetrov90027110			LOC100486247		//znf783	ZNF783 Zfp777 2e-014	zf-C2H2 (1 0.004)
OK	Xetro.C01864	Xetrov90008192		znf800	znf800	znf800		ZNF800 Zfp800 0	zf-C2H2_11 (1 2.6e-006) zf-H2C2_5 (1 7.9e-005) zf-C2H2_2 (1 0.00
OK	Xetro.G01538	Xetrov90018504		znf177	LOC100496228-like		znf177//znf81	ZNF81 Zfp583 1e-052	zf-H2C2_2 (4 3.7e-008)
OK	Xetro.J00047	Xetrov90025657						ZNF814 Zfp74 2e-032	zf-H2C2_2 (2 1.7e-006) zf-C2H2 (1 0.00017)
OK	Xetro.F00840	Xetrov90016144		unnamed	LOC733928		unnamed//znf816	ZNF816 Zfp26 6e-055	zf-H2C2_2 (3 1.1e-007) zf-H2C2_5 (2 0.0049)
MAN	Xetro.D00876	Xetrov90011515		znf821		znf821		ZNF821 Zfp821 9e-153
OK	Xetro.A02827	Xetrov90000939		znf827	znf827	znf827		ZNF827 Zfp827 0	zf-H2C2_2 (2 1.7e-005) zf-C2H2 (1 0.00068) zf-H2C2_5 (4 0.0008)
OK	Xetro.J00607	Xetrov90028472		znf831	LOC101734036	znf831	znf831/znf831/	ZNF831 Zfp831 1e-131	zf-H2C2_2 (1 2.5e-007)
OK	Xetro.K00781	Xetrov90029333			LOC101734394		//znf84	ZNF84 Gm13051 3e-138	zf-H2C2_2 (13 1.7e-008)
OK	Xetro.K01822	Xetrov90027231						ZNF84 Gm13151 2e-108	zf-H2C2_2 (8 5.2e-008) zf-C2H2 (2 6e-006)
OK	Xetro.K00757	Xetrov90029323		zfp2				ZNF84 Gm13051 7e-098	zf-H2C2_2 (8 1.6e-008)
OK	Xetro.D01549	Xetrov90022555			LOC100495499		//znf84.4	ZNF84 Gm13051 9e-102	zf-H2C2_2 (6 5.6e-009) zf-C2H2 (1 0.0074)
OK	Xetro.K00635	Xetrov90015421						ZNF84 Zfp160 9e-087	zf-H2C2_2 (16 1.3e-008)
OK	Xetro.K00633	Xetrov90015419						ZNF84 Zfp160 1e-086	zf-H2C2_2 (8 9.4e-009)
OK	Xetro.K04419	Xetrov90029111			LOC101731177		//znf84.7	ZNF84 Gm13051 4e-092	zf-H2C2_2 (6 1.7e-008) zf-C2H2 (2 5.2e-005)
OK	Xetro.K03962	Xetrov90027294			LOC101732880-like		//znf84.8	ZNF84 Gm13150 8e-083	zf-H2C2_2 (8 1.6e-008)
OK	Xetro.H00504	Xetrov90020249			LOC100486951		//znf84.9	ZNF84 Gm13051 2e-082	zf-H2C2_2 (6 9.5e-009)
OK	Xetro.K02606	Xetrov90028954			LOC100496561		//znf84.10	ZNF84 Gm13051 7e-059	zf-H2C2_2 (5 3.6e-007)
OK	Xetro.K00618	Xetrov90015399			LOC100493787		//znf84.11	ZNF84 Gm13151 4e-053	zf-H2C2_2 (3 4.3e-007) zf-C2H2 (1 0.0031)
OK	Xetro.K02540	Xetrov90028827		znf37a	LOC100497194		znf37a//znf84.12	ZNF84 Zfp128 5e-037	zf-H2C2_2 (2 3.5e-007)
OK	Xetro.K00625	Xetrov90015409		zfp90	zfp90-like		zfp90//znf84.13	ZNF84 Zfp235 8e-037	zf-H2C2_2 (2 1.6e-007) zf-C2H2 (1 8.2e-006)
OK	Xetro.G01724	Xetrov90019036		znf229	LOC100492389		znf229//znf845	ZNF845 Gm14295 1e-079	zf-H2C2_2 (8 1e-008)
OK	Xetro.A02094	Xetrov90001667						ZNF85 Zfp12 5e-115	zf-H2C2_2 (6 2.8e-008)
OK	Xetro.G02096	Xetrov90019423			LOC100490952		//znf850	ZNF850 Zfp619 2e-107	zf-H2C2_2 (7 6.6e-009) zf-C2H2 (2 3.2e-007) zf-H2C2_5 (1 0.0046)
OK	Xetro.K04456	Xetrov90029321						ZNF850 Zfp420 5e-086	zf-H2C2_2 (8 3.3e-008)
OK	Xetro.H01984	Xetrov90021953			LOC100491613		//znf850.3	ZNF850 Zfp113 1e-074	zf-H2C2_2 (5 5.8e-009)
OK	Xetro.K00619	Xetrov90015400			LOC100493966		//znf850.4	ZNF850 Zfp169 1e-039	zf-H2C2_2 (2 6.6e-007) zf-C2H2 (2 1e-005)
OK	Xetro.K02636	Xetrov90027113		znf852	LOC733842		znf852//znf852	ZNF852 Gm3604 2e-067	zf-H2C2_2 (3 5.5e-006) zf-C2H2 (3 0.00019)
OK	Xetro.G01723	Xetrov90019038		znf865	znf865	znf865		ZNF865 Zfp865 0	zf-H2C2_2 (34 3.1e-009)
OK	Xetro.D02067	Xetrov90011996		znf91	LOC100488674		znf91//znf91	ZNF91 Gm14295 5e-155	zf-H2C2_2 (10 1.4e-010) zf-C2H2 (2 2.1e-006)
OK	Xetro.G02137	Xetrov90019503		znf554	znf554		znf554//znf91.2	ZNF91 Gm14412 5e-022	zf-C2H2 (3 0.00037)
OK	Xetro.K02648	Xetrov90029137		zscan2	LOC100486661		zscan2//zscan2	ZSCAN2 Zscan2 3e-119	zf-H2C2_2 (10 5e-009)
OK	Xetro.F01797	Xetrov90015447			LOC100492687		//zscan29	ZSCAN29 Zfp397 4e-052	zf-H2C2_2 (6 4.1e-008) zf-C2H2 (4 0.00061)
OK		Xetrov90000687						ZSCAN29 Zscan29 2e-023	Myb_DNA-bind_4 (2 7.5e-017)
OK		Xetrov90000688						ZSCAN29 Zscan29 6e-010	Myb_DNA-bind_4 (1 2e-016)
OK	Xetro.D02506	Xetrov90012715		zxdc	zxdc	zxdc		ZXDC Zxdc 0	zf-C2H2 (3 0.00026) zf-H2C2_2 (1 0.0029)
OK	Xetro.D01744	Xetrov90011628		zzz3	zzz3-like	zzz3	zzz3/zzz3/	ZZZ3 Zzz3 0	Myb_DNA-binding (1 1.9e-010)
MAN	v7:scaffold_9:48242548-48245244	v7:scaffold_9:48242548-48245244				LOC100489188
MAN	Xetro.K00321	v7v9:Xetro.K00321	Chr03:128352365-128350388			klf1
MAN	Xetro.K04777	v7v9:Xetro.K04777	scaffold_8438:260-688			tbx6r
OK	Xetro.A02455	Xetrov90001751			LOC101731273				THAP (1 0.00024)
OK		Xetrov90002768			LOC100145473				THAP (1 9.5e-014)
OK		Xetrov90004040			LOC101730243				bZIP_1 (1 0.00059)
OK		Xetrov90004042							bZIP_1 (1 0.00058)
OK		Xetrov90011277							bZIP_1 (1 0.0092)
OK	Xetro.D01385	Xetrov90012333			LOC100145493				THAP (1 7.5e-015)
OK		Xetrov90012838			LOC101731334				THAP (2 3.4e-013)
OK		Xetrov90012991			LOC100491909				THAP (1 7.2e-012)
OK	Xetro.E00695	Xetrov90014032							THAP (1 1.5e-013)
OK	Xetro.F01140	Xetrov90015801							bZIP_1 (1 0.0085)
OK	Xetro.H00958	Xetrov90020735			LOC100492368				THAP (1 3.8e-014)
OK	Xetro.H01404	Xetrov90021299			LOC100494403				THAP (1 1.5e-012)
MAN	Xetro.H02283	Xetrov90022274		etv3l		etv3l
OK	Xetro.D01554	Xetrov90022549			LOC101733085-like				THAP (1 1.1e-012)
OK	Xetro.D01553	Xetrov90022550			LOC733566				THAP (1 1e-014)
OK		Xetrov90023155			LOC100488945				THAP (1 1.2e-013)
OK	Xetro.I01552	Xetrov90023156			LOC100489112				THAP (1 1.7e-006)
OK		Xetrov90023232			MGC145244				THAP (1 3.3e-013)
OK	Xetro.K01089	Xetrov90023659			LOC100497073				THAP (1 3e-013)
OK	Xetro.K01088	Xetrov90023660			MGC145518				THAP (1 2.3e-012)
OK	Xetro.J00050	Xetrov90025655			LOC100498520-like				THAP (1 1.1e-013)
OK	Xetro.J00049	Xetrov90025656			LOC100498365-like				THAP (1 2.7e-014)
OK		Xetrov90027002							bZIP_1 (1 0.0016)
OK	Xetro.K02249	Xetrov90028090		unnamed	LOC100490688		unnamed//		THAP (1 2e-015)
MAN	v4:scaffold_1130:106575-109253	Xetrov90028137				scx
OK	Xetro.G02263	Xetrov90028370			LOC101730294				zf-BED (1 5.4e-008)
THESE 'DUBIOUS' GENES ARE NOT CONSIDERED PART OF THE CATALOGUE, THEY ARE REMAPPED LOCI FROM v7 GENE MODELS
status	v7 ID	v9 ID	v9 locus	v7 gene	v9 gene	our gene	annotation?	best Hs/Mm genes	v9 domains
------	--------------------------------	--------------------------------	------------------------------------------------	------------------------	------------------------	----------------	--------------------------------	------------------------------------------------	----------------------------------------------------------------
DUB		Xetrov90022138			cers2			CERS2 Cers2 9e-170	Homez (1 0.0001)
DUB		Xetrov90008988			cers3			CERS2 Cers2 4e-130	Homeobox (2 0.0073)
DUB		Xetrov90001297			cers4-like			CERS4 Cers4 1e-114	Homeobox (1 0.0011)
DUB		Xetrov90006574			cers5			CERS5 Cers6 2e-167	Homeobox (1 3.5e-006)
DUB	Xetro.B02416	v7v9:Xetro.B02416	scaffold_207:213412-197882	znf154				PAAF1 4e-010	zf-H2C2_2 (1 1.4e-005)
DUB	Xetro.K00645	v7v9:Xetro.K00645	Chr06:724834-725965					PRDM9 Prdm9 6e-096	zf-H2C2_2 (6 1.5e-008) zf-C2H2 (2 1.1e-005)
DUB	Xetro.K01818	v7v9:Xetro.K01818	scaffold_219:227466-191393					RP1L1 Gabre 6e-141	zf-H2C2_2 (60 1.8e-008)
DUB	Xetro.D01573	v7v9:Xetro.D01573	Chr09:302116-298802					ZFP2 Gm13051 2e-110	zf-H2C2_2 (16 4.3e-007)
DUB	Xetro.K03750	v7v9:Xetro.K03750	Chr09:3524726-3526868					ZFP2 Gm13051 1e-107	zf-H2C2_2 (16 1.6e-007) zf-C2H2 (1 0.01)
DUB	Xetro.K00777	v7v9:Xetro.K00777	scaffold_53:362775-358442					ZFP2 Gm13051 1e-089	zf-H2C2_2 (7 2.2e-008)
DUB	Xetro.A02093	v7v9:Xetro.A02093	Chr01:86219454-86222346	znf420				ZNF132 Zscan2 4e-110	zf-H2C2_2 (8 5.4e-009) zf-C2H2 (1 9.8e-007)
DUB	Xetro.D01533	v7v9:Xetro.D01533	Chr09:817256-783674					ZNF135 Gm13212 2e-144	zf-H2C2_2 (12 8.3e-008)
DUB	Xetro.K03400	v7v9:Xetro.K03400	scaffold_1027:23415-17987					ZNF135 Gm13051 3e-110	zf-H2C2_2 (8 1.3e-008) zf-C2H2 (2 9.6e-005)
DUB	Xetro.D01527	v7v9:Xetro.D01527	Chr09:864363-866751					ZNF135 D3Ertd254e 1e-092	zf-H2C2_2 (8 5.1e-009)
DUB	Xetro.K04147	v7v9:Xetro.K04147	scaffold_3022:5095-4040					ZNF135 D3Ertd254e 8e-092	zf-H2C2_2 (8 1.9e-009)
DUB	Xetro.D01576	v7v9:Xetro.D01576	Chr09:268827-270865					ZNF135 Zfp534 7e-091	zf-H2C2_2 (7 3.9e-008)
DUB	Xetro.D01559	v7v9:Xetro.D01559	Chr09:407218-403942					ZNF135 Gm13151 4e-071	zf-H2C2_2 (28 5.9e-009)
DUB	Xetro.D01545	v7v9:Xetro.D01545	Chr09:647247-644290					ZNF154 Gm13051 4e-049	zf-H2C2_2 (3 3.8e-006) zf-C2H2 (1 0.00036)
DUB	Xetro.D01557	v7v9:Xetro.D01557	Chr09:420220-399190					ZNF16 Gm13150 1e-056	zf-H2C2_2 (10 4.7e-010)
DUB	Xetro.F01790	v7v9:Xetro.F01790	Chr06:1243312-1244940					ZNF160 Gm14295 1e-164	zf-H2C2_2 (14 1.1e-008)
DUB	Xetro.F01934	v7v9:Xetro.F01934	scaffold_94:101354-99720	znf519				ZNF160 Gm13212 3e-156	zf-H2C2_2 (13 2.1e-008)
DUB	Xetro.K03217	v7v9:Xetro.K03217	scaffold_829:39847-41559					ZNF180 Gm13051 7e-106	zf-H2C2_2 (5 1.7e-007) zf-C2H2 (1 5.9e-005)
DUB	Xetro.K00315	v7v9:Xetro.K00315	Chr03:124561889-124564725	znf333				ZNF180 Prdm9 2e-086	zf-H2C2_2 (6 7.5e-008) zf-C2H2 (1 2.2e-005)
DUB	Xetro.K00765	v7v9:Xetro.K00765	scaffold_53:174089-175629					ZNF180 Gm13051 1e-085	THAP (2 7.4e-015) zf-H2C2_2 (25 3.8e-008)
DUB	Xetro.K02969	v7v9:Xetro.K02969	scaffold_692:2447-54					ZNF180 Zfp180 4e-080	zf-H2C2_2 (5 6.5e-009) zf-C2H2 (2 2.2e-005)
DUB	Xetro.K03110	v7v9:Xetro.K03110	scaffold_769:38272-42842					ZNF180 Gm13051 9e-060	zf-H2C2_2 (2 6.5e-009)
DUB	Xetro.K04621	v7v9:Xetro.K04621	scaffold_6678:2-1280					ZNF180 Zfp53 7e-035	zf-H2C2_2 (2 1.1e-008)
DUB	Xetro.F01961	v7v9:Xetro.F01961	scaffold_94:506113-502449					ZNF208 Zfp619 0	zf-H2C2_2 (24 9e-009) zf-C2H2 (3 0.00042)
DUB	Xetro.K01087	v7v9:Xetro.K01087	Chr09:29680147-29668583					ZNF208 Zfp729b 0	zf-H2C2_2 (25 1.2e-008) zf-C2H2 (2 3.4e-005)
DUB	Xetro.K01814	v7v9:Xetro.K01814	scaffold_219:93624-71215					ZNF208 Zfp619 0	zf-H2C2_2 (23 2.7e-008) zf-C2H2 (4 6.9e-006)
DUB	Xetro.B02314	v7v9:Xetro.B02314	scaffold_405:105849-92647	znf347				ZNF208 Gm14295 7e-179	zf-H2C2_2 (14 1.2e-008) zf-C2H2 (4 2.9e-005)
DUB	Xetro.B02485	v7v9:Xetro.B02485	scaffold_174:139572-126911	znf674				ZNF208 Zfp619 7e-155	zf-H2C2_2 (15 2e-008) zf-C2H2 (6 7.7e-006)
DUB	Xetro.K03278	v7v9:Xetro.K03278	scaffold_884:457-13933	znf71				ZNF226 Gm29106 5e-115	zf-H2C2_2 (18 6.6e-009) zf-C2H2 (2 0.00014)
DUB	Xetro.K01082	v7v9:Xetro.K01082	Chr09:29744999-29746432					ZNF23 Zfp420 2e-134	zf-H2C2_2 (11 2.3e-009) zf-C2H2 (1 0.00042)
DUB	Xetro.F01955	v7v9:Xetro.F01955	scaffold_94:387241-388527					ZNF23 D3Ertd254e 5e-115	zf-H2C2_2 (9 5.4e-008) zf-C2H2 (1 1.1e-005)
DUB	Xetro.F01949	v7v9:Xetro.F01949	scaffold_94:286118-285207					ZNF23 Gm13151 4e-094	zf-H2C2_2 (7 1.9e-009) zf-C2H2 (1 6.4e-006)
DUB	Xetro.F01977	v7v9:Xetro.F01977	scaffold_56:293365-292111					ZNF234 Gm14412 7e-101	zf-H2C2_2 (10 2.4e-009)
DUB	Xetro.B02321	v7v9:Xetro.B02321	scaffold_314:132941-139709	znf16				ZNF250 Zfp647 2e-076	zf-H2C2_2 (2 6e-009) zf-C2H2 (3 0.00014)
DUB	Xetro.F01782	v7v9:Xetro.F01782	Chr06:1466584-1464026					ZNF268 Gm14295 0	zf-H2C2_2 (17 1.2e-008)
DUB	Xetro.F01785	v7v9:Xetro.F01785	Chr06:1373390-1379143					ZNF268 Gm14295 0	zf-H2C2_2 (21 3.2e-008) zf-C2H2 (1 0.00017)
DUB	Xetro.K03746	v7v9:Xetro.K03746	scaffold_829:9158-4515					ZNF268 Gm14295 0	zf-H2C2_2 (23 5.5e-008) zf-C2H2 (1 0.0014)
DUB	Xetro.K00779	v7v9:Xetro.K00779	scaffold_53:386127-380652					ZNF268 Gm13212 5e-166	zf-H2C2_2 (14 5.3e-007) zf-C2H2 (1 3.3e-005)
DUB	Xetro.C00250	v7v9:Xetro.C00250	Chr03:120483276-120495034					ZNF268 Gm14295 1e-139	zf-H2C2_2 (11 3.8e-008)
DUB	Xetro.K02820	v7v9:Xetro.K02820	scaffold_599:1142-3404					ZNF268 Gm13212 2e-125	zf-H2C2_2 (10 1.6e-007) zf-C2H2 (2 0.00048)
DUB	Xetro.F01804	v7v9:Xetro.F01804	Chr06:1015938-1016957					ZNF300 Prdm9 3e-106	zf-H2C2_2 (8 2.5e-009)
DUB	Xetro.F01799	v7v9:Xetro.F01799	Chr06:1075838-1082579					ZNF300 Zfp27 5e-106	zf-H2C2_2 (36 4.3e-009)
DUB	Xetro.K04277	v7v9:Xetro.K04277	scaffold_94:36772-38937					ZNF300 Gm13051 1e-094	zf-H2C2_2 (8 5.1e-007)
DUB	Xetro.H01951	v7v9:Xetro.H01951	Chr08:100157705-100151150					ZNF300 Zfp180 4e-090	zf-H2C2_2 (16 5.2e-009)
DUB	Xetro.K03697	v7v9:Xetro.K03697	scaffold_1546:1506-3136					ZNF300 Gm13051 1e-088	zf-H2C2_2 (7 3.9e-008)
DUB	Xetro.F01803	v7v9:Xetro.F01803	Chr06:1033373-1034272					ZNF300 Prdm9 3e-081	zf-H2C2_2 (7 6.5e-009)
DUB	Xetro.K03183	v7v9:Xetro.K03183	Chr09:563364-561355					ZNF300 Gm13212 1e-076	zf-H2C2_2 (6 2.5e-007) zf-C2H2 (1 1.6e-005)
DUB	Xetro.F02021	v7v9:Xetro.F02021	scaffold_56:854000-853350					ZNF300 Zfp300 2e-068	zf-H2C2_2 (4 3.6e-008)
DUB	Xetro.F01939	v7v9:Xetro.F01939	scaffold_94:163091-161928					ZNF33B Zfp40 2e-134	zf-H2C2_2 (13 1.1e-008)
DUB	Xetro.K00771	v7v9:Xetro.K00771	scaffold_53:241913-250825					ZNF347 Gm13212 0	zf-H2C2_2 (18 6.6e-008)
DUB	Xetro.D01528	v7v9:Xetro.D01528	Chr09:859310-856606					ZNF35 Gm13151 1e-065	zf-H2C2_2 (4 3.4e-008) zf-C2H2 (1 4e-005)
DUB	Xetro.K02941	v7v9:Xetro.K02941	scaffold_671:32309-32995	zfp1				ZNF383 Gm13150 5e-063	zf-H2C2_2 (6 1.1e-008)
DUB	Xetro.D01561	v7v9:Xetro.D01561	Chr09:376000-378098					ZNF41 Zfp534 3e-155	zf-H2C2_2 (14 3.9e-008) zf-C2H2 (6 2.4e-006)
DUB	Xetro.K01101	v7v9:Xetro.K01101	scaffold_56:10395-52511					ZNF41 Gm13212 3e-136	zf-H2C2_2 (10 2.1e-008) zf-C2H2 (1 5.5e-005)
DUB	Xetro.D01498	v7v9:Xetro.D01498	Chr09:28976-34431	znf234				ZNF41 Gm13151 6e-112	zf-H2C2_2 (21 8e-008) zf-C2H2 (6 6.8e-007)
DUB	Xetro.F01937	v7v9:Xetro.F01937	scaffold_94:153159-152089					ZNF41 Gm13150 2e-109	zf-H2C2_2 (9 9.7e-008)
DUB	Xetro.D01564	v7v9:Xetro.D01564	Chr09:357705-356083	znf565				ZNF41 Gm13051 3e-113	zf-H2C2_2 (8 2.6e-007) zf-C2H2 (2 5.5e-006)
DUB	Xetro.K04027	v7v9:Xetro.K04027	Chr09:607242-608279	znf543				ZNF41 Gm13051 7e-107	zf-H2C2_2 (10 3e-009)
DUB	Xetro.D01523	v7v9:Xetro.D01523	Chr09:862210-913920					ZNF41 Gm13051 3e-101	zf-H2C2_2 (48 1.5e-009) zf-C2H2 (6 0.00048)
DUB	Xetro.K00616	v7v9:Xetro.K00616	Chr06:420347-430440					ZNF41 Zfp629 3e-098	zf-H2C2_2 (21 1.5e-007) zf-C2H2 (3 4.3e-006)
DUB	Xetro.K04532	v7v9:Xetro.K04532	scaffold_5869:4301-2469					ZNF41 Gm13151 2e-104	zf-H2C2_2 (9 2.4e-008)
DUB	Xetro.F01954	v7v9:Xetro.F01954	scaffold_94:370833-384566					ZNF41 Gm13151 2e-094	zf-H2C2_2 (7 6.3e-008) zf-C2H2 (1 0.0002)
DUB	Xetro.K02103	v7v9:Xetro.K02103	scaffold_56:883566-882721					ZNF41 Zfp560 5e-089	zf-H2C2_2 (7 2.6e-008) zf-C2H2 (1 1.4e-006)
DUB	Xetro.D01562	v7v9:Xetro.D01562	Chr09:368422-371557					ZNF41 Gm13051 9e-084	zf-H2C2_2 (6 2.1e-007) zf-C2H2 (1 4.1e-005)
DUB	Xetro.D01494	v7v9:Xetro.D01494	Chr09:88173-82209					ZNF41 Gm13150 2e-070	zf-H2C2_2 (4 1.9e-008) zf-C2H2 (2 1.8e-006)
DUB	Xetro.D01572	v7v9:Xetro.D01572	Chr09:260095-307671					ZNF41 Gm13051 2e-070	zf-H2C2_2 (5 3.3e-008)
DUB	Xetro.D01555	v7v9:Xetro.D01555	Chr09:462459-465006					ZNF41 Gm13051 7e-072	zf-H2C2_2 (5 2.2e-009)
DUB	Xetro.D01542	v7v9:Xetro.D01542	Chr09:680494-678837					ZNF420 Gm13212 1e-179	zf-H2C2_2 (18 2.7e-009)
DUB	Xetro.K00776	v7v9:Xetro.K00776	scaffold_53:346233-339804					ZNF420 Gm13212 0	zf-H2C2_2 (34 2.4e-008)
DUB	Xetro.H01966	v7v9:Xetro.H01966	Chr08:100514535-100518104					ZNF432 Prdm9 4e-091	zf-H2C2_2 (8 3.2e-009)
DUB	Xetro.C00253	v7v9:Xetro.C00253	Chr03:120416570-120412078	znf180				ZNF436 Prdm9 4e-127	zf-H2C2_2 (40 1.7e-009)
DUB	Xetro.K01740	v7v9:Xetro.K01740	scaffold_208:88779-90464	znf268				ZNF436 Zfp1 1e-061	zf-H2C2_2 (4 3.4e-009) zf-C2H2 (1 0.00022)
DUB	Xetro.K00667	v7v9:Xetro.K00667	Chr06:912775-911471					ZNF484 Zfp27 3e-128	zf-H2C2_2 (10 1.4e-009) zf-C2H2 (1 4.7e-005)
DUB	Xetro.K00665	v7v9:Xetro.K00665	Chr06:897780-894205					ZNF484 Gm13151 1e-123	zf-H2C2_2 (10 3.6e-008)
DUB	Xetro.K00646	v7v9:Xetro.K00646	Chr06:731908-729638					ZNF484 Gm13151 5e-107	zf-H2C2_2 (8 1.9e-008) zf-C2H2 (1 7.6e-006) zf-C2H2_11 (1 0.0009
DUB	Xetro.F01995	v7v9:Xetro.F01995	scaffold_56:753254-747314					ZNF484 Zfp27 1e-093	zf-H2C2_2 (7 5.2e-008) zf-C2H2 (1 2.7e-006)
DUB	Xetro.K01816	v7v9:Xetro.K01816	scaffold_219:116444-115308					ZNF484 Zfp534 2e-093	zf-H2C2_2 (4 3e-007) zf-C2H2 (5 8.8e-006)
DUB	Xetro.F01963	v7v9:Xetro.F01963	scaffold_94:576929-574835					ZNF484 Gm13051 3e-092	zf-H2C2_2 (8 4.4e-008)
DUB	Xetro.D01493	v7v9:Xetro.D01493	Chr09:94835-90915					ZNF484 Gm13051 4e-101	zf-H2C2_2 (14 5.8e-008)
DUB	Xetro.D01495	v7v9:Xetro.D01495	Chr09:73952-78732					ZNF484 Gm13051 3e-066	zf-H2C2_2 (4 7.9e-009) zf-C2H2 (1 9e-005)
DUB	Xetro.K05049	v7v9:Xetro.K05049	scaffold_351:162368-165143					ZNF510 Gm13051 1e-056	zf-H2C2_2 (4 2.5e-008)
DUB	Xetro.K04701	v7v9:Xetro.K04701	scaffold_7415:2707-1					ZNF544 Zscan2 3e-083	zf-H2C2_2 (6 1.5e-008) zf-C2H2 (1 7.6e-006)
DUB	Xetro.D01556	v7v9:Xetro.D01556	Chr09:420448-423687	znf721				ZNF554 Zscan2 8e-063	zf-H2C2_2 (26 7.5e-009) zf-C2H2 (3 1.7e-005)
DUB	Xetro.D01569	v7v9:Xetro.D01569	Chr09:325478-327776					ZNF567 Gm13151 4e-073	zf-H2C2_2 (6 9.2e-008) zf-C2H2 (1 1.5e-005)
DUB	Xetro.D01571	v7v9:Xetro.D01571	Chr09:315185-315700					ZNF568 Gm13157 2e-050	zf-H2C2_2 (4 2e-008)
DUB	Xetro.D01544	v7v9:Xetro.D01544	Chr09:727632-653418					ZNF569 Gm13151 1e-141	zf-H2C2_2 (13 8.6e-009)
DUB	Xetro.F02003	v7v9:Xetro.F02003	scaffold_56:505795-504527					ZNF569 Zfp74 1e-112	zf-H2C2_2 (9 4.5e-008) zf-C2H2 (2 2.3e-006)
DUB	Xetro.G01667	v7v9:Xetro.G01667	Chr07:94649663-94670839					ZNF569 Zfp287 1e-043	zf-H2C2_2 (6 3.8e-008)
DUB	Xetro.K01819	v7v9:Xetro.K01819	scaffold_219:166346-155639					ZNF585A Zfp600 9e-150	zf-H2C2_2 (12 9.2e-009) zf-C2H2 (1 0.0086)
DUB	Xetro.H00491	v7v9:Xetro.H00491	Chr08:18920497-18922283					ZNF585A Zfp27 2e-094	zf-H2C2_2 (7 7.6e-008)
DUB	Xetro.K00793	v7v9:Xetro.K00793	scaffold_53:594841-597269					ZNF585A Gm13051 7e-085	zf-H2C2_2 (7 1.1e-009)
DUB	Xetro.F01957	v7v9:Xetro.F01957	scaffold_94:411064-408699					ZNF585A Zfp27 3e-063	zf-H2C2_2 (5 6.5e-008)
DUB	Xetro.K00642	v7v9:Xetro.K00642	Chr06:686659-710468					ZNF585B Zfp712 5e-168	zf-H2C2_2 (9 8.5e-008)
DUB	Xetro.K00641	v7v9:Xetro.K00641	Chr06:645573-644419					ZNF585B Zfp74 3e-126	zf-H2C2_2 (11 2.6e-008) zf-C2H2 (1 4.3e-005)
DUB	Xetro.D01482	v7v9:Xetro.D01482	Chr09:142379-149106	znf585a				ZNF585B Gm13151 6e-133	zf-H2C2_2 (12 1.4e-008)
DUB	Xetro.K04788	v7v9:Xetro.K04788	scaffold_8613:2401-1253					ZNF585B Gm13151 7e-122	zf-H2C2_2 (10 3.6e-008)
DUB	Xetro.F01930	v7v9:Xetro.F01930	scaffold_94:14070-10871					ZNF585B Zfp27 4e-109	zf-H2C2_2 (8 6.3e-008) zf-C2H2 (1 1.1e-005)
DUB	Xetro.K03892	v7v9:Xetro.K03892	scaffold_56:883968-883012					ZNF585B Zfp27 2e-086	zf-H2C2_2 (6 3e-008) zf-C2H2 (1 1.6e-006)
DUB	Xetro.D01496	v7v9:Xetro.D01496	Chr09:62335-70183					ZNF585B Gm13051 1e-095	zf-H2C2_2 (5 3.9e-008) zf-C2H2 (2 4.9e-006)
DUB	Xetro.J00226	v7v9:Xetro.J00226	Chr10:34045686-34046771					ZNF585B Zfp27 6e-085	zf-H2C2_2 (6 8.1e-008)
DUB	Xetro.F01960	v7v9:Xetro.F01960	scaffold_94:495915-492019					ZNF624 Gm14295 2e-147	zf-H2C2_2 (14 1.4e-007) zf-C2H2 (1 4e-005)
DUB	Xetro.K00791	v7v9:Xetro.K00791	scaffold_53:575279-578469					ZNF624 Gm13051 3e-070	zf-H2C2_2 (7 2.3e-010)
DUB	Xetro.F01932	v7v9:Xetro.F01932	scaffold_94:67565-54463					ZNF658 Gm13212 5e-171	zf-H2C2_2 (15 3.2e-008) zf-C2H2 (1 0.0004)
DUB	Xetro.K01751	v7v9:Xetro.K01751	scaffold_208:266433-269056					ZNF658 Gm29106 3e-162	zf-H2C2_2 (15 1.1e-008)
DUB	Xetro.K00631	v7v9:Xetro.K00631	Chr06:552709-543974					ZNF665 Gm13212 2e-140	zf-H2C2_2 (12 2.8e-009)
DUB	Xetro.K00636	v7v9:Xetro.K00636	Chr06:613729-614954					ZNF665 Zfp160 6e-100	zf-H2C2_2 (9 8.4e-009)
DUB	Xetro.K00792	v7v9:Xetro.K00792	scaffold_53:583621-585054					ZNF71 Gm13051 2e-071	zf-H2C2_2 (7 3.3e-010)
DUB	Xetro.K02750	v7v9:Xetro.K02750	scaffold_551:19760-22373					ZNF782 Gm13051 6e-114	zf-H2C2_2 (8 1.1e-007) zf-C2H2 (1 2.5e-005)
DUB	Xetro.K02888	v7v9:Xetro.K02888	scaffold_638:20142-18402					ZNF782 Gm13051 1e-107	zf-H2C2_2 (9 6.6e-008)
DUB	Xetro.K04240	v7v9:Xetro.K04240	scaffold_3484:5866-4907					ZNF782 Gm13151 1e-095	zf-H2C2_2 (8 2.7e-009)
DUB	Xetro.F01958	v7v9:Xetro.F01958	scaffold_94:426439-425588					ZNF782 Gm13151 1e-080	zf-H2C2_2 (6 5.2e-009) zf-C2H2 (2 0.00069)
DUB	Xetro.K01085	v7v9:Xetro.K01085	Chr09:29722187-29725467					ZNF782 Gm13051 1e-088	zf-H2C2_2 (7 2.1e-008)
DUB	Xetro.F01777	v7v9:Xetro.F01777	Chr06:1565564-1566147	znf569				ZNF790 Zfp677 2e-040	zf-H2C2_2 (2 2e-011) zf-C2H2 (1 0.007)
DUB	Xetro.K01812	v7v9:Xetro.K01812	scaffold_219:795-211					ZNF81 Gm13150 1e-026	zf-H2C2_2 (2 3.4e-007) zf-C2H2 (1 0.0027)
DUB	Xetro.J00064	v7v9:Xetro.J00064	Chr10:38029605-38031560	znf850				ZNF84 Gm14295 0	zf-H2C2_2 (14 7.3e-009) zf-C2H2 (4 0.00037)
DUB	Xetro.K00761	v7v9:Xetro.K00761	scaffold_53:90711-98305					ZNF84 Gm13212 0	zf-H2C2_2 (15 5.8e-008) zf-C2H2 (2 5.2e-006)
DUB	Xetro.K01772	v7v9:Xetro.K01772	scaffold_211:97496-89411					ZNF84 Gm14295 0	zf-H2C2_2 (17 9.6e-009)
DUB	Xetro.K00770	v7v9:Xetro.K00770	scaffold_53:236740-241514					ZNF84 Gm13212 4e-175	zf-H2C2_2 (15 2.4e-008)
DUB	Xetro.K00606	v7v9:Xetro.K00606	Chr06:270863-230072					ZNF84 Zfp74 3e-169	zf-H2C2_2 (15 9.2e-010)
DUB	Xetro.K01103	v7v9:Xetro.K01103	scaffold_56:29139-23912					ZNF84 Zfp808 4e-167	zf-H2C2_2 (15 5e-009) zf-C2H2 (1 0.00048)
DUB	Xetro.K00652	v7v9:Xetro.K00652	Chr06:753264-756253					ZNF84 Zfp35 2e-161	zf-H2C2_2 (13 6.9e-009) zf-C2H2 (1 0.0028)
DUB	Xetro.K00655	v7v9:Xetro.K00655	Chr06:787866-797796					ZNF84 Zfp658 4e-157	zf-H2C2_2 (23 1.6e-007)
DUB	Xetro.K04437	v7v9:Xetro.K04437	scaffold_5099:6413-3044					ZNF84 Gm13212 6e-171	zf-H2C2_2 (18 1.2e-009) zf-C2H2 (4 2.8e-005)
DUB	Xetro.D01521	v7v9:Xetro.D01521	Chr09:930102-926606					ZNF84 Gm13212 3e-155	zf-H2C2_2 (11 1.2e-007) zf-C2H2 (1 0.00063)
DUB	Xetro.K00783	v7v9:Xetro.K00783	scaffold_53:453846-444636					ZNF84 Gm13212 1e-161	zf-H2C2_2 (13 3.9e-008)
DUB	Xetro.K00774	v7v9:Xetro.K00774	scaffold_53:296712-292275					ZNF84 Gm13212 3e-169	zf-H2C2_2 (11 1.4e-009) zf-C2H2 (1 5.4e-006)
DUB	Xetro.K01102	v7v9:Xetro.K01102	scaffold_56:12723-15635					ZNF84 Zfp160 6e-143	zf-H2C2_2 (10 3.3e-008) zf-C2H2 (1 1.6e-005)
DUB	Xetro.D01530	v7v9:Xetro.D01530	Chr09:828735-826810					ZNF84 Gm13150 4e-146	zf-H2C2_2 (13 6.4e-008)
DUB	Xetro.K03214	v7v9:Xetro.K03214	scaffold_829:12944-15083					ZNF84 Gm13051 2e-143	zf-H2C2_2 (11 2.3e-007) zf-C2H2 (1 2.2e-005)
DUB	Xetro.K00794	v7v9:Xetro.K00794	scaffold_53:601941-607243					ZNF84 Zfp534 1e-132	zf-H2C2_2 (22 3.4e-007) zf-C2H2 (4 0.00012)
DUB	Xetro.K00630	v7v9:Xetro.K00630	Chr06:537487-543258					ZNF84 Zfp184 1e-125	zf-H2C2_2 (10 2.7e-008)
DUB	Xetro.K01770	v7v9:Xetro.K01770	scaffold_211:74046-70226	znf208				ZNF84 Gm13151 2e-120	zf-H2C2_2 (10 2.5e-009)
DUB	Xetro.G00233	v7v9:Xetro.G00233	Chr07:7990373-7986653					ZNF84 Zfp534 1e-123	zf-H2C2_2 (10 1.5e-009)
DUB	Xetro.K02754	v7v9:Xetro.K02754	scaffold_551:67697-65497					ZNF84 Gm13051 1e-122	zf-H2C2_2 (7 2e-006)
DUB	Xetro.F01976	v7v9:Xetro.F01976	scaffold_56:278053-271038					ZNF84 Gm13212 2e-115	zf-H2C2_2 (11 8.9e-007) zf-C2H2 (1 0.00015)
DUB	Xetro.F01936	v7v9:Xetro.F01936	scaffold_94:153232-121264					ZNF84 Zfp235 4e-114	zf-H2C2_2 (8 8.1e-008)
DUB	Xetro.K04105	v7v9:Xetro.K04105	scaffold_53:697065-698362					ZNF84 Gm13151 1e-112	zf-H2C2_2 (9 8.3e-008) zf-C2H2 (1 0.00092)
DUB	Xetro.K02439	v7v9:Xetro.K02439	scaffold_399:74978-73264					ZNF84 Gm13212 2e-108	zf-H2C2_2 (8 2e-010)
DUB	Xetro.K00769	v7v9:Xetro.K00769	scaffold_53:213896-227326					ZNF84 Gm13051 2e-117	zf-H2C2_2 (48 1.4e-008) zf-C2H2 (3 0.0043)
DUB	Xetro.H00503	v7v9:Xetro.H00503	Chr08:19555228-19564790					ZNF84 Gm13151 1e-105	zf-H2C2_2 (10 8.2e-008)
DUB	Xetro.F01941	v7v9:Xetro.F01941	scaffold_94:192658-195195					ZNF84 Gm13051 4e-106	zf-H2C2_2 (4 5.7e-007)
DUB	Xetro.K03040	v7v9:Xetro.K03040	scaffold_733:2185-3420					ZNF84 Zfp189 2e-099	zf-H2C2_2 (9 8.5e-008)
DUB	Xetro.K02890	v7v9:Xetro.K02890	scaffold_638:40177-35861					ZNF84 Gm13212 1e-106	zf-H2C2_2 (18 6.2e-008)
DUB	Xetro.K00768	v7v9:Xetro.K00768	scaffold_53:206037-209366					ZNF84 Zfp534 2e-100	zf-H2C2_2 (9 3.3e-009)
DUB	Xetro.K00762	v7v9:Xetro.K00762	scaffold_53:106468-119499					ZNF84 Gm13150 4e-087	zf-H2C2_2 (1 5.9e-005)
DUB	Xetro.D01522	v7v9:Xetro.D01522	Chr09:918397-922568					ZNF84 Gm13051 9e-092	zf-H2C2_2 (6 3.9e-008) zf-C2H2 (2 0.00012)
DUB	Xetro.B02248	v7v9:Xetro.B02248	Chr02:168541493-168539259					ZNF850 Gm14295 0	zf-H2C2_2 (19 1.6e-008) zf-C2H2 (1 3.5e-006)
DUB	Xetro.F01783	v7v9:Xetro.F01783	Chr06:1431227-1423210					ZNF850 Gm14295 0	zf-H2C2_2 (15 9.9e-008) zf-C2H2 (3 5.1e-006)
DUB	Xetro.F01789	v7v9:Xetro.F01789	Chr06:1257562-1260252					ZNF850 Gm14295 0	zf-H2C2_2 (17 9.3e-009) zf-C2H2 (3 3.2e-005)
DUB	Xetro.F01791	v7v9:Xetro.F01791	Chr06:1202382-1214962					ZNF850 Gm14295 0	zf-H2C2_2 (19 1.9e-008) zf-C2H2 (1 0.0031)
DUB	Xetro.F01931	v7v9:Xetro.F01931	scaffold_94:21757-19360					ZNF850 Gm29106 0	zf-H2C2_2 (13 1.8e-008) zf-C2H2 (2 3e-006)
DUB	Xetro.K00608	v7v9:Xetro.K00608	Chr06:271031-268191					ZNF850 Gm14295 0	zf-H2C2_2 (30 2e-009)
DUB	Xetro.K00612	v7v9:Xetro.K00612	Chr06:348617-343013					ZNF850 Gm14295 0	zf-H2C2_2 (20 2.3e-009) zf-C2H2 (3 3.1e-006)
DUB	Xetro.K00632	v7v9:Xetro.K00632	Chr06:556931-577426	unnamed				ZNF850 Gm14295 0	zf-H2C2_2 (89 1.5e-009) zf-C2H2 (7 0.0058)
DUB	Xetro.K00662	v7v9:Xetro.K00662	Chr06:868031-865539	unnamed				ZNF850 Gm14295 0	zf-H2C2_2 (17 2.2e-008) zf-C2H2 (1 0.0094)
DUB	Xetro.K00664	v7v9:Xetro.K00664	Chr06:889806-873886					ZNF850 Gm14295 0	zf-H2C2_2 (16 1.1e-009) zf-C2H2_11 (1 0.00026)
DUB	Xetro.K01097	v7v9:Xetro.K01097	Chr09:29582319-29580247					ZNF850 Gm14295 0	zf-H2C2_2 (11 4.6e-009) zf-C2H2 (5 9.5e-005)
DUB	Xetro.K01767	v7v9:Xetro.K01767	scaffold_211:47928-51161					ZNF850 Gm14295 0	zf-H2C2_2 (20 7.3e-009) zf-C2H2 (1 0.00013)
DUB	Xetro.K01768	v7v9:Xetro.K01768	scaffold_211:56651-65326					ZNF850 Gm29106 0	zf-H2C2_2 (15 1.6e-009) zf-C2H2 (2 5.8e-005)
DUB	Xetro.K03354	v7v9:Xetro.K03354	scaffold_983:13244-15861					ZNF850 Zfp27 0	zf-H2C2_2 (19 4.3e-009)
DUB	Xetro.K04569	v7v9:Xetro.K04569	Chr09:601876-599470					ZNF850 Gm14295 0	zf-H2C2_2 (20 4.2e-009)
DUB	Xetro.K00614	v7v9:Xetro.K00614	Chr06:385405-383073	znf184				ZNF850 Gm14124 1e-176	zf-H2C2_2 (13 2.1e-009) zf-C2H2 (3 2.1e-006)
DUB	Xetro.C00252	v7v9:Xetro.C00252	Chr03:120417406-120424643					ZNF850 Zfp35 1e-167	zf-H2C2_2 (15 3.2e-008)
DUB	Xetro.K01091	v7v9:Xetro.K01091	Chr09:29635274-29632800	znf624				ZNF850 Gm14295 1e-165	zf-H2C2_2 (17 1.8e-008)
DUB	Xetro.D01546	v7v9:Xetro.D01546	Chr09:634298-631217					ZNF850 Gm14295 2e-160	zf-H2C2_2 (28 1.4e-008) zf-C2H2 (4 1.3e-005)
DUB	Xetro.K00786	v7v9:Xetro.K00786	scaffold_53:499617-505758					ZNF850 Gm13212 2e-168	zf-H2C2_2 (13 3.4e-007) zf-C2H2 (1 4.3e-005)
DUB	Xetro.K02942	v7v9:Xetro.K02942	scaffold_671:43327-36418					ZNF850 Zfp950 3e-156	zf-H2C2_2 (26 1.5e-008) zf-C2H2 (2 8.9e-005)
DUB	Xetro.D01558	v7v9:Xetro.D01558	Chr09:409410-411605					ZNF850 Zfp160 3e-147	zf-H2C2_2 (14 1e-008) zf-C2H2 (1 3.4e-005)
DUB	Xetro.K03731	v7v9:Xetro.K03731	scaffold_1632:26604-23116					ZNF850 Gm13212 9e-153	zf-H2C2_2 (11 7.7e-010) zf-C2H2 (2 1e-005)
DUB	Xetro.K01086	v7v9:Xetro.K01086	Chr09:29693117-29695241					ZNF850 Gm13151 5e-132	zf-H2C2_2 (13 2.3e-008)
DUB	Xetro.D01541	v7v9:Xetro.D01541	Chr09:687533-671157					ZNF850 Gm13051 8e-103	zf-H2C2_2 (5 1.3e-008) zf-C2H2 (2 6.4e-006)
DUB	Xetro.K01821	v7v9:Xetro.K01821	scaffold_219:198002-196676					ZNF879 Zfp74 3e-058	zf-H2C2_2 (6 1.1e-009)
DUB	Xetro.K01112	v7v9:Xetro.K01112	scaffold_56:98453-95031					ZSCAN2 Prdm9 1e-072	zf-H2C2_2 (5 4e-009) zf-C2H2 (1 0.0047)
DUB	Xetro.K04673	v7v9:Xetro.K04673	Chr09:568260-567196					ZSCAN2 Gm13150 8e-053	zf-C2H2 (2 2e-006) zf-H2C2_2 (3 4.7e-006)
DUB	Xetro.D01509	v7v9:Xetro.D01509	Chr09:1159788-1160999					ZSCAN20 Gm13151 3e-064	zf-H2C2_2 (6 7.5e-009)
DUB	Xetro.K02434	v7v9:Xetro.K02434	Chr09:1133819-1130331					ZSCAN20 Gm13242 1e-062	zf-H2C2_2 (10 1.3e-008)
