# Supplementary material for: A catalog of Xenopus tropicalis transcription factors and their regional expression in the early gastrula stage embryo
Source: Dev Biol. Author manuscript; Available in PMC 2018 Jan 18. (PMC5596316; doi:10.1016/j.ydbio.2016.07.002)
Supplement: 3 [file NIHMS806821-supplement-3.xlsx]

## Sheet: v9-TF-comparison-2016.05.27
> 1 shows expansion of human gene in frog	Ensembl human gene ID	closest mouse protein to frog gene by BLASTx with e-value limit 1e-10	one to one mouse ortholog of human gene from Ensembl orthology table	Ensembl human gene symbol	our annotation of frog gene	suggested alternataives to current v9 annotatin	e-value of frog/human closest match	PI of frog/human closest match	v9 frog gene ID used in analysis	e-value of frog/mouse closest match	PI of frog/mouse closest match	Ensembl gene ID of closest frog/mouse protein match
c_local	c_human_gene_id	c_mouse_closest	c_Hs_Mm_one2one	c_human_gene	c_frog_gene	c_frog_gene_plus	c_evalue_Hs	c_pi_Hs	c_frog_gene_id	c_evalue_Mm	c_pi_Mm	c_mouse_closest_id
1	ENSG00000261459			AC002310.11	-	-
1	ENSG00000280755			AC009950.1	-	-
1	ENSG00000267022			AC084219.2	-	-
1	ENSG00000233757	Gm14412		AC092835.2	-	-	7e-19	34.18	v7v9:Xetro.K00004	5e-18	33.21	ENSMUSG00000078868
1	ENSG00000101126	Adnp	Adnp	ADNP	adnp	-	0	71.48	Xetrov90025258	0	69.59	ENSMUSG00000051149
1	ENSG00000139154	Aebp2	Aebp2	AEBP2	aebp2	-	3e-37	52.9	Xetrov90029394	2e-37	51.45	ENSMUSG00000030232
1	ENSG00000106546	Ahr	Ahr	AHR	ahr	-	0	57.01	Xetrov90016046	0	55.73	ENSMUSG00000019256
1	ENSG00000063438	Ahrr	Ahrr	AHRR	ahrr	-	1e-24	88.33	v7v9:Xetro.F01003	2e-22	83.33	ENSMUSG00000021575
1	ENSG00000160224	Aire	Aire	AIRE	aire	-	5e-22	65.15	Xetrov90014899	3e-24	29.8	ENSMUSG00000000731
1	ENSG00000180318	Alx1	Alx1	ALX1	alx1	-	1e-160	82.82	Xetrov90007884	9e-160	81.9	ENSMUSG00000036602
1	ENSG00000156150		Alx3	ALX3	-	-
1	ENSG00000052850	Alx4	Alx4	ALX4	alx4	-	2e-142	65.86	Xetrov90010179	2e-144	66.83	ENSMUSG00000040310
1	ENSG00000227059			ANHX	-	-
1	ENSG00000169083	Ar	Ar	AR	ar	-	1e-140	90.8	Xetrov90020269	6e-142	90.6	ENSMUSG00000046532
1	ENSG00000186103			ARGFX	-	-
1	ENSG00000117713	Arid1a	Arid1a	ARID1A	arid1a	-	0	65.26	Xetrov90004792	0	65.17	ENSMUSG00000007880
1	ENSG00000049618	Arid1b	Arid1b	ARID1B	arid1b	-	0	68.65	Xetrov90013540	0	70.43	ENSMUSG00000069729
1	ENSG00000189079	Arid2	Arid2	ARID2	arid2	arid2/arid2/	0	76.5	Xetrov90008093	0	75.03	ENSMUSG00000033237
1	ENSG00000116017	Arid3a	Arid3a	ARID3A	arid3a	-	0	63.88	Xetrov90001481	2e-173	60.59	ENSMUSG00000019564
1	ENSG00000179361	Arid3b	Arid3b	ARID3B	arid3b	-	2e-138	52.51	Xetrov90008626	1e-134	51.75	ENSMUSG00000004661
1	ENSG00000205143		Arid3c	ARID3C	-	-
1	ENSG00000032219	Arid4a	Arid4a	ARID4A	arid4a	-	0	61.87	Xetrov90021544	0	59.65	ENSMUSG00000048118
1	ENSG00000054267	Arid4b	Arid4b	ARID4B	arid4b	-	0	57.26	Xetrov90013814	0	57.12	ENSMUSG00000039219
1	ENSG00000196843		Arid5a	ARID5A	-	-
1	ENSG00000150347	Arid5b	Arid5b	ARID5B	arid5b	arid5b/arid5b/	0	54.94	Xetrov90017510	0	54.02	ENSMUSG00000019947
1	ENSG00000143437	Arnt	Arnt	ARNT	arnt	-	0	74	Xetrov90022136	0	73.23	ENSMUSG00000015522
1	ENSG00000172379	Arnt2	Arnt2	ARNT2	arnt2	-	0	88.16	Xetrov90008916	0	86.49	ENSMUSG00000015709
1	ENSG00000133794	Arntl	Arntl	ARNTL	arntl	-	0	85.66	Xetrov90010138	0	85.46	ENSMUSG00000055116
1	ENSG00000029153	Arntl2	Arntl2	ARNTL2	arntl2	-	3e-18	38.36	v7v9:Xetro.C00009	6e-14	39.01	ENSMUSG00000040187
1	ENSG00000004848	Arx	Arx	ARX	arx	-	0	66.49	Xetrov90004449	0	66.43	ENSMUSG00000035277
2	ENSG00000004848	"		"	arx.2	/arx.2/	1e-47	38.27	Xetrov90020516	1e-47	46.42	ENSMUSG00000035277
1	ENSG00000139352	Ascl1	Ascl1	ASCL1	ascl1	-	9e-83	75.57	Xetrov90007817	4e-82	75.45	ENSMUSG00000020052
2	ENSG00000139352	"		"	ascl2	ascl2/ascl2/ascl1.2	7e-24	51.9	Xetrov90019207	4e-24	47.54	ENSMUSG00000020052
1	ENSG00000183734		Ascl2	ASCL2	-	-
1	ENSG00000176009		Ascl3	ASCL3	-	-
1	ENSG00000187855	Ascl5	Ascl4	ASCL4	ascl4	ascl3/ascl4/	2e-26	57.69	Xetrov90007076	1e-26	52.46	ENSMUSG00000097918
1	ENSG00000232237		Ascl5	ASCL5	-	-
1	ENSG00000123268	Atf1	Atf1	ATF1	atf1	-	6e-97	72.76	Xetrov90006403	5e-97	72.37	ENSMUSG00000023027
1	ENSG00000115966	Atf2	Atf2	ATF2	atf2	-	0	85.56	Xetrov90024207	0	85.66	ENSMUSG00000027104
1	ENSG00000162772	Atf3	Atf3	ATF3	atf3	-	7e-79	81.22	Xetrov90013088	8e-79	80.66	ENSMUSG00000026628
1	ENSG00000128272	Atf4	Atf4	ATF4	atf4	-	4e-87	54.52	Xetrov90012414	9e-85	53.83	ENSMUSG00000042406
1	ENSG00000169136	Atf5	Atf5	ATF5	atf5	-	2e-58	45.63	Xetrov90018987	7e-59	46.91	ENSMUSG00000038539
2	ENSG00000169136	"		"	atf5.2	atf5.2/atf5.2/	7e-58	45	Xetrov90018986	2e-58	46.89	ENSMUSG00000038539
1	ENSG00000118217	Atf6	Atf6	ATF6	atf6	-	0	54.49	Xetrov90012341	1e-180	54.26	ENSMUSG00000026663
1	ENSG00000234539	Atf6b		ATF6B	atf6b	-	3e-115	42.88	Xetrov90020887	8e-115	48.7	ENSMUSG00000015461
1	ENSG00000168468			ATF6B	-	-
1	ENSG00000228628			ATF6B	-	-
1	ENSG00000213676		Atf6b	ATF6B	-	-
1	ENSG00000170653	Atf7		ATF7	atf7	-	0	79.47	Xetrov90006505	0	79.47	ENSMUSG00000099083
1	ENSG00000172238	Atoh1	Atoh1	ATOH1	atoh1	-	1e-51	42.97	Xetrov90001222	6e-50	43.51	ENSMUSG00000073043
2	ENSG00000172238	"		"	-	-	4e-14	57.33	Xetrov90018166	5e-14	57.33	ENSMUSG00000073043
1	ENSG00000179774	Atoh7	Atoh7	ATOH7	atoh7	-	3e-32	60	Xetrov90017849	9e-28	57.52	ENSMUSG00000036816
1	ENSG00000168874	Atoh8	Atoh8	ATOH8	atoh8	-	5e-54	73.68	Xetrov90000412	5e-55	71.9	ENSMUSG00000037621
1	ENSG00000156273	Bach1	Bach1	BACH1	bach1	-	2e-177	48.87	Xetrov90004109	3e-174	46.76	ENSMUSG00000025612
1	ENSG00000112182	Bach2	Bach2	BACH2	bach2	-	0	72.41	Xetrov90014210	0	69.85	ENSMUSG00000040270
1	ENSG00000125492	Barhl1	Barhl1	BARHL1	barhl1	-	1e-154	85.06	Xetrov90019891	5e-155	85.06	ENSMUSG00000026805
1	ENSG00000143032	Barhl2	Barhl2	BARHL2	barhl2	-	2e-160	78.59	Xetrov90012085	4e-163	79.37	ENSMUSG00000034384
1	ENSG00000131668	Barx1	Barx1	BARX1	barx1	-	7e-98	73.36	Xetrov90028595	9e-98	73.36	ENSMUSG00000021381
1	ENSG00000043039	Barx2	Barx2	BARX2	barx2	-	7e-104	75.79	Xetrov90018450	2e-104	77.42	ENSMUSG00000032033
1	ENSG00000156127	Batf	Batf	BATF	batf	batf/batf/	6e-30	53.6	Xetrov90021124	1e-30	54.4	ENSMUSG00000034266
1	ENSG00000168062		Batf2	BATF2	-	-
1	ENSG00000123685	Batf3	Batf3	BATF3	-	-	5e-39	62.2	Xetrov90013087	8e-32	58.06	ENSMUSG00000026630
1	ENSG00000114439	Bbx	Bbx	BBX	bbx	-	0	50	Xetrov90005704	0	44.75	ENSMUSG00000022641
1	ENSG00000119866	Bcl11a	Bcl11a	BCL11A	bcl11a	-	0	89.82	Xetrov90013319	0	88.44	ENSMUSG00000000861
1	ENSG00000127152	Bcl11b	Bcl11b	BCL11B	-	-	0	81.26	Xetrov90021280	0	78.75	ENSMUSG00000048251
2	ENSG00000127152	"		"	bcl11b	-	0	81.47	v7v9:Xetro.H01372	0	78.35	ENSMUSG00000048251
1	ENSG00000113916	Bcl6	Bcl6	BCL6	bcl6	-	0	67.94	Xetrov90014446	0	67.8	ENSMUSG00000022508
1	ENSG00000161940		Bcl6b	BCL6B	-	-
1	ENSG00000180535	Bhlha15	Bhlha15	BHLHA15	bhlha15	-	6e-37	70.34	Xetrov90023478	1e-37	48.53	ENSMUSG00000052271
1	ENSG00000205899	Bhlha9	Bhlha9	BHLHA9	bhlha9	-	2e-29	68.48	Xetrov90004233	4e-31	70.65	ENSMUSG00000044243
1	ENSG00000180828	Bhlhe22	Bhlhe22	BHLHE22	bhlhe22	-	3e-89	56.74	Xetrov90016858	1e-92	60.83	ENSMUSG00000025128
1	ENSG00000125533		Bhlhe23	BHLHE23	-	-
1	ENSG00000134107	Bhlhe40	Bhlhe40	BHLHE40	bhlhe40	-	1e-98	53.51	Xetrov90012661	7e-101	55.58	ENSMUSG00000030103
1	ENSG00000123095	Bhlhe41	Bhlhe41	BHLHE41	bhlhe41	-	3e-118	58	Xetrov90025873	6e-107	59.36	ENSMUSG00000030256
1	ENSG00000237452		Gm4969	BHMG1	-	-
1	ENSG00000173068	Bnc2	Bnc2	BNC2	bnc2	-	0	81.22	Xetrov90002079	0	81.27	ENSMUSG00000028487
1	ENSG00000064489			BORCS8-MEF2B	-	-
1	ENSG00000188909	Bsx	Bsx	BSX	bsx	-	3e-88	71.37	Xetrov90018859	2e-87	70.83	ENSMUSG00000054360
1	ENSG00000171735	Camta1	Camta1	CAMTA1	camta1	-	0	77.71	Xetrov90018921	0	75.98	ENSMUSG00000014592
1	ENSG00000108509	Camta2	Camta2	CAMTA2	camta2	camta2/camta2/	0	50.04	Xetrov90028002	0	50.08	ENSMUSG00000040712
1	ENSG00000153048	Carhsp1	Carhsp1	CARHSP1	carhsp1	-	5e-63	83.46	Xetrov90023751	1e-63	84.25	ENSMUSG00000008393
1	ENSG00000250709			CCDC169-SOHLH2	-	-
1	ENSG00000249961	Ccdc79	Ccdc79	CCDC79	ccdc79	-	2e-21	29.24	Xetrov90011432	1e-26	34.8	ENSMUSG00000052616
1	ENSG00000096401	Cdc5l	Cdc5l	CDC5L	cdc5l	-	0	86.23	Xetrov90015281	0	85.86	ENSMUSG00000023932
1	ENSG00000113722	Cdx1	Cdx1	CDX1	cdx1	-	6e-74	55.96	Xetrov90007180	8e-74	55.64	ENSMUSG00000024619
1	ENSG00000165556	Cdx2	Cdx2	CDX2	cdx2	-	1e-53	46.56	Xetrov90006715	1e-53	50.72	ENSMUSG00000029646
1	ENSG00000131264	Cdx4	Cdx4	CDX4	cdx4	-	3e-52	42.99	Xetrov90020390	1e-52	43.65	ENSMUSG00000031326
1	ENSG00000245848	Cebpa	Cebpa	CEBPA	cebpa	-	2e-87	54.04	Xetrov90010662	1e-87	54.17	ENSMUSG00000034957
1	ENSG00000172216	Cebpb	Cebpb	CEBPB	cebpb	-	5e-73	51.58	Xetrov90025265	1e-74	55.12	ENSMUSG00000056501
1	ENSG00000221869	Cebpb		CEBPD	cebpd	-	1e-69	56.46	Xetrov90016780	1e-31	34.34	ENSMUSG00000056501
1	ENSG00000092067	Cebpe	Cebpe	CEBPE	cebpe	-	5e-60	51.39	Xetrov90002411	2e-60	51.41	ENSMUSG00000052435
1	ENSG00000153879	Cebpg	Cebpg	CEBPG	cebpg	-	3e-46	68.03	Xetrov90012288	8e-47	78.23	ENSMUSG00000056216
1	ENSG00000079432	Cic	Cic	CIC	cic	cic/cic/	0	48.53	Xetrov90019090	0	48.81	ENSMUSG00000005442
1	ENSG00000148337	Ciz1	Ciz1	CIZ1	-	//ciz1	5e-75	46.32	Xetrov90019817	3e-76	44.77	ENSMUSG00000039205
1	ENSG00000134852	Clock	Clock	CLOCK	clock	-	0	78.9	Xetrov90000675	0	76.91	ENSMUSG00000029238
2	ENSG00000134852	"		"	pasd1	-	9e-170	49.27	Xetrov90020501	3e-171	49.19	ENSMUSG00000029238
1	ENSG00000118260	Creb1	Creb1	CREB1	creb1	-	9e-174	91.29	Xetrov90023858	2e-173	97.28	ENSMUSG00000025958
1	ENSG00000107175		Creb3	CREB3	-	-
1	ENSG00000157613	Creb3l1	Creb3l1	CREB3L1	creb3l1	-	1e-118	52.94	Xetrov90010241	3e-113	50.52	ENSMUSG00000027230
1	ENSG00000182158	Creb3l2	Creb3l2	CREB3L2	creb3l2	-	3e-152	57.04	Xetrov90027805	4e-154	57.41	ENSMUSG00000038648
1	ENSG00000060566	Creb3	Creb3l3	CREB3L3	creb3	-	5e-48	39.17	xt7:1012155088	4e-47	45.56	ENSMUSG00000028466
1	ENSG00000143578	Creb3l4	Creb3l4	CREB3L4	creb3l4	-	1e-82	53.71	Xetrov90029273	3e-68	52.54	ENSMUSG00000027938
1	ENSG00000146592	Creb5	Creb5	CREB5	creb5	creb5/creb5/	0	88.98	Xetrov90015890	0	87.4	ENSMUSG00000053007
1	ENSG00000111269	Crebl2	Crebl2	CREBL2	crebl2	-	2e-47	85.96	Xetrov90028625	7e-47	86.36	ENSMUSG00000032652
1	ENSG00000137504	Crebzf	Crebzf	CREBZF	crebzf	-	5e-40	44	Xetrov90006978	2e-36	44.61	ENSMUSG00000051451
1	ENSG00000095794	Crem	Crem	CREM	crem	-	9e-43	78.85	Xetrov90015624	2e-42	80.39	ENSMUSG00000063889
1	ENSG00000105392		Crx	CRX	-	-
1	ENSG00000172346	Csdc2	Csdc2	CSDC2	csdc2	-	7e-69	79.08	Xetrov90012251	2e-67	77.92	ENSMUSG00000042109
1	ENSG00000009307	Csde1	Csde1	CSDE1	csde1	-	0	78.5	Xetrov90005135	0	78.22	ENSMUSG00000068823
1	ENSG00000102974	Ctcf	Ctcf	CTCF	ctcf	-	0	85.5	Xetrov90011228	0	84.3	ENSMUSG00000005698
1	ENSG00000124092		Ctcfl	CTCFL	-	-
1	ENSG00000267179			CTD-2006C1.13	-	-
1	ENSG00000258724			CTD-2135J3.4	-	-
1	ENSG00000196826			CTD-2192J16.17	-	-
1	ENSG00000269693			CTD-2192J16.20	-	-
1	ENSG00000283088			CTD-2331H12.8	-	-
1	ENSG00000142539			CTD-2545M3.6	-	-
1	ENSG00000257923	Cux1	Cux1	CUX1	cux1	-	0	77.65	Xetrov90004589	0	75.85	ENSMUSG00000029705
1	ENSG00000111249	Cux2	Cux2	CUX2	cux2	-	0	65.66	Xetrov90003176	0	62.99	ENSMUSG00000042589
1	ENSG00000105516	Dbp	Dbp	DBP	dbp	-	1e-82	52.62	Xetrov90018994	2e-82	50.29	ENSMUSG00000059824
1	ENSG00000109851	Dbx1	Dbx1	DBX1	dbx1	-	1e-134	74.2	Xetrov90030661	5e-127	71.18	ENSMUSG00000030507
1	ENSG00000185610	Dbx2	Dbx2	DBX2	dbx2	-	1e-58	49.82	Xetrov90008095	8e-51	51.91	ENSMUSG00000045608
1	ENSG00000175197	Ddit3	Ddit3	DDIT3	ddit3	-	1e-27	38.12	Xetrov90006330	1e-26	40.67	ENSMUSG00000025408
1	ENSG00000177030	Deaf1	Deaf1	DEAF1	deaf1	deaf1/deaf1/	3e-173	58.82	Xetrov90010938	7e-172	57.3	ENSMUSG00000058886
1	ENSG00000144355	Dlx1	Dlx1	DLX1	dlx1	-	8e-122	85.1	Xetrov90024264	3e-121	84.31	ENSMUSG00000041911
1	ENSG00000115844	Dlx2	Dlx2	DLX2	dlx2	-	3e-104	64.33	Xetrov90024263	7e-104	63.25	ENSMUSG00000023391
1	ENSG00000064195	Dlx3	Dlx3	DLX3	dlx3	-	9e-61	65	Xetrov90024886	5e-62	66.11	ENSMUSG00000001510
1	ENSG00000108813		Dlx4	DLX4	-	-
1	ENSG00000105880	Dlx5	Dlx5	DLX5	dlx5	-	3e-127	76.77	Xetrov90030194	4e-130	78.11	ENSMUSG00000029755
1	ENSG00000006377	Dlx6	Dlx6	DLX6	dlx6	-	1e-117	74.41	Xetrov90030193	1e-118	73.75	ENSMUSG00000029754
2	ENSG00000006377	"		"	dlx4	dlx4/dlx4/dlx6.2	5e-60	45.6	Xetrov90024888	6e-60	45.02	ENSMUSG00000029754
1	ENSG00000197587	Dmbx1	Dmbx1	DMBX1	dmbx1	-	2e-149	74.28	Xetrov90011822	1e-145	73.04	ENSMUSG00000028707
1	ENSG00000137090	Dmrt1	Dmrt1	DMRT1	dmrt1	-	4e-117	65.19	Xetrov90002235	4e-113	60.46	ENSMUSG00000024837
1	ENSG00000173253	Dmrt2	Dmrt2	DMRT2	dmrt2	-	7e-177	59.26	Xetrov90002233	8e-168	58.89	ENSMUSG00000048138
1	ENSG00000064218	Dmrt3	Dmrt3	DMRT3	dmrt3	-	0	72.46	Xetrov90002234	0	74.27	ENSMUSG00000042372
1	ENSG00000176399	Dmrta1	Dmrta1	DMRTA1	dmrta1	-	3e-113	47.26	Xetrov90002122	4e-104	45.83	ENSMUSG00000043753
1	ENSG00000142700	Dmrta2	Dmrta2	DMRTA2	dmrta2	-	9e-159	61.45	Xetrov90011892	4e-159	61.67	ENSMUSG00000047143
1	ENSG00000143006	Dmrtb1	Dmrtb1	DMRTB1	dmrtb1	-	1e-18	25.29	Xetrov90011926	2e-17	33.5	ENSMUSG00000028610
1	ENSG00000142025		Dmrtc2	DMRTC2	-	-
1	ENSG00000135164	Dmtf1	Dmtf1	DMTF1	dmtf1	-	0	62.49	Xetrov90008333	0	69.08	ENSMUSG00000042508
1	ENSG00000136770	Dnajc1	Dnajc1	DNAJC1	dnajc1	-	0	67.09	Xetrov90015699	0	65.9	ENSMUSG00000026740
1	ENSG00000105821	Dnajc2	Dnajc2	DNAJC2	dnajc2	-	0	84.1	Xetrov90008298	0	82.61	ENSMUSG00000029014
1	ENSG00000168724	Dnajc21	Dnajc21	DNAJC21	dnajc21	-	0	63.7	Xetrov90003678	0	64.09	ENSMUSG00000044224
1	ENSG00000204595			DPRX	-	-
1	ENSG00000165606	Prrxl1	Prrxl1	DRGX	drgx	drgx/drgx/	4e-103	73.92	Xetrov90017997	2e-104	74.67	ENSMUSG00000041730
1	ENSG00000260596	Dmbx1		DUX4	mxtx1	/mxtx1/dux4	1e-11	51.78	Xetrov90018120	1e-11	45.71	ENSMUSG00000028707
2	ENSG00000260596	Duxbl3		"	sia3	-	9e-11	42.82	v7v9:v4:scaffold_925:225980-227959	2e-13	45.57	ENSMUSG00000072672
1	ENSG00000258873	Duxbl3		DUXA	sia2	sia2/sia2/duxa	7e-12	34.78	Xetrov90028979	2e-11	31.29	ENSMUSG00000072672
1	ENSG00000101412	E2f1	E2f1	E2F1	e2f1	-	2e-96	48.51	Xetrov90025429	5e-97	48.95	ENSMUSG00000027490
1	ENSG00000007968		E2f2	E2F2	-	-
1	ENSG00000282899			E2F2	-	-
1	ENSG00000112242	E2f3	E2f3	E2F3	e2f3	-	1e-159	65.25	Xetrov90015867	6e-158	64.95	ENSMUSG00000016477
1	ENSG00000205250	E2f4	E2f4	E2F4	e2f4	-	3e-145	66.67	Xetrov90010820	3e-146	67.17	ENSMUSG00000014859
1	ENSG00000133740	E2f5	E2f5	E2F5	e2f5	-	3e-127	65.08	Xetrov90016973	8e-113	59.95	ENSMUSG00000027552
1	ENSG00000169016	E2f6	E2f6	E2F6	e2f6	-	1e-76	63.03	Xetrov90015149	8e-77	61.99	ENSMUSG00000057469
1	ENSG00000165891	E2f7	E2f7	E2F7	e2f7	-	0	46.57	Xetrov90008069	0	46.29	ENSMUSG00000020185
1	ENSG00000129173	E2f8	E2f8	E2F8	e2f8	-	1e-172	46.67	Xetrov90027906	8e-175	47.95	ENSMUSG00000046179
1	ENSG00000167967	E4f1	E4f1	E4F1	e4f1	-	0	44.19	Xetrov90023249	0	44.27	ENSMUSG00000024137
1	ENSG00000107223	Edf1	Edf1	EDF1	edf1	-	1e-70	91.55	Xetrov90019668	3e-70	90.85	ENSMUSG00000015092
1	ENSG00000120738	Egr1	Egr1	EGR1	egr1	-	0	69.1	Xetrov90007781	0	71.08	ENSMUSG00000038418
1	ENSG00000122877	Egr2	Egr2	EGR2	egr2	-	1e-145	64.78	Xetrov90017506	1e-143	63.46	ENSMUSG00000037868
1	ENSG00000179388	Egr3	Egr3	EGR3	egr3	-	2e-148	67.34	Xetrov90009394	4e-148	67.09	ENSMUSG00000033730
1	ENSG00000135625	Egr4	Egr4	EGR4	egr4	-	6e-79	40.29	Xetrov90000310	3e-81	42.95	ENSMUSG00000071341
1	ENSG00000135373	Ehf	Ehf	EHF	ehf	-	3e-122	73.55	Xetrov90010201	2e-123	73.19	ENSMUSG00000012350
1	ENSG00000120690	Elf1	Elf1	ELF1	elf1	-	0	68.63	Xetrov90006115	0	67.25	ENSMUSG00000036461
1	ENSG00000109381	Elf2	Elf2	ELF2	elf2	-	0	75.25	Xetrov90000994	0	72.48	ENSMUSG00000037174
1	ENSG00000163435	Elf3	Elf3	ELF3	elf3	-	4e-92	49.1	Xetrov90005072	3e-88	49.34	ENSMUSG00000003051
1	ENSG00000102034		Elf4	ELF4	-	-
1	ENSG00000135374	Elf5	Elf5	ELF5	elf5	-	1e-73	56.18	v7v9:Xetro.D00108	7e-75	57.03	ENSMUSG00000027186
2	ENSG00000135374	"		"	elf5.2	elf5l/elf5.2/	1e-33	37.69	Xetrov90019187	1e-33	37.06	ENSMUSG00000027186
1	ENSG00000126767	Elk1	Elk1	ELK1	elk1	-	3e-69	44.78	Xetrov90028021	2e-68	44.19	ENSMUSG00000009406
1	ENSG00000111145	Elk3	Elk3	ELK3	elk3	-	2e-178	76.47	Xetrov90007844	4e-171	73.3	ENSMUSG00000008398
1	ENSG00000158711	Elk4	Elk4	ELK4	elk4	-	2e-137	60.55	Xetrov90005084	1e-132	59.63	ENSMUSG00000026436
1	ENSG00000135638	Emx1	Emx1	EMX1	emx3	emx1/emx3/	2e-62	52.29	Xetrov90007763	2e-62	53.31	ENSMUSG00000033726
2	ENSG00000135638	"		"	emx1	emx1.2/emx1/	3e-58	93.04	Xetrov90000319	2e-58	93.04	ENSMUSG00000033726
3	ENSG00000135638	"		"	-	-	3e-57	92.17	Xetrov90026626	2e-57	92.17	ENSMUSG00000033726
1	ENSG00000170370	Emx2	Emx2	EMX2	emx2	-	1e-137	93.25	Xetrov90029427	2e-137	92.89	ENSMUSG00000043969
1	ENSG00000163064	En1	En1	EN1	en1	-	5e-11	63.73	Xetrov90029322	1e-11	54.28	ENSMUSG00000058665
1	ENSG00000164778	En2	En2	EN2	en2	-	2e-83	62.5	Xetrov90015586	1e-84	63.27	ENSMUSG00000039095
1	ENSG00000163508	Eomes	Eomes	EOMES	eomes	-	0	67.22	Xetrov90016435	0	65.37	ENSMUSG00000032446
1	ENSG00000116016	Epas1	Epas1	EPAS1	epas1	-	0	65.7	Xetrov90013155	0	63.68	ENSMUSG00000024140
1	ENSG00000105722	Erf	Erf	ERF	erf	-	0	66.55	Xetrov90019088	0	66.14	ENSMUSG00000040857
2	ENSG00000105722	RP24-158L15.3		"	loc390937	-	9e-62	75	Xetrov90019078	2e-98	55.56	ENSMUSG00000108367
1	ENSG00000157554	Erg	Erg	ERG	erg	-	0	82.99	Xetrov90004016	0	82.37	ENSMUSG00000040732
1	ENSG00000091831	Esr1	Esr1	ESR1	esr1	-	0	70.42	Xetrov90013457	0	68.95	ENSMUSG00000019768
1	ENSG00000140009	Esr2	Esr2	ESR2	esr2	-	0	69.25	Xetrov90021500	0	69.53	ENSMUSG00000021055
1	ENSG00000173153	Esrra	Esrra	ESRRA	esrra	-	3e-149	67.87	Xetrov90011108	6e-150	68.11	ENSMUSG00000024955
1	ENSG00000119715		Esrrb	ESRRB	-	-
1	ENSG00000196482	Esrrg	Esrrg	ESRRG	esrrg	/esrrg/	0	90.7	Xetrov90013064	0	90.7	ENSMUSG00000026610
2	ENSG00000196482	"		"	esrrb	esrrb/esrrb/esrrg.2	1e-170	65.5	Xetrov90021134	1e-170	65.5	ENSMUSG00000026610
3	ENSG00000196482	"		"	esrrgr	esrrgr/esrrgr/esrrg.3	8e-145	61.8	Xetrov90020962	6e-145	61.8	ENSMUSG00000026610
1	ENSG00000123576		Esx1	ESX1	-	-
1	ENSG00000134954	Ets1	Ets1	ETS1	ets1	ets1/ets1/	0	88.55	Xetrov90018437	0	87.84	ENSMUSG00000032035
2	ENSG00000134954	"		"	etv2	etv2/etv2/ets1.2	2e-45	78.7	Xetrov90027763	2e-45	78.7	ENSMUSG00000032035
1	ENSG00000157557	Ets2	Ets2	ETS2	ets2	-	0	68.57	Xetrov90004014	0	67.3	ENSMUSG00000022895
1	ENSG00000006468	Etv1	Etv1	ETV1	etv1	-	0	88.05	Xetrov90016062	0	87.84	ENSMUSG00000004151
1	ENSG00000105672		Etv2	ETV2	-	-
1	ENSG00000117036	Etv3	Etv3	ETV3	etv3	etv3/etv3/	2e-175	65.26	Xetrov90022271	2e-173	64.99	ENSMUSG00000003382
1	ENSG00000253831			ETV3L	-	-
1	ENSG00000175832	Etv1	Etv4	ETV4	etv4	-	8e-81	55.12	Xetrov90025211	1e-78	56.46	ENSMUSG00000004151
1	ENSG00000244405		Etv5	ETV5	-	-
1	ENSG00000139083	Etv6	Etv6	ETV6	etv6	etv6/etv6/	2e-150	66.5	Xetrov90027650	5e-139	62.2	ENSMUSG00000030199
1	ENSG00000010030	Etv6		ETV7	etv7	-	2e-28	56.14	v7v9:v7:scaffold_1:73660853-73667929	9e-24	44.2	ENSMUSG00000030199
1	ENSG00000106038	Evx1	Evx1	EVX1	evx1	-	7e-159	70.39	Xetrov90015898	5e-156	68.01	ENSMUSG00000005503
1	ENSG00000174279	Evx2	Evx2	EVX2	evx2	-	4e-173	68.76	Xetrov90024216	1e-171	67.58	ENSMUSG00000001815
1	ENSG00000146618	Ferd3l	Ferd3l	FERD3L	ferd3l	-	7e-34	57.34	Xetrov90016042	1e-33	56.55	ENSMUSG00000046518
1	ENSG00000163497	Fev	Fev	FEV	fev	-	5e-78	61.73	Xetrov90024503	3e-79	62.81	ENSMUSG00000055197
1	ENSG00000128610	Fezf1	Fezf1	FEZF1	fezf1	-	0	74.95	Xetrov90008174	0	75.43	ENSMUSG00000029697
1	ENSG00000153266	Fezf2	Fezf2	FEZF2	fezf2	-	0	73.04	Xetrov90012896	0	71.93	ENSMUSG00000021743
1	ENSG00000183733	Figla	Figla	FIGLA	figla	-	1e-31	59.26	Xetrov90009190	2e-28	55.86	ENSMUSG00000030001
1	ENSG00000179943		Fiz1	FIZ1	-	-
1	ENSG00000151702	Fli1	Fli1	FLI1	fli1	-	0	82.41	Xetrov90018439	0	82.85	ENSMUSG00000016087
1	ENSG00000170345	Fos	Fos	FOS	fos	-	1e-127	64.58	Xetrov90021121	5e-128	64.84	ENSMUSG00000021250
1	ENSG00000125740	Fosb	Fosb	FOSB	fosb	fosb/fosb/	6e-50	48.28	Xetrov90020706	2e-50	48.11	ENSMUSG00000003545
1	ENSG00000175592	Fosl1	Fosl1	FOSL1	fosl1	-	4e-66	49.68	Xetrov90011019	4e-64	49.21	ENSMUSG00000024912
1	ENSG00000075426	Fosl2	Fosl2	FOSL2	fosl2	fosl2/fosl2/	3e-131	74.85	Xetrov90012929	5e-130	74.85	ENSMUSG00000029135
1	ENSG00000129514	Foxa1	Foxa1	FOXA1	foxa1	-	3e-174	68.99	Xetrov90021679	2e-173	68.94	ENSMUSG00000035451
1	ENSG00000125798	Foxa2	Foxa2	FOXA2	foxa2	-	0	73.39	Xetrov90013306	0	73.08	ENSMUSG00000037025
2	ENSG00000125798	"		"	foxa4	foxa4/foxa4/foxa2.2	4e-84	40.9	Xetrov90010996	4e-84	41.36	ENSMUSG00000037025
1	ENSG00000170608		Foxa3	FOXA3	-	-
1	ENSG00000171956	Foxb1	Foxb1	FOXB1	foxb1	-	1e-159	86.24	Xetrov90008680	2e-159	86.24	ENSMUSG00000059246
2	ENSG00000171956	"		"	foxb2	foxb2/foxb2/foxb1.2	1e-87	53.66	Xetrov90002292	8e-88	53.66	ENSMUSG00000059246
1	ENSG00000204612		Foxb2	FOXB2	-	-
1	ENSG00000054598	Foxc1	Foxc1	FOXC1	foxc1	-	0	69.93	Xetrov90016156	0	69.93	ENSMUSG00000050295
1	ENSG00000176692	Foxc2	Foxc2	FOXC2	foxc2	-	0	66.21	Xetrov90011533	9e-176	65.34	ENSMUSG00000046714
1	ENSG00000251493	Foxd1	Foxd1	FOXD1	foxd1	-	1e-84	49.16	Xetrov90003379	1e-84	47.87	ENSMUSG00000078302
1	ENSG00000186564	Foxd2	Foxd2	FOXD2	foxd2	-	4e-80	43.92	Xetrov90011875	4e-81	50	ENSMUSG00000055210
1	ENSG00000187140	Foxd3	Foxd3	FOXD3	foxd3	-	2e-124	57.8	Xetrov90011768	4e-125	58.47	ENSMUSG00000067261
2	ENSG00000187140	"		"	foxd4l1.1	foxd4l1.1/foxd4l1.1/foxd3.2	1e-58	76.98	Xetrov90002244	7e-58	66.67	ENSMUSG00000067261
3	ENSG00000187140	"		"	foxd4l1.2	foxd4l1.2/foxd4l1.2/foxd3.3	2e-54	74.8	Xetrov90002245	3e-54	50.63	ENSMUSG00000067261
1	ENSG00000170122			FOXD4	-	-
1	ENSG00000184492		Foxd4	FOXD4L1	-	-
1	ENSG00000187559			FOXD4L3	-	-
1	ENSG00000184659			FOXD4L4	-	-
1	ENSG00000204779			FOXD4L5	-	-
1	ENSG00000273514			FOXD4L6	-	-
1	ENSG00000178919	Foxe1	Foxe1	FOXE1	foxe1	-	5e-83	49.32	Xetrov90001842	4e-83	48.57	ENSMUSG00000070990
2	ENSG00000178919	"		"	foxe3	foxe3/foxe3/foxe1.2	1e-63	59.8	Xetrov90011874	1e-63	59.62	ENSMUSG00000070990
1	ENSG00000186790		Foxe3	FOXE3	-	-
1	ENSG00000103241	Foxf1	Foxf1	FOXF1	foxf1	-	3e-169	77.19	Xetrov90011569	2e-163	75.13	ENSMUSG00000042812
1	ENSG00000137273	Foxf2	Foxf2	FOXF2	foxf2	-	7e-163	68.72	Xetrov90016155	8e-163	70.09	ENSMUSG00000038402
1	ENSG00000176165	Foxg1		FOXG1	foxg1	-	0	78.05	Xetrov90021742	0	78.42	ENSMUSG00000020950
1	ENSG00000160973	Foxh1	Foxh1	FOXH1	foxh1	-	1e-50	36.96	Xetrov90026655	4e-44	62.41	ENSMUSG00000033837
2	ENSG00000160973	"		"	foxh1.2	foxh1.2/foxh1.2/	4e-28	33.22	Xetrov90027470	1e-27	57.73	ENSMUSG00000033837
1	ENSG00000168269	Foxi1	Foxi1	FOXI1	foxi1	-	2e-155	70.11	Xetrov90007506	3e-159	72.3	ENSMUSG00000047861
2	ENSG00000168269	"		"	foxi3.1	foxi4.1/foxi3.1/foxi1.2	4e-92	50.38	Xetrov90000422	2e-93	48.65	ENSMUSG00000047861
3	ENSG00000168269	"		"	foxi3.2	foxi4.2/foxi3.2/foxi1.3	2e-81	51.19	Xetrov90000423	3e-79	54.9	ENSMUSG00000047861
4	ENSG00000168269	"		"	foxi2	foxi2/foxi2/foxi1.4	2e-73	52.03	Xetrov90017599	8e-72	51.59	ENSMUSG00000047861
1	ENSG00000186766		Foxi2	FOXI2	-	-
1	ENSG00000214336		Foxi3	FOXI3	-	-
1	ENSG00000129654	Foxj1	Foxj1	FOXJ1	foxj1	-	2e-143	61.28	Xetrov90025580	6e-142	60.82	ENSMUSG00000034227
2	ENSG00000129654	"		"	foxj1.2	foxj1.2/foxj1.2/	8e-60	38.32	Xetrov90023274	5e-60	39.06	ENSMUSG00000034227
1	ENSG00000065970	Foxj2	Foxj2	FOXJ2	foxj2-3p	-	4e-81	58.88	Xetrov90017356	6e-80	42.77	ENSMUSG00000003154
2	ENSG00000065970	"		"	foxj2-5p	/foxj2-5p/	6e-40	71.17	Xetrov90030557	4e-40	71.17	ENSMUSG00000003154
1	ENSG00000198815	Foxj3	Foxj3	FOXJ3	foxj3	-	0	74.92	Xetrov90018674	0	73.71	ENSMUSG00000032998
1	ENSG00000164916		Foxk1	FOXK1	-	-
1	ENSG00000141568	Foxk2	Foxk2	FOXK2	foxk2	-	0	79.89	Xetrov90028391	0	79.51	ENSMUSG00000039275
1	ENSG00000176678	Foxl1	Foxl1	FOXL1	foxl1	-	7e-76	42.82	Xetrov90011534	1e-72	43.98	ENSMUSG00000097084
2	ENSG00000176678	Gm5294		"	wi2-2373i1.2	loc100288524/wi2-2373i1.2/foxl1.2	5e-33	64	Xetrov90023498	1e-76	59.18	ENSMUSG00000094504
1	ENSG00000183770	Foxl2	Foxl2	FOXL2	foxl2	-	1e-113	59.68	Xetrov90014958	4e-115	61.01	ENSMUSG00000050397
1	ENSG00000111206	Foxm1	Foxm1	FOXM1	foxm1	-	8e-119	39.59	Xetrov90007082	7e-123	40.51	ENSMUSG00000001517
1	ENSG00000109101	Foxn1	Foxn1	FOXN1	foxn1	-	6e-142	50.34	Xetrov90004290	3e-140	48.87	ENSMUSG00000002057
1	ENSG00000170802	Foxn2	Foxn2	FOXN2	foxn2	-	6e-179	71.92	Xetrov90013178	4e-168	68.26	ENSMUSG00000034998
1	ENSG00000053254	Foxn3	Foxn3	FOXN3	foxn3	-	0	81.67	Xetrov90021194	0	77.37	ENSMUSG00000033713
1	ENSG00000139445	Foxn4	Foxn4	FOXN4	foxn4	-	2e-170	59.43	Xetrov90002781	4e-159	57.6	ENSMUSG00000042002
1	ENSG00000150907	Foxo1	Foxo1	FOXO1	foxo1	-	0	67.06	Xetrov90006624	0	67.47	ENSMUSG00000044167
1	ENSG00000118689	Foxo3	Foxo3	FOXO3	foxo3	/foxo3/	0	71.98	Xetrov90014079	0	71.28	ENSMUSG00000048756
2	ENSG00000118689	"		"	foxo3	-	0	78.37	v7v9:Xetro.E00654	0	77.73	ENSMUSG00000048756
1	ENSG00000184481	Foxo4	Foxo4	FOXO4	foxo4	-	1e-129	54.51	Xetrov90020315	5e-129	53.52	ENSMUSG00000042903
1	ENSG00000281518	Foxo6		FOXO6	foxo6	/foxo6/	5e-38	60	Xetrov90004837	3e-38	60	ENSMUSG00000052135
1	ENSG00000204060		Foxo6	FOXO6	-	-
1	ENSG00000114861	Foxp1	Foxp1	FOXP1	foxp1	-	0	86.33	Xetrov90012859	0	85.42	ENSMUSG00000030067
1	ENSG00000128573	Foxp2	Foxp2	FOXP2	foxp2	-	0	92.94	Xetrov90008137	0	93.21	ENSMUSG00000029563
1	ENSG00000049768	Foxp3	Foxp3	FOXP3	foxp3	-	3e-69	42.15	Xetrov90019921	5e-67	39.89	ENSMUSG00000039521
1	ENSG00000137166	Foxp4	Foxp4	FOXP4	foxp4	-	0	72.83	Xetrov90005031	0	72.16	ENSMUSG00000023991
1	ENSG00000164379	Foxq1	Foxq1	FOXQ1	foxq1	-	2e-73	50.14	Xetrov90016154	4e-75	49.73	ENSMUSG00000038415
1	ENSG00000281277			FOXR1	-	-
1	ENSG00000176302		Foxr1	FOXR1	-	-
1	ENSG00000189299	Foxr2	Foxr2	FOXR2	foxr1	foxr1/foxr1/foxr2	2e-14	31.22	Xetrov90018819	4e-15	30.67	ENSMUSG00000071665
1	ENSG00000179772		Foxs1	FOXS1	-	-
1	ENSG00000265817		Fsbp	FSBP	-	-
1	ENSG00000154727	Gabpa	Gabpa	GABPA	gabpa	-	0	87.47	Xetrov90004130	0	86.59	ENSMUSG00000008976
1	ENSG00000102145	Gata1	Gata1	GATA1	gata1	-	2e-77	50.62	Xetrov90026728	2e-75	50.61	ENSMUSG00000031162
1	ENSG00000179348	Gata2	Gata2	GATA2	gata2	-	0	82.4	Xetrov90012741	0	81.99	ENSMUSG00000015053
1	ENSG00000107485	Gata3	Gata3	GATA3	gata3	-	0	79.46	Xetrov90008376	0	79.69	ENSMUSG00000015619
1	ENSG00000136574	Gata4	Gata4	GATA4	gata4	-	3e-144	62.41	Xetrov90026121	1e-140	61.54	ENSMUSG00000021944
1	ENSG00000130700	Gata5	Gata5	GATA5	gata5	-	5e-117	56.59	Xetrov90028957	8e-119	56.66	ENSMUSG00000015627
1	ENSG00000141448	Gata6	Gata6	GATA6	gata6	-	9e-146	53.51	Xetrov90016691	6e-146	57.62	ENSMUSG00000005836
1	ENSG00000157259	Gatad1	Gatad1	GATAD1	gatad1	-	3e-122	76.3	Xetrov90015780	1e-122	76.49	ENSMUSG00000007415
1	ENSG00000143614	Gatad2b	Gatad2b	GATAD2B	gatad2b	-	0	78.63	Xetrov90030336	0	79.05	ENSMUSG00000042390
1	ENSG00000261992			GATAD2B	-	-
1	ENSG00000164900	Gbx1	Gbx1	GBX1	gbx1	-	5e-56	65.8	v4:scaffold_2875:666-1235	4e-56	64.58	ENSMUSG00000067724
1	ENSG00000168505	Gbx2	Gbx2	GBX2	gbx2.1	gbx2.1/gbx2.1/gbx2	6e-153	79.2	Xetrov90024090	3e-152	78.92	ENSMUSG00000034486
2	ENSG00000168505	"		"	gbx2.2	gbx2.2/gbx2.2/	7e-149	77.49	Xetrov90024093	2e-148	76.64	ENSMUSG00000034486
1	ENSG00000137270	Gcm1	Gcm1	GCM1	gcm1	-	2e-89	46.19	Xetrov90014718	3e-83	45.69	ENSMUSG00000023333
1	ENSG00000124827	Gcm2	Gcm2	GCM2	gcm2	-	3e-148	58.47	Xetrov90016572	3e-126	47.54	ENSMUSG00000021362
1	ENSG00000162676	Gfi1	Gfi1	GFI1	gfi1	-	9e-153	67.22	Xetrov90012071	8e-152	66.51	ENSMUSG00000029275
1	ENSG00000165702	Gfi1b	Gfi1b	GFI1B	gfi1b	-	9e-118	61.06	Xetrov90019900	6e-114	59.94	ENSMUSG00000026815
1	ENSG00000111087		Gli1	GLI1	-	-
1	ENSG00000074047	Gli2	Gli2	GLI2	gli2	-	0	56.58	Xetrov90029134	0	57.81	ENSMUSG00000048402
2	ENSG00000074047	"		"	gli1.1	gli1.1/gli1.1/gli2.2	0	38.44	Xetrov90006323	0	37.5	ENSMUSG00000048402
1	ENSG00000106571	Gli3	Gli3	GLI3	gli3	-	0	69.3	Xetrov90016302	0	69.34	ENSMUSG00000021318
1	ENSG00000250571			GLI4	-	-
1	ENSG00000174332	Glis1	Glis1	GLIS1	glis1	-	1e-94	37.61	Xetrov90011927	3e-94	46.25	ENSMUSG00000034762
1	ENSG00000274636	Glis2		GLIS2	glis2	glis2/glis2/	0	65.1	Xetrov90023281	3e-176	64.26	ENSMUSG00000014303
1	ENSG00000126603		Glis2	GLIS2	-	-
1	ENSG00000107249	Glis3	Glis3	GLIS3	glis3	-	0	69.21	Xetrov90002216	0	67.03	ENSMUSG00000052942
1	ENSG00000162419	Gmeb1	Gmeb1	GMEB1	gmeb1	-	1e-177	56.31	Xetrov90004823	2e-175	55.34	ENSMUSG00000028901
1	ENSG00000101216	Gmeb2	Gmeb2	GMEB2	gmeb2	-	2e-84	76.56	Xetrov90029862	5e-86	77.51	ENSMUSG00000038705
1	ENSG00000062194	Gpbp1	Gpbp1	GPBP1	gpbp1	-	1e-88	44.44	Xetrov90003560	3e-88	43.64	ENSMUSG00000032745
1	ENSG00000159592	Gpbp1l1	Gpbp1l1	GPBP1L1	gpbp1l1	-	4e-161	59.9	Xetrov90011696	1e-156	58.92	ENSMUSG00000034042
1	ENSG00000134317	Grhl1	Grhl1	GRHL1	grhl1	-	0	81.61	Xetrov90015130	0	81.29	ENSMUSG00000020656
1	ENSG00000083307	Grhl2	Grhl2	GRHL2	grhl2	-	0	81.79	Xetrov90017117	0	80.35	ENSMUSG00000022286
1	ENSG00000158055	Grhl3	Grhl3	GRHL3	grhl3	-	0	67.22	Xetrov90004885	0	65.95	ENSMUSG00000037188
1	ENSG00000133937	Gsc	Gsc	GSC	gsc	-	5e-103	75.49	Xetrov90021259	5e-101	74.61	ENSMUSG00000021095
1	ENSG00000063515	Gsc2	Gsc2	GSC2	gsc2	/gsc2/	4e-31	42.78	Xetrov90002973	4e-33	46.91	ENSMUSG00000022738
1	ENSG00000169840	Gsx1	Gsx1	GSX1	gsx1	-	6e-102	72.45	Xetrov90006717	4e-103	73.38	ENSMUSG00000053129
1	ENSG00000180613	Gsx2	Gsx2	GSX2	gsx2	-	4e-91	58.52	Xetrov90000667	5e-89	57.69	ENSMUSG00000035946
1	ENSG00000263001	Gtf2i	Gtf2i	GTF2I	gtf2i	-	0	44.19	Xetrov90005657	0	45.32	ENSMUSG00000060261
2	ENSG00000263001	"		"	gtf2i	-	2e-66	42.62	v7v9:Xetro.B00646	4e-65	41.27	ENSMUSG00000060261
1	ENSG00000006704	Gtf2ird1	Gtf2ird1	GTF2IRD1	gtf2ird1	gtf2ird1/gtf2ird1/	0	63.52	Xetrov90005662	0	60.89	ENSMUSG00000023079
1	ENSG00000196275			GTF2IRD2	-	-
1	ENSG00000174428			GTF2IRD2B	-	-
1	ENSG00000122034	Gtf3a	Gtf3a	GTF3A	gtf3a	-	2e-112	56.06	Xetrov90006720	1e-111	58.26	ENSMUSG00000016503
2	ENSG00000122034	"		"	42Sp43	42Sp43/42sp43/gtf3a.2	9e-60	39.51	Xetrov90024704	6e-60	39.32	ENSMUSG00000016503
1	ENSG00000125812	Gzf1	Gzf1	GZF1	gzf1	-	0	59.92	Xetrov90013224	0	58.87	ENSMUSG00000027439
1	ENSG00000113196	Hand1	Hand1	HAND1	hand1	-	5e-70	62.91	Xetrov90007221	4e-69	62.15	ENSMUSG00000037335
1	ENSG00000164107	Hand2	Hand2	HAND2	hand2	-	3e-108	91.24	Xetrov90000782	2e-108	91.24	ENSMUSG00000038193
1	ENSG00000105856	Hbp1	Hbp1	HBP1	hbp1	-	0	75.17	Xetrov90008272	0	75.17	ENSMUSG00000002996
1	ENSG00000165259	Hdx	Hdx	HDX	hdx	-	0	56.21	Xetrov90020562	0	56.21	ENSMUSG00000034551
1	ENSG00000187821	Helt	Helt	HELT	helt	-	2e-61	58.37	Xetrov90000745	4e-61	56.47	ENSMUSG00000047171
1	ENSG00000114315	Hes1	Hes1	HES1	hes1	-	4e-112	77.3	Xetrov90014389	2e-109	75.35	ENSMUSG00000022528
2	ENSG00000114315	"		"	hes4	hes4/hes4/hes1.2	9e-89	61.06	Xetrov90018701	9e-89	60.66	ENSMUSG00000022528
1	ENSG00000069812	Hes2	Hes2	HES2	hes2	-	3e-35	47.73	Xetrov90018893	6e-34	47.49	ENSMUSG00000028940
1	ENSG00000173673	Hes3	Hes3	HES3	-	//hes3	1e-26	42.64	Xetrov90018887	3e-22	40.41	ENSMUSG00000028946
1	ENSG00000188290			HES4	-	-
1	ENSG00000273529	Hes5		HES5	hes5.1	hes5.1/hes5.1/hes5	7e-37	53.89	Xetrov90018726	2e-37	54.17	ENSMUSG00000048001
2	ENSG00000273529	"		"	hes5.2	hes5.2/hes5.2/hes5.3	8e-31	45.88	Xetrov90018725	4e-31	46.2	ENSMUSG00000048001
3	ENSG00000273529	"		"	hes8	hes8/hes8/hes5.2	4e-31	49.69	Xetrov90018902	5e-32	50.61	ENSMUSG00000048001
4	ENSG00000273529	"		"	hes3.3	hes3.3/hes3.3/hes5.4	6e-27	45.63	Xetrov90018901	9e-26	43.29	ENSMUSG00000048001
5	ENSG00000273529	"		"	hes3.1	hes3.1/hes3.1/hes5.5	3e-23	56.25	Xetrov90018908	2e-23	56.25	ENSMUSG00000048001
6	ENSG00000273529	"		"	esr10	esr10/esr10/hes5.6	4e-22	40.65	Xetrov90018903	3e-22	40.76	ENSMUSG00000048001
7	ENSG00000273529	"		"	-	//hes5.7	8e-21	39.16	Xetrov90018906	3e-20	50	ENSMUSG00000048001
8	ENSG00000273529	"		"	hes9.1	hes9.1/hes9.1/hes5.8	1e-18	40.67	Xetrov90018905	2e-18	40.27	ENSMUSG00000048001
9	ENSG00000273529	"		"	-	//hes5.9	2e-17	40.52	Xetrov90018907	6e-17	38.51	ENSMUSG00000048001
1	ENSG00000197921		Hes5	HES5	-	-
1	ENSG00000144485	Hes6	Hes6	HES6	hes6.1	hes6.1/hes6.1/hes6	3e-48	53.47	Xetrov90014951	1e-46	53.11	ENSMUSG00000067071
2	ENSG00000144485	"		"	hes6.2	hes6.2/hes6.2/	2e-25	39.55	Xetrov90014953	9e-26	38.83	ENSMUSG00000067071
1	ENSG00000179111	Hes7	Hes7	HES7	esr5	-	5e-25	38.97	xt7:1012071810	1e-24	35.93	ENSMUSG00000023781
2	ENSG00000179111	"		"	hes7.2	hes7.2/hes7.2/	3e-19	32.14	Xetrov90009908	5e-19	30.83	ENSMUSG00000023781
3	ENSG00000179111	"		"	hes7.1	hes7.1/hes7.1/hes7.3	1e-15	39.04	Xetrov90009907	4e-15	38.69	ENSMUSG00000023781
1	ENSG00000163666	Hesx1	Hesx1	HESX1	hesx1	-	1e-51	57.45	Xetrov90030766	9e-46	53.89	ENSMUSG00000040726
1	ENSG00000164683	Hey1	Hey1	HEY1	hey1	-	5e-140	82.95	Xetrov90016944	3e-134	81.13	ENSMUSG00000040289
1	ENSG00000135547	Hey2	Hey2	HEY2	hey2	-	9e-155	82.06	Xetrov90013637	7e-153	80.59	ENSMUSG00000019789
1	ENSG00000163909		Heyl	HEYL	-	-
1	ENSG00000152804	Hhex	Hhex	HHEX	hhex	-	6e-111	72.73	Xetrov90017618	5e-112	73.19	ENSMUSG00000024986
1	ENSG00000177374	Hic1	Hic1	HIC1	hic1	-	0	59.78	Xetrov90004307	0	60.05	ENSMUSG00000043099
1	ENSG00000169635	Hic2	Hic2	HIC2	hic2	-	0	62.42	Xetrov90002983	0	61.07	ENSMUSG00000050240
1	ENSG00000100644	Hif1a	Hif1a	HIF1A	hif1a	-	0	68.08	Xetrov90021514	0	67.61	ENSMUSG00000021109
1	ENSG00000124440		Hif3a	HIF3A	-	-
1	ENSG00000172273	Hinfp	Hinfp	HINFP	hinfp	-	0	66.44	Xetrov90018826	0	69.98	ENSMUSG00000032119
1	ENSG00000095951	Hivep1	Hivep1	HIVEP1	hivep1	-	0	48.34	Xetrov90016579	0	46.11	ENSMUSG00000021366
1	ENSG00000010818	Hivep2	Hivep2	HIVEP2	hivep2	-	0	58.13	Xetrov90013979	0	56.75	ENSMUSG00000015501
1	ENSG00000127124	Hivep3	Hivep3	HIVEP3	hivep3	-	0	46.44	Xetrov90004840	0	46.13	ENSMUSG00000028634
1	ENSG00000181666			HKR1	-	-
1	ENSG00000108924	Hlf	Hlf	HLF	hlf	-	9e-144	81.17	Xetrov90025083	1e-142	80.26	ENSMUSG00000003949
1	ENSG00000136630	Hlx	Hlx	HLX	hlx	-	2e-116	60.58	Xetrov90013039	1e-118	61.61	ENSMUSG00000039377
1	ENSG00000147421	Hmbox1	Hmbox1	HMBOX1	hmbox1	/hmbox1/	4e-136	81.64	Xetrov90029824	5e-134	80.33	ENSMUSG00000021972
2	ENSG00000147421	"		"	-	hmbox1//hmbox1.2	9e-31	96.97	Xetrov90030843	6e-31	96.97	ENSMUSG00000021972
1	ENSG00000140382	Hmg20a	Hmg20a	HMG20A	hmg20a	-	4e-106	56.18	Xetrov90008593	1e-104	56.46	ENSMUSG00000032329
1	ENSG00000064961	Hmg20b	Hmg20b	HMG20B	hmg20b	-	2e-127	75.42	Xetrov90001328	3e-124	72.37	ENSMUSG00000020232
1	ENSG00000189403	Hmgb1	Hmgb1	HMGB1	hmgb1	-	1e-108	85.45	Xetrov90006702	1e-108	85.45	ENSMUSG00000066551
1	ENSG00000164104	Hmgb2	Hmgb2	HMGB2	hmgb2	-	4e-106	83.81	Xetrov90000786	9e-105	83.96	ENSMUSG00000054717
1	ENSG00000029993	Hmgb3		HMGB3	hmgb3	-	7e-104	88	Xetrov90020498	5e-103	87	ENSMUSG00000015217
1	ENSG00000176256		Hmgb4	HMGB4	-	-
1	ENSG00000100281	Hmgxb4	Hmgxb4	HMGXB4	hmgxb4	-	1e-167	57.17	Xetrov90012432	4e-165	55.85	ENSMUSG00000034518
1	ENSG00000215612	Hmx1	Hmx1	HMX1	hmx1	-	3e-55	44.76	Xetrov90029299	3e-58	45.65	ENSMUSG00000067438
1	ENSG00000188816	Hmx2	Hmx2	HMX2	hmx2	-	8e-78	60	Xetrov90017557	1e-79	61.82	ENSMUSG00000050100
2	ENSG00000188816	"		"	soho1	soho1/soho1/hmx2.2	3e-31	39.08	Xetrov90029300	4e-31	54.41	ENSMUSG00000050100
1	ENSG00000188620	Hmx3	Hmx3	HMX3	hmx3	-	1e-113	65	Xetrov90017558	1e-113	65.18	ENSMUSG00000040148
1	ENSG00000135100	Hnf1a	Hnf1a	HNF1A	hnf1a	-	0	64.78	Xetrov90002879	0	65.05	ENSMUSG00000029556
1	ENSG00000275410	Hnf1b	Hnf1b	HNF1B	hnf1b	-	0	86.7	Xetrov90004709	0	86.19	ENSMUSG00000020679
1	ENSG00000276194			HNF1B	-	-
1	ENSG00000101076	Hnf4a	Hnf4a	HNF4A	hnf4a	hnf4a/hnf4a/	0	84.09	Xetrov90025322	0	82.53	ENSMUSG00000017950
1	ENSG00000164749	Hnf4g	Hnf4g	HNF4G	hnf4g	-	0	82.93	Xetrov90016927	0	82.69	ENSMUSG00000017688
2	ENSG00000164749	"		"	hnf4b	hnf4b/hnf4b/hnf4g.2	8e-169	66.51	Xetrov90011536	1e-173	66.22	ENSMUSG00000017688
1	ENSG00000215271	Homez	Homez	HOMEZ	homez	-	4e-72	41.52	Xetrov90002413	3e-69	40.46	ENSMUSG00000057156
1	ENSG00000171476	Hopx	Hopx	HOPX	hopx	-	2e-20	64.71	Xetrov90001980	7e-20	63.24	ENSMUSG00000059325
1	ENSG00000105991	Hoxa1	Hoxa1	HOXA1	hoxa1	-	8e-133	70.75	Xetrov90015912	5e-132	70.54	ENSMUSG00000029844
1	ENSG00000253293	Hoxa10	Hoxa10	HOXA10	hoxa10	-	6e-123	61.5	Xetrov90015901	8e-123	60.62	ENSMUSG00000000938
1	ENSG00000257184			HOXA10-HOXA9	-	-
1	ENSG00000005073	Hoxa11	Hoxa11	HOXA11	hoxa11	-	1e-125	76.27	Xetrov90015900	1e-124	75.32	ENSMUSG00000038210
1	ENSG00000106031	Hoxa13	Hoxa13	HOXA13	hoxa13	-	1e-109	59.54	Xetrov90015899	7e-110	59.79	ENSMUSG00000038203
1	ENSG00000105996	Hoxa2	Hoxa2	HOXA2	hoxa2	-	5e-174	81.05	Xetrov90015911	1e-172	79.71	ENSMUSG00000014704
1	ENSG00000105997	Hoxa3	Hoxa3	HOXA3	hoxa3	-	9e-163	66.74	Xetrov90015909	2e-161	67.04	ENSMUSG00000079560
1	ENSG00000197576		Hoxa4	HOXA4	-	-
1	ENSG00000106004	Hoxa5	Hoxa5	HOXA5	hoxa5	-	6e-128	78.99	Xetrov90015905	6e-128	78.99	ENSMUSG00000038253
1	ENSG00000106006	Hoxa6	Hoxa6	HOXA6	hoxa6	-	9e-97	71.49	Xetrov90015904	2e-97	71.24	ENSMUSG00000043219
1	ENSG00000122592	Hoxa7	Hoxa7	HOXA7	hoxa7	-	3e-80	69.41	Xetrov90015903	1e-82	71.63	ENSMUSG00000038236
1	ENSG00000078399	Hoxa9	Hoxa9	HOXA9	hoxa9	-	6e-105	68.86	Xetrov90015902	4e-105	69.12	ENSMUSG00000038227
1	ENSG00000120094	Hoxb1	Hoxb1	HOXB1	hoxb1	-	2e-71	52.08	Xetrov90024755	8e-70	50.96	ENSMUSG00000018973
1	ENSG00000159184		Hoxb13	HOXB13	-	-
1	ENSG00000173917	Hoxb2	Hoxb2	HOXB2	hoxb2	-	5e-95	57.3	Xetrov90024756	2e-92	56.23	ENSMUSG00000075588
1	ENSG00000120093	Hoxb3	Hoxb3	HOXB3	hoxb3	-	2e-138	60.92	Xetrov90024757	1e-138	61.29	ENSMUSG00000048763
1	ENSG00000182742	Hoxb4	Hoxb4	HOXB4	hoxb4	-	2e-70	57.25	Xetrov90024758	4e-70	57.09	ENSMUSG00000038692
1	ENSG00000120075	Hoxb5	Hoxb5	HOXB5	hoxb5	-	4e-99	70.96	Xetrov90024759	6e-99	70.59	ENSMUSG00000038700
1	ENSG00000108511	Hoxb6	Hoxb6	HOXB6	hoxb6	-	2e-93	73.66	Xetrov90024760	2e-93	73.21	ENSMUSG00000000690
1	ENSG00000260027	Hoxb7	Hoxb7	HOXB7	hoxb7	-	8e-87	70.64	Xetrov90024761	2e-90	73.85	ENSMUSG00000038721
1	ENSG00000120068	Hoxb8	Hoxb8	HOXB8	hoxb8	-	4e-124	86.36	Xetrov90024762	8e-125	86.78	ENSMUSG00000056648
1	ENSG00000170689	Hoxb9	Hoxb9	HOXB9	hoxb9	-	9e-85	64.82	Xetrov90024763	6e-87	66.01	ENSMUSG00000020875
1	ENSG00000180818	Hoxc10	Hoxc10	HOXC10	hoxc10	-	8e-136	68.18	Xetrov90006467	5e-136	67.9	ENSMUSG00000022484
1	ENSG00000123388	Hoxc11	Hoxc11	HOXC11	hoxc11	-	1e-122	72.2	Xetrov90006468	4e-123	72.52	ENSMUSG00000001656
1	ENSG00000123407	Hoxc12	Hoxc12	HOXC12	hoxc12	-	3e-107	70.53	Xetrov90006469	1e-109	71.73	ENSMUSG00000050328
1	ENSG00000123364	Hoxc13	Hoxc13	HOXC13	hoxc13	-	3e-137	70.18	Xetrov90006470	2e-137	70.61	ENSMUSG00000001655
1	ENSG00000198353	Hoxc4	Hoxc4	HOXC4	hoxc4	-	8e-105	72.16	Xetrov90006460	3e-105	72.16	ENSMUSG00000075394
2	ENSG00000198353	"		"	hoxa4	hoxa4/hoxa4/hoxc4.2	6e-71	59.13	Xetrov90015906	2e-71	59.57	ENSMUSG00000075394
1	ENSG00000172789	Hoxc5		HOXC5	hoxc5	-	1e-90	71.68	Xetrov90006461	5e-91	71.68	ENSMUSG00000022485
1	ENSG00000197757	Hoxc6	Hoxc6	HOXC6	hoxc6	-	4e-116	86.35	Xetrov90006463	3e-116	86.35	ENSMUSG00000001661
1	ENSG00000037965	Hoxc8	Hoxc8	HOXC8	hoxc8	-	6e-134	91.32	Xetrov90006465	1e-134	91.74	ENSMUSG00000001657
1	ENSG00000180806	Hoxc9	Hoxc9	HOXC9	hoxc9	-	5e-129	83.21	Xetrov90006466	1e-129	83.59	ENSMUSG00000036139
1	ENSG00000128645	Hoxd1	Hoxd1	HOXD1	hoxd1	-	4e-70	48.33	Xetrov90024227	1e-73	51.1	ENSMUSG00000042448
1	ENSG00000128710	Hoxd10	Hoxd10	HOXD10	hoxd10	-	1e-167	85.59	Xetrov90024219	4e-168	85.59	ENSMUSG00000050368
1	ENSG00000128713	Hoxd11	Hoxd11	HOXD11	hoxd11	-	1e-88	55.46	Xetrov90024218	2e-89	55.49	ENSMUSG00000042499
1	ENSG00000170178		Hoxd12	HOXD12	-	-
1	ENSG00000128714	Hoxd13	Hoxd13	HOXD13	hoxd13	-	1e-128	69.39	Xetrov90024217	5e-127	68.73	ENSMUSG00000001819
1	ENSG00000128652	Hoxd3	Hoxd3	HOXD3	hoxd3	-	8e-166	68.35	Xetrov90024226	3e-169	69.57	ENSMUSG00000079277
2	ENSG00000128652	"		"	hoxc3	hoxc3/hoxc3/hoxd3.2	2e-78	44.1	Xetrov90006458	3e-78	44.01	ENSMUSG00000079277
1	ENSG00000170166	Hoxd4	Hoxd4	HOXD4	hoxd4	-	1e-90	66.8	Xetrov90024224	1e-93	69.32	ENSMUSG00000101174
1	ENSG00000175879	Hoxd8	Hoxd8	HOXD8	hoxd8	-	2e-79	55.4	Xetrov90024222	4e-78	54.74	ENSMUSG00000027102
1	ENSG00000128709	Hoxd9	Hoxd9	HOXD9	hoxd9	-	2e-82	53.06	Xetrov90024220	6e-83	54.25	ENSMUSG00000043342
1	ENSG00000185122	Hsf1	Hsf1	HSF1	hsf1	-	2e-149	60.04	Xetrov90028136	5e-136	55.87	ENSMUSG00000022556
1	ENSG00000025156	Hsf2	Hsf2	HSF2	hsf2	-	0	64.25	Xetrov90013983	0	64.39	ENSMUSG00000019878
2	ENSG00000025156	"		"	hsf3	hsf3/hsf3/hsf2.2	1e-74	34.22	Xetrov90020253	3e-72	34.48	ENSMUSG00000019878
3	ENSG00000025156	"		"	hsf2.2	hsf2.2/hsf2.2/hsf2.3	9e-47	54.12	Xetrov90013981	2e-47	38.19	ENSMUSG00000019878
1	ENSG00000102878	Hsf4	Hsf4	HSF4	hsf4	/hsf4/	4e-108	51.02	Xetrov90011379	1e-106	47.25	ENSMUSG00000033249
1	ENSG00000176160	Hsf5	Hsf5	HSF5	-	//hsf5	1e-41	33.93	Xetrov90004487	3e-39	30	ENSMUSG00000070345
2	ENSG00000176160	"		"	hsf5	-	2e-41	33.25	Xetrov90004507	4e-39	32.21	ENSMUSG00000070345
1	ENSG00000171116			HSFX1	-	-
1	ENSG00000268738			HSFX2	-	-
1	ENSG00000172468			HSFY1	-	-
1	ENSG00000169953			HSFY2	-	-
1	ENSG00000125968		Id1	ID1	-	-
1	ENSG00000115738	Id2	Id2	ID2	id2	-	2e-55	82.71	Xetrov90015113	7e-55	81.95	ENSMUSG00000020644
1	ENSG00000283060	Id3		ID3	id3	-	1e-28	68.89	Xetrov90004815	6e-28	67.78	ENSMUSG00000007872
1	ENSG00000117318		Id3	ID3	-	-
1	ENSG00000172201	Id4	Id4	ID4	id4	-	4e-43	64.81	Xetrov90016095	3e-43	64.81	ENSMUSG00000021379
1	ENSG00000185811	Ikzf1	Ikzf1	IKZF1	ikzf1	-	0	73.17	Xetrov90016328	0	72.53	ENSMUSG00000018654
1	ENSG00000030419	Ikzf2	Ikzf2	IKZF2	ikzf2	-	0	78.83	Xetrov90024059	0	79.21	ENSMUSG00000025997
1	ENSG00000161405	Ikzf3	Ikzf3	IKZF3	ikzf3	-	5e-160	58.56	Xetrov90024678	2e-164	60.25	ENSMUSG00000018168
1	ENSG00000123411	Ikzf4	Ikzf4	IKZF4	ikzf4	-	0	70.88	Xetrov90006252	0	69.98	ENSMUSG00000002578
1	ENSG00000095574	Ikzf5	Ikzf5	IKZF5	ikzf5	-	0	84.76	Xetrov90017560	0	82.66	ENSMUSG00000040167
1	ENSG00000173404	Insm1	Insm1	INSM1	insm1	-	2e-138	55.58	Xetrov90013286	2e-138	55.37	ENSMUSG00000068154
1	ENSG00000168348	Insm2	Insm2	INSM2	insm2	-	1e-102	42.21	Xetrov90021668	3e-99	43.51	ENSMUSG00000045440
1	ENSG00000125347	Irf1	Irf1	IRF1	irf1	-	3e-86	54.91	Xetrov90007536	3e-84	60.59	ENSMUSG00000018899
1	ENSG00000168310	Irf2	Irf2	IRF2	irf2	-	8e-131	65.65	Xetrov90000753	2e-127	63.33	ENSMUSG00000031627
1	ENSG00000126456	Irf3	Irf3	IRF3	irf3	-	4e-55	32.5	Xetrov90019203	8e-60	32.85	ENSMUSG00000003184
1	ENSG00000137265	Irf4	Irf4	IRF4	irf4	-	0	72.07	Xetrov90016151	0	72.11	ENSMUSG00000021356
2	ENSG00000137265	"		"	irf10	-	3e-80	51.56	Xetrov90027369	4e-83	52.84	ENSMUSG00000021356
1	ENSG00000128604	Irf5	Irf5	IRF5	irf5	-	1e-164	58.03	Xetrov90008457	3e-161	58.25	ENSMUSG00000029771
1	ENSG00000117595	Irf6	Irf6	IRF6	irf6	-	0	78.39	Xetrov90014143	0	78.6	ENSMUSG00000026638
2	ENSG00000117595	"		"	irf6.2	irf6.2/irf6.2/	0	77.07	Xetrov90014142	0	77.71	ENSMUSG00000026638
1	ENSG00000276561	Irf7		IRF7	irf7	-	1e-27	36.3	Xetrov90011089	1e-28	35.35	ENSMUSG00000025498
1	ENSG00000185507		Irf7	IRF7	-	-
1	ENSG00000140968	Irf8	Irf8	IRF8	irf8	-	3e-150	59.87	Xetrov90011570	3e-151	60.36	ENSMUSG00000041515
1	ENSG00000213928	Irf8	Irf9	IRF9	irf9	-	2e-66	38.66	Xetrov90002400	3e-67	39.08	ENSMUSG00000041515
1	ENSG00000170549	Irx1	Irx1	IRX1	irx1	-	5e-174	67.29	Xetrov90015966	1e-174	67.91	ENSMUSG00000060969
1	ENSG00000170561	Irx2	Irx2	IRX2	irx2	-	0	70.65	Xetrov90015965	0	70.75	ENSMUSG00000001504
1	ENSG00000177508	Irx3	Irx3	IRX3	irx3	-	3e-127	52.81	Xetrov90011248	4e-126	51.61	ENSMUSG00000031734
1	ENSG00000113430	Irx4	Irx4	IRX4	irx4	-	2e-170	61.09	Xetrov90015963	4e-174	62.29	ENSMUSG00000021604
1	ENSG00000176842	Irx5	Irx5	IRX5	irx5	-	4e-164	63.1	Xetrov90011250	8e-164	62.45	ENSMUSG00000031737
1	ENSG00000159387	Irx6	Irx6	IRX6	irx6	-	3e-90	42.21	Xetrov90011251	5e-92	42.83	ENSMUSG00000031738
1	ENSG00000016082	Isl1	Isl1	ISL1	isl1	-	0	96.61	Xetrov90003600	0	96.61	ENSMUSG00000042258
1	ENSG00000159556	Isl2	Isl2	ISL2	isl2	-	1e-158	76.6	Xetrov90008518	4e-158	76.32	ENSMUSG00000032318
1	ENSG00000175329	Isx	Isx	ISX	isx	isx/isx/	5e-27	46.45	Xetrov90026553	3e-28	43.11	ENSMUSG00000031621
1	ENSG00000008083	Jarid2	Jarid2	JARID2	jarid2		0	78.57	Xetrov90016116	0	77.65	ENSMUSG00000038518
1	ENSG00000140044		Jdp2	JDP2	-	-
1	ENSG00000177606	Jun	Jun	JUN	jun	-	3e-130	74.47	Xetrov90011752	4e-130	73.51	ENSMUSG00000052684
1	ENSG00000171223	Junb	Junb	JUNB	junb	-	1e-72	50	Xetrov90026831	2e-73	50.71	ENSMUSG00000052837
1	ENSG00000130522	Jund	Jund	JUND	jund	-	9e-99	61.82	Xetrov90001582	2e-98	69.15	ENSMUSG00000071076
2	ENSG00000130522	"		"	jund.2	jund.2/jund.2/	5e-61	46.15	Xetrov90001976	3e-58	42.86	ENSMUSG00000071076
1	ENSG00000136504	Kat7	Kat7	KAT7	kat7	-	0	89.87	Xetrov90024890	0	89.64	ENSMUSG00000038909
1	ENSG00000073614	Kdm5a	Kdm5a	KDM5A	kdm5a	/kdm5a/	0	82.2	Xetrov90026237	0	82.12	ENSMUSG00000030180
2	ENSG00000073614	"		"	-	-	7e-74	68.88	Xetrov90029957	2e-73	69.07	ENSMUSG00000030180
3	ENSG00000073614	"		"	-	-	6e-73	68.37	Xetrov90028767	2e-72	68.56	ENSMUSG00000030180
4	ENSG00000073614	"		"	kdm5a	/kdm5a/kdm5a.3	6e-73	68.37	Xetrov90026017	2e-72	68.56	ENSMUSG00000030180
5	ENSG00000073614	"		"	-	-	6e-73	68.37	Xetrov90030026	2e-72	68.56	ENSMUSG00000030180
6	ENSG00000073614	"		"	-	//kdm5a.6	5e-64	60.1	Xetrov90028775	1e-63	60.19	ENSMUSG00000030180
7	ENSG00000073614	"		"	-	//kdm5a.7	1e-58	64	Xetrov90029284	2e-58	64.16	ENSMUSG00000030180
8	ENSG00000073614	"		"	-	-	1e-53	54.73	Xetrov90030937	4e-53	55.67	ENSMUSG00000030180
9	ENSG00000073614	"		"	-	//kdm5a.9	9e-47	56.57	Xetrov90030938	2e-46	57.74	ENSMUSG00000030180
1	ENSG00000117139	Kdm5b	Kdm5b	KDM5B	kdm5b	-	0	70.31	Xetrov90004729	0	69.4	ENSMUSG00000042207
1	ENSG00000126012	Kdm5c	Kdm5c	KDM5C	kdm5c	-	0	68.24	Xetrov90019917	0	68.33	ENSMUSG00000025332
1	ENSG00000012817		Kdm5d	KDM5D	-	-
1	ENSG00000105610		Klf1	KLF1	-	-
1	ENSG00000155090	Klf10	Klf10	KLF10	klf10	-	2e-120	49.59	Xetrov90017105	5e-116	49.57	ENSMUSG00000037465
1	ENSG00000172059	Klf11	Klf11	KLF11	klf11	-	2e-149	56.05	Xetrov90015131	6e-150	58.04	ENSMUSG00000020653
1	ENSG00000118922	Klf12	Klf12	KLF12	klf12	-	2e-166	84.38	Xetrov90006081	4e-165	83.24	ENSMUSG00000072294
1	ENSG00000275746	Klf13		KLF13	-	-	8e-92	63.1	Xetrov90008689	3e-92	62.54	ENSMUSG00000052040
2	ENSG00000275746	"		"	klf13	-	5e-46	87.63	v7v9:Xetro.I00986	2e-46	88.66	ENSMUSG00000052040
1	ENSG00000169926		Klf13	KLF13	-	-
1	ENSG00000266265		Klf14	KLF14	-	-
1	ENSG00000163884	Klf15	Klf15	KLF15	klf15	-	4e-134	61.72	Xetrov90012717	6e-129	58.61	ENSMUSG00000030087
2	ENSG00000163884	"		"	klf15.2	klf15.2/klf15.2/	2e-70	50	Xetrov90005085	3e-70	41.49	ENSMUSG00000030087
1	ENSG00000129911		Klf16	KLF16	-	-
1	ENSG00000171872		Klf17	KLF17	-	-
1	ENSG00000283039			KLF18	-	-
1	ENSG00000127528	Klf2	Klf2	KLF2	klf2	-	4e-88	49.48	Xetrov90001963	4e-88	50.63	ENSMUSG00000055148
1	ENSG00000109787	Klf3	Klf3	KLF3	klf3	-	1e-128	70.25	Xetrov90000570	6e-126	69.33	ENSMUSG00000029178
1	ENSG00000136826	Klf4	Klf4	KLF4	klf4	-	3e-130	52.92	Xetrov90002118	8e-133	52.99	ENSMUSG00000003032
2	ENSG00000136826	Klf2		"	klf17	klf17/klf17/klf4.2	2e-59	37.62	Xetrov90011845	2e-59	58.25	ENSMUSG00000055148
1	ENSG00000102554	Klf5	Klf5	KLF5	klf5	-	6e-174	67.23	Xetrov90006082	5e-168	65.88	ENSMUSG00000005148
2	ENSG00000102554	"		"	znf534	znf534/znf534/klf5.2	2e-101	46.36	Xetrov90020202	3e-103	48.86	ENSMUSG00000005148
1	ENSG00000067082	Klf6	Klf6	KLF6	klf6	-	4e-132	79.79	Xetrov90015619	2e-127	78.47	ENSMUSG00000000078
1	ENSG00000118263	Klf7	Klf7	KLF7	klf7	-	8e-136	77.15	Xetrov90023861	2e-136	77.74	ENSMUSG00000025959
1	ENSG00000102349	Klf8	Klf8	KLF8	klf8	-	2e-97	54.02	Xetrov90020205	1e-97	54.38	ENSMUSG00000041649
1	ENSG00000119138	Klf9	Klf9	KLF9	klf9	-	6e-88	61.25	Xetrov90002260	1e-87	60.27	ENSMUSG00000033863
1	ENSG00000185513	L3mbtl1	L3mbtl1	L3MBTL1	l3mbtl1	l3mbtl1/l3mbtl1/	0	60.46	Xetrov90025387	0	60.69	ENSMUSG00000035576
1	ENSG00000154655		L3mbtl4	L3MBTL4	-	-
1	ENSG00000138136	Lbx1	Lbx1	LBX1	lbx1	-	4e-108	73.67	Xetrov90017711	4e-108	73.4	ENSMUSG00000025216
1	ENSG00000179528		Lbx2	LBX2	-	-
1	ENSG00000196233	Lcor	Lcor	LCOR	lcor	-	4e-128	79.8	Xetrov90017736	3e-128	80.07	ENSMUSG00000025019
1	ENSG00000178177	Lcorl	Lcorl	LCORL	lcorl	-	1e-82	61.69	Xetrov90000538	3e-82	58.03	ENSMUSG00000015882
1	ENSG00000138795	Lef1	Lef1	LEF1	lef1	-	0	87.11	Xetrov90001069	0	85.1	ENSMUSG00000027985
1	ENSG00000280774			LEUTX	-	-
1	ENSG00000213921			LEUTX	-	-
1	ENSG00000274577	Lhx1		LHX1	lhx1	-	0	91.71	Xetrov90004734	0	91.71	ENSMUSG00000018698
1	ENSG00000273706		Lhx1	LHX1	-	-
1	ENSG00000106689	Lhx2	Lhx2	LHX2	lhx2	-	0	86.19	Xetrov90027239	0	87.1	ENSMUSG00000000247
1	ENSG00000107187	Lhx3	Lhx3	LHX3	lhx3	-	2e-67	71.62	Xetrov90005353	8e-68	70.35	ENSMUSG00000026934
1	ENSG00000121454	Lhx4	Lhx4	LHX4	lhx4	-	2e-170	79.18	Xetrov90012003	5e-170	78.9	ENSMUSG00000026468
1	ENSG00000089116	Lhx5	Lhx5	LHX5	lhx5	-	0	85.86	Xetrov90002706	0	85.86	ENSMUSG00000029595
1	ENSG00000106852	Lhx6	Lhx6	LHX6	lhx6	-	0	81.63	Xetrov90020112	0	81.12	ENSMUSG00000026890
1	ENSG00000162624	Lhx8	Lhx8	LHX8	lhx8	-	6e-174	86.49	Xetrov90011640	9e-170	82.58	ENSMUSG00000096225
1	ENSG00000143355	Lhx9	Lhx9	LHX9	lhx9	-	0	79.95	Xetrov90012194	0	78.79	ENSMUSG00000019230
1	ENSG00000131914	Lin28a	Lin28a	LIN28A	lin28a	-	1e-75	68.3	Xetrov90004787	1e-75	72.06	ENSMUSG00000050966
1	ENSG00000187772	Lin28b	Lin28b	LIN28B	lin28b	-	5e-116	79.05	Xetrov90014112	2e-99	66.06	ENSMUSG00000063804
1	ENSG00000162761	Lmx1a	Lmx1a	LMX1A	lmx1a	-	8e-172	75.78	Xetrov90012150	3e-172	76.04	ENSMUSG00000026686
2	ENSG00000162761	"		"	lmx1a.2	lmx1b.2/lmx1a.2/	1e-124	61.67	Xetrov90009646	2e-123	61.67	ENSMUSG00000026686
1	ENSG00000136944	Lmx1b	Lmx1b	LMX1B	lmx1b.1	lmx1b.1/lmx1b.1/lmx1b	2e-152	90.14	Xetrov90019971	2e-152	90.14	ENSMUSG00000038765
1	ENSG00000104903	Lyl1	Lyl1	LYL1	lyl1	-	3e-43	41.4	Xetrov90009760	4e-40	42.91	ENSMUSG00000034041
1	ENSG00000178573	Maf	Maf	MAF	maf	-	6e-151	73.97	Xetrov90011402	9e-150	73.77	ENSMUSG00000055435
1	ENSG00000182759	Mafa	Mafa	MAFA	mafa	-	2e-121	65.44	Xetrov90017279	6e-120	64.35	ENSMUSG00000047591
1	ENSG00000204103	Mafb	Mafb	MAFB	mafb	-	2e-139	75.68	Xetrov90025404	7e-136	73.86	ENSMUSG00000074622
1	ENSG00000185022		Maff	MAFF	-	-
1	ENSG00000197063	Mafg	Mafg	MAFG	mafg	-	1e-69	85.28	Xetrov90025145	1e-70	86.5	ENSMUSG00000051510
1	ENSG00000198517	Mafk	Mafk	MAFK	mafk	-	1e-73	89.74	Xetrov90023558	3e-75	91.67	ENSMUSG00000018143
2	ENSG00000198517	"		"	maff	maff/maff/mafk.2	8e-55	79.39	Xetrov90012441	2e-55	80.15	ENSMUSG00000018143
1	ENSG00000125952	Max	Max	MAX	max	-	1e-59	80.79	Xetrov90021886	1e-59	80.79	ENSMUSG00000059436
1	ENSG00000103495	Maz	Maz	MAZ	maz	-	1e-125	59.53	Xetrov90028949	7e-126	59.84	ENSMUSG00000030678
1	ENSG00000085276	Mecom	Mecom	MECOM	mecom-5p	mecom/mecom-5p/mecom	0	44.02	Xetrov90025893	0	78.33	ENSMUSG00000027684
2	ENSG00000085276	"		"	mecom-3p	/mecom-3p/	5e-156	44.27	Xetrov90027119	5e-154	43.28	ENSMUSG00000027684
1	ENSG00000068305	Mef2a	Mef2a	MEF2A	mef2a	-	0	77.92	Xetrov90008984	0	77.63	ENSMUSG00000030557
1	ENSG00000213999			MEF2B	-	-
1	ENSG00000081189	Mef2c	Mef2c	MEF2C	mef2c	-	0	95.98	Xetrov90003448	0	94.94	ENSMUSG00000005583
1	ENSG00000116604	Mef2d	Mef2d	MEF2D	mef2d	-	3e-133	54.93	Xetrov90022298	7e-133	55.28	ENSMUSG00000001419
1	ENSG00000143995	Meis1	Meis1	MEIS1	meis1	-	0	90.69	Xetrov90013367	0	90.96	ENSMUSG00000020160
1	ENSG00000134138	Meis2	Meis2	MEIS2	meis2	-	0	96.93	Xetrov90021728	0	96.95	ENSMUSG00000027210
2	ENSG00000134138	"		"	meis3	meis3/meis3/meis2.2	0	67.62	Xetrov90021030	0	67.83	ENSMUSG00000027210
1	ENSG00000105419		Meis3	MEIS3	-	-
1	ENSG00000005102		Meox1	MEOX1	-	-
1	ENSG00000106511	Meox2	Meox2	MEOX2	meox2	/meox2/	9e-153	84.54	Xetrov90016057	8e-152	84.49	ENSMUSG00000036144
1	ENSG00000166823		Mesp1	MESP1	-	-
1	ENSG00000188095	Mesp2	Mesp2	MESP2	mesp2	mesp2/mesp2/	5e-26	50.36	Xetrov90008918	1e-28	49.69	ENSMUSG00000030543
2	ENSG00000188095	"		"	mespb	mespb/mespb/mesp2.2	1e-22	45.86	Xetrov90008917	2e-25	48.13	ENSMUSG00000030543
3	ENSG00000188095	"		"	mespa	mespa/mespa/mesp2.3	8e-22	43.75	Xetrov90008919	9e-25	45.57	ENSMUSG00000030543
1	ENSG00000174197	Mga	Mga	MGA	mga	-	0	36.68	Xetrov90021600	0	35.9	ENSMUSG00000033943
1	ENSG00000187098	Mitf	Mitf	MITF	mitf	-	5e-158	69.6	Xetrov90012867	3e-151	66.51	ENSMUSG00000035158
1	ENSG00000185155	Mixl1	Mixl1	MIXL1	mix1	mix1/mix1/mixl1	3e-17	57.69	Xetrov90012973	3e-20	36.67	ENSMUSG00000026497
2	ENSG00000185155	"		"	mixer	mixer/mixer/mixl1.2	1e-16	51.72	Xetrov90012972	6e-17	44.44	ENSMUSG00000026497
3	ENSG00000185155	"		"	bix1.1	/bix1.1/mixl1.4	3e-16	40.88	Xetrov90012978	4e-17	36.91	ENSMUSG00000026497
4	ENSG00000185155	"		"	bix1.4	/bix1.4/mixl1.5	1e-15	59.42	Xetrov90012980	5e-16	44.55	ENSMUSG00000026497
5	ENSG00000185155	"		"	bix1.5	-	6e-11	37.5	Xetrov90012981	6e-12	34.9	ENSMUSG00000026497
6	ENSG00000185155	"		"	sia1	sia1/sia1/mixl1.6	3e-11	47.44	Xetrov90028980	6e-11	50	ENSMUSG00000026497
7	ENSG00000185155	"		"	bix1.6	-	5e-11	37.5	Xetrov90012982	5e-12	34.9	ENSMUSG00000026497
8	ENSG00000185155	"		"	bix1.3	bix1.1/bix1.3/mixl1.3	8e-11	53.62	Xetrov90012976	4e-12	34.9	ENSMUSG00000026497
1	ENSG00000150051	Mkx	Mkx	MKX	mkx	-	9e-161	80.45	Xetrov90015657	2e-150	76.9	ENSMUSG00000061013
1	ENSG00000108788	Mlx	Mlx	MLX	mlx	-	9e-96	81.52	Xetrov90025914	2e-95	81.43	ENSMUSG00000017801
1	ENSG00000281178	Mlxip		MLXIP	mlxip	-	0	57.59	Xetrov90003131	0	56.79	ENSMUSG00000038342
1	ENSG00000175727		Mlxip	MLXIP	-	-
1	ENSG00000009950	Mlxipl	Mlxipl	MLXIPL	mlxipl	-	5e-66	72.35	v7v9:Xetro.B00885	2e-66	72.62	ENSMUSG00000005373
1	ENSG00000070444	Mnt	Mnt	MNT	mnt	-	0	59.92	Xetrov90004610	0	60.52	ENSMUSG00000000282
1	ENSG00000130675	Mnx1	Mnx1	MNX1	mnx1	-	1e-107	56.13	Xetrov90015598	1e-105	57.32	ENSMUSG00000001566
1	ENSG00000188981	Msantd1	Msantd1	MSANTD1	msantd1	c4orf44/msantd1/	3e-104	73.64	Xetrov90000432	1e-107	76.26	ENSMUSG00000051246
1	ENSG00000120458	Msantd2	Msantd2	MSANTD2	msantd2	-	7e-124	76.49	Xetrov90018416	2e-123	76.14	ENSMUSG00000042138
2	ENSG00000120458	"		"	-	-	1e-101	76.19	Xetrov90018417	7e-101	75.4	ENSMUSG00000042138
1	ENSG00000066697	Msantd3	Msantd3	MSANTD3	-	-	1e-58	74.19	Xetrov90016005	1e-58	74.18	ENSMUSG00000039693
2	ENSG00000066697	"		"	msantd3	-	2e-58	80.58	v7:Xetro.F00912	5e-59	80.58	ENSMUSG00000039693
1	ENSG00000170903	Msantd4	Msantd4	MSANTD4	msantd4	kiaa1826/msantd4/	1e-128	66.3	Xetrov90006822	1e-127	66.3	ENSMUSG00000041124
1	ENSG00000178860	Msc	Msc	MSC	msc	-	2e-54	60.87	Xetrov90016906	9e-55	61.08	ENSMUSG00000025930
1	ENSG00000151379	Msgn1	Msgn1	MSGN1	msgn1	-	4e-30	45.55	Xetrov90015181	2e-30	47.37	ENSMUSG00000047002
1	ENSG00000163132	Msx1	Msx1	MSX1	msx1	-	8e-96	65.79	Xetrov90000496	2e-95	66.12	ENSMUSG00000048450
1	ENSG00000120149	Msx2	Msx2	MSX2	msx2	-	4e-101	71.64	Xetrov90007639	4e-103	72.01	ENSMUSG00000021469
1	ENSG00000182979	Mta1	Mta1	MTA1	mta1	-	0	87.59	Xetrov90021836	0	87.59	ENSMUSG00000021144
1	ENSG00000149480	Mta2	Mta2	MTA2	mta2	-	0	89.07	Xetrov90011165	0	88.48	ENSMUSG00000071646
1	ENSG00000057935		Mta3	MTA3	-	-
1	ENSG00000188786	Mtf1	Mtf1	MTF1	mtf1	-	0	59.55	Xetrov90004948	0	60.41	ENSMUSG00000028890
1	ENSG00000059728	Mxd1	Mxd1	MXD1	mxd1	-	4e-93	83.98	v7:Xetro.C00508	1e-84	76.17	ENSMUSG00000001156
2	ENSG00000059728	"		"	-	//mxd1.2	1e-67	85.81	Xetrov90009274	1e-62	77.56	ENSMUSG00000001156
1	ENSG00000213347	Mxd3	Mxd3	MXD3	mxd3	-	9e-60	61.35	Xetrov90007720	3e-59	62.8	ENSMUSG00000021485
1	ENSG00000123933	Mxd4	Mxd4	MXD4	mxd4	-	3e-83	80.39	Xetrov90000379	2e-84	81.68	ENSMUSG00000037235
1	ENSG00000119950	Mxi1	Mxi1	MXI1	mxi1	-	6e-71	68.04	Xetrov90030368	4e-72	68.95	ENSMUSG00000025025
1	ENSG00000118513	Myb	Myb	MYB	myb	-	0	65.18	Xetrov90013419	0	63.09	ENSMUSG00000019982
1	ENSG00000185697	Mybl1	Mybl1	MYBL1	mybl1	-	0	58.51	Xetrov90016876	0	59.67	ENSMUSG00000025912
1	ENSG00000101057	Mybl2	Mybl2	MYBL2	mybl2	-	0	55.7	Xetrov90025391	0	57.32	ENSMUSG00000017861
1	ENSG00000136997	Myc	Bmyc	MYC	myc	myc/myc/	1e-134	60.7	Xetrov90017203	1e-137	60.5	ENSMUSG00000022346
1	ENSG00000116990	Mycl	Mycl	MYCL	mycl1	mycl1/mycl1/	5e-79	49.21	Xetrov90005485	4e-81	49.47	ENSMUSG00000028654
1	ENSG00000134323	Mycn	Mycn	MYCN	mycn	-	3e-141	59	Xetrov90015169	1e-144	60.76	ENSMUSG00000037169
1	ENSG00000111049	Myf5	Myf5	MYF5	myf5	-	3e-107	71.37	Xetrov90007873	1e-105	69.8	ENSMUSG00000000435
1	ENSG00000111046	Myf6	Myf6	MYF6	myf6	-	3e-98	73.14	Xetrov90007872	8e-97	72.73	ENSMUSG00000035923
1	ENSG00000085274	Mynn	Mynn	MYNN	mynn	-	0	60.62	Xetrov90025892	0	59.15	ENSMUSG00000037730
2	ENSG00000085274	"		"	-	//mynn.2	4e-38	24.6	Xetrov90001891	2e-39	25.08	ENSMUSG00000037730
1	ENSG00000129152	Myod1	Myod1	MYOD1	myod1	-	6e-80	73.81	Xetrov90028903	4e-80	73.68	ENSMUSG00000009471
1	ENSG00000122180	Myog	Myog	MYOG	myog	-	2e-69	55.92	Xetrov90005155	6e-68	53.86	ENSMUSG00000026459
1	ENSG00000176182	Mypop	Mypop	MYPOP	mypop	-	2e-24	37.3	v7v9:Xetro.H00938	5e-22	37.19	ENSMUSG00000048481
2	ENSG00000176182	"		"	trhd	/trhd/mypop.2	6e-15	42.39	Xetrov90023824	7e-13	39.77	ENSMUSG00000048481
3	ENSG00000176182	"		"	-	//mypop.3	2e-14	28.89	Xetrov90027653	2e-14	38.83	ENSMUSG00000048481
4	ENSG00000176182	"		"	-	//mypop.4	7e-10	32.56	Xetrov90018600	3e-10	34.12	ENSMUSG00000048481
5	ENSG00000176182	"		"	-	//mypop.5	4e-10	35.9	Xetrov90021939	6e-11	24.91	ENSMUSG00000048481
1	ENSG00000124920	Myrf	Myrf	MYRF	myrf	-	2e-33	35.03	Xetrov90010516	3e-37	35.08	ENSMUSG00000036098
1	ENSG00000166268	Myrfl	Myrfl	MYRFL	myrfl	c12orf28/myrfl/	0	54.14	Xetrov90008026	0	54.13	ENSMUSG00000034057
1	ENSG00000162601	Mysm1	Mysm1	MYSM1	mysm1	-	0	60.26	Xetrov90011750	0	57.97	ENSMUSG00000062627
1	ENSG00000276876	Myt1		MYT1	myt1	-	0	69.29	Xetrov90024609	0	67.81	ENSMUSG00000010505
1	ENSG00000196132		Myt1	MYT1	-	-
1	ENSG00000186487	Myt1l	Myt1l	MYT1L	myt1l	-	0	85.72	Xetrov90015089	0	85	ENSMUSG00000061911
1	ENSG00000099326		Mzf1	MZF1	-	-
1	ENSG00000171169	Naif1	Naif1	NAIF1	naif1	-	9e-108	63.72	Xetrov90019770	3e-107	62.8	ENSMUSG00000039164
1	ENSG00000111704			NANOG	-	-
1	ENSG00000205857			NANOGNB	-	-
1	ENSG00000255192			NANOGP8	-	-
1	ENSG00000141027	Ncor1	Ncor1	NCOR1	ncor1	-	0	68.37	Xetrov90004361	0	68.72	ENSMUSG00000018501
1	ENSG00000196498	Ncor2	Ncor2	NCOR2	ncor2	-	0	61.31	Xetrov90003076	0	60.76	ENSMUSG00000029478
1	ENSG00000162992	Neurod1	Neurod1	NEUROD1	neurod1	-	1e-163	79.23	Xetrov90024171	2e-162	78.47	ENSMUSG00000034701
1	ENSG00000171532	Neurod2	Neurod2	NEUROD2	neurod2	-	2e-149	69.61	Xetrov90024694	2e-150	70.21	ENSMUSG00000038255
1	ENSG00000123307	Neurod4	Neurod4	NEUROD4	neurod4	-	1e-126	67.81	Xetrov90006428	7e-127	67.38	ENSMUSG00000048015
1	ENSG00000164600	Neurod6	Neurod6	NEUROD6	neurod6	-	2e-170	84.57	Xetrov90015826	1e-168	83.68	ENSMUSG00000037984
1	ENSG00000181965	Neurog1	Neurog1	NEUROG1	neurog1	-	3e-47	43.48	Xetrov90007333	2e-48	44.77	ENSMUSG00000048904
1	ENSG00000178403	Neurog2	Neurog2	NEUROG2	neurog2	-	2e-38	44.74	Xetrov90001098	5e-42	45.42	ENSMUSG00000027967
1	ENSG00000122859	Neurog3	Neurog3	NEUROG3	neurog3	-	3e-40	49.52	Xetrov90018222	9e-42	46.58	ENSMUSG00000044312
1	ENSG00000102908	Nfat5	Nfat5	NFAT5	nfat5	nfat5/nfat5/	0	61.3	Xetrov90011497	0	61.29	ENSMUSG00000003847
1	ENSG00000131196	Nfatc1	Nfatc1	NFATC1	nfatc1	-	0	67.41	Xetrov90015835	0	68.64	ENSMUSG00000033016
1	ENSG00000101096	Nfatc2	Nfatc2	NFATC2	nfatc2	-	0	66.78	Xetrov90025253	0	65.76	ENSMUSG00000027544
1	ENSG00000072736	Nfatc3	Nfatc3	NFATC3	nfatc3	-	0	50	Xetrov90011241	0	47.5	ENSMUSG00000031902
1	ENSG00000100968	Nfatc4	Nfatc4	NFATC4	nfatc4	-	0	55.62	Xetrov90002590	0	54.75	ENSMUSG00000023411
1	ENSG00000123405	Nfe2	Nfe2	NFE2	nfe2	-	4e-53	38.42	Xetrov90006448	1e-55	39.12	ENSMUSG00000058794
1	ENSG00000082641	Nfe2l1	Nfe2l1	NFE2L1	nfe2l1	-	0	61.21	Xetrov90024750	0	59.69	ENSMUSG00000038615
1	ENSG00000116044	Nfe2l2	Nfe2l2	NFE2L2	nfe2l2	-	9e-156	51.63	Xetrov90024232	5e-155	51.07	ENSMUSG00000015839
1	ENSG00000050344	Nfe2l1	Nfe2l3	NFE2L3	nfe2l3	-	1e-137	43.4	Xetrov90015923	2e-124	38.77	ENSMUSG00000038615
1	ENSG00000162599	Nfia	Nfia	NFIA	nfia-3p	nfia/nfia-3p/nfia	1e-113	98.44	Xetrov90011759	2e-113	97.92	ENSMUSG00000028565
2	ENSG00000162599	"		"	nfia-5p	-	8e-109	84.35	Xetrov90011758	4e-109	84.35	ENSMUSG00000028565
1	ENSG00000147862	Nfib	Nfib	NFIB	nfib	-	0	93.94	Xetrov90002182	0	94.46	ENSMUSG00000008575
2	ENSG00000147862	"		"	nfib	-	6e-101	95.68	v7v9:Xetro.A01744	5e-101	95.68	ENSMUSG00000008575
1	ENSG00000141905	Nfic	Nfic	NFIC	nfic	-	0	84.08	Xetrov90001412	0	84.24	ENSMUSG00000055053
1	ENSG00000165030	Nfil3	Nfil3	NFIL3	nfil3	-	0	69.2	Xetrov90002386	1e-174	66.38	ENSMUSG00000056749
2	ENSG00000165030	"		"	-	//nfil3.2	2e-28	48.95	Xetrov90009810	6e-29	45.78	ENSMUSG00000056749
3	ENSG00000165030	"		"	thibz	thibz/thibz/nfil3.3	4e-23	58.59	Xetrov90009808	6e-24	60.4	ENSMUSG00000056749
1	ENSG00000008441	Nfix	Nfix	NFIX	nfix	-	4e-121	69.28	v7v9:Xetro.K00337	8e-122	69.59	ENSMUSG00000001911
2	ENSG00000008441	"		"	nfix-3p	nfix/nfix-3p/nfix.2	5e-103	98.88	Xetrov90009763	4e-103	98.88	ENSMUSG00000001911
1	ENSG00000109320	Nfkb1	Nfkb1	NFKB1	nfkb1	-	0	65.27	Xetrov90001179	0	64.19	ENSMUSG00000028163
1	ENSG00000077150	Nfkb2	Nfkb2	NFKB2	nfkb2	-	0	54.6	Xetrov90018250	0	54.26	ENSMUSG00000025225
1	ENSG00000086102	Nfx1	Nfx1	NFX1	nfx1	-	0	55.71	Xetrov90016249	0	54.78	ENSMUSG00000028423
1	ENSG00000170448	Nfxl1	Nfxl1	NFXL1	nfxl1	-	0	70.88	Xetrov90000643	0	72.24	ENSMUSG00000072889
1	ENSG00000001167	Nfya	Nfya	NFYA	nfya	-	1e-146	89.11	Xetrov90005034	1e-148	90.91	ENSMUSG00000023994
1	ENSG00000171786	Nhlh1	Nhlh1	NHLH1	nhlh1	-	1e-46	76.52	Xetrov90022372	6e-47	76.52	ENSMUSG00000051251
1	ENSG00000177551		Nhlh2	NHLH2	-	-
1	ENSG00000235608	Nkx1-1	Nkx1-1	NKX1-1	nkx1-1	-	2e-90	50.85	Xetrov90000399	2e-92	55.26	ENSMUSG00000029112
1	ENSG00000229544	Nkx1-2	Nkx1-2	NKX1-2	nkx1-2	-	3e-29	42.41	Xetrov90017575	8e-30	40.45	ENSMUSG00000048528
1	ENSG00000136352	Nkx2-1	Nkx2-1	NKX2-1	nkx2-1	-	4e-148	74.07	Xetrov90021673	1e-148	74.54	ENSMUSG00000001496
2	ENSG00000136352	"		"	nkx2-4.2	/nkx2-4.2/nkx2-1.2	8e-38	52.76	Xetrov90021017	2e-38	53.09	ENSMUSG00000001496
1	ENSG00000125820	Nkx2-2	Nkx2-2	NKX2-2	nkx2-2	-	1e-130	84.62	Xetrov90013298	2e-130	84.62	ENSMUSG00000027434
1	ENSG00000119919	Nkx2-3	Nkx2-3	NKX2-3	nkx2-3	-	5e-92	54.74	Xetrov90017775	2e-89	53.85	ENSMUSG00000044220
1	ENSG00000125816	Nkx2-4	Nkx2-4	NKX2-4	nkx2-4	-	2e-115	61.01	Xetrov90013297	2e-118	62.77	ENSMUSG00000054160
1	ENSG00000183072	Nkx2-5	Nkx2-5	NKX2-5	nkx2-5	-	1e-98	62.15	Xetrov90007648	5e-94	60.63	ENSMUSG00000015579
1	ENSG00000180053	Nkx2-3	Nkx2-6	NKX2-6	nkx2-6	-	3e-62	50	Xetrov90009019	1e-50	44.3	ENSMUSG00000044220
1	ENSG00000136327	Nkx2-9	Nkx2-9	NKX2-8	nkx2-8	-	8e-49	47.08	Xetrov90021674	3e-43	44.07	ENSMUSG00000058669
1	ENSG00000167034	Nkx3-1	Nkx3-1	NKX3-1	nkx3-1	-	1e-40	46.33	Xetrov90009020	6e-39	46.45	ENSMUSG00000022061
1	ENSG00000109705	Nkx3-2	Nkx3-2	NKX3-2	nkx3-2	-	2e-78	57.06	Xetrov90000470	3e-82	57.83	ENSMUSG00000049691
2	ENSG00000109705	"		"	bapx	bapx/bapx/nkx3-2.2	3e-42	47.77	Xetrov90017776	3e-43	48	ENSMUSG00000049691
1	ENSG00000163623	Nkx6-1	Nkx6-1	NKX6-1	nkx6-1	-	2e-149	76.13	Xetrov90001805	6e-147	74.87	ENSMUSG00000035187
1	ENSG00000148826	Nkx6-2	Nkx6-2	NKX6-2	nkx6-2	-	2e-119	78.26	Xetrov90017576	5e-120	78.99	ENSMUSG00000041309
1	ENSG00000165066	Nkx6-3	Nkx6-3	NKX6-3	nkx6-3	-	8e-83	60.38	Xetrov90009407	1e-82	60.53	ENSMUSG00000063672
1	ENSG00000106410	Nobox	Nobox	NOBOX	nobox	hbox10/nobox/	2e-36	29.92	Xetrov90028757	1e-32	34.52	ENSMUSG00000029736
1	ENSG00000214513	Emx1	Noto	NOTO	not	not/not/noto	9e-17	31.3	Xetrov90000316	2e-16	57.75	ENSMUSG00000033726
1	ENSG00000130751		Npas1	NPAS1	-	-
1	ENSG00000170485	Npas2	Npas2	NPAS2	npas2	-	0	52.42	Xetrov90005819	0	50.85	ENSMUSG00000026077
1	ENSG00000174576	Npas4	Npas4	NPAS4	npas4	-	7e-132	52.19	Xetrov90011005	2e-130	52.27	ENSMUSG00000045903
1	ENSG00000126368	Nr1d1	Nr1d1	NR1D1	nr1d1	-	1e-104	56.54	Xetrov90028492	3e-104	66.04	ENSMUSG00000020889
1	ENSG00000174738	Nr1d2	Nr1d2	NR1D2	nr1d2	-	0	65.14	Xetrov90016451	0	64.59	ENSMUSG00000021775
1	ENSG00000131408	Nr1h2	Nr1h2	NR1H2	nr1h2	-	5e-177	73.47	Xetrov90019399	1e-175	74.54	ENSMUSG00000060601
1	ENSG00000025434		Nr1h3	NR1H3	-	-
1	ENSG00000012504	Nr1h4	Nr1h4	NR1H4	nr1h4	-	5e-162	64.42	Xetrov90007789	3e-161	64.81	ENSMUSG00000047638
2	ENSG00000012504	Nr1h5		"	nr1h5	nr1h5/nr1h5/nr1h4.2	2e-116	46.03	Xetrov90005131	4e-148	53.03	ENSMUSG00000048938
1	ENSG00000144852	Nr1i2	Nr1i2	NR1I2	nr1i2	-	1e-110	54.09	Xetrov90028360	2e-105	49.16	ENSMUSG00000022809
1	ENSG00000143257		Nr1i3	NR1I3	-	-
1	ENSG00000120798	Nr2c1	Nr2c1	NR2C1	nr2c1	-	0	71.16	Xetrov90007946	0	68.03	ENSMUSG00000005897
1	ENSG00000177463	Nr2c2	Nr2c2	NR2C2	nr2c2	-	0	89.09	Xetrov90012700	0	88.76	ENSMUSG00000005893
1	ENSG00000112333	Nr2e1	Nr2e1	NR2E1	nr2e1	nr2e1/nr2e1/	0	94.16	Xetrov90014082	0	93.63	ENSMUSG00000019803
1	ENSG00000278570	Nr2e3	Nr2e3	NR2E3	nr2e3	-	1e-154	70.76	Xetrov90008560	2e-151	69.92	ENSMUSG00000032292
1	ENSG00000175745	Nr2f1	Nr2f1	NR2F1	nr2f1	-	0	93.63	Xetrov90003458	0	94.54	ENSMUSG00000069171
1	ENSG00000185551	Nr2f2	Nr2f2	NR2F2	nr2f2	-	0	92.51	Xetrov90008970	0	92.51	ENSMUSG00000030551
2	ENSG00000185551	"		"	nr2f5	nr2f5/nr2f5/nr2f2.2	0	76.87	Xetrov90022173	0	76.87	ENSMUSG00000030551
1	ENSG00000160113	Nr2f6	Nr2f6	NR2F6	nr2f6	-	0	80.2	Xetrov90001935	0	80.92	ENSMUSG00000002393
1	ENSG00000113580	Nr3c1	Nr3c1	NR3C1	nr3c1	nr3c1/nr3c1/	0	78.7	Xetrov90007578	0	79.69	ENSMUSG00000024431
1	ENSG00000151623	Nr3c2	Nr3c2	NR3C2	nr3c2	-	0	82	v7v9:Xetro.A02838	0	82.62	ENSMUSG00000031618
1	ENSG00000123358	Nr4a1	Nr4a1	NR4A1	nr4a1	-	0	64.57	Xetrov90006175	0	63.14	ENSMUSG00000023034
1	ENSG00000153234	Nr4a2	Nr4a2	NR4A2	nr4a2	-	0	91.47	Xetrov90024390	0	91.3	ENSMUSG00000026826
1	ENSG00000119508	Nr4a3	Nr4a3	NR4A3	nr4a3	-	0	57.66	Xetrov90016524	0	57.48	ENSMUSG00000028341
1	ENSG00000136931		Nr5a1	NR5A1	-	-
1	ENSG00000116833	Nr5a2	Nr5a2	NR5A2	nr5a2	-	0	90.3	Xetrov90012199	0	84.57	ENSMUSG00000026398
2	ENSG00000116833	Nr5a1		"	nr5a1	nr5a1/nr5a1/nr5a2.2	0	68.84	Xetrov90027245	0	67.44	ENSMUSG00000026751
1	ENSG00000148200	Nr6a1	Nr6a1	NR6A1	nr6a1	-	0	83.72	Xetrov90027246	0	83.83	ENSMUSG00000063972
1	ENSG00000106459	Nrf1	Nrf1	NRF1	nrf1	/nrf1/	0	88.39	Xetrov90008441	0	88.99	ENSMUSG00000058440
1	ENSG00000129535	Nrl	Nrl	NRL	nrl	-	4e-66	58.7	Xetrov90002452	3e-64	57.43	ENSMUSG00000040632
1	ENSG00000184221	Olig1	Olig1	OLIG1	olig1	-	3e-57	58.72	Xetrov90004078	5e-58	59.53	ENSMUSG00000046160
1	ENSG00000205927	Olig2	Olig2	OLIG2	olig2	-	2e-90	59.7	Xetrov90004079	9e-89	58.81	ENSMUSG00000039830
1	ENSG00000177468	Olig3	Olig3	OLIG3	olig3	-	6e-118	78.68	Xetrov90013914	8e-118	79.49	ENSMUSG00000045591
2	ENSG00000177468	"		"	olig4	olig4/olig4/olig3.2	9e-38	40.48	Xetrov90005375	2e-37	40.16	ENSMUSG00000045591
1	ENSG00000169856	Onecut1	Onecut1	ONECUT1	onecut1	-	0	80.04	Xetrov90008765	0	80.04	ENSMUSG00000043013
2	ENSG00000169856	"		"	onecut1.2	onecut1.2/onecut1.2/	3e-115	54.57	Xetrov90022157	4e-115	54.57	ENSMUSG00000043013
1	ENSG00000119547	Onecut2	Onecut2	ONECUT2	onecut2	-	0	77.8	Xetrov90003734	0	76.69	ENSMUSG00000045991
2	ENSG00000119547	"		"	onecut3	onecut3/onecut3/onecut2.2	1e-158	73.24	Xetrov90001419	2e-160	73.37	ENSMUSG00000045991
1	ENSG00000205922		Onecut3	ONECUT3	-	-
1	ENSG00000143867	Osr1	Osr1	OSR1	osr1	-	2e-103	82.88	Xetrov90028455	2e-104	82.88	ENSMUSG00000048387
2	ENSG00000143867	"		"	osr1	/osr1/	1e-83	83.33	Xetrov90015188	6e-85	83.89	ENSMUSG00000048387
1	ENSG00000164920	Osr2	Osr2	OSR2	osr2	-	0	94.66	Xetrov90017042	1e-153	86.23	ENSMUSG00000022330
1	ENSG00000171540	Otp	Otp	OTP	otp	-	1e-58	87.79	Xetrov90003345	7e-59	87.79	ENSMUSG00000021685
1	ENSG00000115507	Otx1	Otx1	OTX1	otx1	-	6e-147	75.9	Xetrov90013341	5e-147	75.97	ENSMUSG00000005917
1	ENSG00000165588	Otx2	Otx2	OTX2	otx2	-	7e-161	93.95	Xetrov90021558	2e-161	94.29	ENSMUSG00000021848
2	ENSG00000165588	"		"	crx	crx/crx/otx2.2	1e-121	76.19	Xetrov90021015	2e-121	76.19	ENSMUSG00000021848
1	ENSG00000172818	Ovol1	Ovol1	OVOL1	ovol1	-	2e-77	49.67	Xetrov90011013	7e-77	51.31	ENSMUSG00000024922
2	ENSG00000172818	"		"	ovol3	ovol3/ovol3/ovol1.2	3e-52	56.89	Xetrov90020734	3e-51	64.89	ENSMUSG00000024922
1	ENSG00000125850	Ovol2	Ovol2	OVOL2	ovol2	-	3e-99	64.01	Xetrov90013475	5e-102	63.32	ENSMUSG00000037279
2	ENSG00000125850	"		"	-	-	1e-43	75.96	Xetrov90028565	1e-45	78.85	ENSMUSG00000037279
3	ENSG00000125850	"		"	ovol2	-	4e-43	67.48	Xetrov90027717	5e-45	69.92	ENSMUSG00000037279
4	ENSG00000125850	"		"	ovol2.2	-	5e-43	76.47	Xetrov90027710	6e-45	79.41	ENSMUSG00000037279
1	ENSG00000105261		Ovol3	OVOL3	-	-
1	ENSG00000100105	Patz1	Patz1	PATZ1	patz1	-	0	67.8	Xetrov90002885	0	67.53	ENSMUSG00000020453
1	ENSG00000125813	Pax1	Pax1	PAX1	pax1	-	1e-156	74.39	Xetrov90013300	6e-152	73.02	ENSMUSG00000037034
1	ENSG00000075891	Pax2	Pax2	PAX2	pax2	-	0	71.03	Xetrov90017933	0	71.03	ENSMUSG00000004231
1	ENSG00000135903	Pax3	Pax3	PAX3	pax3	pax3/pax3/	8e-153	89.24	Xetrov90014826	5e-151	88.49	ENSMUSG00000004872
1	ENSG00000106331	Pax4	Pax4	PAX4	pax4	pax4/pax4/	9e-74	59.92	Xetrov90008469	5e-72	58.7	ENSMUSG00000029706
1	ENSG00000196092	Pax5	Pax5	PAX5	pax5	-	0	93.62	Xetrov90001893	0	92.19	ENSMUSG00000014030
1	ENSG00000007372	Pax6	Pax6	PAX6	pax6	-	0	94.81	Xetrov90010394	0	94.81	ENSMUSG00000027168
2	ENSG00000007372	"		"	pax6.2	/pax6.2/	6e-113	69.44	Xetrov90019190	4e-113	69.44	ENSMUSG00000027168
1	ENSG00000009709	Pax7	Pax7	PAX7	pax7	-	9e-99	87.69	v7v9:Xetro.K02235	1e-99	88.21	ENSMUSG00000028736
1	ENSG00000125618	Pax8	Pax8	PAX8	pax8	-	0	75.86	Xetrov90009089	0	75.85	ENSMUSG00000026976
1	ENSG00000198807	Pax9	Pax9	PAX9	pax9	-	3e-161	83.88	Xetrov90021675	8e-161	83.93	ENSMUSG00000001497
1	ENSG00000163939	Pbrm1	Pbrm1	PBRM1	pbrm1	pbrm1/pbrm1/	0	79.52	Xetrov90028699	0	79.06	ENSMUSG00000042323
1	ENSG00000185630	Pbx1	Pbx1	PBX1	pbx1	-	0	92.39	Xetrov90012149	0	92.39	ENSMUSG00000052534
1	ENSG00000225987	Pbx2		PBX2	pbx2	-	0	86.41	Xetrov90020898	0	86.68	ENSMUSG00000034673
1	ENSG00000232005			PBX2	-	-
1	ENSG00000237344			PBX2	-	-
1	ENSG00000224952			PBX2	-	-
1	ENSG00000206315			PBX2	-	-
1	ENSG00000236353			PBX2	-	-
1	ENSG00000204304		Pbx2	PBX2	-	-
1	ENSG00000167081	Pbx3	Pbx3	PBX3	pbx3	-	0	92.27	Xetrov90019975	0	91.66	ENSMUSG00000038718
1	ENSG00000105717		Pbx4	PBX4	-	-
1	ENSG00000139515	Pdx1	Pdx1	PDX1	pdx1	-	4e-85	65.55	Xetrov90006716	3e-83	57.44	ENSMUSG00000029644
1	ENSG00000198300		Peg3	PEG3	-	-
1	ENSG00000082175	Pgr	Pgr	PGR	pgr	-	0	55.21	Xetrov90006859	0	56.04	ENSMUSG00000031870
1	ENSG00000165462	Phox2a	Phox2a	PHOX2A	phox2a	-	6e-105	69.69	Xetrov90026742	1e-105	70.28	ENSMUSG00000007946
1	ENSG00000109132	Phox2b	Phox2b	PHOX2B	phox2b	-	5e-140	82.33	Xetrov90000616	4e-140	82.33	ENSMUSG00000012520
1	ENSG00000069011	Pitx1	Pitx1	PITX1	pitx1	-	3e-141	78.86	Xetrov90007336	4e-139	77.36	ENSMUSG00000021506
1	ENSG00000164093	Pitx2	Pitx2	PITX2	pitx2	-	2e-156	86.9	Xetrov90001085	2e-155	86.69	ENSMUSG00000028023
2	ENSG00000164093	"		"	pitx3	pitx3/pitx3/pitx2.2	3e-122	75.26	Xetrov90018248	9e-122	74.91	ENSMUSG00000028023
1	ENSG00000107859		Pitx3	PITX3	-	-
1	ENSG00000160199	Pknox1	Pknox1	PKNOX1	pknox1	-	2e-50	65.77	Xetrov90029754	1e-49	65.1	ENSMUSG00000006705
1	ENSG00000165495	Pknox2	Pknox2	PKNOX2	pknox2	-	0	90.19	Xetrov90018429	0	89.58	ENSMUSG00000035934
1	ENSG00000181690	Plag1	Plag1	PLAG1	plag1	-	0	85.46	Xetrov90016821	0	83.03	ENSMUSG00000003282
1	ENSG00000118495		Plagl1	PLAGL1	-	-
1	ENSG00000126003		Plagl2	PLAGL2	-	-
1	ENSG00000064933	Pms1	Pms1	PMS1	pms1	-	0	49.04	Xetrov90023812	0	46.79	ENSMUSG00000026098
1	ENSG00000064835	Pou1f1	Pou1f1	POU1F1	pou1f1	-	4e-135	69.75	Xetrov90004168	1e-133	68.35	ENSMUSG00000004842
1	ENSG00000143190	Pou2f1	Pou2f1	POU2F1	pou2f1	-	0	85.22	Xetrov90003886	0	83.38	ENSMUSG00000026565
1	ENSG00000028277	Pou2f2	Pou2f2	POU2F2	pou2f2	-	5e-180	60.4	Xetrov90019084	0	61.36	ENSMUSG00000008496
1	ENSG00000137709	Pou2f3	Pou2f3	POU2F3	pou2f3	-	2e-137	74.49	Xetrov90018849	6e-136	71.19	ENSMUSG00000032015
1	ENSG00000185668	Pou3f1	Pou3f1	POU3F1	pou3f1	-	1e-97	54.68	Xetrov90004864	2e-98	54.96	ENSMUSG00000090125
1	ENSG00000184486	Pou3f2	Pou3f2	POU3F2	pou3f2	-	4e-166	72.81	Xetrov90014230	6e-166	72.48	ENSMUSG00000095139
1	ENSG00000198914	Pou3f3	Pou3f3	POU3F3	pou3f3	-	0	74.76	Xetrov90005843	0	75	ENSMUSG00000045515
2	ENSG00000198914	"		"	pou5f3.2	-	3e-20	48.47	Xetrov90019679	3e-20	48.47	ENSMUSG00000045515
1	ENSG00000196767	Pou3f4	Pou3f4	POU3F4	pou3f4	-	0	91.69	Xetrov90020564	0	92.24	ENSMUSG00000056854
1	ENSG00000152192	Pou4f1	Pou4f1	POU4F1	pou4f1	pou4f1/pou4f1/	4e-179	77.96	Xetrov90006056	1e-179	77.83	ENSMUSG00000048349
1	ENSG00000151615	Pou4f2	Pou4f2	POU4F2	pou4f2	-	0	81.84	Xetrov90000932	0	81.45	ENSMUSG00000031688
1	ENSG00000091010	Pou4f3	Pou4f3	POU4F3	pou4f3	-	3e-174	86.98	Xetrov90007600	2e-173	86.39	ENSMUSG00000024497
2	ENSG00000091010	"		"	pou4f1.2	pou4f1.2/pou4f1.2/pou4f3.2	5e-133	69.74	Xetrov90020590	3e-132	69.16	ENSMUSG00000024497
1	ENSG00000233911	Pou5f1		POU5F1	pou5f3.3	oct91/pou5f3.3/pou5f1	5e-58	63.64	Xetrov90019681	1e-57	52.17	ENSMUSG00000024406
1	ENSG00000230336	Pou5f1		POU5F1	pou5f3.1	oct60/pou5f3.1/pou5f1.2	7e-29	35.96	Xetrov90019678	3e-28	47.14	ENSMUSG00000024406
1	ENSG00000229094			POU5F1	-	-
1	ENSG00000206454			POU5F1	-	-
1	ENSG00000235068			POU5F1	-	-
1	ENSG00000237582			POU5F1	-	-
1	ENSG00000204531			POU5F1	-	-
1	ENSG00000212993			POU5F1B	-	-
1	ENSG00000248483		Pou5f2	POU5F2	-	-
1	ENSG00000184271	Pou6f1	Pou6f1	POU6F1	pou6f1	-	2e-128	78.36	Xetrov90006378	0	61.75	ENSMUSG00000009739
1	ENSG00000106536	Pou6f2	Pou6f2	POU6F2	pou6f2	-	0	83.84	Xetrov90015803	0	82.02	ENSMUSG00000009734
1	ENSG00000186951	Ppara	Ppara	PPARA	ppara	ppara/ppara/	0	81.1	Xetrov90030139	0	77.28	ENSMUSG00000022383
1	ENSG00000112033	Ppard	Ppard	PPARD	ppard	-	6e-155	65.69	Xetrov90005309	3e-152	65.15	ENSMUSG00000002250
1	ENSG00000132170	Pparg	Pparg	PPARG	pparg	/pparg/	2e-70	69.73	Xetrov90026248	1e-69	69.23	ENSMUSG00000000440
1	ENSG00000057657	Prdm1	Prdm1	PRDM1	prdm1	-	0	69.72	Xetrov90014106	0	69.94	ENSMUSG00000038151
1	ENSG00000170325	Prdm10	Prdm10	PRDM10	prdm10	-	0	71.92	Xetrov90018457	0	68.67	ENSMUSG00000042496
1	ENSG00000019485	Prdm11	Prdm11	PRDM11	-	-	6e-15	37.84	Xetrov90008215	5e-14	35.2	ENSMUSG00000075028
2	ENSG00000019485	"		"	-	-	6e-15	37.84	Xetrov90019538	5e-14	35.2	ENSMUSG00000075028
3	ENSG00000019485	"		"	-	-	1e-14	36.61	Xetrov90012048	6e-14	33.59	ENSMUSG00000075028
4	ENSG00000019485	"		"	-	-	8e-15	29.96	Xetrov90013967	1e-14	41.41	ENSMUSG00000075028
5	ENSG00000019485	"		"	-	-	2e-14	36.61	Xetrov90012047	2e-13	36.61	ENSMUSG00000075028
6	ENSG00000019485	"		"	-	-	3e-14	39.78	Xetrov90015895	6e-14	39.39	ENSMUSG00000075028
7	ENSG00000019485			"	-	unnamed//prdm11.7	1e-10	22.7	Xetrov90025445
1	ENSG00000130711	Prdm12	Prdm12	PRDM12	prdm12	-	1e-99	84.46	Xetrov90019859	1e-98	84.98	ENSMUSG00000079466
1	ENSG00000112238	Prdm13	Prdm13	PRDM13	prdm13	-	0	58.47	Xetrov90013448	0	55.41	ENSMUSG00000040478
1	ENSG00000147596	Prdm14	Prdm14	PRDM14	prdm14	-	2e-167	43.23	Xetrov90016898	2e-150	42.11	ENSMUSG00000042414
1	ENSG00000141956	Prdm15	Prdm15	PRDM15	prdm15	-	0	69.9	Xetrov90003970	0	68.74	ENSMUSG00000014039
1	ENSG00000142611	Prdm16	Prdm16	PRDM16	prdm16	-	0	72.47	Xetrov90018935	0	74.8	ENSMUSG00000039410
1	ENSG00000116731	Prdm2	Prdm2	PRDM2	prdm2	-	0	56.91	Xetrov90018663	0	56.78	ENSMUSG00000057637
1	ENSG00000110851	Prdm4	Prdm4	PRDM4	prdm4	-	0	72.69	Xetrov90007077	0	70.09	ENSMUSG00000035529
1	ENSG00000138738	Prdm5	Prdm5	PRDM5	prdm5	-	0	81.97	Xetrov90001138	0	79.84	ENSMUSG00000029913
1	ENSG00000061455	Prdm6	Prdm6	PRDM6	prdm6	/prdm6/	0	66.12	Xetrov90003289	0	64.04	ENSMUSG00000069378
1	ENSG00000152784	Prdm8	Prdm8	PRDM8	prdm8	-	0	57.7	Xetrov90001372	0	56.69	ENSMUSG00000035456
1	ENSG00000164256	Prdm9	Prdm9	PRDM9	-	//prdm9	4e-69	52.78	Xetrov90028584	6e-69	47.4	ENSMUSG00000051977
2	ENSG00000164256	"		"	-	//prdm9.2	4e-69	52.78	Xetrov90028583	6e-69	47.4	ENSMUSG00000051977
1	ENSG00000137492	Prkrir	Prkrir	PRKRIR	prkrir	-	0	70.43	Xetrov90027828	0	70.58	ENSMUSG00000030753
1	ENSG00000175325		Prop1	PROP1	-	-
1	ENSG00000274382			PROP1	-	-
1	ENSG00000117707	Prox1	Prox1	PROX1	prox1	-	0	88.11	Xetrov90013078	0	87.84	ENSMUSG00000010175
1	ENSG00000119608		Prox2	PROX2	-	-
1	ENSG00000116132	Prrx1	Prrx1	PRRX1	prrx1	-	2e-120	87.9	Xetrov90012329	2e-120	87.9	ENSMUSG00000026586
1	ENSG00000167157	Prrx2	Prrx2	PRRX2	prrx2	-	3e-73	65.38	Xetrov90019839	2e-73	65.52	ENSMUSG00000039476
1	ENSG00000168267	Ptf1a	Ptf1a	PTF1A	ptf1a	-	1e-90	59.56	Xetrov90015689	4e-90	60	ENSMUSG00000026735
2	ENSG00000168267	"		"	-	//ptf1a.2	5e-17	67.8	Xetrov90024109	3e-17	67.8	ENSMUSG00000026735
1	ENSG00000131759	Rara	Rara	RARA	rara	-	0	87.94	Xetrov90028499	0	85.39	ENSMUSG00000037992
1	ENSG00000077092	Rarb	Rarb	RARB	rarb	-	0	90.63	Xetrov90016442	0	91.3	ENSMUSG00000017491
1	ENSG00000172819	Rarg	Rarg	RARG	rarg	rarg/rarg/	0	84.04	Xetrov90006528	0	84.35	ENSMUSG00000001288
1	ENSG00000134438	Rax	Rax	RAX	rax	-	1e-103	60.47	Xetrov90003714	8e-99	59.82	ENSMUSG00000024518
2	ENSG00000134438	"		"	rax2	rax2/rax2/rax.2	1e-70	59.76	Xetrov90001318	5e-68	59.5	ENSMUSG00000024518
3	ENSG00000134438	"		"	bix1.2	bix1.2/bix1.2/rax.3	2e-16	32.34	Xetrov90012974	7e-17	35.58	ENSMUSG00000024518
1	ENSG00000173976			RAX2	-	-
1	ENSG00000146587		Rbak	RBAK	-	-
1	ENSG00000168214	Rbpj	Rbpj	RBPJ	rbpj	-	0	97.24	Xetrov90030041	0	97.01	ENSMUSG00000039191
1	ENSG00000124232		Rbpjl	RBPJL	-	-
1	ENSG00000089902	Rcor1	Rcor1	RCOR1	rcor1	-	0	74.64	Xetrov90021404	0	75	ENSMUSG00000037896
1	ENSG00000167771	Rcor2	Rcor2	RCOR2	rcor2	-	2e-178	59.87	Xetrov90011137	2e-179	59.49	ENSMUSG00000024968
1	ENSG00000117625	Rcor3	Rcor3	RCOR3	rcor3	-	0	75.43	Xetrov90013117	0	74.93	ENSMUSG00000037395
1	ENSG00000162924	Rel	Rel	REL	rel	-	1e-137	79.6	Xetrov90013323	2e-137	52.5	ENSMUSG00000020275
1	ENSG00000173039	Rela	Rela	RELA	rela	-	3e-143	53.35	Xetrov90010994	1e-144	53.67	ENSMUSG00000024927
1	ENSG00000104856	Relb	Relb	RELB	relb	-	3e-118	59.13	Xetrov90020721	4e-118	59.94	ENSMUSG00000002983
1	ENSG00000214022		Repin1	REPIN1	-	-
1	ENSG00000142599	Rere	Rere	RERE	rere	-	0	79.05	Xetrov90018712	0	78.22	ENSMUSG00000039852
1	ENSG00000084093	Rest	Rest	REST	rest	-	0	52.72	Xetrov90001290	0	56.37	ENSMUSG00000029249
1	ENSG00000132005	Rfx1	Rfx1	RFX1	rfx1	-	0	67.44	Xetrov90009845	0	66.23	ENSMUSG00000031706
1	ENSG00000087903	Rfx2	Rfx2	RFX2	rfx2	-	0	77.2	Xetrov90001535	0	73.52	ENSMUSG00000024206
1	ENSG00000080298	Rfx3	Rfx3	RFX3	rfx3	-	0	92.71	Xetrov90002219	0	92.71	ENSMUSG00000040929
1	ENSG00000111783	Rfx4	Rfx4	RFX4	rfx4	-	0	84.49	Xetrov90007279	0	82.97	ENSMUSG00000020037
1	ENSG00000143390	Rfx5	Rfx5	RFX5	rfx5	-	5e-69	38.8	v4:scaffold_2034:6742-10680	6e-57	46.41	ENSMUSG00000005774
1	ENSG00000185002	Rfx6	Rfx6	RFX6	rfx6	-	0	73.22	Xetrov90014005	0	72.75	ENSMUSG00000019900
1	ENSG00000181827	Rfx7	Rfx7	RFX7	rfx7	-	0	69.69	Xetrov90008746	0	69.51	ENSMUSG00000037674
1	ENSG00000196460		Rfx8	RFX8	-	-
1	ENSG00000101883			RHOXF1	-	-
1	ENSG00000131721			RHOXF2	-	-
1	ENSG00000203989			RHOXF2B	-	-
1	ENSG00000117000	Rlf	Rlf	RLF	rlf	-	0	44.71	Xetrov90005436	0	43.73	ENSMUSG00000049878
1	ENSG00000069667	Rora	Rora	RORA	rora	-	0	89.25	Xetrov90008606	0	89.63	ENSMUSG00000032238
1	ENSG00000198963	Rorb	Rorb	RORB	rorb	-	0	92.59	Xetrov90002276	0	92.37	ENSMUSG00000036192
2	ENSG00000198963	"		"	rorb.2	rorb.2/rorb.2/	6e-145	58.02	Xetrov90001414	2e-145	57.8	ENSMUSG00000036192
1	ENSG00000143365	Rorc	Rorc	RORC	rorc	-	4e-53	41.78	Xetrov90029275	6e-52	42.52	ENSMUSG00000028150
1	ENSG00000254553			RP1-27O5.3	-	-
1	ENSG00000179240			RP11-111M22.2	-	-
1	ENSG00000258064			RP11-293I14.2	-	-
1	ENSG00000283013		AI854703	RP11-511P7.5	-	-
1	ENSG00000267281			RP11-793H13.10	-	-
1	ENSG00000273049			RP11-834C11.12	-	-
1	ENSG00000264668			RP13-582O9.6	-	-
1	ENSG00000275018			RP5-1022E24.6	-	-
1	ENSG00000124782	Rreb1	Rreb1	RREB1	rreb1	-	0	56.94	Xetrov90016538	0	55.07	ENSMUSG00000039087
1	ENSG00000159216	Runx1	Runx1	RUNX1	runx1	-	0	88.7	Xetrov90004050	0	87.17	ENSMUSG00000022952
1	ENSG00000124813	Runx2	Runx2	RUNX2	runx2	-	0	88.25	Xetrov90015277	0	86.59	ENSMUSG00000039153
1	ENSG00000020633	Runx3	Runx3	RUNX3	runx3	-	0	77.35	Xetrov90005443	2e-180	76.46	ENSMUSG00000070691
1	ENSG00000186350	Rxra	Rxra	RXRA	rxra	-	0	87.27	Xetrov90026886	0	88.18	ENSMUSG00000015846
1	ENSG00000231321	Rxrb		RXRB	rxrb	-	0	78.37	Xetrov90020793	0	78.06	ENSMUSG00000039656
1	ENSG00000206289			RXRB	-	-
1	ENSG00000227322			RXRB	-	-
1	ENSG00000235712			RXRB	-	-
1	ENSG00000204231		Rxrb	RXRB	-	-
1	ENSG00000228333			RXRB	-	-
1	ENSG00000143171	Rxrg	Rxrg	RXRG	rxrg	-	0	76.18	Xetrov90012344	0	76.18	ENSMUSG00000015843
1	ENSG00000103449	Sall1	Sall1	SALL1	sall1	-	0	76.95	Xetrov90011338	0	74.24	ENSMUSG00000031665
1	ENSG00000165821	Sall2	Sall2	SALL2	sall2	-	0	41.3	Xetrov90002564	0	41.34	ENSMUSG00000049532
1	ENSG00000277015	Sall3		SALL3	sall3	-	0	71.93	Xetrov90015832	0	63.8	ENSMUSG00000024565
1	ENSG00000263310			SALL3	-	-
1	ENSG00000256463		Sall3	SALL3	-	-
1	ENSG00000101115	Sall4	Sall4	SALL4	sall4	-	0	51.5	Xetrov90025248	0	47.29	ENSMUSG00000027547
1	ENSG00000182568	Satb1	Satb1	SATB1	satb1	-	0	87.7	Xetrov90016468	0	87.06	ENSMUSG00000023927
1	ENSG00000119042	Satb2	Satb2	SATB2	satb2	-	0	86.02	Xetrov90023933	0	86.02	ENSMUSG00000038331
1	ENSG00000261678	Scrt1	Scrt1	SCRT1	scrt2	-	2e-101	62.14	v7v9:Xetro.K02880	4e-100	61.17	ENSMUSG00000048385
1	ENSG00000215397		Scrt2	SCRT2	-	-
1	ENSG00000260428		Scx	SCX	-	-
1	ENSG00000274529	Sebox	Sebox	SEBOX	sebox	-	3e-12	31.85	Xetrov90004300	1e-14	32.31	ENSMUSG00000001103
1	ENSG00000185960	Shox2		SHOX	shox	-	2e-144	86.15	Xetrov90005927	1e-94	59.13	ENSMUSG00000027833
1	ENSG00000168779	Shox2	Shox2	SHOX2	shox2	-	3e-145	81.98	Xetrov90014507	3e-146	81.68	ENSMUSG00000027833
1	ENSG00000112246	Sim1	Sim1	SIM1	sim1	-	0	85.27	Xetrov90013450	0	85.27	ENSMUSG00000019913
1	ENSG00000126778	Six1	Six1	SIX1	six1	-	6e-157	94.37	Xetrov90021521	2e-156	94.01	ENSMUSG00000051367
1	ENSG00000170577	Six2	Six2	SIX2	six2	-	2e-148	88.51	Xetrov90013150	1e-149	87.92	ENSMUSG00000024134
1	ENSG00000138083	Six3	Six3	SIX3	six3	-	3e-153	82.58	Xetrov90013149	2e-152	82.04	ENSMUSG00000038805
1	ENSG00000100625	Six4	Six4	SIX4	six4	-	0	60.91	Xetrov90021520	0	60.49	ENSMUSG00000034460
1	ENSG00000177045		Six5	SIX5	-	-
1	ENSG00000184302	Six6	Six6	SIX6	six6	-	5e-130	92.68	Xetrov90021522	4e-130	93.09	ENSMUSG00000021099
1	ENSG00000170365	Smad1	Smad1	SMAD1	smad1	-	0	91.38	Xetrov90000943	0	90.87	ENSMUSG00000031681
1	ENSG00000175387	Smad2	Smad2	SMAD2	smad3	smad3/smad3/	0	98.63	Xetrov90003794	0	98.63	ENSMUSG00000024563
1	ENSG00000166949	Smad3	Smad3	SMAD3	smad2	smad2/smad2/smad3	0	95.54	Xetrov90009273	0	95.54	ENSMUSG00000032402
1	ENSG00000141646	Smad4	Smad4	SMAD4	smad4.1	smad4.1/smad4.1/smad4	0	91.68	Xetrov90003776	0	91.32	ENSMUSG00000024515
2	ENSG00000141646	"		"	smad4.2	/smad4.2/	1e-69	89.86	Xetrov90029894	1e-69	89.86	ENSMUSG00000024515
1	ENSG00000113658		Smad5	SMAD5	-	-
1	ENSG00000137834	Smad6	Smad6	SMAD6	smad6	-	8e-129	68.83	Xetrov90009275	2e-127	68.21	ENSMUSG00000036867
2	ENSG00000137834	"		"	smad6.2	smad6.2/smad6.2/	5e-88	52.42	Xetrov90030643	5e-87	52.16	ENSMUSG00000036867
1	ENSG00000101665	Smad7	Smad7	SMAD7	smad7	smad7/smad7/	0	78.27	Xetrov90003783	0	77.8	ENSMUSG00000025880
1	ENSG00000120693	Smad9	Smad9	SMAD9	smad9	-	0	86.54	Xetrov90006652	0	83.69	ENSMUSG00000027796
1	ENSG00000173473	Smarcc1	Smarcc1	SMARCC1	smarcc1	-	0	75.67	Xetrov90027406	0	77.39	ENSMUSG00000032481
1	ENSG00000139613	Smarcc2	Smarcc2	SMARCC2	smarcc2	-	0	73.37	Xetrov90006241	0	73.22	ENSMUSG00000025369
1	ENSG00000073584	Smarce1	Smarce1	SMARCE1	smarce1	-	6e-124	63.85	Xetrov90028513	6e-125	64.38	ENSMUSG00000037935
1	ENSG00000124216		Snai1	SNAI1	-	-
1	ENSG00000019549	Snai2	Snai2	SNAI2	snai2	-	3e-142	88.81	Xetrov90016785	5e-144	88.85	ENSMUSG00000022676
2	ENSG00000019549	"		"	snai1	snai1/snai1/snai2.2	3e-106	69.57	Xetrov90025269	6e-107	70.07	ENSMUSG00000022676
1	ENSG00000185669	Snai3	Snai3	SNAI3	snai3	-	6e-67	46.82	Xetrov90011435	3e-61	46.53	ENSMUSG00000006587
1	ENSG00000165684	Snapc4	Snapc4	SNAPC4	snapc4	-	0	36.86	Xetrov90005363	0	37.11	ENSMUSG00000036281
1	ENSG00000165643		Sohlh1	SOHLH1	-	-
1	ENSG00000120669			SOHLH2	-	-
1	ENSG00000182968	Sox1	Sox1	SOX1	sox1	sox1/sox1/	1e-158	72.9	Xetrov90005954	1e-158	72.66	ENSMUSG00000096014
1	ENSG00000100146	Sox10	Sox10	SOX10	sox10	-	0	72.55	Xetrov90012438	0	72.98	ENSMUSG00000033006
1	ENSG00000176887	Sox11	Sox11	SOX11	sox11	-	2e-137	62.44	Xetrov90015107	1e-131	64.52	ENSMUSG00000063632
1	ENSG00000177732	Sox12	Sox12	SOX12	sox12	-	2e-44	38.68	v4:scaffold_1530:21604-22338	2e-45	38.6	ENSMUSG00000051817
1	ENSG00000143842	Sox13	Sox13	SOX13	sox13	-	2e-158	59.55	Xetrov90004971	1e-160	55.78	ENSMUSG00000070643
1	ENSG00000168875	Sox14	Sox14	SOX14	sox14	-	3e-125	88.75	Xetrov90015052	1e-125	89.17	ENSMUSG00000053747
1	ENSG00000129194	Sox15	Sox15	SOX15	sox15	-	2e-30	46.2	xt7:1012072381	1e-27	42.7	ENSMUSG00000041287
1	ENSG00000164736	Sox17	Sox17	SOX17	sox17a	sox17a/sox17a/sox17	8e-108	49.51	Xetrov90016800	6e-104	47.95	ENSMUSG00000025902
2	ENSG00000164736	"		"	sox17b.1	sox17b.1/sox17b.1/sox17.2	1e-60	40.77	Xetrov90016802	4e-60	39.28	ENSMUSG00000025902
3	ENSG00000164736	"		"	sox17b.2	sox17b.2/sox17b.2/sox17.3	6e-57	40.53	Xetrov90016803	3e-56	38.8	ENSMUSG00000025902
1	ENSG00000203883	Sox18	Sox18	SOX18	sox18	-	3e-57	49.82	Xetrov90030522	1e-53	47.04	ENSMUSG00000046470
1	ENSG00000181449	Sox2	Sox2	SOX2	sox2	-	7e-161	87.38	Xetrov90014375	9e-162	87.46	ENSMUSG00000074637
1	ENSG00000125285	Sox21	Sox21	SOX21	sox21	sox21/sox21/	4e-129	84.23	Xetrov90006036	1e-128	83.87	ENSMUSG00000061517
1	ENSG00000134595	Sox3	Sox3	SOX3	sox3	-	1e-118	61.82	Xetrov90020478	3e-118	61.7	ENSMUSG00000045179
1	ENSG00000039600	Sox30	Sox30	SOX30	sox30	-	4e-36	28.33	Xetrov90007321	2e-33	26.92	ENSMUSG00000040489
2	ENSG00000039600	"		"	sox30	/sox30/	6e-36	28.88	Xetrov90007326	1e-34	27.99	ENSMUSG00000040489
1	ENSG00000124766	Sox4	Sox4	SOX4	sox4	-	4e-138	60.87	Xetrov90015871	1e-136	63.47	ENSMUSG00000076431
1	ENSG00000134532	Sox5	Sox5	SOX5	sox5	-	0	78.25	Xetrov90028071	0	76.83	ENSMUSG00000041540
1	ENSG00000110693	Sox6	Sox6	SOX6	sox6	-	0	83.73	Xetrov90029927	0	78.96	ENSMUSG00000051910
1	ENSG00000171056	Sox7		SOX7	sox7	-	3e-133	65.38	Xetrov90026112	3e-128	63.61	ENSMUSG00000063060
1	ENSG00000005513	Sox8	Sox8	SOX8	sox8	-	3e-177	68.58	Xetrov90023187	0	72	ENSMUSG00000024176
1	ENSG00000125398	Sox9	Sox9	SOX9	sox9	-	0	80.66	Xetrov90025181	0	81.37	ENSMUSG00000000567
1	ENSG00000185591	Sp1	Sp1	SP1	sp1	-	0	69.95	Xetrov90006518	0	69.43	ENSMUSG00000001280
1	ENSG00000067066			SP100	-	-
1	ENSG00000135899	Sp140		SP110	sp110	sp110/sp110/sp140l	2e-25	39.87	Xetrov90014897	3e-25	35.98	ENSMUSG00000070031
1	ENSG00000079263			SP140	-	-
1	ENSG00000185404	Sp140		SP140L	sp110	sp110/sp110/sp140l	3e-24	34.76	Xetrov90014897	3e-25	35.98	ENSMUSG00000070031
1	ENSG00000167182	Sp2	Sp2	SP2	sp2	-	0	61.93	Xetrov90024743	0	61.55	ENSMUSG00000018678
1	ENSG00000172845	Sp3	Sp3	SP3	sp3	-	0	71.72	Xetrov90024253	0	71.58	ENSMUSG00000027109
1	ENSG00000105866	Sp4	Sp4	SP4	sp4	-	0	82.56	Xetrov90016032	0	82.17	ENSMUSG00000025323
1	ENSG00000204335	Sp5	Sp5	SP5	sp5	-	4e-148	66.67	Xetrov90024287	2e-146	65.94	ENSMUSG00000075304
2	ENSG00000204335	"		"	sp5l	gli1.2/sp5l/sp5.2	2e-81	45.88	Xetrov90006342	2e-81	46.27	ENSMUSG00000075304
1	ENSG00000189120	Sp6	Sp6	SP6	sp6	-	7e-91	50.68	Xetrov90024742	2e-90	50.55	ENSMUSG00000038560
1	ENSG00000170374	Sp7	Sp7	SP7	sp7	-	4e-135	56.73	Xetrov90006519	5e-132	56.05	ENSMUSG00000060284
1	ENSG00000164651	Sp8	Sp8	SP8	sp8	-	0	72.54	Xetrov90016033	0	70.19	ENSMUSG00000048562
1	ENSG00000217236	Sp9	Sp9	SP9	sp9	-	0	79.19	Xetrov90024249	0	79.19	ENSMUSG00000068859
1	ENSG00000124664	Spdef	Spdef	SPDEF	spdef	-	2e-121	66.67	Xetrov90004983	7e-115	70.83	ENSMUSG00000024215
1	ENSG00000066336	Spi1	Spi1	SPI1	spi1	-	7e-100	69.37	Xetrov90010332	8e-93	68.08	ENSMUSG00000002111
1	ENSG00000269404	Spib		SPIB	spib	-	2e-54	48.88	Xetrov90019401	5e-53	48.72	ENSMUSG00000008193
1	ENSG00000166211	Spic	Spic	SPIC	spic	-	4e-49	59.63	Xetrov90007799	4e-45	60.13	ENSMUSG00000004359
1	ENSG00000072310	Srebf1	Srebf1	SREBF1	srebf1	-	0	54.55	Xetrov90023116	0	54.28	ENSMUSG00000020538
1	ENSG00000198911	Srebf2	Srebf2	SREBF2	srebf2	-	0	68.59	Xetrov90012380	0	68.01	ENSMUSG00000022463
1	ENSG00000112658	Srf	Srf	SRF	srf	/srf/	1e-31	62.02	Xetrov90027793	4e-32	58.04	ENSMUSG00000015605
1	ENSG00000184895		Sry	SRY	-	-
1	ENSG00000149136	Ssrp1	Ssrp1	SSRP1	ssrp1	-	0	79.52	Xetrov90018337	0	79.35	ENSMUSG00000027067
1	ENSG00000147488	St18	St18	ST18	st18	-	0	64.27	Xetrov90016789	0	60.64	ENSMUSG00000033740
1	ENSG00000115415	Stat1	Stat1	STAT1	stat1	-	0	80.51	Xetrov90023886	0	79.55	ENSMUSG00000026104
1	ENSG00000170581	Stat2	Stat2	STAT2	stat2	-	3e-176	46.42	Xetrov90006274	2e-168	43.17	ENSMUSG00000040033
1	ENSG00000168610	Stat3	Stat3	STAT3	stat3.1	stat3.1/stat3.1/stat3	0	90.41	Xetrov90025921	0	88.59	ENSMUSG00000004040
2	ENSG00000168610	"		"	stat3.2	-	0	91.89	Xetrov90025922	0	91.89	ENSMUSG00000004040
3	ENSG00000168610	"		"	stat3.3	stat3.2/stat3.3/	0	91.3	Xetrov90026198	0	91.3	ENSMUSG00000004040
1	ENSG00000138378	Stat4	Stat4	STAT4	stat4	-	8e-94	71.06	Xetrov90023882	3e-95	72.77	ENSMUSG00000062939
1	ENSG00000126561		Stat5a	STAT5A	-	-
1	ENSG00000173757	Stat5b	Stat5b	STAT5B	stat5b	-	0	86.06	Xetrov90025924	0	85.93	ENSMUSG00000020919
1	ENSG00000166888	Stat6	Stat6	STAT6	stat6	-	0	48.66	Xetrov90006311	0	47.83	ENSMUSG00000002147
1	ENSG00000165730	Stox1	Stox1	STOX1	stox1	-	0	41.21	Xetrov90017871	9e-144	36.76	ENSMUSG00000036923
1	ENSG00000173320	Stox2	Stox2	STOX2	stox2	/stox2/	0	78.65	Xetrov90000755	0	78.42	ENSMUSG00000038143
1	ENSG00000113387	Sub1	Sub1	SUB1	sub1	RNAp2cf4/sub1/	6e-52	80.62	Xetrov90003696	3e-50	78.29	ENSMUSG00000022205
1	ENSG00000164458	T	T	T	t	-	0	73.88	Xetrov90013794	0	74.23	ENSMUSG00000062327
2	ENSG00000164458	"		"	t2	t2/t2/t.2	0	70.25	Xetrov90013793	0	71.07	ENSMUSG00000062327
1	ENSG00000277104	Tada2a		TADA2A	tada2a	-	0	84.84	Xetrov90004738	0	83.71	ENSMUSG00000018651
1	ENSG00000276234		Tada2a	TADA2A	-	-
1	ENSG00000173011	Tada2b	Tada2b	TADA2B	tada2b	-	0	91.19	Xetrov90000512	0	91.19	ENSMUSG00000029196
1	ENSG00000162367	Tal1	Tal1	TAL1	tal1	-	1e-80	66.53	Xetrov90011870	5e-83	67.9	ENSMUSG00000028717
1	ENSG00000186051	Tal2	Tal2	TAL2	tal2	-	2e-33	70.19	Xetrov90002112	5e-31	65.38	ENSMUSG00000028417
1	ENSG00000255104			TBC1D26	-	-
1	ENSG00000136535	Tbr1	Tbr1	TBR1	tbr1	-	0	85.61	Xetrov90024348	0	85.59	ENSMUSG00000035033
1	ENSG00000184058	Tbx1	Tbx1	TBX1	tbx1	-	0	71.11	Xetrov90003011	0	73.41	ENSMUSG00000009097
1	ENSG00000167800		Tbx10	TBX10	-	-
1	ENSG00000092607	Tbx15	Tbx15	TBX15	tbx15	-	0	82.42	Xetrov90029113	0	82.42	ENSMUSG00000027868
1	ENSG00000112837	Tbx18	Tbx18	TBX18	tbx18	-	0	75.53	Xetrov90014265	0	75.36	ENSMUSG00000032419
1	ENSG00000143178		Tbx19	TBX19	-	-
1	ENSG00000121068	Tbx2	Tbx2	TBX2	tbx2	-	0	68.26	Xetrov90005516	0	68.62	ENSMUSG00000000093
1	ENSG00000164532	Tbx20	Tbx20	TBX20	tbx20	-	0	89.71	Xetrov90016503	0	90.34	ENSMUSG00000031965
1	ENSG00000073861	Tbx21	Tbx21	TBX21	tbx21	-	2e-89	46.93	Xetrov90024737	2e-92	46.07	ENSMUSG00000001444
1	ENSG00000277800	Tbx22		TBX22	tbx22	-	0	57.25	Xetrov90020576	0	55.21	ENSMUSG00000031241
1	ENSG00000122145		Tbx22	TBX22	-	-
1	ENSG00000135111	Tbx3	Tbx3	TBX3	tbx3	-	0	75.68	Xetrov90002701	0	73.36	ENSMUSG00000018604
1	ENSG00000121075	Tbx4	Tbx4	TBX4	tbx4	-	0	87.34	Xetrov90005515	0	88.84	ENSMUSG00000000094
1	ENSG00000089225	Tbx5	Tbx5	TBX5	tbx5	-	0	83.16	Xetrov90002704	0	83.26	ENSMUSG00000018263
1	ENSG00000149922	Tbx6	Tbx6	TBX6	tbx6	-	9e-102	48.56	xt7:1012071325	2e-100	47.72	ENSMUSG00000030699
2	ENSG00000149922	"		"	vegt	vegt/vegt/tbx6.2	3e-64	53.96	Xetrov90002928	4e-65	53.22	ENSMUSG00000030699
1	ENSG00000140262	Tcf12	Tcf12	TCF12	tcf12	-	0	82.59	Xetrov90008741	0	79.89	ENSMUSG00000032228
1	ENSG00000125878	Tcf15	Tcf15	TCF15	tcf15	-	5e-56	67.24	Xetrov90030829	6e-56	67.84	ENSMUSG00000068079
2	ENSG00000125878	"		"	-	//tcf15.2	6e-56	67.24	Xetrov90025752	8e-56	67.84	ENSMUSG00000068079
3	ENSG00000125878	"		"	-	//tcf15.3	3e-40	55.56	Xetrov90005866	3e-41	57.87	ENSMUSG00000068079
1	ENSG00000118526	Tcf21	Tcf21	TCF21	tcf21	-	2e-87	87.71	Xetrov90013427	4e-87	86.59	ENSMUSG00000045680
1	ENSG00000163792	Tcf23	Tcf23	TCF23	tcf23	-	1e-33	76.92	Xetrov90028290	8e-34	76.92	ENSMUSG00000006642
2	ENSG00000163792	"		"	-	//tcf23.2	5e-25	74.03	Xetrov90028298	4e-25	74.03	ENSMUSG00000006642
1	ENSG00000261787	Tcf24	Tcf24	TCF24	tcf24	tcf24/tcf24/	3e-44	60.45	Xetrov90016881	2e-42	67.61	ENSMUSG00000099032
1	ENSG00000071564	Tcf3	Tcf3	TCF3	tcf3	-	0	61.13	Xetrov90001421	0	59.04	ENSMUSG00000020167
1	ENSG00000196628	Tcf4	Tcf4	TCF4	tcf4	-	0	86.11	Xetrov90003739	0	85.49	ENSMUSG00000053477
1	ENSG00000081059	Tcf7l2	Tcf7	TCF7	tcf7	-	7e-133	56.57	Xetrov90007356	4e-127	49.32	ENSMUSG00000024985
1	ENSG00000152284	Tcf7l1	Tcf7l1	TCF7L1	tcf7l1	-	0	74	Xetrov90009039	0	72.54	ENSMUSG00000055799
1	ENSG00000148737	Tcf7l2	Tcf7l2	TCF7L2	tcf7l2	-	0	85.01	Xetrov90030375	0	85.14	ENSMUSG00000024985
1	ENSG00000101190	Tcfl5	Tcfl5	TCFL5	tcfl5	-	1e-54	46.02	Xetrov90028712	1e-54	44.48	ENSMUSG00000038932
1	ENSG00000187079	Tead1	Tead1	TEAD1	tead2	tead4/tead2/tead1	0	77.29	Xetrov90019254	0	78.71	ENSMUSG00000055320
2	ENSG00000187079	"		"	tead1-3p	-	1e-73	97.78	v7v9:Xetro.D00063	3e-73	97.04	ENSMUSG00000055320
3	ENSG00000187079	"		"	tead1-5p	-	5e-56	91.07	Xetrov90028353	3e-55	89.29	ENSMUSG00000055320
1	ENSG00000074219			TEAD2	-	-
1	ENSG00000007866		Tead3	TEAD3	-	-
1	ENSG00000197905		Tead4	TEAD4	-	-
1	ENSG00000167074	Tef	Tef	TEF	tef	-	2e-101	65.58	Xetrov90012427	6e-103	66.61	ENSMUSG00000022389
1	ENSG00000147601	Terf1	Terf1	TERF1	terf1	-	5e-73	36.35	Xetrov90016910	4e-67	35.93	ENSMUSG00000025925
1	ENSG00000132604	Terf2	Terf2	TERF2	terf2	-	8e-85	39	Xetrov90011495	1e-84	38.96	ENSMUSG00000031921
1	ENSG00000108064	Tfam	Tfam	TFAM	tfam	tfam/tfam/	8e-50	42.68	Xetrov90017475	8e-56	46.78	ENSMUSG00000003923
1	ENSG00000137203	Tfap2a	Tfap2a	TFAP2A	tfap2a	-	0	91.73	Xetrov90016561	0	92.04	ENSMUSG00000021359
1	ENSG00000008196	Tfap2b	Tfap2b	TFAP2B	tfap2b	-	0	95.6	Xetrov90026138	0	95.53	ENSMUSG00000025927
1	ENSG00000087510	Tfap2c	Tfap2c	TFAP2C	tfap2c	-	0	70.14	Xetrov90025902	4e-175	68.58	ENSMUSG00000028640
1	ENSG00000008197	Tfap2d	Tfap2d	TFAP2D	tfap2d	-	0	92.92	Xetrov90026140	0	92.7	ENSMUSG00000042596
1	ENSG00000116819	Tfap2e	Tfap2e	TFAP2E	tfap2e	-	0	75.04	Xetrov90004913	4e-175	73.12	ENSMUSG00000042477
1	ENSG00000090447	Tfap4	Tfap4	TFAP4	tfap4	-	7e-150	82.49	Xetrov90023282	7e-150	81.9	ENSMUSG00000005718
1	ENSG00000135457	Tfcp2	Tfcp2	TFCP2	tfcp2	-	0	90.63	Xetrov90006377	0	88.67	ENSMUSG00000009733
1	ENSG00000115112	Tfcp2l1	Tfcp2l1	TFCP2L1	ubp1	ubp1/ubp1/tfcp2l1	5e-145	53.39	Xetrov90024702	1e-144	53.08	ENSMUSG00000026380
2	ENSG00000115112	"		"	tfcp2l1-3p	-	5e-134	75.59	Xetrov90026006	1e-131	74	ENSMUSG00000026380
3	ENSG00000115112	"		"	tfcp2l1-5p	/tfcp2l1-5p/	3e-20	90	Xetrov90026005	2e-20	90	ENSMUSG00000026380
1	ENSG00000198176	Tfdp1		TFDP1	tfdp1	-	0	82.2	Xetrov90005931	0	82.93	ENSMUSG00000038482
1	ENSG00000114126	Tfdp2	Tfdp2	TFDP2	tfdp2	-	4e-157	72.15	Xetrov90015004	5e-156	70.89	ENSMUSG00000032411
1	ENSG00000183434			TFDP3	-	-
1	ENSG00000068323		Tfe3	TFE3	-	-
1	ENSG00000112561	Tfeb	Tfeb	TFEB	tfeb	-	8e-140	57.88	Xetrov90005029	3e-139	57.38	ENSMUSG00000023990
1	ENSG00000105967	Mitf	Tfec	TFEC	tfec	-	2e-108	60.28	Xetrov90008143	2e-87	46.39	ENSMUSG00000035158
1	ENSG00000177426	Tgif1	Tgif1	TGIF1	tgif1	-	2e-113	73.9	Xetrov90016662	3e-109	71.32	ENSMUSG00000047407
1	ENSG00000118707	Tgif2	Tgif2	TGIF2	tgif2	-	8e-53	49.39	Xetrov90025377	3e-52	52.63	ENSMUSG00000062175
1	ENSG00000259399		1110008F13Rik	TGIF2-C20orf24	-	-
1	ENSG00000153779			TGIF2LX	-	-
1	ENSG00000176679			TGIF2LY	-	-
1	ENSG00000131931	Thap1	Thap1	THAP1	thap1	-	3e-33	52.45	Xetrov90001975	4e-33	58.58	ENSMUSG00000037214
1	ENSG00000129028			THAP10	-	-
1	ENSG00000168286	Thap11	Thap11	THAP11	thap11	-	2e-73	48.11	Xetrov90011236	3e-74	50.16	ENSMUSG00000036442
1	ENSG00000173451	Thap2	Thap2	THAP2	thap2	-	4e-33	43.71	Xetrov90005632	5e-34	45.18	ENSMUSG00000020137
2	ENSG00000173451	Thap3		"	-	unnamed//thap2.2	3e-18	35.98	Xetrov90001890	1e-20	34.86	ENSMUSG00000039759
1	ENSG00000041988		Thap3	THAP3	-	-
1	ENSG00000176946	Thap4	Thap4	THAP4	thap4	-	7e-67	50.15	Xetrov90014860	1e-97	40.07	ENSMUSG00000026279
2	ENSG00000176946	"		"	-	unnamed//thap4.2	2e-14	44.71	Xetrov90001473	2e-14	44.71	ENSMUSG00000026279
1	ENSG00000177683	Thap4		THAP5	thap5	-	3e-59	36.18	Xetrov90008117	4e-15	45.56	ENSMUSG00000026279
1	ENSG00000174796			THAP6	-	-
1	ENSG00000184436	Thap7	Thap7	THAP7	thap7	-	4e-86	44.17	Xetrov90018948	9e-85	44.24	ENSMUSG00000022760
1	ENSG00000161277			THAP8	-	-
1	ENSG00000168152	Thap3		THAP9	-	//thap9	7e-59	23.48	Xetrov90008353	5e-21	33.5	ENSMUSG00000039759
1	ENSG00000126351	Thra	Thra	THRA	thra	-	0	86.43	Xetrov90028491	0	86.43	ENSMUSG00000058756
1	ENSG00000151090	Thrb	Thrb	THRB	thrb	-	0	90.79	Xetrov90016450	0	88.5	ENSMUSG00000021779
1	ENSG00000107807	Tlx1	Tlx1	TLX1	tlx1	-	1e-127	69.3	Xetrov90017709	1e-126	68.41	ENSMUSG00000025215
1	ENSG00000115297		Tlx2	TLX2	-	-
1	ENSG00000164438	Tlx3	Tlx3	TLX3	tlx3	-	2e-134	81.48	Xetrov90007499	2e-134	81.48	ENSMUSG00000040610
2	ENSG00000164438	"		"	tlx2	tlx2/tlx2/tlx3.2	9e-63	78.57	Xetrov90030876	7e-63	78.57	ENSMUSG00000040610
1	ENSG00000198846	Tox	Tox	TOX	tox	-	0	78.38	Xetrov90016838	0	77.37	ENSMUSG00000041272
1	ENSG00000124191	Tox2	Tox2	TOX2	tox2	-	0	66.99	Xetrov90025437	0	66.93	ENSMUSG00000074607
1	ENSG00000103460	Tox3	Tox3	TOX3	tox3	-	0	78.17	Xetrov90011336	0	76.96	ENSMUSG00000043668
1	ENSG00000092203	Tox4	Tox4	TOX4	tox4	-	0	65.27	Xetrov90002568	0	65.46	ENSMUSG00000016831
1	ENSG00000141510	Trp53	Trp53	TP53	tp53	-	1e-94	50.13	Xetrov90028537	2e-91	51.66	ENSMUSG00000059552
1	ENSG00000073282	Trp63	Trp63	TP63	tp63	-	0	88.83	Xetrov90014441	0	89	ENSMUSG00000022510
1	ENSG00000078900	Trp73	Trp73	TP73	tp73	-	0	80.75	Xetrov90018928	0	81.73	ENSMUSG00000029026
1	ENSG00000178928			TPRX1	-	-
1	ENSG00000180438			TPRXL	-	-
1	ENSG00000104447		Trps1	TRPS1	-	-
1	ENSG00000179981	Tshz1	Tshz1	TSHZ1	tshz1	/tshz1/	0	84.99	Xetrov90027128	0	84.27	ENSMUSG00000046982
1	ENSG00000182463	Tshz2	Tshz2	TSHZ2	tshz2	-	0	69.96	Xetrov90025246	0	68.45	ENSMUSG00000047907
1	ENSG00000121297	Tshz3	Tshz3	TSHZ3	tshz3	-	0	86.96	Xetrov90010684	0	87.14	ENSMUSG00000021217
1	ENSG00000171045	Prdm11		TSNARE1	tsnare1	-	2e-35	53.62	Xetrov90017243	2e-24	30.27	ENSMUSG00000075028
2	ENSG00000171045	Prdm11		"	-	//tsnare1.2	2e-19	36.22	Xetrov90027107	1e-11	26.6	ENSMUSG00000075028
3	ENSG00000171045	Mypop		"	-	//tsnare1.3	2e-11	29.23	Xetrov90015446	1e-10	23.39	ENSMUSG00000048481
4	ENSG00000171045	Mypop		"	-	//mypop.4	3e-10	22.71	Xetrov90018600	3e-10	34.12	ENSMUSG00000048481
1	ENSG00000125482	Ttf1	Ttf1	TTF1	ttf1	ttf1/ttf1/	1e-80	27.48	Xetrov90019889	5e-79	26.44	ENSMUSG00000026803
1	ENSG00000166402	Tulp3	Tub	TUB	tulp3	tulp3/tulp3/tub	7e-145	53.69	Xetrov90007085	4e-160	58.2	ENSMUSG00000001521
2	ENSG00000166402	"		"	tulp2	tulp2/tulp2/tub.2	4e-130	48.82	Xetrov90019280	2e-128	48.64	ENSMUSG00000031028
3	ENSG00000166402	"		"	tulp1	tulp1/tulp1/tub.3	1e-89	91.38	Xetrov90030541	4e-89	90.8	ENSMUSG00000031028
1	ENSG00000112041	Tulp1	Tulp1	TULP1	tub	tub/tub/	2e-135	50.78	Xetrov90004995	2e-132	50.49	ENSMUSG00000037446
1	ENSG00000104804			TULP2	-	-
1	ENSG00000078246		Tulp3	TULP3	-	-
1	ENSG00000130338	Tulp4	Tulp4	TULP4	tulp4	-	0	78.06	Xetrov90013550	0	78.59	ENSMUSG00000034377
1	ENSG00000122691	Twist1	Twist1	TWIST1	twist1	-	7e-65	70.3	Xetrov90016043	7e-65	68.93	ENSMUSG00000035799
1	ENSG00000233608	Twist2	Twist2	TWIST2	twist2	-	4e-53	66.46	Xetrov90006421	3e-53	66.46	ENSMUSG00000007805
1	ENSG00000153560		Ubp1	UBP1	-	-
1	ENSG00000108312	Ubtf	Ubtf	UBTF	ubtf	-	0	70.94	Xetrov90024993	0	70.81	ENSMUSG00000020923
2	ENSG00000108312	"		"	ubtf.2	ubtf.2/ubtf.2/	2e-53	53.06	Xetrov90024878	2e-53	53.06	ENSMUSG00000020923
1	ENSG00000255009		Ubtfl1	UBTFL1	-	-
1	ENSG00000164853	Uncx	Uncx	UNCX	uncx	-	7e-141	66.26	Xetrov90023553	7e-141	65.47	ENSMUSG00000029546
1	ENSG00000158773	Usf1	Usf1	USF1	usf1	-	6e-144	84.19	xt7:1012073162	8e-143	83.55	ENSMUSG00000026641
1	ENSG00000105698	Usf2	Usf2	USF2	usf2	-	9e-140	76.33	Xetrov90030480	3e-145	83.36	ENSMUSG00000058239
1	ENSG00000176542	Usf3	Usf3	USF3	usf3	kiaa2018/usf3/	0	51.2	Xetrov90030700	0	50.26	ENSMUSG00000068284
1	ENSG00000171794		Utf1	UTF1	-	-
1	ENSG00000148704	Vax1	Vax1	VAX1	vax1	-	4e-29	100	v7v9:Xetro.K04205	3e-29	100	ENSMUSG00000006270
2	ENSG00000148704	"		"	vax1	/vax1/	2e-27	92.06	Xetrov90028103	1e-27	92.06	ENSMUSG00000006270
1	ENSG00000116035	Vax2	Vax2	VAX2	vax2	-	8e-82	61.69	Xetrov90000258	3e-78	60	ENSMUSG00000034777
1	ENSG00000111424	Vdr	Vdr	VDR	vdr	-	0	74.13	Xetrov90006418	1e-180	74.64	ENSMUSG00000022479
1	ENSG00000151650	Barhl1		VENTX	ventx1.2	ventx1.2/ventx1.2/ventx	1e-19	39.29	Xetrov90017638	5e-17	35.64	ENSMUSG00000026805
2	ENSG00000151650	Vax1		"	ventx3.1	ventx3.1/ventx3.1/ventx.2	2e-18	31.42	Xetrov90017639	2e-12	32.14	ENSMUSG00000006270
3	ENSG00000151650	Nkx1-1		"	ventx2.2	ventx2.2/ventx2.2/ventx.3	8e-18	42.31	Xetrov90017640	5e-17	31.9	ENSMUSG00000029112
4	ENSG00000151650	Nkx1-1		"	ventx2.1	ventx2.1/ventx2.1/ventx.4	8e-18	42.31	Xetrov90017642	3e-16	31.9	ENSMUSG00000029112
5	ENSG00000151650	Nkx2-3		"	ventx1.1	ventx1.1/ventx1.1/ventx.5	1e-16	42.28	Xetrov90017641	2e-16	35.37	ENSMUSG00000044220
6	ENSG00000151650	Hoxb3		"	ventx3.2	ventx3.2/ventx3.2/ventx.6	5e-15	36.92	Xetrov90017637	6e-13	35.15	ENSMUSG00000048763
1	ENSG00000136451	Vezf1	Vezf1	VEZF1	vezf1	-	0	77.55	Xetrov90004742	0	77.61	ENSMUSG00000098546
1	ENSG00000100987	Vsx1	Vsx1	VSX1	vsx1	-	8e-91	54.05	Xetrov90013655	7e-80	50.56	ENSMUSG00000033080
1	ENSG00000119614	Vsx2	Vsx2	VSX2	vsx2	-	2e-115	66.63	Xetrov90021101	2e-124	69.04	ENSMUSG00000021239
1	ENSG00000198554	Wdhd1	Wdhd1	WDHD1	wdhd1	-	0	64.42	Xetrov90021354	0	61.85	ENSMUSG00000037572
1	ENSG00000109685	Whsc1	Whsc1	WHSC1	whsc1	-	0	67.61	Xetrov90000387	0	67.51	ENSMUSG00000057406
1	ENSG00000184937	Wt1	Wt1	WT1	wt1	-	0	79.16	Xetrov90010390	0	78.27	ENSMUSG00000016458
1	ENSG00000100219	Xbp1	Xbp1	XBP1	xbp1	-	4e-80	50.69	Xetrov90003227	2e-36	57.91	ENSMUSG00000020484
1	ENSG00000065978	Ybx1		YBX1	ybx1	-	2e-147	78.35	Xetrov90018683	4e-147	78.22	ENSMUSG00000028639
2	ENSG00000065978	Ybx2		"	ybx2	-	4e-16	47.06	Xetrov90026842	1e-16	56	ENSMUSG00000018554
1	ENSG00000006047		Ybx2	YBX2	-	-
1	ENSG00000060138	Ybx3	Ybx3	YBX3	ybx3	csda/ybx3/	8e-87	69.36	Xetrov90017522	6e-87	69.79	ENSMUSG00000030189
1	ENSG00000100811	Yy1		YY1	yy1	-	0	82.41	Xetrov90021379	0	82.17	ENSMUSG00000021264
1	ENSG00000230797		Yy2	YY2	-	-
1	ENSG00000214717	Zbed4		ZBED1	-	//zbed1	0	78.3	Xetrov90004430	1e-29	22.66	ENSMUSG00000034333
2	ENSG00000214717	Zbed4		"	zbed1	zbed1/zbed1/zbed1.2	0	78.16	Xetrov90004432	4e-29	22.51	ENSMUSG00000034333
3	ENSG00000214717	Prdm9		"	-	//zbed1.3	7e-53	26.43	Xetrov90019186	4e-41	44.15	ENSMUSG00000051977
4	ENSG00000214717	Zbed4		"	-	//zbed1.4	6e-49	29.86	Xetrov90013416	5e-34	27.45	ENSMUSG00000034333
5	ENSG00000214717	Zbed4		"	-	-	1e-46	27.49	Xetrov90001633	2e-33	24.13	ENSMUSG00000034333
6	ENSG00000214717	Zbed4		"	-	-	1e-38	26.02	Xetrov90028532	5e-20	24.65	ENSMUSG00000034333
7	ENSG00000214717	Zbed4		"	-	//zbed1.7	2e-24	29.63	Xetrov90000788	8e-21	22.43	ENSMUSG00000034333
8	ENSG00000214717	Zbed4		"	-	-	4e-21	29.89	Xetrov90025761	3e-09	23.26	ENSMUSG00000034333
1	ENSG00000177494			ZBED2	-	-
1	ENSG00000132846		Zbed3	ZBED3	-	-
1	ENSG00000100426	Zbed4	Zbed4	ZBED4	zbed4	zbed4/zbed4/	0	69	Xetrov90008219	0	68.7	ENSMUSG00000034333
2	ENSG00000100426	"		"	-	-	1e-24	22.68	Xetrov90007942	4e-24	22.82	ENSMUSG00000034333
1	ENSG00000257315	Gm38394		ZBED6	zbed6	zbed6/zbed6/	4e-114	41.13	Xetrov90027101	7e-117	41.35	ENSMUSG00000094410
1	ENSG00000126804	Zbtb1	Zbtb1	ZBTB1	zbtb1	-	0	59.19	Xetrov90021494	0	58.32	ENSMUSG00000033454
1	ENSG00000205189	Zbtb10	Zbtb10	ZBTB10	zbtb10	-	0	50.69	Xetrov90016949	0	51.38	ENSMUSG00000069114
1	ENSG00000066422	Zbtb11	Zbtb11	ZBTB11	zbtb11	-	0	58.01	Xetrov90005735	0	54.43	ENSMUSG00000022601
1	ENSG00000206366	Zbtb12		ZBTB12	zbtb12	-	8e-149	58.88	Xetrov90020873	4e-148	59.92	ENSMUSG00000049823
1	ENSG00000204366		Zbtb12	ZBTB12	-	-
1	ENSG00000234196			ZBTB12	-	-
1	ENSG00000234852			ZBTB12	-	-
1	ENSG00000237900			ZBTB12	-	-
1	ENSG00000198081	Zbtb14	Zbtb14	ZBTB14	zbtb14	zfp161/zbtb14/	0	89.29	Xetrov90016656	0	88.84	ENSMUSG00000049672
1	ENSG00000109906	Zbtb16	Zbtb16	ZBTB16	zbtb16	/zbtb16/	0	78.31	Xetrov90018575	0	78.9	ENSMUSG00000066687
1	ENSG00000116809	Zbtb17	Zbtb17	ZBTB17	zbtb17	-	1e-48	40.57	v4:scaffold_108:2633111-2636173	7e-49	39.73	ENSMUSG00000006215
1	ENSG00000179456	Zbtb18	Zbtb18	ZBTB18	zbtb18	znf238/zbtb18/	0	87.48	Xetrov90013850	0	87.29	ENSMUSG00000063659
2	ENSG00000179456	"		"	zbtb42	znf238.2/zbtb42/zbtb18.2	8e-144	54.46	Xetrov90021452	9e-144	53.9	ENSMUSG00000063659
3	ENSG00000179456	"		"	zbtb3	zbtb3/zbtb3/zbtb18.3	2e-43	46.08	Xetrov90011092	2e-43	45.86	ENSMUSG00000063659
1	ENSG00000181472	Zbtb2	Zbtb2	ZBTB2	zbtb2	-	0	78.6	Xetrov90013460	0	77.09	ENSMUSG00000075327
1	ENSG00000181722	Zbtb20	Zbtb20	ZBTB20	zbtb20	-	0	76.42	Xetrov90003873	0	76.21	ENSMUSG00000022708
2	ENSG00000181722	"		"	zbtb45	zbtb45/zbtb45/zbtb20.2	2e-96	37.31	Xetrov90018943	4e-98	37.62	ENSMUSG00000022708
1	ENSG00000173276	Zbtb21	Zbtb21	ZBTB21	zbtb21	znf295/zbtb21/	0	70.84	Xetrov90003966	0	61.37	ENSMUSG00000046962
1	ENSG00000237056	Zbtb22		ZBTB22	zbtb22	-	3e-138	53.82	Xetrov90020788	3e-138	53.96	ENSMUSG00000051390
1	ENSG00000227780			ZBTB22	-	-
1	ENSG00000236104		Zbtb22	ZBTB22	-	-
1	ENSG00000206280			ZBTB22	-	-
1	ENSG00000229253			ZBTB22	-	-
1	ENSG00000112365	Zbtb24	Zbtb24	ZBTB24	zbtb24	-	0	59.07	Xetrov90014065	0	58.48	ENSMUSG00000019826
1	ENSG00000089775	Zbtb25	Zbtb25	ZBTB25	zbtb25	-	1e-138	57.37	Xetrov90021495	7e-137	56.63	ENSMUSG00000056459
1	ENSG00000171448	Zbtb26	Zbtb26	ZBTB26	zbtb26	-	3e-172	71.85	Xetrov90020107	1e-172	71.15	ENSMUSG00000050714
1	ENSG00000185670		Zbtb3	ZBTB3	-	-
1	ENSG00000011590		Zbtb32	ZBTB32	-	-
1	ENSG00000177485	Zbtb33	Zbtb33	ZBTB33	zbtb33	-	0	52.75	Xetrov90020361	0	52.55	ENSMUSG00000048047
1	ENSG00000177125	Zbtb34	Zbtb34	ZBTB34	zbtb34	-	0	78.4	Xetrov90030859	0	76.4	ENSMUSG00000068966
1	ENSG00000185278	Zbtb37	Zbtb37	ZBTB37	zbtb37	-	0	83.2	Xetrov90011960	0	82.05	ENSMUSG00000043467
1	ENSG00000177311	Zbtb38	Zbtb38	ZBTB38	zbtb38	-	0	46.17	Xetrov90014997	0	44.44	ENSMUSG00000040433
1	ENSG00000166860	Zbtb39	Zbtb39	ZBTB39	zbtb39	-	0	59.25	Xetrov90006304	0	58.43	ENSMUSG00000044617
1	ENSG00000174282		Zbtb4	ZBTB4	-	-
1	ENSG00000184677	Zbtb40	Zbtb40	ZBTB40	zbtb40	-	0	39.68	Xetrov90018495	0	39.98	ENSMUSG00000060862
1	ENSG00000177888	Zbtb41	Zbtb41	ZBTB41	zbtb41	-	0	64	Xetrov90012191	0	66.28	ENSMUSG00000033964
1	ENSG00000179627		Zbtb42	ZBTB42	-	-
1	ENSG00000169155	Zbtb43	Zbtb43	ZBTB43	zbtb43	-	0	75.32	Xetrov90028351	0	71.25	ENSMUSG00000026788
1	ENSG00000196323	Zbtb44	Zbtb44	ZBTB44	zbtb44	-	0	85.69	Xetrov90018175	0	87.05	ENSMUSG00000047412
1	ENSG00000119574		Zbtb45	ZBTB45	-	-
1	ENSG00000130584	Zbtb46	Zbtb46	ZBTB46	zbtb46	-	1e-124	72.84	v4:scaffold_5011:1488-3334	1e-124	73.16	ENSMUSG00000027583
1	ENSG00000114853	Zfp651	Zfp651	ZBTB47	zbtb47	zbtb47/zbtb47/	0	60.88	Xetrov90015486	0	63.5	ENSMUSG00000013419
1	ENSG00000204859	Zbtb48	Zbtb48	ZBTB48	zbtb48	-	0	60.09	Xetrov90018910	0	60.4	ENSMUSG00000028952
1	ENSG00000168826	Zbtb49	Zbtb49	ZBTB49	zbtb49	-	5e-156	52.21	Xetrov90000492	2e-143	50.02	ENSMUSG00000029127
1	ENSG00000168795	Zbtb5	Zbtb5	ZBTB5	zbtb5	-	0	76.06	Xetrov90001886	0	75.3	ENSMUSG00000049657
1	ENSG00000186130	Zbtb6	Zbtb6	ZBTB6	zbtb6	-	1e-160	68.99	Xetrov90020106	2e-157	66.83	ENSMUSG00000066798
1	ENSG00000178951		Zbtb7a	ZBTB7A	-	-
1	ENSG00000160685	Zbtb7b		ZBTB7B	zbtb7b	-	2e-101	53.24	Xetrov90030644	1e-101	52.2	ENSMUSG00000028042
1	ENSG00000184828	Zbtb7c	Zbtb7c	ZBTB7C	zbtb7c	-	0	67.89	Xetrov90003792	0	67.39	ENSMUSG00000044646
1	ENSG00000160062	Zbtb8a	Zbtb8a	ZBTB8A	zbtb8a.1	zbtb8a.1/zbtb8a.1/zbtb8a	1e-125	50.21	Xetrov90005464	7e-126	50.42	ENSMUSG00000028807
2	ENSG00000160062	"		"	zbtb8a.2	zbtb8a.2/zbtb8a.2/	5e-114	48.41	Xetrov90005465	9e-111	48.08	ENSMUSG00000028807
1	ENSG00000273274	Zbtb8b		ZBTB8B	zbtb8b	-	3e-180	65.47	Xetrov90004891	4e-161	61.65	ENSMUSG00000048485
1	ENSG00000104427	Zc2hc1a	Zc2hc1a	ZC2HC1A	-	-	3e-122	62.04	Xetrov90016937	2e-122	62.1	ENSMUSG00000043542
1	ENSG00000118491		Zc2hc1b	ZC2HC1B	-	-
1	ENSG00000119703	Zc2hc1c	Zc2hc1c	ZC2HC1C	-	-	5e-31	30.43	Xetrov90021118	5e-60	36.04	ENSMUSG00000045064
1	ENSG00000148516	Zeb1	Zeb1	ZEB1	zeb1	-	0	74.05	Xetrov90015641	0	70.46	ENSMUSG00000024238
1	ENSG00000169554	Zeb2	Zeb2	ZEB2	zeb2	-	0	84.87	Xetrov90024447	0	83.89	ENSMUSG00000026872
1	ENSG00000066827	Zfat	Zfat	ZFAT	zfat	-	0	63.32	Xetrov90017175	0	64.03	ENSMUSG00000022335
1	ENSG00000136367	Zfhx2	Zfhx2	ZFHX2	zfhx2	zfhx2/zfhx2/	0	35.32	Xetrov90002427	0	32.5	ENSMUSG00000040721
2	ENSG00000136367	"		"	-	-	7e-139	50.55	Xetrov90002426	5e-138	49.91	ENSMUSG00000040721
1	ENSG00000140836	Zfhx3	Zfhx3	ZFHX3	zfhx3	-	0	74.51	Xetrov90011505	0	74.15	ENSMUSG00000038872
1	ENSG00000091656	Zfhx4	Zfhx4	ZFHX4	zfhx4	-	0	78.28	Xetrov90016932	0	76.83	ENSMUSG00000025255
2	ENSG00000091656	"		"	-	-	0	88.2	Xetrov90016928	0	85.58	ENSMUSG00000025255
1	ENSG00000184517		Zfp1	ZFP1	-	-
1	ENSG00000142065		Zfp14	ZFP14	-	-
1	ENSG00000198939		Zfp2	ZFP2	-	-
1	ENSG00000196867			ZFP28	-	-
1	ENSG00000180787		Zfp3	ZFP3	-	-
1	ENSG00000120784		Zfp30	ZFP30	-	-
1	ENSG00000136866	Zfp950	Zfp37	ZFP37	-	znf513//zfp37	3e-62	38.98	Xetrov90026972	1e-64	40.09	ENSMUSG00000074733
1	ENSG00000181638			ZFP41	-	-
1	ENSG00000179059		Zfp42	ZFP42	-	-
1	ENSG00000206510			ZFP57	-	-
1	ENSG00000232099			ZFP57	-	-
1	ENSG00000223858			ZFP57	-	-
1	ENSG00000204644		Zfp57	ZFP57	-	-
1	ENSG00000223852			ZFP57	-	-
1	ENSG00000226858			ZFP57	-	-
1	ENSG00000234669			ZFP57	-	-
1	ENSG00000196670		Zfp62	ZFP62	-	-
1	ENSG00000020256	Zfp64	Zfp64	ZFP64	zfp64	-	0	53.48	Xetrov90025247	0	51.67	ENSMUSG00000027551
1	ENSG00000187815		Zfp69	ZFP69	-	-
1	ENSG00000187801			ZFP69B	-	-
1	ENSG00000181007		Zfp82	ZFP82	-	-
1	ENSG00000184939		Zfp90	ZFP90	-	-
1	ENSG00000186660	Zfp91		ZFP91	zfp91	-	1e-151	56.53	Xetrov90018352	7e-150	55.88	ENSMUSG00000024695
1	ENSG00000255073			ZFP91-CNTF	-	-
1	ENSG00000189420		Zfp92	ZFP92	-	-
1	ENSG00000179588	Zfpm1	Zfpm1	ZFPM1	zfpm1	zfpm1/zfpm1/	0	34.14	Xetrov90011601	0	47.96	ENSMUSG00000049577
1	ENSG00000169946	Zfpm2	Zfpm2	ZFPM2	zfpm2	-	0	77.06	Xetrov90017088	0	76.62	ENSMUSG00000022306
1	ENSG00000005889	Zfx		ZFX	zfx	-	0	74.26	Xetrov90004514	0	75.16	ENSMUSG00000079509
1	ENSG00000067646			ZFY	-	-
1	ENSG00000220201	Zglp1	Zglp1	ZGLP1	-	//zglp1	2e-26	40.65	Xetrov90009680	9e-27	43.37	ENSMUSG00000079681
1	ENSG00000165156	Zhx1	Zhx1	ZHX1	zhx1	-	0	66.33	Xetrov90030573	0	65.05	ENSMUSG00000022361
1	ENSG00000178764	Zhx2	Zhx2	ZHX2	zhx2	-	0	57.54	v7v9:Xetro.F00130	0	57.28	ENSMUSG00000071757
1	ENSG00000174306	Zhx3	Zhx3	ZHX3	zhx3	-	0	47.32	Xetrov90025408	0	46.87	ENSMUSG00000035877
1	ENSG00000152977	Zic1	Zic1	ZIC1	zic1	-	0	91.96	Xetrov90014780	0	91.29	ENSMUSG00000032368
2	ENSG00000152977	"		"	zic4	zic4/zic4/zic1.2	4e-130	63.35	Xetrov90014778	1e-130	63.35	ENSMUSG00000032368
1	ENSG00000043355	Zic2	Zic2	ZIC2	zic2	-	0	68.46	Xetrov90006003	0	68.89	ENSMUSG00000061524
1	ENSG00000156925	Zic3	Zic3	ZIC3	zic3	-	0	76.38	Xetrov90020675	0	76.97	ENSMUSG00000067860
1	ENSG00000174963		Zic4	ZIC4	-	-
1	ENSG00000139800	Zic5	Zic5	ZIC5	zic5	-	3e-160	56.94	Xetrov90006005	2e-161	60.36	ENSMUSG00000041703
1	ENSG00000171649		Zik1	ZIK1	-	-
1	ENSG00000269699			ZIM2	-	-
1	ENSG00000141946			ZIM3	-	-
1	ENSG00000106261		Zkscan1	ZKSCAN1	-	-
1	ENSG00000155592		Zkscan2	ZKSCAN2	-	-
1	ENSG00000189298			ZKSCAN3	-	-
1	ENSG00000187626	Zfp46		ZKSCAN4	-	-	2e-45	47.2	Xetrov90008367	1e-80	50.32	ENSMUSG00000051351
1	ENSG00000196652		Zkscan5	ZKSCAN5	-	-
1	ENSG00000281894	Zfp46		ZKSCAN7	-	znf167//zkscan7	3e-81	51.47	Xetrov90021968	6e-81	50.24	ENSMUSG00000051351
1	ENSG00000196345		Zkscan7	ZKSCAN7	-	-
1	ENSG00000198315		Zkscan8	ZKSCAN8	-	-
1	ENSG00000256223	Zfp944		ZNF10	-	//znf135	1e-78	42.49	Xetrov90021930	3e-79	44.05	ENSMUSG00000033972
1	ENSG00000274746			ZNF100	-	-
1	ENSG00000197020			ZNF100	-	-
1	ENSG00000181896			ZNF101	-	-
1	ENSG00000103994		Zfp106	ZNF106	-	-
1	ENSG00000196247			ZNF107	-	-
1	ENSG00000062370		Zfp112	ZNF112	-	-
1	ENSG00000178150			ZNF114	-	-
1	ENSG00000152926			ZNF117	-	-
1	ENSG00000164631	Gm13051	Zfp12	ZNF12	-	//znf12	7e-77	35.38	Xetrov90020250	5e-82	43.4	ENSMUSG00000066009
1	ENSG00000197961			ZNF121	-	-
1	ENSG00000196418			ZNF124	-	-
1	ENSG00000172262	Zfp131	Zfp131	ZNF131	znf131	-	0	67.77	Xetrov90003614	0	66.32	ENSMUSG00000094870
1	ENSG00000131849			ZNF132	-	-
1	ENSG00000125846			ZNF133	-	-
1	ENSG00000213762			ZNF134	-	-
1	ENSG00000176293	Zfp944		ZNF135	-	//znf135	3e-77	49.52	Xetrov90021930	3e-79	44.05	ENSMUSG00000033972
1	ENSG00000196646			ZNF136	-	-
1	ENSG00000197008			ZNF138	-	-
1	ENSG00000105708			ZNF14	-	-
1	ENSG00000196387			ZNF140	-	-
1	ENSG00000131127			ZNF141	-	-
1	ENSG00000115568	Zfp142	Zfp142	ZNF142	znf142	-	0	31.13	Xetrov90024490	0	49.51	ENSMUSG00000026135
1	ENSG00000166478	Zfp143	Zfp143	ZNF143	znf143	-	0	78.6	Xetrov90010147	0	79.09	ENSMUSG00000061079
1	ENSG00000167635		Zfp146	ZNF146	-	-
1	ENSG00000163848	Zfp148	Zfp148	ZNF148	znf148	-	0	64.76	Xetrov90028607	0	64.76	ENSMUSG00000022811
1	ENSG00000179909			ZNF154	-	-
1	ENSG00000204920			ZNF155	-	-
1	ENSG00000147117			ZNF157	-	-
1	ENSG00000170631	Zfp160		ZNF16	-	-	8e-131	44.89	Xetrov90015408	1e-127	45.94	ENSMUSG00000067942
1	ENSG00000170949	Gm13212		ZNF160	xlcof22	-	2e-174	53.25	v7v9:Xetro.K00773	0	55.5	ENSMUSG00000078502
2	ENSG00000170949	Gm13212		"	-	-	2e-145	49.62	Xetrov90022568	3e-154	51.44	ENSMUSG00000078502
3	ENSG00000170949	Zfp160		"	-	//znf160.3	3e-93	47.34	Xetrov90023662	1e-95	49.55	ENSMUSG00000067942
4	ENSG00000170949	Zfp35		"	-	//znf160.4	8e-40	33.7	Xetrov90026332	2e-41	31.9	ENSMUSG00000063281
1	ENSG00000197279			ZNF165	-	-
1	ENSG00000175787		Zfp169	ZNF169	-	-
1	ENSG00000186272			ZNF17	-	-
1	ENSG00000103343		Zfp174	ZNF174	-	-
1	ENSG00000105497			ZNF175	-	-
1	ENSG00000188629			ZNF177	-	-
1	ENSG00000154957		Zkscan6	ZNF18	-	-
1	ENSG00000167384	Zfp46	Zfp180	ZNF180	-	//znf180	3e-104	52.05	Xetrov90021865	1e-101	57.5	ENSMUSG00000051351
2	ENSG00000167384	Zfp160		"	-	znf160//znf180.2	2e-87	44.49	Xetrov90020912	2e-87	43.51	ENSMUSG00000067942
3	ENSG00000167384	Zscan2		"	-	//znf180.3	2e-75	56.79	Xetrov90030384	2e-74	59.03	ENSMUSG00000038797
1	ENSG00000197841			ZNF181	-	-
1	ENSG00000147118		Zfp182	ZNF182	-	-
1	ENSG00000096654	Zfp184	Zfp184	ZNF184	mzf1	mzf1/mzf1/znf184	3e-58	45.46	Xetrov90028179	2e-58	45.38	ENSMUSG00000006720
1	ENSG00000136870	Zfp78	Zfp189	ZNF189	-	//znf189	6e-51	41.22	Xetrov90020736	6e-50	43.09	ENSMUSG00000055150
1	ENSG00000157429			ZNF19	-	-
1	ENSG00000005801			ZNF195	-	-
1	ENSG00000186448		Zfp11	ZNF197	-	-
1	ENSG00000281709			ZNF197	-	-
1	ENSG00000275111		Zfp661	ZNF2	-	-
1	ENSG00000132010			ZNF20	-	-
1	ENSG00000010539			ZNF200	-	-
1	ENSG00000166261		Zfp202	ZNF202	-	-
1	ENSG00000122386		Zfp13	ZNF205	-	-
1	ENSG00000160321	Gm14295		ZNF208	-	//znf208	3e-127	32.69	Xetrov90008509	2e-112	31.16	ENSMUSG00000078877
1	ENSG00000121417			ZNF211	-	-
1	ENSG00000170260		Zfp212	ZNF212	-	-
1	ENSG00000085644		Zfp213	ZNF213	-	-
1	ENSG00000149050	Gm13051		ZNF214	-	znf81//znf214	3e-60	38.77	Xetrov90011078	4e-62	41.14	ENSMUSG00000066009
2	ENSG00000149050	Zfp2		"	-	znf397//znf214.2	5e-53	47.08	Xetrov90025477	2e-50	50.03	ENSMUSG00000049321
1	ENSG00000149054			ZNF215	-	-
1	ENSG00000171940	Zfp217	Zfp217	ZNF217	znf217	-	8e-156	36.2	Xetrov90025245	1e-162	38.72	ENSMUSG00000052056
1	ENSG00000165804	Zfp219	Zfp219	ZNF219	znf219	-	8e-110	38.64	Xetrov90002640	3e-109	38.8	ENSMUSG00000049295
1	ENSG00000165512		Zfp422	ZNF22	-	-
1	ENSG00000159905			ZNF221	-	-
1	ENSG00000159885			ZNF222	-	-
1	ENSG00000178386			ZNF223	-	-
1	ENSG00000267680			ZNF224	-	-
1	ENSG00000256294			ZNF225	-	-
1	ENSG00000167380			ZNF226	-	-
1	ENSG00000131115			ZNF227	-	-
1	ENSG00000278318			ZNF229	-	-
1	ENSG00000167377		Zfp612	ZNF23	-	-
1	ENSG00000159882			ZNF230	-	-
1	ENSG00000167840			ZNF232	-	-
1	ENSG00000159915			ZNF233	-	-
1	ENSG00000263002	Gm13051		ZNF234	-	//znf234	3e-44	41.55	Xetrov90029979	3e-46	44.24	ENSMUSG00000066009
1	ENSG00000159917			ZNF235	-	-
1	ENSG00000130856	Zfp236	Zfp236	ZNF236	znf236	-	0	69.16	Xetrov90027125	0	68.06	ENSMUSG00000041258
1	ENSG00000196793		Zfp239	ZNF239	-	-
1	ENSG00000172466		Zfp24	ZNF24	-	-
1	ENSG00000198105		Zfp248	ZNF248	-	-
1	ENSG00000175395		Zfp9	ZNF25	-	-
1	ENSG00000196150		Zfp647	ZNF250	-	-
1	ENSG00000278062			ZNF251	-	-
1	ENSG00000198169		Zfp251	ZNF251	-	-
1	ENSG00000256771			ZNF253	-	-
1	ENSG00000213096			ZNF254	-	-
1	ENSG00000152454			ZNF256	-	-
1	ENSG00000197134			ZNF257	-	-
1	ENSG00000198393			ZNF26	-	-
1	ENSG00000254004	Zfp169	Zfp260	ZNF260	-	zscan20//znf260	7e-42	36.17	Xetrov90015407	2e-41	36.33	ENSMUSG00000050954
1	ENSG00000006194		Zfp263	ZNF263	-	-
1	ENSG00000083844			ZNF264	-	-
1	ENSG00000174652			ZNF266	-	-
1	ENSG00000185947			ZNF267	-	-
1	ENSG00000090612	Gm14419		ZNF268	-	znf605//znf268	2e-52	29.83	Xetrov90030209	4e-52	25.75	ENSMUSG00000078875
1	ENSG00000198039			ZNF273	-	-
1	ENSG00000171606			ZNF274	-	-
1	ENSG00000063587		Zfp275	ZNF275	-	-
1	ENSG00000158805	Zfp276	Zfp276	ZNF276	znf276	-	3e-164	53.57	Xetrov90011487	2e-166	52.64	ENSMUSG00000001065
1	ENSG00000198839	Zfp277	Zfp277	ZNF277	znf277	-	0	72.14	Xetrov90008125	0	69.5	ENSMUSG00000055917
1	ENSG00000198538			ZNF28	-	-
1	ENSG00000162702	Zfp281	Zfp281	ZNF281	znf281	-	0	56.02	Xetrov90024917	0	56.08	ENSMUSG00000041483
1	ENSG00000170265		Zfp282	ZNF282	-	-
1	ENSG00000167637			ZNF283	-	-
1	ENSG00000186026			ZNF284	-	-
1	ENSG00000267508			ZNF285	-	-
1	ENSG00000187607			ZNF286A	-	-
1	ENSG00000249459			ZNF286B	-	-
1	ENSG00000141040		Zfp287	ZNF287	-	-
1	ENSG00000188994	Zfp292	Zfp292	ZNF292	znf292	-	0	48.65	Xetrov90014251	0	47.79	ENSMUSG00000039967
1	ENSG00000170684		Zfp296	ZNF296	-	-
1	ENSG00000166526	Zfp113	Zfp113	ZNF3	-	znf329//znf3	4e-65	37.04	Xetrov90022002	3e-63	38.46	ENSMUSG00000037007
1	ENSG00000168661			ZNF30	-	-
1	ENSG00000145908	Gm13051		ZNF300	-	//znf300	4e-117	51.73	Xetrov90023663	5e-116	52.82	ENSMUSG00000066009
2	ENSG00000145908	Zfp46		"	-	//znf300.2	2e-72	47.23	Xetrov90027168	3e-70	46.61	ENSMUSG00000051351
1	ENSG00000089335			ZNF302	-	-
1	ENSG00000131845			ZNF304	-	-
1	ENSG00000169260			ZNF311	-	-
1	ENSG00000233831			ZNF311	-	-
1	ENSG00000225351			ZNF311	-	-
1	ENSG00000223687			ZNF311	-	-
1	ENSG00000235589			ZNF311	-	-
1	ENSG00000235178			ZNF311	-	-
1	ENSG00000197935			ZNF311	-	-
1	ENSG00000205903		Zfp316	ZNF316	-	-
1	ENSG00000130803		Zfp317	ZNF317	-	-
1	ENSG00000166188	Zfp319	Zfp319	ZNF319	znf319	-	0	72.2	Xetrov90010787	0	72.5	ENSMUSG00000046556
1	ENSG00000169740		Zfp637	ZNF32	-	-
1	ENSG00000182986			ZNF320	-	-
1	ENSG00000181315		Zfp322a	ZNF322	-	-
1	ENSG00000083812			ZNF324	-	-
1	ENSG00000249471			ZNF324B	-	-
1	ENSG00000181894		Zfp329	ZNF329	-	-
1	ENSG00000130844			ZNF331	-	-
1	ENSG00000160961			ZNF333	-	-
1	ENSG00000198185		Zfp334	ZNF334	-	-
1	ENSG00000198026	Zfp335	Zfp335	ZNF335	znf335	znf335/znf335/	0	35.98	Xetrov90025052	0	42.74	ENSMUSG00000039834
1	ENSG00000130684			ZNF337	-	-
1	ENSG00000189180			ZNF33A	-	-
1	ENSG00000196693	Prdm9		ZNF33B	-	-	7e-16	40.72	Xetrov90009658	4e-16	40.37	ENSMUSG00000051977
1	ENSG00000196378			ZNF34	-	-
1	ENSG00000131061	Zfp341	Zfp341	ZNF341	znf341	znf341/znf341/	0	58.16	Xetrov90025427	0	58.5	ENSMUSG00000059842
1	ENSG00000088876			ZNF343	-	-
1	ENSG00000251247			ZNF345	-	-
1	ENSG00000197937			ZNF347	-	-
1	ENSG00000169981		Zfp105	ZNF35	-	-
1	ENSG00000281306			ZNF35	-	-
1	ENSG00000256683			ZNF350	-	-
1	ENSG00000169131		Zfp354a	ZNF354A	-	-
1	ENSG00000178338		Zfp354b	ZNF354B	-	-
1	ENSG00000177932		Zfp354c	ZNF354C	-	-
1	ENSG00000198816		Zfp358	ZNF358	-	-
1	ENSG00000160094	Zfp362	Zfp362	ZNF362	znf362	-	8e-115	97.41	Xetrov90025816	7e-115	97.41	ENSMUSG00000028799
1	ENSG00000178175	Zfp366	Zfp366	ZNF366	znf366	-	0	66.08	Xetrov90003384	0	61.25	ENSMUSG00000050919
1	ENSG00000165244	Zfp367	Zfp367	ZNF367	znf367	-	3e-124	67.26	Xetrov90002340	8e-122	67.95	ENSMUSG00000044934
1	ENSG00000075407			ZNF37A	-	-
1	ENSG00000161298		Zfp382	ZNF382	-	-
1	ENSG00000188283	Zfp383	Zfp383	ZNF383	-	-	2e-64	46.31	Xetrov90020910	1e-64	44.94	ENSMUSG00000099689
2	ENSG00000188283	Gm13051		"	-	//znf383.2	2e-60	41.4	Xetrov90021931	3e-59	40.37	ENSMUSG00000066009
1	ENSG00000126746	Zfp384	Zfp384	ZNF384	znf384	-	3e-177	56.41	Xetrov90017402	1e-176	57.34	ENSMUSG00000038346
1	ENSG00000124613			ZNF391	-	-
1	ENSG00000160908		Zkscan14	ZNF394	-	-
1	ENSG00000186496			ZNF396	-	-
1	ENSG00000186812		Zfp397	ZNF397	-	-
1	ENSG00000197024		Zfp398	ZNF398	-	-
1	ENSG00000176222			ZNF404	-	-
1	ENSG00000215421	Zfp407	Zfp407	ZNF407	znf407	-	1e-132	33.23	Xetrov90027133	4e-131	29.34	ENSMUSG00000048410
2	ENSG00000215421	Zfp407		"	znf407	-	4e-102	64.58	Xetrov90027131	1e-101	64.57	ENSMUSG00000048410
1	ENSG00000175213	Zfp408	Zfp408	ZNF408	znf408	znf408/znf408/	2e-123	45.6	Xetrov90010220	2e-116	39.19	ENSMUSG00000075040
1	ENSG00000147124	Gm13151		ZNF41	-	//znf41	6e-116	48.17	Xetrov90015443	4e-120	51.83	ENSMUSG00000078498
2	ENSG00000147124	Gm13051		"	-	-	2e-45	49.13	Xetrov90023655	3e-45	49.5	ENSMUSG00000066009
1	ENSG00000119725	Zfp410	Zfp410	ZNF410	znf410	-	5e-141	62.53	Xetrov90021093	3e-134	62.72	ENSMUSG00000042472
1	ENSG00000170954			ZNF415	-	-
1	ENSG00000083817		Zfp418	ZNF416	-	-
1	ENSG00000173480			ZNF417	-	-
1	ENSG00000196724			ZNF418	-	-
1	ENSG00000105136			ZNF419	-	-
1	ENSG00000197050	Gm13212		ZNF420	xlcof28	-	1e-144	39.92	v7v9:Xetro.K01741	3e-148	42.37	ENSMUSG00000078502
1	ENSG00000102935	Zfp423	Zfp423	ZNF423	znf423	-	0	43.35	Xetrov90011271	0	43.15	ENSMUSG00000045333
2	ENSG00000102935	Zfp423		"	znf423	-	3e-47	96.51	v7v9:Xetro.D00641	2e-47	96.51	ENSMUSG00000045333
1	ENSG00000204947			ZNF425	-	-
1	ENSG00000130818		Zfp426	ZNF426	-	-
1	ENSG00000197013			ZNF429	-	-
1	ENSG00000279566			ZNF43	-	-
1	ENSG00000198521			ZNF43	-	-
1	ENSG00000118620			ZNF430	-	-
1	ENSG00000196705			ZNF431	-	-
1	ENSG00000256087	Zim1		ZNF432	-	unnamed//znf432	3e-14	25.33	Xetrov90007755	6e-13	22.6	ENSMUSG00000002266
1	ENSG00000197647			ZNF433	-	-
1	ENSG00000283009	Gm13051		ZNF436	-	//znf436	7e-89	39.25	Xetrov90026780	2e-91	48.5	ENSMUSG00000066009
2	ENSG00000283009	Zfp46		"	-	-	2e-80	50.26	Xetrov90008367	1e-80	50.32	ENSMUSG00000051351
3	ENSG00000283009	Zfp46		"	-	znf282//znf436.2	2e-48	56.81	Xetrov90020584	1e-45	56.73	ENSMUSG00000051351
4	ENSG00000283009	Gm13242		"	-	//znf436.3	1e-33	43.04	Xetrov90030156	4e-31	44.43	ENSMUSG00000058186
1	ENSG00000125945		Zfp46	ZNF436	-	-
1	ENSG00000183621	Zfp438	Zfp438	ZNF438	znf438	-	2e-125	37.44	Xetrov90015643	2e-102	34.85	ENSMUSG00000050945
1	ENSG00000171291			ZNF439	-	-
1	ENSG00000197857			ZNF44	-	-
1	ENSG00000171295			ZNF440	-	-
1	ENSG00000197044			ZNF441	-	-
1	ENSG00000198342			ZNF442	-	-
1	ENSG00000180855			ZNF443	-	-
1	ENSG00000167685		Zfp444	ZNF444	-	-
1	ENSG00000283034			ZNF445	-	-
1	ENSG00000185219		Zfp445	ZNF445	-	-
1	ENSG00000083838		Zfp446	ZNF446	-	-
1	ENSG00000173275		Zfp449	ZNF449	-	-
1	ENSG00000124459		Zfp94	ZNF45	-	-
1	ENSG00000178187		Zfp454	ZNF454	-	-
1	ENSG00000197714			ZNF460	-	-
1	ENSG00000197808			ZNF461	-	-
1	ENSG00000148143	Zfp462	Zfp462	ZNF462	-	//znf462	0	56.48	Xetrov90002115	0	63.17	ENSMUSG00000060206
1	ENSG00000181444		Zfp467	ZNF467	-	-
1	ENSG00000204604			ZNF468	-	-
1	ENSG00000225614	Gm14412		ZNF469	znf469	-	8e-104	34.6	Xetrov90011600	2e-14	21.32	ENSMUSG00000078868
1	ENSG00000197016	Prdm9		ZNF470	-	-	4e-70	44.89	Xetrov90001666	2e-70	52.21	ENSMUSG00000051977
1	ENSG00000196263			ZNF471	-	-
1	ENSG00000142528		Zfp473	ZNF473	-	-
1	ENSG00000164185	Zfp474	Zfp474	ZNF474	znf474	znf474/znf474/	3e-78	50.89	Xetrov90003297	3e-82	52.86	ENSMUSG00000046886
1	ENSG00000185177			ZNF479	-	-
1	ENSG00000180035		Zfp553	ZNF48	-	-
1	ENSG00000198464			ZNF480	-	-
1	ENSG00000173258		Zkscan16	ZNF483	-	-
1	ENSG00000127081	Gm13051		ZNF484	hkr1	-	1e-110	41.51	v7v9:Xetro.K00654	5e-111	45.76	ENSMUSG00000066009
1	ENSG00000198298			ZNF485	-	-
1	ENSG00000256229			ZNF486	-	-
1	ENSG00000265763		Zfp488	ZNF488	-	-
1	ENSG00000188033			ZNF490	-	-
1	ENSG00000177599			ZNF491	-	-
1	ENSG00000229676			ZNF492	-	-
1	ENSG00000196268			ZNF493	-	-
1	ENSG00000162714		Zkscan17	ZNF496	-	-
1	ENSG00000174586			ZNF497	-	-
1	ENSG00000103199			ZNF500	-	-
1	ENSG00000281661			ZNF501	-	-
1	ENSG00000186446			ZNF501	-	-
1	ENSG00000196653			ZNF502	-	-
1	ENSG00000281448			ZNF502	-	-
1	ENSG00000081665			ZNF506	-	-
1	ENSG00000168813	Zfp507	Zfp507	ZNF507	znf507	-	0	52.56	Xetrov90010683	0	50.11	ENSMUSG00000044452
1	ENSG00000081386			ZNF510	-	-
1	ENSG00000243943		Zfp512	ZNF512	-	-
1	ENSG00000163795	Zfp513	Zfp513	ZNF513	znf513 (provisional)	/znf513/	3e-99	50.26	Xetrov90026725	7e-100	46.82	ENSMUSG00000043059
1	ENSG00000144026			ZNF514	-	-
1	ENSG00000101493	Zfp516	Zfp516	ZNF516	znf516	znf516/znf516/	0	49.77	Xetrov90027126	0	52.68	ENSMUSG00000058881
1	ENSG00000197363			ZNF517	-	-
1	ENSG00000177853	Zfp518a	Zfp518a	ZNF518A	znf518a	-	6e-171	32.92	Xetrov90017629	5e-178	32.87	ENSMUSG00000049164
1	ENSG00000178163	Zfp518b	Zfp518b	ZNF518B	znf518b	-	4e-52	31.78	Xetrov90000475	2e-52	36.89	ENSMUSG00000046572
1	ENSG00000175322			ZNF519	-	-
1	ENSG00000198795	Zfp521	Zfp521	ZNF521	znf521	-	0	45.58	Xetrov90016715	0	55.65	ENSMUSG00000024420
1	ENSG00000171443	Zfp524		ZNF524	-	//znf524	1e-51	56.52	Xetrov90018990	5e-48	59.31	ENSMUSG00000051184
1	ENSG00000203326			ZNF525	-	-
1	ENSG00000167625		Zfp526	ZNF526	-	-
1	ENSG00000189164			ZNF527	-	-
1	ENSG00000167555			ZNF528	-	-
1	ENSG00000186020			ZNF529	-	-
1	ENSG00000183647			ZNF530	-	-
1	ENSG00000074657	Zfp532	Zfp532	ZNF532	znf532	-	0	74.16	Xetrov90003717	0	73.19	ENSMUSG00000042439
1	ENSG00000198633			ZNF534	-	-
1	ENSG00000198597	Zfp536	Zfp536	ZNF536	znf536	-	0	70.68	Xetrov90010687	0	70.65	ENSMUSG00000043456
1	ENSG00000171817			ZNF540	-	-
1	ENSG00000118156		Zfp541	ZNF541	-	-
1	ENSG00000178229			ZNF543	-	-
1	ENSG00000198131			ZNF544	-	-
1	ENSG00000187187			ZNF546	-	-
1	ENSG00000281526			ZNF546	-	-
1	ENSG00000152433			ZNF547	-	-
1	ENSG00000188785			ZNF548	-	-
1	ENSG00000121406			ZNF549	-	-
1	ENSG00000251369			ZNF550	-	-
1	ENSG00000204519	Zim1	Zfp551	ZNF551	-	znf192//znf551	3e-55	56.52	Xetrov90005125	1e-56	37.81	ENSMUSG00000002266
1	ENSG00000178935			ZNF552	-	-
1	ENSG00000172006			ZNF554	-	-
1	ENSG00000186300			ZNF555	-	-
1	ENSG00000172000			ZNF556	-	-
1	ENSG00000130544			ZNF557	-	-
1	ENSG00000167785		Zfp558	ZNF558	-	-
1	ENSG00000188321			ZNF559	-	-
1	ENSG00000270011			ZNF559-ZNF177	-	-
1	ENSG00000198028			ZNF560	-	-
1	ENSG00000171469			ZNF561	-	-
1	ENSG00000171466			ZNF562	-	-
1	ENSG00000188868			ZNF563	-	-
1	ENSG00000249709			ZNF564	-	-
1	ENSG00000196357			ZNF565	-	-
1	ENSG00000186017		Zfp566	ZNF566	-	-
1	ENSG00000189042	Prdm9		ZNF567	-	//znf567	9e-67	40.91	Xetrov90028872	2e-66	52.08	ENSMUSG00000051977
2	ENSG00000189042	Gm13150		"	-	//znf567.2	7e-34	39.65	Xetrov90025653	5e-34	38.86	ENSMUSG00000086147
3	ENSG00000189042	Zfp768		"	-	znf205//znf567.3	9e-33	40.11	Xetrov90026781	1e-33	37.78	ENSMUSG00000047371
1	ENSG00000198453	Gm13150		ZNF568	-	//znf568	1e-64	43.63	Xetrov90022547	2e-69	44.4	ENSMUSG00000086147
2	ENSG00000198453	Zfp760		"	-	//znf568.2	2e-44	51.57	Xetrov90030400	1e-45	52.94	ENSMUSG00000067928
1	ENSG00000196437		Zfp74	ZNF569	-	-
1	ENSG00000171970			ZNF57	-	-
1	ENSG00000171827			ZNF570	-	-
1	ENSG00000180479			ZNF571	-	-
1	ENSG00000180938			ZNF572	-	-
1	ENSG00000189144			ZNF573	-	-
1	ENSG00000105732	Zfp574	Zfp574	ZNF574	znf574	-	0	45.98	Xetrov90019082	0	46.14	ENSMUSG00000045252
2	ENSG00000105732	Zfp574		"	znf526	znf526/znf526/znf574.2	0	39.94	Xetrov90019086	0	38.89	ENSMUSG00000045252
1	ENSG00000176472		Zfp575	ZNF575	-	-
1	ENSG00000124444			ZNF576	-	-
1	ENSG00000161551	Gm14295		ZNF577	-	//znf577	8e-32	31.51	Xetrov90027114	3e-35	28.04	ENSMUSG00000078877
1	ENSG00000258405			ZNF578	-	-
1	ENSG00000218891		Zfp579	ZNF579	-	-
1	ENSG00000213015		Zfp580	ZNF580	-	-
1	ENSG00000171425	Zfp524		ZNF581	znf581	znf581/znf581/	3e-42	53.16	Xetrov90019035	4e-40	45.45	ENSMUSG00000051184
1	ENSG00000018869			ZNF582	-	-
1	ENSG00000198440		Zfp583	ZNF583	-	-
1	ENSG00000171574			ZNF584	-	-
1	ENSG00000196967	Zfp420		ZNF585A	-	//znf585a	5e-74	36.89	Xetrov90010822	3e-75	42.13	ENSMUSG00000058402
1	ENSG00000245680	Zfp27	Zfp27	ZNF585B	-	//znf585b	3e-105	45.77	Xetrov90027165	2e-102	44.48	ENSMUSG00000062040
2	ENSG00000245680	Zfp433		"	-	//znf585b.2	5e-98	38.81	Xetrov90020909	4e-98	39.45	ENSMUSG00000096795
3	ENSG00000245680	Gm13151		"	-	//znf585b.3	5e-60	48.01	Xetrov90027167	1e-61	50.16	ENSMUSG00000078498
1	ENSG00000083828			ZNF586	-	-
1	ENSG00000198466			ZNF587	-	-
1	ENSG00000269343			ZNF587B	-	-
1	ENSG00000164048			ZNF589	-	-
1	ENSG00000166716	Zfp592	Zfp592	ZNF592	znf592	-	0	54.1	Xetrov90008525	0	55.81	ENSMUSG00000005621
1	ENSG00000180626			ZNF594	-	-
1	ENSG00000272602			ZNF595	-	-
1	ENSG00000172748			ZNF596	-	-
1	ENSG00000167981		Zfp597	ZNF597	-	-
1	ENSG00000153896			ZNF599	-	-
1	ENSG00000189190	Gm3604		ZNF600	-	znf250//znf600	6e-73	36.32	Xetrov90027111	1e-72	34.64	ENSMUSG00000094942
1	ENSG00000196458			ZNF605	-	-
1	ENSG00000166704		Zfp606	ZNF606	-	-
1	ENSG00000198182			ZNF607	-	-
1	ENSG00000167554			ZNF610	-	-
1	ENSG00000213020			ZNF611	-	-
1	ENSG00000176024			ZNF613	-	-
1	ENSG00000142556			ZNF614	-	-
1	ENSG00000197619	Prdm9		ZNF615	prdm9	-	7e-87	45	Xetrov90029550	6e-84	41.54	ENSMUSG00000051977
1	ENSG00000204611			ZNF616	-	-
1	ENSG00000177873			ZNF619	-	-
1	ENSG00000177842			ZNF620	-	-
1	ENSG00000172888			ZNF621	-	-
1	ENSG00000173545	Zfp622	Zfp622	ZNF622	-	-	0	69.67	Xetrov90016216	0	66.74	ENSMUSG00000052253
1	ENSG00000183309		Zfp623	ZNF623	-	-
1	ENSG00000276340			ZNF623	-	-
1	ENSG00000197566			ZNF624	-	-
1	ENSG00000257591			ZNF625	-	-
1	ENSG00000188171			ZNF626	-	-
1	ENSG00000198551			ZNF627	-	-
1	ENSG00000197483	Zfp628	Zfp628	ZNF628	znf628	-	0	50.54	Xetrov90018989	0	40.17	ENSMUSG00000074406
1	ENSG00000102870		Zfp629	ZNF629	-	-
1	ENSG00000221994	Gm13150		ZNF630	-	-	3e-34	38.2	Xetrov90025654	5e-33	37.77	ENSMUSG00000086147
1	ENSG00000121864	Zfp639	Zfp639	ZNF639	znf639	-	4e-160	41.93	Xetrov90014359	4e-151	40.71	ENSMUSG00000027667
1	ENSG00000167528		Zfp641	ZNF641	-	-
1	ENSG00000122482	Zfp644	Zfp644	ZNF644	znf644	-	0	57.75	Xetrov90012084	0	55.67	ENSMUSG00000049606
1	ENSG00000167395	Zfp646	Zfp646	ZNF646	znf646	/znf646/	0	31.19	Xetrov90027837	2e-160	25.93	ENSMUSG00000049739
2	ENSG00000167395	Zfp646		"	-	//znf646.2	2e-109	30.89	Xetrov90030403	5e-91	26.33	ENSMUSG00000049739
1	ENSG00000179930		Zfp648	ZNF648	-	-
1	ENSG00000198093			ZNF649	-	-
1	ENSG00000198740	Zfp652	Zfp652	ZNF652	znf652	-	0	69.54	Xetrov90024903	0	66.51	ENSMUSG00000075595
1	ENSG00000161914	Zfp653	Zfp653	ZNF653	znf653	-	1e-85	43.02	Xetrov90009750	1e-87	42.68	ENSMUSG00000038895
1	ENSG00000175105		Zfp654	ZNF654	-	-
1	ENSG00000197343		Zfp655	ZNF655	-	-
1	ENSG00000274349	Gm13150		ZNF658	-	//znf658	2e-109	42.18	Xetrov90023657	1e-109	48.26	ENSMUSG00000086147
1	ENSG00000160229			ZNF66	-	-
1	ENSG00000275050			ZNF66	-	-
1	ENSG00000144792			ZNF660	-	-
1	ENSG00000280661			ZNF660	-	-
1	ENSG00000182983			ZNF662	-	-
1	ENSG00000179195		Zfp664	ZNF664	-	-
1	ENSG00000197497			ZNF665	-	-
1	ENSG00000198046		Zfp667	ZNF667	-	-
1	ENSG00000167394	Zfp668	Zfp668	ZNF668	znf668	-	8e-155	37.71	Xetrov90030404	4e-154	37.26	ENSMUSG00000049728
1	ENSG00000188295			ZNF669	-	-
1	ENSG00000277462			ZNF670	-	-
1	ENSG00000083814			ZNF671	-	-
1	ENSG00000171161		Zfp672	ZNF672	-	-
1	ENSG00000251192			ZNF674	-	-
1	ENSG00000197372			ZNF675	-	-
1	ENSG00000276219			ZNF676	-	-
1	ENSG00000196109			ZNF676	-	-
1	ENSG00000197928			ZNF677	-	-
1	ENSG00000181450			ZNF678	-	-
1	ENSG00000197123			ZNF679	-	-
1	ENSG00000173041			ZNF680	-	-
1	ENSG00000196172			ZNF681	-	-
1	ENSG00000197124			ZNF682	-	-
1	ENSG00000176083		Zfp683	ZNF683	-	-
1	ENSG00000117010	Zfp260		ZNF684	-	-	2e-34	33.05	Xetrov90025645	7e-34	31.01	ENSMUSG00000049421
1	ENSG00000143373	Zfp687	Zfp687	ZNF687	znf687	-	0	49.63	Xetrov90029363	0	49.08	ENSMUSG00000019338
1	ENSG00000229809		Zfp688	ZNF688	-	-
1	ENSG00000156853		Zfp689	ZNF689	-	-
1	ENSG00000198429			ZNF69	-	-
1	ENSG00000164011		Zfp691	ZNF691	-	-
1	ENSG00000171163	Zfp692	Zfp692	ZNF692	-	-	2e-38	66.33	v7v9:Xetro.K03375	8e-40	67.35	ENSMUSG00000037243
1	ENSG00000197472			ZNF695	-	-
1	ENSG00000185730			ZNF696	-	-
1	ENSG00000143067		Zfp697	ZNF697	-	-
1	ENSG00000196110			ZNF699	-	-
1	ENSG00000147789		Zfp7	ZNF7	-	-
1	ENSG00000187792			ZNF70	-	-
1	ENSG00000196757			ZNF700	-	-
1	ENSG00000167562			ZNF701	-	-
1	ENSG00000196946			ZNF705A	-	-
1	ENSG00000215356			ZNF705B	-	-
1	ENSG00000215343			ZNF705D	-	-
1	ENSG00000215372			ZNF705G	-	-
1	ENSG00000274195			ZNF705G	-	-
1	ENSG00000181135		Zfp707	ZNF707	-	-
1	ENSG00000274352			ZNF707	-	-
1	ENSG00000182141			ZNF708	-	-
1	ENSG00000242852			ZNF709	-	-
1	ENSG00000197951	Zfp329		ZNF71	-	znf572//znf71	7e-51	48.86	Xetrov90026982	8e-48	52.02	ENSMUSG00000057894
1	ENSG00000140548	Zfp710	Zfp710	ZNF710	znf710	-	0	71.17	Xetrov90008902	0	70.77	ENSMUSG00000048897
1	ENSG00000147180	Zfp711	Zfp711	ZNF711	znf711	-	0	81.03	Xetrov90020557	0	78.08	ENSMUSG00000025529
1	ENSG00000178665			ZNF713	-	-
1	ENSG00000160352	Gm13235		ZNF714	-	//znf714	2e-40	45.42	Xetrov90023653	3e-40	44.54	ENSMUSG00000078500
1	ENSG00000182111			ZNF716	-	-
1	ENSG00000227124			ZNF717	-	-
1	ENSG00000250312			ZNF718	-	-
1	ENSG00000182903			ZNF721	-	-
1	ENSG00000196081			ZNF724P	-	-
1	ENSG00000213967			ZNF726	-	-
1	ENSG00000214652			ZNF727	-	-
1	ENSG00000269067			ZNF728	-	-
1	ENSG00000196350			ZNF729	-	-
1	ENSG00000183850			ZNF730	-	-
1	ENSG00000186777			ZNF732	-	-
1	ENSG00000223614			ZNF735	-	-
1	ENSG00000234444			ZNF736	-	-
1	ENSG00000237440			ZNF737	-	-
1	ENSG00000185252	Zfp810		ZNF74	-	//znf74	5e-53	45.12	Xetrov90027410	2e-52	46.86	ENSMUSG00000066829
1	ENSG00000139651	Zfp740	Zfp740	ZNF740	znf740	-	8e-51	52.64	Xetrov90006530	8e-49	58.06	ENSMUSG00000046897
1	ENSG00000181220		Zfp746	ZNF746	-	-
1	ENSG00000169955			ZNF747	-	-
1	ENSG00000186230			ZNF749	-	-
1	ENSG00000162086			ZNF75A	-	-
1	ENSG00000186376			ZNF75D	-	-
1	ENSG00000065029		Zfp523	ZNF76	-	-
1	ENSG00000160336			ZNF761	-	-
1	ENSG00000197054			ZNF763	-	-
1	ENSG00000169951			ZNF764	-	-
1	ENSG00000196417			ZNF765	-	-
1	ENSG00000196214			ZNF766	-	-
1	ENSG00000169957		Zfp768	ZNF768	-	-
1	ENSG00000175691			ZNF77	-	-
1	ENSG00000198146	Zfp770	Zfp770	ZNF770	znf770	znf770/znf770/	6e-127	36.83	Xetrov90021731	8e-128	39.34	ENSMUSG00000040321
1	ENSG00000179965		Zfp771	ZNF771	-	-
1	ENSG00000197128			ZNF772	-	-
1	ENSG00000152439			ZNF773	-	-
1	ENSG00000196391			ZNF774	-	-
1	ENSG00000196456		Zfp775	ZNF775	-	-
1	ENSG00000152443			ZNF776	-	-
1	ENSG00000196453		Zfp777	ZNF777	-	-
1	ENSG00000170100			ZNF778	-	-
1	ENSG00000197782			ZNF780A	-	-
1	ENSG00000280568			ZNF780A	-	-
1	ENSG00000281601			ZNF780B	-	-
1	ENSG00000128000			ZNF780B	-	-
1	ENSG00000196381			ZNF781	-	-
1	ENSG00000196597			ZNF782	-	-
1	ENSG00000204946	Zfp777		ZNF783	-	//znf783	3e-14	57.63	Xetrov90027110	2e-14	42.39	ENSMUSG00000071477
1	ENSG00000179922		Zfp784	ZNF784	-	-
1	ENSG00000197162			ZNF785	-	-
1	ENSG00000197362		Zfp786	ZNF786	-	-
1	ENSG00000142409		Zfp787	ZNF787	-	-
1	ENSG00000214189			ZNF788	-	-
1	ENSG00000198556			ZNF789	-	-
1	ENSG00000196152			ZNF79	-	-
1	ENSG00000197863			ZNF790	-	-
1	ENSG00000173875		Zfp791	ZNF791	-	-
1	ENSG00000180884			ZNF792	-	-
1	ENSG00000188227			ZNF793	-	-
1	ENSG00000196466			ZNF799	-	-
1	ENSG00000278129		Zfp128	ZNF8	-	-
1	ENSG00000174255			ZNF80	-	-
1	ENSG00000048405	Zfp800	Zfp800	ZNF800	znf800	-	0	58.08	Xetrov90008192	0	58.68	ENSMUSG00000039841
1	ENSG00000204524			ZNF805	-	-
1	ENSG00000198482			ZNF808	-	-
1	ENSG00000197779	Zfp583		ZNF81	-	znf177//znf81	1e-52	41.14	Xetrov90018504	4e-51	34.3	ENSMUSG00000030443
1	ENSG00000224689			ZNF812P	-	-
1	ENSG00000198346			ZNF813	-	-
1	ENSG00000204514	Zfp74		ZNF814	-	-	2e-32	35.98	Xetrov90025657	7e-31	35.85	ENSMUSG00000059975
1	ENSG00000180257	Zfp26		ZNF816	-	unnamed//znf816	3e-51	29.77	Xetrov90016144	6e-55	27.44	ENSMUSG00000063108
1	ENSG00000102984	Zfp821	Zfp821	ZNF821	znf821	-	9e-153	70.46	Xetrov90011515	1e-151	70.29	ENSMUSG00000031728
1	ENSG00000197933			ZNF823	-	-
1	ENSG00000151612	Zfp827	Zfp827	ZNF827	znf827	-	0	52.09	Xetrov90000939	0	52.02	ENSMUSG00000071064
1	ENSG00000185869			ZNF829	-	-
1	ENSG00000167766			ZNF83	-	-
1	ENSG00000124203	Zfp831	Zfp831	ZNF831	znf831	znf831/znf831/	1e-131	46.41	Xetrov90028472	1e-125	45.16	ENSMUSG00000050600
1	ENSG00000127903			ZNF835	-	-
1	ENSG00000196267			ZNF836	-	-
1	ENSG00000152475			ZNF837	-	-
1	ENSG00000198040	Gm13051		ZNF84	-	//znf84	7e-131	55.24	Xetrov90029333	3e-138	57.75	ENSMUSG00000066009
2	ENSG00000198040	Gm13151		"	-	-	2e-108	46.67	Xetrov90027231	5e-108	48.07	ENSMUSG00000078498
3	ENSG00000198040	Gm13051		"	-	-	7e-98	57.82	Xetrov90029323	2e-96	55.84	ENSMUSG00000066009
4	ENSG00000198040	Gm13051		"	-	//znf84.4	5e-96	44.36	Xetrov90022555	9e-102	48.69	ENSMUSG00000066009
5	ENSG00000198040	Zfp160		"	-	-	9e-87	49.56	Xetrov90015421	4e-86	49.13	ENSMUSG00000067942
6	ENSG00000198040	Zfp160		"	-	-	4e-86	47.35	Xetrov90015419	1e-86	47.31	ENSMUSG00000067942
7	ENSG00000198040	Gm13051		"	-	//znf84.7	1e-85	46.93	Xetrov90029111	4e-92	49.36	ENSMUSG00000066009
8	ENSG00000198040	Gm13150		"	-	//znf84.8	3e-82	49.18	Xetrov90027294	8e-83	50.99	ENSMUSG00000086147
9	ENSG00000198040	Gm13051		"	-	//znf84.9	3e-78	38.74	Xetrov90020249	2e-82	42.16	ENSMUSG00000066009
10	ENSG00000198040	Gm13051		"	-	//znf84.10	1e-58	53.05	Xetrov90028954	7e-59	53.45	ENSMUSG00000066009
11	ENSG00000198040	Gm13151		"	-	//znf84.11	4e-53	35.5	Xetrov90015399	7e-52	32.97	ENSMUSG00000078498
12	ENSG00000198040	Zfp128		"	-	znf37a//znf84.12	5e-37	39.19	Xetrov90028827	2e-35	39.15	ENSMUSG00000060397
13	ENSG00000198040	Zfp235		"	-	zfp90//znf84.13	6e-36	43.29	Xetrov90015409	8e-37	39.75	ENSMUSG00000047603
1	ENSG00000197608			ZNF841	-	-
1	ENSG00000223547			ZNF844	-	-
1	ENSG00000213799	Gm14295		ZNF845	-	znf229//znf845	1e-79	39.93	Xetrov90019036	1e-65	43.83	ENSMUSG00000078877
1	ENSG00000196605			ZNF846	-	-
1	ENSG00000278091	Zfp12		ZNF85	-	-	2e-113	49.67	Xetrov90001667	5e-115	49.28	ENSMUSG00000029587
1	ENSG00000105750			ZNF85	-	-
1	ENSG00000267041	Zfp619	Zfp420	ZNF850	-	//znf850	2e-107	28.17	Xetrov90019423	2e-93	28.37	ENSMUSG00000068959
2	ENSG00000267041	Zfp420		"	-	-	5e-86	50.09	Xetrov90029321	6e-82	48.94	ENSMUSG00000058402
3	ENSG00000267041	Zfp113		"	-	//znf850.3	6e-74	51.43	Xetrov90021953	1e-74	44.1	ENSMUSG00000037007
4	ENSG00000267041	Zfp169		"	-	//znf850.4	1e-39	36.65	Xetrov90015400	1e-38	35.08	ENSMUSG00000050954
1	ENSG00000281626	Gm3604		ZNF852	-	znf852//znf852	5e-65	34.82	Xetrov90027113	2e-67	37.33	ENSMUSG00000094942
1	ENSG00000178917			ZNF852	-	-
1	ENSG00000236609		Zfp853	ZNF853	-	-
1	ENSG00000197385			ZNF860	-	-
1	ENSG00000261221	Zfp865	Zfp865	ZNF865	znf865	-	0	36.76	Xetrov90019038	0	35.1	ENSMUSG00000074405
1	ENSG00000257446			ZNF878	-	-
1	ENSG00000234284		Zfp879	ZNF879	-	-
1	ENSG00000221923			ZNF880	-	-
1	ENSG00000214029			ZNF891	-	-
1	ENSG00000213988			ZNF90	-	-
1	ENSG00000167232	Gm14295		ZNF91	-	znf91//znf91	6e-146	37	Xetrov90011996	5e-155	37.48	ENSMUSG00000078877
2	ENSG00000167232	Gm14412		"	-	znf554//znf91.2	1e-21	21.92	Xetrov90019503	5e-22	23.13	ENSMUSG00000078868
1	ENSG00000146757			ZNF92	-	-
1	ENSG00000184635			ZNF93	-	-
1	ENSG00000197360			ZNF98	-	-
1	ENSG00000213973			ZNF99	-	-
1	ENSG00000152467			ZSCAN1	-	-
1	ENSG00000130182		Zscan10	ZSCAN10	-	-
1	ENSG00000158691		Zscan12	ZSCAN12	-	-
1	ENSG00000196812			ZSCAN16	-	-
1	ENSG00000121413		Zscan18	ZSCAN18	-	-
1	ENSG00000176371	Zscan2	Zscan2	ZSCAN2	-	zscan2//zscan2	3e-119	58.04	Xetrov90029137	4e-119	57.8	ENSMUSG00000038797
1	ENSG00000121903		Zscan20	ZSCAN20	-	-
1	ENSG00000166529	Zfp397	Zscan21	ZSCAN21	-	//zscan29	7e-51	35.12	Xetrov90015447	5e-51	34.56	ENSMUSG00000024276
1	ENSG00000182318		Zscan22	ZSCAN22	-	-
1	ENSG00000187987			ZSCAN23	-	-
1	ENSG00000197037		Zscan25	ZSCAN25	-	-
1	ENSG00000197062		Zscan26	ZSCAN26	-	-
1	ENSG00000140265	Zfp397	Zscan29	ZSCAN29	-	//zscan29	4e-52	30.36	Xetrov90015447	5e-51	34.56	ENSMUSG00000024276
2	ENSG00000140265	"		"	-	-	2e-23	27.44	Xetrov90000687	1e-21	28.21	ENSMUSG00000050619
3	ENSG00000140265	"		"	-	-	6e-10	32.02	Xetrov90000688	1e-09	32.98	ENSMUSG00000050619
1	ENSG00000186814		Zscan30	ZSCAN30	-	-
1	ENSG00000235109			ZSCAN31	-	-
1	ENSG00000140987			ZSCAN32	-	-
1	ENSG00000180532			ZSCAN4	-	-
1	ENSG00000131848			ZSCAN5A	-	-
1	ENSG00000197213			ZSCAN5B	-	-
1	ENSG00000204532			ZSCAN5CP	-	-
1	ENSG00000137185			ZSCAN9	-	-
1	ENSG00000198205			ZXDA	-	-
1	ENSG00000198455			ZXDB	-	-
1	ENSG00000070476	Zxdc	Zxdc	ZXDC	zxdc	-	0	50.42	Xetrov90012715	0	51.81	ENSMUSG00000034430
1	ENSG00000036549	Zzz3	Zzz3	ZZZ3	zzz3	zzz3/zzz3/	0	57.54	Xetrov90011628	0	55.41	ENSMUSG00000039068
