# Supplementary material for: A catalog of Xenopus tropicalis transcription factors and their regional expression in the early gastrula stage embryo
Source: Dev Biol. Author manuscript; Available in PMC 2018 Jan 18. (PMC5596316; doi:10.1016/j.ydbio.2016.07.002)
Supplement: 4 [file NIHMS806821-supplement-4.xlsx]

## Sheet: All TF RNA-seq TPMs
All TF RNA-seq expression values
This file contains the TPM values for our entire Xenopus tropicalis TF catalog.
Columns labeled ac, dmz, lmz, vmz, veg and we contain expression values from the biological replicates for animal cap, dorsal marginal zone, lateral marginal zone, ventral marginal zone, vegetal mass and whole embryo.
v7.ID	v7.gene	v9.ID	v9.gene	Our gene names	v9.domains	ac1	ac2	dmz1	dmz2	lmz1	lmz2	vmz1	vmz2	veg1	veg2	we1	we2
--------------------------------	------------------------	--------------------------------	------------------------	----------------	----------------------------------------------------------------				----------------------------------------------------------------						----------------------------------------------------------------		----------------
-	-	Xetrov90004042		-	bZIP_1 (1 0.00058)	0	0.81	0.45	0	0.53	0	1.26	0.96	0.7	1.56	0.33	0.65
-	-	Xetrov90011277		-	bZIP_1 (1 0.0092)	0	0	0.07	0	0	0	0	0	0.07	0	0	0
Xetro.E00695		Xetrov90014032		-	THAP (1 1.5e-013)	10.87	28.9	12.91	22.93	14.69	27.58	11.46	33.14	22.16	49.94	15.43	25.19
-	-	Xetrov90027002		-	bZIP_1 (1 0.0016)	0	0	0	0	0.16	0	0.24	0	0.16	0	0.08	0
-	-	Xetrov90002768	LOC100145473	-	THAP (1 9.5e-014)	1.47	0.3	1.49	0.3	2.29	0.51	1.44	0.4	2.34	1.09	1.79	0.41
Xetro.D01385		Xetrov90012333	LOC100145493	-	THAP (1 7.5e-015)	1.62	1.09	1.78	1.27	1.98	0.94	1.68	1.26	3.5	2.38	2.25	1.38
-	-	Xetrov90023155	LOC100488945	-	THAP (1 1.2e-013)	6.63	3.74	6.31	5.22	6.54	4.76	5.63	3.21	6.71	3.45	7.89	5.38
Xetro.I01552		Xetrov90023156	LOC100489112	-	THAP (1 1.7e-006)	18.56	13.14	13.63	15.27	17.81	14.03	16.89	11.98	15.85	9.18	16.07	11.28
Xetro.K02249	unnamed	Xetrov90028090	LOC100490688	-	THAP (1 2e-015)	27.57	36.82	33.85	32.71	32.11	31.84	38.38	37.11	53.43	38.14	39.53	35.68
-	-	Xetrov90012991	LOC100491909	-	THAP (1 7.2e-012)	42.26	51.24	31.18	45.12	32.01	37.71	28.96	33.14	17.87	17.15	30.99	37.74
Xetro.H00958		Xetrov90020735	LOC100492368	-	THAP (1 3.8e-014)	5.97	2.29	5.88	4.38	8.17	3.03	6.16	3.25	9.61	5.31	6.41	2.63
Xetro.H01404		Xetrov90021299	LOC100494403	-	THAP (1 1.5e-012)	15.22	26.9	13.43	19.74	15.29	22.54	13.75	22.43	13.47	13.02	15.85	22.92
Xetro.K01089		Xetrov90023659	LOC100497073	-	THAP (1 3e-013)	6.57	5.44	7.47	4.23	6.04	6.19	6.24	5.74	6.13	2.81	8.05	6.18
Xetro.J00049		Xetrov90025656	LOC100498365-like	-	THAP (1 2.7e-014)	1.06	0.32	1.41	0.81	0.29	0.72	0.75	1	2.03	1.67	0.82	0.99
Xetro.J00050		Xetrov90025655	LOC100498520-like	-	THAP (1 1.1e-013)	3.17	1	2.64	0.89	2.72	1.42	2.86	2.48	6.66	2.96	3.86	1.55
-	-	Xetrov90004040	LOC101730243	-	bZIP_1 (1 0.00059)	0	0	0	0.56	0	1.09	0	0.79	0	0	0	0
Xetro.G02263		Xetrov90028370	LOC101730294	-	zf-BED (1 5.4e-008)	19.14	10.48	15.57	10.48	12.72	10.02	18.06	11.44	18.52	8.03	16.26	10.79
Xetro.A02455		Xetrov90001751	LOC101731273	-	THAP (1 0.00024)	0.66	0.44	0.49	0.67	0.53	0.37	0.26	0.2	0.13	0	0.62	0.3
-	-	Xetrov90012838	LOC101731334	-	THAP (2 3.4e-013)	18.8	15.08	19.64	12.11	21.14	14	20.53	14.39	19.8	17.48	17.65	11.47
Xetro.D01554		Xetrov90022549	LOC101733085-like	-	THAP (1 1.1e-012)	46.42	41.64	38.55	43.31	42.94	41.45	42.27	41.89	32.24	24.12	45.51	42.11
Xetro.D01553		Xetrov90022550	LOC733566	-	THAP (1 1e-014)	60.49	66.43	55.93	53.62	61.5	68.13	67.22	76.8	81.19	89.08	59.68	66.95
-	-	Xetrov90023232	MGC145244	-	THAP (1 3.3e-013)	15.86	19.45	17.9	20.32	16.51	17.3	16.34	17.84	16.19	11.79	13.02	15.39
Xetro.K01088		Xetrov90023660	MGC145518	-	THAP (1 2.3e-012)	20.8	12.5	22.02	13.06	23.5	12.7	23.7	15.42	36.57	18.11	29.07	16.78
Xetro.K00004		scaffold_57:132506-128272		-	zf-C2H2 (6 0.0049)	0	0	0	0	0	0	0	0	0	0	0	0
-	-	Xetrov90010165	accs	-	Myb_DNA-bind_4 (1 4e-021)	5.12	1.59	4.46	1.05	4.63	1.46	4.9	1.33	5.31	1.73	5.36	1.97
Xetro.G01902		Xetrov90018166		-	HLH (2 6.1e-016)	0.65	0	0	0.22	0.39	0	0.25	0	0.12	0	0.12	0
-	-	Xetrov90013087	batf3	-	bZIP_1 (1 1e-011)	0.11	0.59	0.17	0.27	0.28	0.59	0.1	0.2	0.44	0.12	0.27	0.26
-	-	Xetrov90021280	bcl11b	-	zf-H2C2_2 (2 3.7e-007) zf-C2H2 (2 0.00026)	0.17	0.09	0.09	0.03	0.11	0.07	0.11	0.03	0.02	0.05	0.09	0.06
-	-	Xetrov90005960	carkd-like	-	Myb_DNA-bind_4 (1 3.7e-019)	48.8	44.16	48.89	40.17	52.48	41.94	55.39	45.68	64.05	57.4	51.94	42.73
-	-	Xetrov90001974	LOC101733096	-	zf-C2H2 (2 0.0095)	0.36	0	0.12	0.23	0.27	0.13	0.22	0.2	0.3	0.13	0.17	0.1
-	-	Xetrov90011694		-	zf-C2H2 (2 0.0048)	0.7	0.44	0.56	0.88	0.52	0.78	0.76	1.17	0.75	1.01	0.5	1.2
-	-	Xetrov90023022	clip4	-	HTH_29 (1 2.4e-006)	207.9	221.3	220.4	192.22	191.72	245.55	209.12	243.46	160.8	212.36	188.1	233.19
-	-	Xetrov90019817	ciz1-like	-	zf-C2H2_2 (1 0.0087)	46.48	60.64	36.27	49.44	32.64	56.74	36.79	49.27	26.86	28.74	41.22	57.49
-	-	Xetrov90020469	diaph2	-	bZIP_1 (1 0.0076)	0.22	0	0.3	0	0.65	0	0.68	0	0.36	0	0.31	0.06
-	-	Xetrov90027106	LOC101731566	-	THAP (1 2.3e-006)	16.2	6.83	12.16	9.16	12.37	6	12.75	5.59	8.07	1.92	13.16	7.04
-	-	Xetrov90006827	dync2h1	-	PBC (1 0.0012)	8.54	1.71	7.62	1.25	8.76	1.4	7.42	1.42	6.93	1.08	8.18	1.46
-	-	Xetrov90007172	ebf1-like	-	COE1_DBD (1 1.1e-034)	0.23	0	0.21	0	0.12	0	0.17	0.09	0.17	0.08	0	0.07
-	-	Xetrov90017319		-	bZIP_1 (1 0.0056)	31.28	28.24	32.71	27.82	25.49	31.41	34.17	32.88	33.13	35.58	31.61	30.02
-	-	Xetrov90026626		-	Homeobox (1 5.7e-022)	0	0.41	0	0.42	0.25	0.94	0	0.74	0	0	0	0
-	-	Xetrov90003041	ep400	-	Myb_DNA-binding (1 0.01)	2.58	1.32	1.64	0.53	1.78	0.62	1.67	0.82	0.96	0.19	1.84	0.69
-	-	Xetrov90017356		-	Forkhead (2 1e-010)	0.7	0.2	0.53	0.28	0.33	0.5	0.24	0.43	0.63	0.18	0.43	0.51
-	-	Xetrov90008476	gcc1	-	bZIP_1 (1 0.0056)	23.37	15.35	24.58	11.45	25.68	15.53	29.15	19.83	48.87	35.22	31.8	19.78
Xetro.G01622		Xetrov90018887	hes3-like	-	HLH (2 9.7e-013)	1.88	3.13	3.28	9.98	2.83	4.37	0.72	0.7	0.19	0.2	1.65	2.61
Xetro.G01638		Xetrov90018906	LOC100495414	-	HLH (2 5.6e-010)	6.38	6.43	13.18	23.27	48.68	64.37	58.63	75.26	4	11.09	24.26	29.11
Xetro.G01639		Xetrov90018907	LOC733709	-	HLH (2 4.5e-010)	12.22	3.82	18.54	21.12	44.85	46.87	55.03	54.69	13.15	23.18	20.01	29.31
Xetro.K04809	hmbox1	Xetrov90030843	hmbox1-like.2	-	CUT (2 0.006)	42.53	28.49	33.48	19.8	39.52	22.1	34.25	24.64	21.28	11.36	39.88	26.17
Xetro.B00897		Xetrov90004487	LOC100485482	-	HSF_DNA-bind (1 5.2e-018)	0.03	0.04	0	0	0.02	0.04	0.06	0	0	0	0.03	0
-	-	Xetrov90027369		-	IRF (1 2.2e-005)	0	0.08	0.04	0.08	0.05	0	0	0.2	0.09	0.13	0.04	0.05
-	-	Xetrov90016116	jarid2	-	ARID (1 5.8e-014)	42.21	34.4	39.38	25.6	43.51	33.64	45.56	35.66	50.12	30.31	47.94	36.61
-	-	Xetrov90024890	kat7	-	zf-C2HC (8 1.5e-013)	105.04	54.03	92.5	48.46	99.11	49.03	104.78	50.74	99.47	38.8	99.08	47.67
-	-	Xetrov90026237	kdm5a-like.1	-	ARID (1 1.1e-017)	90.25	62.16	79.41	56.77	76.39	58.01	86.45	56.51	69.14	36.87	87.83	63.23
-	-	Xetrov90029957		-	ARID (1 8.2e-020)	3.2	13.56	6.22	17.81	0	14.71	7.41	16.37	9.36	19.8	6.69	21.86
-	-	Xetrov90028767		-	ARID (1 1.7e-018)	0.92	2.38	0.05	2.92	1.43	5.1	0	7.28	1.85	1.58	1.16	1.06
-	-	Xetrov90026017	LOC101731415	-	ARID (1 1.7e-018)	0.92	2.38	0.05	2.92	1.43	5.1	0	7.28	1.85	1.58	1.16	1.06
-	-	Xetrov90028775	nrip3	-	ARID (1 2.2e-018)	0	0.24	0	0	0	0.53	0	0	0	0	0	0
-	-	Xetrov90029284	LOC101734879-like	-	ARID (1 8.4e-019)	14.18	28.2	15.68	23.49	16.43	28.08	15.5	26.5	26.18	35.83	19.83	31.5
-	-	Xetrov90030937		-	ARID (1 9.5e-009)	0	0	0	0	0	0.56	0	6.2	3.43	1.88	2.69	0.91
-	-	Xetrov90030938	kdm5a-like.2	-	ARID (1 1.6e-009)	8.07	15.32	8.47	11.78	9.13	7.01	7.68	0	0	7.79	4.26	10.98
-	-	Xetrov90004729	kdm5b	-	ARID (1 1.8e-016)	85.95	70.44	72.9	70.46	76.85	60.57	73.36	48.29	55.84	23.22	73.72	57.99
-	-	Xetrov90019917	kdm5c	-	ARID (2 6.3e-017)	208.05	149.53	178.65	130.85	159.58	125.69	173.03	133.4	136.82	80.38	174.25	141.23
-	-	Xetrov90008689	klf13	-	zf-H2C2_2 (2 1.1e-007)	7.03	5.13	5.76	5.15	6.5	6.33	7.12	6.22	7.99	8.23	6.68	6.34
-	-	Xetrov90006205	kmt2d	-	HMG_box (3 0.0093)	26.84	12.31	19.62	15.7	22.98	10.34	22.12	9.33	25.64	6.68	24.08	12.92
-	-	Xetrov90018417		-	Myb_DNA-bind_4 (1 3.9e-021)	57.81	79.65	54.85	70.92	47.72	78.23	54.15	71.18	35.45	40.14	53.49	67.68
-	-	Xetrov90016005	msantd3	-	Myb_DNA-bind_5 (1 4.7e-022)	8.67	7.27	9.85	5.25	12.18	9.02	12.33	10.24	22.54	21.73	12.45	8.61
-	-	Xetrov90009274	LOC101730541	-	HLH (2 4.7e-010)	2.52	5.05	5.98	2.63	2.98	2.88	6.5	2.95	4.3	0.81	5.84	0
Xetro.A01880		Xetrov90001891	LOC100494812-like	-	zf-C2H2 (4 3.6e-005) zf-H2C2_2 (1 0.00095)	1.69	0.79	2.47	1.03	1.61	1.23	1.65	1.04	2.62	2.9	1.15	0.84
-	-	Xetrov90023824	trhd	-	Myb_DNA-bind_5 (3 2.8e-023)	12.77	8.82	12.39	9.35	15.37	8.51	13.03	9.35	24.72	22.51	15.9	9.98
-	-	Xetrov90027653	LOC100494087	-	Myb_DNA-bind_5 (1 2.5e-019)	24.69	12.54	26.95	13.5	25.02	12.81	28.37	15.87	38.43	24.83	28.13	12.01
-	-	Xetrov90021939	LOC101733690-like	-	Myb_DNA-bind_5 (1 3e-012)	0.85	1.01	1.72	0	1.88	0.91	1.94	0.81	5.74	3.16	2.63	1.04
-	-	Xetrov90025279	ncoa3	-	HLH (2 0.0066)	29.42	22.9	25.91	15.39	29.25	18.92	33.67	20.74	58.4	20.93	37.46	18.8
Xetro.K00362		Xetrov90009810	LOC100486093-like	-	bZIP_2 (1 4.9e-015)	0	0	0.05	0	0	0	0	0.07	0.05	0	0.05	0
-	-	Xetrov90008441	nrf1-like	-	Nrf1_DNA-bind (1 3.4e-115)	123.28	80.59	106.48	65.81	110.54	73.01	109.4	69.98	99.59	60.3	111.19	66.79
-	-	Xetrov90028565		-	zf-C2H2 (4 1e-005)	46.68	55.45	47.25	26.9	39.19	27.89	36.38	39.24	84.88	73.01	47.03	44.69
Xetro.K02016		Xetrov90027717		-	zf-C2H2 (2 1.5e-005)	1.82	3.11	3.41	3.21	3.77	0.96	2.69	0	3.59	1.32	6.96	0.99
-	-	Xetrov90027710		-	zf-C2H2 (4 2.6e-005)	4.52	0	5.35	0	5.01	0	4.43	0	6.16	0	3.4	0
-	-	Xetrov90000686	paics.2	-	Myb_DNA-bind_4 (4 4.8e-013)	15.12	12.41	14.78	9.8	17.8	11.22	16.22	13.71	14.48	15.01	17	10.49
-	-	Xetrov90008215		-	Myb_DNA-bind_5 (1 1.2e-019)	0	0	0	0	0	0	0	0	0	0	0	0
-	-	Xetrov90019538		-	Myb_DNA-bind_5 (1 1.2e-019)	0	0	0	0	0	0	0	0	0	0	0	0
-	-	Xetrov90013967		-	Myb_DNA-bind_5 (1 2.9e-019)	0.11	0.36	0	0	0	0	0	0	0	0	0	0
-	-	Xetrov90012048		-	Myb_DNA-bind_5 (1 1.5e-019)	0	0	0	0	0	0	0	0	0	0	0	0
-	-	Xetrov90012047		-	Myb_DNA-bind_5 (1 3.8e-019)	0.33	0.09	0	0	0.05	0	0	0	0.1	0	0	0.06
-	-	Xetrov90015895		-	Myb_DNA-bind_5 (1 1.2e-019)	0	0	0.1	0.19	0	0.11	0	0	0	0	0.11	0
Xetro.J00228	unnamed	Xetrov90025445	MGC145685	-	Myb_DNA-bind_5 (4 1.6e-019)	24.81	33.78	20.43	20.61	17.37	23.29	20.29	22.34	50.83	48.72	33.2	35.97
-	-	Xetrov90001372	prdm8	-	zf-H2C2_2 (1 0.0016)	0.21	0	1.73	0.36	1.12	0.4	1.15	0.68	14.41	5.1	4.47	1.45
Xetro.K02438		Xetrov90028583	LOC101731414-like	-	zf-H2C2_2 (6 8.6e-011)	0	1.62	2.51	1.39	1.54	1.21	1.71	4.1	2.45	2.05	1.46	2.58
-	-	Xetrov90024109	LOC100489188	-	HLH (2 7.7e-018)	0	0	0	0	0	0	0	0	0	0	0	0
-	-	Xetrov90018709	samd11	-	SAND (1 3.3e-023)	21.99	2.85	29.69	8.81	24.86	3.23	24.54	3.93	38.23	10.01	28.06	4.43
-	-	Xetrov90004608	sgsm2	-	zf-BED (1 0.0024)	0.44	0.05	0.48	0.18	0.33	0.18	0.34	0.37	0.47	0.59	0.15	0.25
-	-	Xetrov90025922		-	STAT_bind (1 4.2e-076)	23.22	8.69	13.42	6.7	14.58	6.07	14.78	6.83	14.26	6.47	20.56	7.71
-	-	Xetrov90017871	stox1	-	Stork_head (1 1.3e-034)	17.94	11.72	58.58	40.64	51.13	38.73	49.79	52.22	63.11	47.37	48.82	39.5
-	-	Xetrov90000755	stox2-like	-	Stork_head (1 9.6e-029)	8.63	4.91	7.67	3.2	8.82	3.92	7.92	3.11	10.54	3.4	10.51	4.6
-	-	Xetrov90020715	sympk	-	Myb_DNA-bind_5 (1 7.9e-023)	61.42	28.63	61.64	31.27	60.97	32.45	58.45	32.94	57.62	32.53	60.62	32.12
-	-	Xetrov90030576	zhx2	-	Homeobox (4 3.4e-006) Homez (1 0.00086) zf-H2C2_5 (1 0.0051)	76.23	59.88	70.81	44.21	83.25	55.36	81.44	57.75	81.81	62.25	77.98	59.37
Xetro.K03406		Xetrov90025752	LOC101733229	-	HLH (2 2.6e-018)	0	0	0	0	0	0	0	0	0	0	0	0
Xetro.B01032		Xetrov90005866	LOC100493338	-	HLH (4 5.1e-018)	0	0	0	0	0	0	0	0	0.09	0	0.09	0
-	-	Xetrov90028298	LOC101734950	-	HLH (2 5.3e-012)	0	0	0	0	0	0	0	0	0	0	0	0
-	-	Xetrov90026006		-	CP2 (1 3.3e-031)	19.07	11.41	15.42	7	17	8.24	20.44	7.41	27.32	5.49	24.23	11.23
Xetro.A01879	unnamed	Xetrov90001890	LOC100493491-like	-	THAP (1 1.8e-015)	17.45	10.65	19.07	8.13	25.05	9.09	17.9	11.63	23.01	15.41	18.71	8.18
Xetro.A02251	unnamed	Xetrov90001473	LOC779531	-	THAP (2 2.2e-015)	20.96	34.62	25.38	30.68	28.33	32.49	24.53	36.75	30.58	41.97	24.25	25.99
Xetro.C02010		Xetrov90008353	LOC100493283-like	-	THAP (1 1.4e-013)	10.2	7.18	11.49	6.14	12.67	8.18	11.7	9.2	17.44	13.67	12.24	7.47
-	-	Xetrov90027107	LOC100145443	-	Myb_DNA-bind_5 (1 6.9e-025)	56.86	92.42	52.31	71.5	48.03	77.23	55.18	93.84	58	58	58.8	80.87
-	-	Xetrov90015446	LOC100492514	-	Myb_DNA-bind_5 (1 2.9e-015)	5.07	2.01	4.96	1.7	4.39	2.65	6.89	2.92	7.33	3.94	6.44	3.25
Xetro.G01346		Xetrov90018600	LOC100496870-like	-	Myb_DNA-bind_5 (2 1.1e-013)	0	0	0	0	0.03	0.03	0	0	0	0	0	0
-	-	Xetrov90011163	tut1	-	zf-C2H2_2 (1 0.0023)	83.98	86.95	85.28	70.07	97.3	91.41	95.38	99.05	112.61	92.7	90.56	74.68
-	-	Xetrov90005276	yod1	-	zf-C2H2_2 (1 0.0091)	35.73	28.44	38.84	27.74	44.13	32.19	39.77	31.33	45.47	42.83	41.84	28.96
Xetro.B00793		Xetrov90004430	LOC100495088-like	-	zf-BED (1 2.9e-014)	4.71	9.82	6.25	11.12	7.05	17.99	7.14	16.68	5.89	9.97	4.38	15.46
Xetro.B01731		Xetrov90019186	LOC100486384-like	-	zf-BED (1 8.8e-009)	1.48	1.12	1.77	1.23	1.98	1.2	2.48	1.36	5.35	2.64	2.92	1.16
-	-	Xetrov90013416	LOC101734213	-	zf-BED (1 3.4e-006)	0.99	0.7	0.45	0.59	0.79	0.95	0.41	1	0.74	0.79	0.5	1.08
-	-	Xetrov90001633		-	zf-BED (1 2e-008)	2.21	3.55	1.39	1.21	0.88	1.18	0.93	1.4	0.99	0.48	0.94	1.04
-	-	Xetrov90028532		-	zf-BED (1 1.2e-008)	0.07	0	0	0	0	0.08	0.15	0.21	0	0	0.07	0.08
Xetro.A02935		Xetrov90000788	LOC101731619-like	-	zf-BED (1 3e-007)	0.59	1.63	0.5	1.37	0.41	1.93	0.79	1.39	0.16	0.11	0.82	1.61
-	-	Xetrov90025761		-	zf-BED (1 1.1e-008)	0.62	0	0.17	0	0.28	0	0.36	0	0.18	0.24	0.53	0
-	-	Xetrov90007942		-	zf-BED (1 2.7e-008)	3.03	1.69	1.76	1.84	2.25	0.95	2.53	0.73	1.74	1.25	2.34	1.37
-	-	Xetrov90020361	zbtb33	-	zf-H2C2_2 (2 0.00065)	27.27	22.06	20.33	21.37	24.64	20.93	23.09	20.06	20.75	18.15	25.15	22.92
-	-	Xetrov90001886	zbtb5	-	zf-H2C2_2 (1 7.1e-007)	8.19	5.45	9.37	7.08	9.94	6.65	8.87	7.09	14.25	14.38	9.97	6.84
-	-	Xetrov90016937	zc2hc1a	-	zf-C2HC_2 (8 1.2e-008)	4.14	2.35	3.97	2.38	4.73	3.03	3.86	2.83	5.19	3.77	4.59	2.92
-	-	Xetrov90021118	zc2hc1c	-	zf-C2HC_2 (2 4.9e-007)	34.63	23.54	33.15	29.67	38.3	29	34.75	31.76	46.71	44.45	35.79	27.7
-	-	Xetrov90002426		-	zf-H2C2_5 (2 0.0036)	0.11	0	0.15	0	0.16	0.1	0.11	0	0.42	0.08	0.46	0.06
-	-	Xetrov90016928		-	zf-H2C2_5 (6 0.003)	0.05	0	0.06	0.12	0.05	0	0.09	0.03	0.11	0	0.07	0.03
Xetro.K03875	znf513	Xetrov90026972	LOC101732045	-	zf-H2C2_2 (4 1e-008) zf-C2H2 (4 0.00022)	8.67	7.48	7.7	7.6	6.85	6.62	10.08	6.15	11.2	5.07	8.65	7.6
-	-	Xetrov90009680	LOC100488683	-	GATA (1 1.3e-015)	0.57	0.19	0.37	0.19	0.57	0.16	0.22	0.34	0.71	0.17	0.65	0.07
Xetro.H02015	znf167	Xetrov90021968	LOC100496443	-	zf-H2C2_2 (6 5.4e-009) zf-C2H2 (2 2.5e-005)	9.58	2.37	10.8	1.91	11.83	2.61	12.59	4.36	18.85	6.2	12.76	2.12
Xetro.H01973		Xetrov90021930	LOC100485688	-	zf-H2C2_2 (13 4.9e-009)	0.8	0.6	1.19	0.73	1.08	0.55	1.06	0.53	1.64	0.52	0.96	0.51
Xetro.K00624		Xetrov90015408		-	zf-H2C2_2 (9 7.9e-008)	35.69	30.43	37.7	28.4	39.2	30.18	36.43	33.79	48.46	40.22	40.77	31.25
Xetro.D01574	unnamed	Xetrov90022531		-	zf-H2C2_2 (30 1.6e-007)	0	0	0	0	0	0	0	0	0	61.44	0	0
Xetro.K01084		Xetrov90023662	LOC101735177-like	-	zf-H2C2_2 (8 4.5e-009)	30.17	23.25	35.66	20.06	31.86	24.39	31.65	23.61	49.17	32.46	32.34	27.1
Xetro.H01903		Xetrov90021865	LOC100491165-like	-	zf-H2C2_2 (7 2.2e-008) zf-C2H2 (2 3.2e-005)	0.43	0.17	0.69	0.5	0.6	0.62	0.55	0.54	0.76	0.95	0.53	0.55
Xetro.K00795		Xetrov90029341		-	zf-H2C2_2 (14 1.5e-008) zf-C2H2 (4 4.9e-005)	14	0	7.18	3.7	3.55	5.47	12.07	6.89	11.86	7.34	12.01	13.28
Xetro.H01089	znf160	Xetrov90020912	znf160	-	zf-H2C2_2 (14 2.5e-007)	16.59	15.67	19.58	14.92	25.67	20.59	20.88	23.57	38.25	52.81	21.34	19.5
Xetro.K04717		Xetrov90030384	LOC100495895	-	zf-H2C2_2 (4 5.5e-008) zf-C2H2 (4 1.2e-006)	55.39	73.05	46.34	65.54	40.05	63.54	52.4	69.59	52.13	48.65	47.77	57.2
Xetro.H00959		Xetrov90020736	LOC100487768-like	-	zf-H2C2_2 (4 1.1e-008)	3.19	2.78	2.5	1.99	3.26	3.21	3.31	4.39	4.21	7.22	3.64	3.32
Xetro.G00992		Xetrov90008509	LOC100498204	-	zf-H2C2_2 (6 3.2e-006) zf-C2H2 (10 2.7e-005) zf-C2H2_11 (1 0.005	5.4	3.22	6.26	3.56	7.64	4.06	7	4.04	8.12	4.1	7.21	3.89
Xetro.J00202	znf397	Xetrov90025477	LOC100492859	-	zf-H2C2_2 (4 2.7e-008)	0	0.18	0.19	0.25	0.1	0.42	0	0	0.6	0.17	0.16	0
Xetro.K02943		Xetrov90029979	LOC101735121-like	-	zf-H2C2_2 (3 1e-006) zf-C2H2 (2 0.00016)	1.15	1.11	0.96	1.04	0.96	0.88	0.88	0.96	1.05	1.09	1.14	0.92
Xetro.K00623	zscan20	Xetrov90015407	LOC101731994	-	zf-H2C2_2 (2 5.8e-007) zf-C2H2 (6 2e-005)	13.93	16.66	10.18	20.66	12.3	17.52	13.23	15.68	8.13	17.22	13.85	18.55
Xetro.K03041	znf605	Xetrov90030209	znf605	-	zf-H2C2_2 (4 1.3e-006) zf-C2H2 (2 0.0093)	80.28	108.76	79.73	103.33	68.21	100.23	76.43	102.33	58.59	68.83	77.64	103.13
Xetro.H02056	znf329	Xetrov90022002	znf329	-	zf-H2C2_2 (5 8.1e-008)	1.71	1.43	2.24	1.1	2.41	1.36	2.28	1.91	4.16	4.43	2.53	1.45
Xetro.K01083		Xetrov90023663	LOC101730261	-	zf-H2C2_2 (11 1.2e-008)	45.38	27.18	40.64	27.34	43.51	29.71	41.67	29.69	51.03	37.77	44.68	29.98
Xetro.K01775		Xetrov90027168	LOC101732550-like	-	zf-H2C2_2 (5 3.5e-008) zf-C2H2 (2 9.6e-005)	11.2	13.18	12.84	13.58	17.27	16.09	14.61	16.06	19.22	25.52	14.17	13.74
Xetro.B02409		Xetrov90026770	LOC100496553-like	-	zf-H2C2_2 (2 2.1e-007)	18.02	11.91	19.88	11.38	20	13.63	21.47	16.81	29.67	27.89	23.87	14.92
-	-	Xetrov90012089	znf326	-	zf-H2C2_5 (2 0.0017)	801.25	847.4	854.44	772.01	826.28	883.42	789.86	849.08	605.15	689.19	737.91	824.07
Xetro.K00094		Xetrov90009658		-	zf-C2H2 (4 3.8e-005)	26.95	25.88	28.08	23.29	33.37	22.73	36.55	28.08	41.92	44.64	31.55	22.98
Xetro.H01090	znf383	Xetrov90020910	znf383	-	zf-H2C2_2 (12 2e-008)	22.34	15.36	25.34	17.97	27.83	17.79	23.19	18.29	25.06	22.21	26.7	15.93
Xetro.H01974		Xetrov90021931	LOC100490776	-	zf-H2C2_2 (4 3.6e-009)	1.82	1.72	2.96	1.03	2.13	1.97	3.16	2.27	5.04	4.94	3.01	2.78
-	-	Xetrov90027133		-	zf-H2C2_2 (1 1.6e-005) zf-H2C2_5 (2 0.005)	40.56	28.44	39.79	23.21	48.74	28.95	37.23	28.67	39.41	23.39	41.62	26.22
Xetro.K00666		Xetrov90015443	LOC101732837	-	zf-H2C2_2 (10 1.7e-008)	74.19	102.22	83.89	99.86	96.19	97.93	81.88	98.06	129.41	117.64	99.7	107.86
Xetro.D01062	znf81	Xetrov90011078	LOC100497179-like	-	zf-H2C2_2 (5 4.8e-008)	1.14	1.16	1.12	1.19	1.08	1.01	1.06	1.34	3.05	3.69	1.61	1.68
Xetro.K01093		Xetrov90023655		-	zf-H2C2_2 (3 1.3e-007) zf-C2H2 (2 1.1e-006)	26.63	13.3	28.81	13.71	22.46	13.47	22.5	16.64	24.94	17.71	27.43	18.54
-	-	Xetrov90001548	znf414	-	zf-H2C2_5 (2 0.0014)	152.74	142.57	161.98	124.5	165.64	152.47	185.34	166.36	243.52	204.43	171.69	138.22
Xetro.C01490	unnamed	Xetrov90007755	LOC100135120	-	zf-C2H2 (4 0.0039)	72.34	77.13	84.81	81.76	100.63	84.89	89.83	94.82	135.7	174.4	102.06	88.43
Xetro.B02412		Xetrov90026780	LOC100494833-like	-	zf-H2C2_2 (5 2.5e-007) zf-C2H2 (2 8.7e-007)	7.82	5.53	7.7	7.9	7.88	7.12	8.19	6.47	10.89	9.81	7.62	7.64
Xetro.C02021		Xetrov90008367		-	zf-H2C2_2 (10 4.8e-008)	3.41	2.24	3.91	2.02	4.08	3.38	4.1	3.43	9.07	8	4.94	3.44
Xetro.H00770	znf282	Xetrov90020584	LOC100495066-like	-	THAP (1 1.7e-012) zf-H2C2_2 (3 1.1e-007)	14.37	9.22	13.88	7.01	14.69	9.66	14.47	11.59	28.24	20.14	18.05	8.15
Xetro.K04678		Xetrov90030156	LOC101731105	-	zf-H2C2_2 (4 9.9e-008)	47.89	39.85	46.74	30.89	47.65	41.18	54.56	37.65	63.23	43.63	55.34	37.89
-	-	Xetrov90015643	znf438	-	zf-H2C2_2 (2 0.00035)	2.41	2.68	3.29	2.59	3.81	3.06	2.99	3.49	4	4.24	3.25	3.01
-	-	Xetrov90002115	znf462-like	-	zf-H2C2_5 (15 1.8e-005)	27.17	19.84	17.31	12.47	23.04	11.48	20.57	12.16	31.09	10.99	30.13	17.62
-	-	Xetrov90011600		-	zf-C2H2_2 (1 0.0033)	1.28	0.08	0.66	0.02	1.31	0.04	1.21	0.07	1.32	0.06	1.55	0.15
Xetro.A02095	znf630	Xetrov90001666		-	zf-H2C2_2 (5 1.2e-008)	0.1	0.16	0	0.16	0.1	0	0.02	0.15	0.63	0.42	0	0.5
-	-	Xetrov90017629	znf518a	-	zf-H2C2_5 (2 0.029)	28.41	15.63	28.59	17.61	39.26	18.06	31.66	19.03	83.14	64.22	42.97	24.19
Xetro.G01679		Xetrov90018990	LOC101731441	-	zf-H2C2_2 (3 5.3e-009)	0.06	0.32	0	0.21	0.13	0.06	0.06	0.19	0.24	0.09	0.18	0.15
-	-	Xetrov90003717	znf532	-	zf-C2H2_11 (1 2.1e-016) zf-H2C2_2 (1 0.0067)	1.61	1.43	0.86	0.97	1.09	0.88	0.97	0.79	0.27	0.39	1.33	0.86
Xetro.D01549		Xetrov90022555	LOC100495499	-	zf-H2C2_2 (6 5.6e-009) zf-C2H2 (2 0.0074)	66.9	66.76	63.91	58.77	71.89	70.65	75.66	72.17	96.17	85.53	70.36	65.77
Xetro.A01294	znf192	Xetrov90005125	LOC101732226-like	-	zf-H2C2_2 (4 2.4e-007)	10.61	7.73	9.26	7.16	13.03	10.61	12.91	12.38	16.34	11.06	13.3	7.79
Xetro.K02562		Xetrov90028872	LOC100498654	-	zf-H2C2_2 (3 3.2e-008) zf-C2H2 (4 1.3e-006)	13.93	14.03	12.19	13.77	13.21	11.71	15.09	13.61	17.23	14.98	15.15	11.41
Xetro.J00053		Xetrov90025653	LOC100495125-like	-	zf-H2C2_2 (2 8.4e-007) zf-C2H2 (2 1.5e-005)	11.58	10.54	9.54	9.29	9.96	10.03	10.73	10.54	14.21	10.46	10.58	10.78
Xetro.B02413	znf205	Xetrov90026781	LOC100496403-like	-	zf-H2C2_2 (2 4.2e-009) zf-C2H2 (2 6.3e-006)	7.51	10.3	7.48	6.99	7.97	8.6	8.96	10.81	13.37	18.15	6.75	10.46
Xetro.D01503		Xetrov90028584	LOC100493197	-	zf-H2C2_2 (6 8.6e-011)	2.67	1.62	0	1.39	1.54	1.21	1.71	0	2.45	2.05	1.46	0
Xetro.D01560		Xetrov90022547	LOC101733042	-	zf-H2C2_2 (1 8.5e-006) zf-C2H2 (10 2.9e-005)	28.59	24.95	27.54	22.2	29.41	19.96	28.66	20.07	34.18	18.94	37.06	35.37
Xetro.K03111		Xetrov90030400	LOC101732022	-	zf-H2C2_2 (4 3.4e-009)	3.91	1.96	2.89	2.85	3.22	1.79	4.2	3.44	27.87	17.68	8.34	4.38
Xetro.K02637		Xetrov90027114	LOC100496042-like	-	zf-H2C2_2 (1 0.0075) zf-C2H2 (4 0.01)	13.66	3.92	11.52	4.16	14.05	3.61	14.72	5.06	18.08	6.6	13.59	4.66
Xetro.D02080		Xetrov90010822	LOC100495401-like	-	zf-H2C2_2 (7 6.1e-009)	0.11	0.07	0.06	0	0.15	0	0.11	0.04	0.3	0.06	0.18	0.02
Xetro.K01771		Xetrov90027165	LOC101733135	-	zf-H2C2_2 (7 1.3e-008) zf-C2H2 (2 6.8e-007) zf-C2H2_11 (1 0.0006	10.95	12.71	10.73	14.82	9.84	13.55	8.6	13.07	8.8	9.95	11.88	15.82
Xetro.H01091		Xetrov90020909	LOC100492742	-	zf-H2C2_2 (9 3.8e-008)	2.17	2.17	2.83	1.8	2.85	2.75	2.42	2.42	2.35	3.95	2.13	2.25
Xetro.K01774		Xetrov90027167	LOC101732639	-	zf-H2C2_2 (5 3.3e-010)	25.84	14.87	25.59	17.91	26.85	18.12	29	14.97	21.23	14.31	23.69	15.55
Xetro.K02634	znf250	Xetrov90027111	znf250	-	zf-H2C2_2 (4 9.2e-008) zf-C2H2 (4 0.00047)	40.08	22.07	45.15	27	41.43	26.53	41.82	26.91	63.84	34.3	52.27	28.81
-	-	Xetrov90016216	znf622	-	zf-C2H2_2 (2 6.7e-028)	140.43	133.83	147.01	116.88	163.93	156.24	148.96	158.45	161.82	195.65	148.24	136.93
Xetro.J00051		Xetrov90025654		-	zf-H2C2_2 (2 1.1e-006) zf-C2H2 (2 2.7e-005)	1.63	0.64	1.91	0.78	1.34	0.65	1.61	0.71	4.42	1.67	3.25	1.42
Xetro.K03115		Xetrov90030403	LOC101732255	-	zf-H2C2_2 (3 1.9e-005) zf-C2H2 (18 0.00012)	7.18	2.68	8.07	5.21	7.35	3.73	8.31	2.75	12.88	5.65	9.92	5.82
Xetro.K00660		Xetrov90015439		-	zf-H2C2_2 (37 1.6e-008) zf-C2H2 (12 9.1e-006)	4.17	44.01	3.14	42.21	0.11	52.35	0	16.95	0	0	0	32.92
Xetro.K01090		Xetrov90023657	LOC101730518-like	-	zf-H2C2_2 (18 2.6e-008) zf-C2H2 (4 0.00024)	68.65	88.99	82.09	112.8	107.95	107.68	105.45	105.39	98.68	87.17	89.13	99.25
Xetro.D01537		Xetrov90022568		-	zf-H2C2_2 (13 9.4e-008) zf-C2H2 (2 0.0063)	114.67	119.92	122.71	120.73	139.35	125.04	130.82	128.85	179.19	164.4	129.27	126.05
Xetro.J00059	znf684	Xetrov90025645	znf684	-	THAP (2 1.5e-011) zf-H2C2_2 (1 3.1e-006) zf-C2H2 (4 9e-005)	37.68	41.03	37.29	39.19	41.8	39.86	39.71	45.03	50.46	44.53	41.13	43.11
Xetro.K03375		scaffold_1001:10919-17027		-	zf-C2H2 (2 0.0011)	0	0	0	0	0	0	0	0	0	0	0	0
Xetro.K03880	znf572	Xetrov90026982	LOC100486709	-	zf-H2C2_2 (4 5.1e-010)	0.45	0.47	0.19	0	0.39	0.4	0	0.44	0.62	0.98	0.14	0.31
Xetro.K01096		Xetrov90023653	LOC101732727	-	zf-H2C2_2 (3 2.7e-008) zf-C2H2 (2 1.9e-005)	26.07	44.37	26.9	30.4	29.3	37.85	28.62	40.11	32.75	37.34	38.65	47.73
Xetro.K05314		Xetrov90027410	LOC101733761	-	zf-H2C2_2 (4 7.9e-009)	5.03	2.15	4.65	3.81	4.21	3.46	4.57	3.55	6.32	3.9	6.29	3.78
Xetro.K03634		Xetrov90026332	LOC101732044-like	-	zf-H2C2_2 (12 1.2e-007)	0.25	0.42	0.23	0.21	0.13	0.12	0	0.29	0.24	0.09	0.24	0.07
-	-	Xetrov90027110	LOC100486247	-	zf-C2H2 (2 0.004)	50.01	16.93	48.84	21.13	50.4	19.34	54.08	22.09	77.13	27.88	57.75	21.98
Xetro.G01538	znf177	Xetrov90018504	LOC100496228-like	-	zf-H2C2_2 (4 3.7e-008)	7.01	7.81	6.55	7.45	9.31	7.05	7.65	7.54	10.99	17.03	8.67	8.07
Xetro.J00047		Xetrov90025657		-	zf-H2C2_2 (2 1.7e-006) zf-C2H2 (2 0.00017)	0.88	0.67	0.98	1.05	1.1	0.9	0.68	0.93	1.72	2.55	1.07	0.88
Xetro.F00840	unnamed	Xetrov90016144	LOC733928	-	zf-H2C2_2 (3 1.1e-007) zf-H2C2_5 (2 0.0049)	6.7	4.26	7.66	4.62	9.42	4.91	8.94	8.42	26.11	23.36	12.23	5.94
Xetro.K00785	znf717	Xetrov90029335		-	zf-H2C2_2 (10 1.3e-008) zf-C2H2 (2 0.0028)	0	13.19	0	6.44	0	4.06	2.69	6.68	0.14	0.13	11.7	0.97
Xetro.K00781		Xetrov90029333	LOC101734394	-	zf-H2C2_2 (13 1.7e-008)	331.29	348.36	335.23	353.64	412.03	345.31	322.43	353.34	359.98	304.56	306.51	329.29
Xetro.K01822		Xetrov90027231		-	zf-H2C2_2 (8 5.2e-008) zf-C2H2 (4 6e-006)	49.22	52.25	53.19	54.81	61.71	52.45	55.97	52.7	96.11	85.93	63.18	56.02
Xetro.K00757	zfp2	Xetrov90029323		-	zf-H2C2_2 (8 1.6e-008)	384.04	429.93	380.68	396.21	460.53	382.43	354.62	379.2	407.39	356.78	356.37	388.2
Xetro.K00635		Xetrov90015421		-	zf-H2C2_2 (16 1.3e-008)	99.21	143.26	91.62	105.02	101.14	115.75	88.15	111.97	88.58	90.8	94.23	124.87
Xetro.K00633		Xetrov90015419		-	zf-H2C2_2 (8 9.4e-009)	29.17	26.07	25.36	25.95	41.36	32.38	34.19	36.79	36.88	34.69	32.72	27.33
Xetro.K04419		Xetrov90029111	LOC101731177	-	zf-H2C2_2 (6 1.7e-008) zf-C2H2 (4 5.2e-005)	4.48	6.66	4.67	5.09	5.4	6.39	5.74	6.86	8.59	9.14	5.38	5.93
Xetro.K03962		Xetrov90027294	LOC101732880-like	-	zf-H2C2_2 (8 1.6e-008)	6.29	5.4	5.79	5.87	6.03	6.44	6.43	6.02	8.64	5.3	6.46	5.03
Xetro.H00504		Xetrov90020249	LOC100486951	-	zf-H2C2_2 (6 9.5e-009)	0.1	0.18	0.51	0.22	0.17	0.39	0.37	0.34	1.57	1.7	0.29	0.38
Xetro.H00505		Xetrov90020250	LOC100487103	-	zf-H2C2_2 (12 7.4e-009)	0.35	0	0.45	0.62	0.22	0.14	0.23	0.34	0.63	1.41	0.41	0.4
Xetro.K02606		Xetrov90028954	LOC100496561	-	zf-H2C2_2 (5 3.6e-007)	4.06	2.06	4.51	2.75	4.27	2.58	4.3	2.3	6.23	4.58	4.62	2.77
Xetro.K00618		Xetrov90015399	LOC100493787	-	zf-H2C2_2 (3 4.3e-007) zf-C2H2 (2 0.0031)	3.57	4.8	2.77	3.66	4.04	4.87	4.44	6.61	5.42	9.31	4.69	4.33
Xetro.K02540	znf37a	Xetrov90028827	LOC100497194	-	zf-H2C2_2 (2 3.5e-007)	7.33	5.41	8.08	4.74	6.36	5.69	8.08	5.82	7.23	4.45	7.74	7.42
Xetro.K00625	zfp90	Xetrov90015409	zfp90-like	-	zf-H2C2_2 (2 1.6e-007) zf-C2H2 (2 8.2e-006)	0.82	0.23	0.44	0.58	0.62	0.45	0.61	0.71	0.92	0.79	1.16	0.37
Xetro.G01724	znf229	Xetrov90019036	LOC100492389	-	zf-H2C2_2 (8 1e-008)	1.46	1.77	1.2	1.2	1.46	0.78	1.46	0.77	1.17	0.97	1.49	1.62
Xetro.A02094		Xetrov90001667		-	zf-H2C2_2 (6 2.8e-008)	2.64	2.56	2.71	2.11	4.11	2.85	3.61	3.41	11.1	15	5.43	3.68
Xetro.G02096		Xetrov90019423	LOC100490952	-	zf-H2C2_2 (7 6.6e-009) zf-C2H2 (4 3.2e-007) zf-H2C2_5 (1 0.0046)	6	2.93	5.52	3.14	5.85	3.46	6.23	3.92	8.99	4.46	6.97	3.17
Xetro.K04456		Xetrov90029321		-	zf-H2C2_2 (8 3.3e-008)	1.77	1.12	1.25	0.83	1.34	0.8	1.71	0.85	1.3	1.19	1.5	1.13
Xetro.H01984		Xetrov90021953	LOC100491613	-	zf-H2C2_2 (5 5.8e-009)	3.89	1.93	4.49	2.08	5.06	2.53	3.51	2.67	7.03	5.87	4.53	2.32
Xetro.K00619		Xetrov90015400	LOC100493966	-	zf-H2C2_2 (2 6.6e-007) zf-C2H2 (4 1e-005)	15.75	19.31	12.55	18.73	13.76	16.89	13.36	15.17	9.09	7.87	14.37	23
Xetro.K02636	znf852	Xetrov90027113	LOC733842	-	zf-H2C2_2 (3 5.5e-006) zf-C2H2 (6 0.00019)	104.92	141.48	94.29	153.78	74.37	131.26	88.57	123.06	67.74	92.24	93.94	129.96
Xetro.D02067	znf91	Xetrov90011996	LOC100488674	-	zf-H2C2_2 (10 1.4e-010) zf-C2H2 (4 2.1e-006)	0	0.12	0	0.13	0	0.28	0.04	0.22	0	0.55	0.04	0.17
Xetro.G02137	znf554	Xetrov90019503	znf554	-	zf-C2H2 (6 0.00037)	14.05	8.27	12.99	8.02	14.98	7.34	14.25	7.22	20.91	7.85	15.65	7.62
Xetro.K02648	zscan2	Xetrov90029137	LOC100486661	-	zf-H2C2_2 (10 5e-009)	1.14	0.82	1.35	0.76	1.48	1.31	1.57	1.75	3.62	2.44	1.96	1.4
Xetro.F01797		Xetrov90015447	LOC100492687	-	zf-H2C2_2 (6 4.1e-008) zf-C2H2 (8 0.00061)	21.37	21.01	19.93	16.35	19.8	18.5	18.97	20	19.99	11.81	19.21	16.03
-	-	Xetrov90000687		-	Myb_DNA-bind_4 (2 7.5e-017)	0.35	0	0.24	0.15	0.97	0.41	0.77	0.92	0.17	0.13	0.32	0.2
-	-	Xetrov90000688		-	Myb_DNA-bind_4 (1 2e-016)	0.4	0.33	0.37	0.34	0	0	0.58	0	0.38	0	0.19	0.23
Xetro.J00795	42Sp43	Xetrov90024704	42Sp43	42Sp43	zf-H2C2_2 (1 6.4e-005) zf-C2H2 (6 0.00052)	137.83	167.03	149.5	160.29	132.25	169.38	149.87	195.34	166.91	239.7	146.34	153.57
Xetro.J00392	adnp	Xetrov90025258	adnp	adnp	Homeobox (1 7e-006)	85.87	43.48	79.47	43.88	87.01	46.22	80.89	43.71	84.22	34.66	109.7	55.23
Xetro.F00708	adnp2	Xetrov90015846	adnp2	adnp2	zf-H2C2_5 (2 0.0075)	60	55.93	56.69	53.53	68.4	47.67	54.53	46.83	64.29	42.91	55.5	49.4
Xetro.K04477	aebp2	Xetrov90029394		aebp2		30.63	23.17	30.36	24.79	22.8	18.59	28.76	25.93	25.61	16.33	34.39	29.26
Xetro.F01402	ahr	Xetrov90016046	ahr	ahr	HLH (2 3.2e-005)	1.38	1.35	1.47	1.62	1.51	1.53	1.17	0.81	0.4	1.13	1.14	1.72
Xetro.F01003	ahrr	Chr06:38645271-38638032	ahrr	ahrr	HLH (2 3.3e-007)	0	0	0	0	0	0	0	0	0	0	0	0
Xetro.I00605	aire	Xetrov90014899		aire		0.22	0.18	0.1	0	0.16	0	0.52	0	0.21	0	0.15	0.06
Xetro.C01612	alx1	Xetrov90007884	alx1	alx1	Homeobox (1 1.5e-023)	0.14	3.25	0.13	1.06	0.35	2.03	0.27	1.46	0.33	4.55	0.2	2.07
Xetro.D00130	alx4	Xetrov90010179	alx4	alx4	Homeobox (1 5.9e-025)	0.07	0.12	0	0	0	0.07	0.07	0	0.07	0	0	0
Xetro.H00522	ar	Xetrov90020269		ar	zf-C4 (2 1.4e-012)	2.01	1.25	1.61	2.14	1.24	1.78	1.52	2.14	2.6	1.55	2.17	1.55
Xetro.B00017	arid1a	Xetrov90004792	arid1a	arid1a	ARID (1 3.4e-014)	164.88	100.01	146.24	99.99	141.74	83.64	172.26	89.49	219.87	73.71	177.3	91.69
Xetro.E01006	arid1b	Xetrov90013540	arid1b	arid1b	ARID (1 6.8e-016)	5.16	2.03	4.32	1.47	5.22	2.27	5.2	1.86	6.34	2.24	5.1	2.27
Xetro.C01774	arid2	Xetrov90008093	arid2-like	arid2	ARID (1 1.4e-023) RFX_DNA_binding (1 1.2e-022)	59.76	34.93	60.02	55.82	69.34	46.06	61.78	44.1	72.94	43.57	65.34	43.49
Xetro.A02243	arid3a	Xetrov90001481	arid3a	arid3a	ARID (3 3e-020)	144.18	99.5	124.09	83.23	127.5	98.15	128.19	112.08	118.77	94.74	131.21	100.27
Xetro.G01064	arid3b	Xetrov90008626	arid3b	arid3b	ARID (1 5.4e-019)	192.53	142.59	158.16	120.79	164.4	136.89	169.1	123.85	152.36	91.21	168.64	129.12
Xetro.H01632	arid4a	Xetrov90021544	arid4a	arid4a	ARID (1 1.4e-019)	21.75	13.84	20.06	14.63	21.83	12.03	23.52	11.3	23.96	9.33	21.72	13.39
Xetro.E00907	arid4b	Xetrov90013814	arid4b	arid4b	ARID (2 1.8e-020)	8.23	3.1	6.71	2.8	9.38	3.02	8.83	3.6	14.57	5.81	10.33	4.65
Xetro.G00324	arid5b	Xetrov90017510	arid5b-like.1	arid5b	ARID (1 9.5e-013)	3.89	2.78	3.84	1.49	4.1	1.88	4.93	2.69	7.53	2.37	6.04	2.43
Xetro.K05080	arnt	Xetrov90022136	arnt	arnt	HLH (6 2.3e-014)	66.18	69.03	59.56	70.69	60.5	67.27	60.99	62.73	48.74	32.74	57.2	58.5
Xetro.C00694	arnt2	Xetrov90008916	arnt2	arnt2	HLH (2 1e-014)	0.34	0.34	0.33	0.13	0.36	0.29	0.3	0.31	0.15	0.52	0.34	0.24
Xetro.K04160	arntl	Xetrov90010138		arntl		33.11	43.4	33.28	35.1	30.95	45.25	34.61	53.05	39.41	51.67	29.97	41.33
Xetro.C00009	arntl2	scaffold_554:31892-50741	arntl2	artnl2		0	0	0	0	0	0	0	0	0	0	0	0
Xetro.B00859	arx	Xetrov90004449	arx	arx	Homeobox (1 1.7e-024)	0.06	0	1.07	0.68	0.76	0.89	0.84	0.16	4.93	4.06	1.78	1.48
Xetro.H00675		Xetrov90020516	LOC101733993	arx.2	Homeobox (1 1.9e-023)	0.24	0.54	0.37	0	0.32	0.09	0.16	0.48	0.08	0.23	0.46	0.09
Xetro.C01551	ascl1	Xetrov90007817	ascl1	ascl1	HLH (2 5.9e-016)	2.15	1.62	1.2	1.64	0.89	1.35	1.36	1.26	3.33	3.74	1.4	2.19
Xetro.G01820	ascl2	Xetrov90019207	LOC100494131	ascl2	HLH (2 2.8e-017)	2.73	0.95	1.47	0.87	1.89	0.91	0.61	0.34	0.11	0	1.13	0.98
Xetro.D01697	ascl3	Xetrov90007076	LOC100490616	ascl4	HLH (2 2.3e-016)	0.24	0	0.65	0	0.83	0	0.35	0	0.34	0	0.22	0
Xetro.B01443	atf1	Xetrov90006403	atf1	atf1	bZIP_1 (1 6e-020)	397.04	412.29	392.1	405.65	397.96	384.97	375.9	361.85	369.8	298.51	377.6	379.62
Xetro.I00376	atf2	Xetrov90024207	atf2	atf2	bZIP_1 (1 9.7e-012) bZIP_2 (1 2.7e-008) zf-C2H2 (4 0.0051)	20.08	14.13	22.63	12.75	21.92	15.12	20.33	12.04	25.73	16.51	21.31	14.22
Xetro.E01541	atf3	Xetrov90013088	atf3	atf3	bZIP_1 (1 2.2e-011)	7.47	4.97	4.22	2.7	4.82	3.02	6.34	1.59	2.87	1.7	4.44	4.02
Xetro.D01314	atf4	Xetrov90012414	atf4	atf4	bZIP_1 (1 8.5e-016)	183.57	164.47	108.36	115.41	118.53	114.02	139.1	120.57	111.32	112.67	99.36	126.65
Xetro.G01682	atf5	Xetrov90018987	atf5	atf5	bZIP_1 (1 2.5e-011)	15.9	14.75	17.74	14.06	22.89	15.06	18.16	20.56	30.44	46.82	19.95	17.23
Xetro.G01683	atf5.2	Xetrov90018986	atf5.2	atf5.2	bZIP_1 (1 9.8e-012)	3.61	1.54	2.65	1.75	3.38	2.72	4.46	3.14	9.27	4.77	5.5	2.68
Xetro.D01377	atf6	Xetrov90012341	atf6	atf6	bZIP_1 (1 3.1e-010)	23.87	32.54	26.12	34.65	28.01	33.87	26.07	34.97	43.65	66.69	28.04	35.22
Xetro.H01041	atf6b	Xetrov90020887	atf6b	atf6b	bZIP_1 (1 2e-008)	3.8	4.57	3.93	4.56	4.8	4.82	4.25	4.82	6.44	5.57	5.24	4.49
Xetro.B01515	atf7	Xetrov90006505	atf7	atf7	bZIP_1 (1 1.8e-012) zf-C2H2 (2 0.0091)	2.4	1.95	2	2.26	2.34	1.63	2.5	2.41	3.9	4.93	2.58	2.29
Xetro.A02588	atoh1	Xetrov90001222	atoh1	atoh1	HLH (2 3.4e-017)	1.97	2.56	0.4	0.37	0.22	0.31	0.75	0.82	2.32	0.16	1.77	0.75
Xetro.G00677	atoh7	Xetrov90017849	atoh7	atoh7	HLH (2 7.5e-018)	0	0	0	0.84	0	0	0	0	0.16	0.24	0	0
Xetro.A03282	atoh8	Xetrov90000412	atoh8	atoh8	HLH (2 4.3e-015)	0	0	0	0	0	0	0	0	0	0	0	0
Xetro.B02162	bach1	Xetrov90004109	bach1	bach1	bZIP_Maf (1 1.4e-011)	5.28	2.45	4.09	1.53	5.68	2.27	5.62	1.97	15.75	7.12	7.39	2.2
Xetro.E00582	bach2	Xetrov90014210	bach2	bach2	bZIP_Maf (1 6e-012)	1.56	0.37	2.01	1.13	1.59	1.11	2.5	1.33	7.27	3	3.55	1.34
Xetro.G00588	bapx	Xetrov90017776	nkx3-3	bapx	Homeobox (1 1e-020)	0	0.2	0	0.2	0.48	0.11	0	0.35	2.52	0.17	0.79	0.14
Xetro.H00123	barhl1	Xetrov90019891	barhl1	barhl1	Homeobox (1 4e-022)	0	0.58	0.08	0	0.17	0	0.08	0	0.25	0	0	0.1
Xetro.D01220	barhl2	Xetrov90012085	barhl2	barhl2	Homeobox (1 6.3e-021)	0.14	0.06	0.19	0	0.25	0.07	0.21	0.21	0.95	0.46	0.23	0.08
Xetro.E01728	barx1	Xetrov90028595	barx1	barx1	Homeobox (1 6.9e-021)	0.11	0.38	0.1	0	0.11	0	0.33	0.17	0.22	0.16	0.43	0.13
Xetro.G01507	barx2	Xetrov90018450	barx2	barx2	Homeobox (1 8.2e-021)	0.3	0.33	0.09	0.17	0.3	0.28	0.19	0.15	0	0	0.28	0.11
Xetro.H01165	batf	Xetrov90021124	batf-like	batf	bZIP_1 (1 2.2e-012)	0.26	0	0.97	0	0.79	0	0.51	0.39	0.25	0	0	0.9
Xetro.B00716	bbx	Xetrov90005704		bbx	HMG_box (1 5.2e-012)	2.7	0.99	2.72	0.86	3.62	1.22	2.96	1.35	3.7	0.7	3.31	0.93
Xetro.E01294	bcl11a	Xetrov90013319	bcl11a	bcl11a	zf-H2C2_2 (5 1.6e-007) zf-C2H2 (4 9.1e-005)	1.03	0.67	0.79	0.36	1.13	0.49	0.86	0.59	0.87	0.48	1.46	0.92
Xetro.H01372	bcl11b	Chr08:69466064-69444943	bcl11b	bcl11b	zf-H2C2_2 (2 1.6e-007) zf-C2H2 (2 0.00011)	0	0	0	0	0	0	0	0	0	0	0	0
Xetro.E00096	bcl6	Xetrov90014446	bcl6	bcl6	zf-H2C2_2 (8 4.8e-007) zf-C2H2_11 (2 0.0013)	2.08	0.9	1.91	0.63	1.96	0.96	2.5	1.17	6.15	3.8	3.18	1.47
Xetro.I01283	bhlha15	Xetrov90023478	bhlha15	bhlha15	HLH (2 4.3e-016)	0	0.28	0	0.84	0	0.16	0.32	0.25	0.32	1.45	0.16	1.71
Xetro.B00576	bhlha9	Xetrov90004233	bhlha9	bhlha9	HLH (2 1.4e-009)	0	0	0	0	0	0	0	0	0	0	0	0.13
Xetro.F00427	bhlhe22	Xetrov90016858	bhlhe22	bhlhe22	HLH (2 1.8e-013)	0.42	0.4	1.91	1.38	0.8	0.85	1.01	1.09	14.86	13.91	4.32	3.56
Xetro.D02385	bhlhe40	Xetrov90012661	bhlhe40	bhlhe40	HLH (2 1.7e-011)	0.95	0.3	1.13	0.84	0.87	0.64	1.28	0.47	2	1.12	1.25	0.78
Xetro.K03464	bhlhe41	Xetrov90025873		bhlhe41		0	0	0	0	0	0	0	0.05	0	0.05	0	0.04
-	-	Xetrov90012978	bix1.1	bix1.1	Homeobox (1 9.2e-022)	6.79	2.51	199.78	91.52	209.47	119.69	253.74	171.9	542.82	827.79	227.26	178.86
Xetro.E01634	bix1.2	Xetrov90012974	bix1.2	bix1.2	Homeobox (1 5.3e-022)	4.88	0.73	85.32	32.8	87.69	59.88	97.25	68.77	287.19	362.55	92.93	73.93
Xetro.E01631		Xetrov90012976	LOC101733442	bix1.3	Homeobox (1 3.2e-013)	0	0	11.21	3.86	13.89	6	13.59	11.12	49.72	42.54	10.74	7.33
-	-	Xetrov90012980	LOC101734448	bix1.4	Homeobox (1 6.8e-022)	0.47	1.17	0	0	0	0	0	0	0	0	0	0
Xetro.E01632		Xetrov90012981		bix1.5	Homeobox (1 4.3e-013)	1.58	0	54.55	26.23	46.86	41.4	65.45	64.09	138.84	264.64	60.36	63.31
-	-	Xetrov90012982		bix1.6	Homeobox (1 3.6e-013)	1.04	0	88.31	38.01	76.35	63.27	119.98	72.68	184.52	215.14	81.48	73.57
Xetro.C00628	bnc1	Xetrov90008839	bnc1	bnc1	zf-C2H2 (2 0.0038)	5.76	1.16	6.44	1.66	6.85	2.02	5.36	2.2	11.11	4.69	6.63	1.8
Xetro.A01856	bnc2	Xetrov90002079	bnc2	bnc2	zf-C2H2 (2 0.0043)	0.5	0.12	0.2	0.08	0.36	0.11	0.3	0.14	0.66	0.31	0.52	0.14
Xetro.G01433	bsx	Xetrov90018859	bsx	bsx	Homeobox (1 7.6e-021)	0.03	0	0.19	0.05	0.09	0	0.03	0	0.81	0	0.11	0.03
Xetro.G01651	camta1	Xetrov90018921		camta1		0	0	0	0	0.03	0	0.03	0	0	0	0.03	0
Xetro.K02167	camta2	Xetrov90028002	camta2-like.1	camta2	CG-1 (1 5.9e-043)	28.97	16.11	32.35	17.26	27.54	15.86	36.95	18.01	124.89	24.87	54.43	22.23
Xetro.I01093	carhsp1	Xetrov90023751	carhsp1	carhsp1	CSD (1 1.2e-013)	64.12	37.9	67.93	46.04	76.49	48.47	78.88	53.74	128.91	68.93	83.39	50.15
Xetro.D00737	ccdc79	Xetrov90011432	ccdc79	ccdc79	Myb_DNA-binding (1 0.00035)	0	0	0	0	0.12	0.11	0	0.17	0	0.17	0	0.13
Xetro.K05156	cdc5l	Xetrov90015281	cdc5l	cdc5l	Myb_DNA-bind_6 (1 1.3e-012)	450	425.66	461.33	397.25	418.69	391.12	434.67	389.27	394.28	343.44	442.7	412.38
Xetro.C00970	cdx1	Xetrov90007180	cdx1	cdx1	Homeobox (1 3.2e-019)	9.19	2.63	12.72	4.72	54.1	40.69	74.61	70.65	23.97	33.26	32.22	30.35
Xetro.B01816	cdx2	Xetrov90006715	cdx2	cdx2	Homeobox (1 1.2e-019)	8.47	2.06	25.66	21.74	74.85	46.62	109.27	65.51	5.7	2.35	37.47	35.02
Xetro.H00596	cdx4	Xetrov90020390	cdx4	cdx4	Homeobox (2 6e-019)	14.12	3.27	37.28	23.88	102.35	66.24	131.3	97.83	4.82	2.82	33.72	37.71
Xetro.D00685	cebpa	Xetrov90010662	cebpa	cebpa	bZIP_2 (1 5.9e-018)	1.71	2.45	11.4	10.74	3.81	2.41	5.18	2.55	37.27	12.34	12.32	4.45
Xetro.J00385	cebpb	Xetrov90025265	cebpb	cebpb	bZIP_2 (1 8.8e-017)	2.42	3.05	2.56	3.82	2.99	4.29	3.16	4.82	7.75	5.38	3.97	3.69
Xetro.F00500	cebpd	Xetrov90016780	cebpd	cebpd	bZIP_2 (1 7.4e-016)	2.64	1.17	3.93	4.62	3.59	3.62	4.52	3.74	14.01	21.28	6.64	6.38
Xetro.A01551	cebpe	Xetrov90002411	cebpe	cebpe	bZIP_2 (1 4.5e-015)	0	0	0.09	0.33	0.1	0	0	0	0.09	0.14	0.28	0
Xetro.D01459	cebpg	Xetrov90012288	cebpg	cebpg	bZIP_2 (2 4.6e-015)	60.01	49.53	57.31	39.1	58.6	43.58	63.8	48.27	82.7	80.83	63.04	50.44
Xetro.B01023	znf828	Xetrov90005855		champ1		107.76	92.72	107.47	83.88	129.13	95.09	114.74	93.61	132.44	116.7	112.88	91.14
Xetro.G01789	cic	Xetrov90019090	cic-like	cic	HMG_box (1 1.5e-016)	14.66	4.11	12.58	4.17	12.35	3.67	13.9	3.69	20.93	6.6	16.06	5.01
Xetro.A03039	clock	Xetrov90000675	clock	clock	HLH (2 4e-008)	33.37	16.23	30.29	13.4	36.03	15.52	34.69	17.98	43.94	20.15	36.98	16.81
Xetro.I00440	creb1	Xetrov90023858	creb1	creb1	bZIP_1 (2 1.7e-018)	83.16	102.99	76.29	111.39	88.51	109.76	79.61	103.2	86.97	92.97	89.49	113.47
1012155088		NULL		creb3		0	0	0	0	0	0	0	0	0	0	0	0
Xetro.D00213	creb3l1	Xetrov90010241		creb3l1	bZIP_1 (1 2.4e-017)	2.02	1.19	1.26	0.99	1.02	1.1	2.28	0.97	3.94	1.98	1.66	1.04
Xetro.C00079	creb3l2	Xetrov90027805	creb3l2	creb3l2	bZIP_1 (1 6e-014)	33.93	42.66	45.39	80.63	33.77	38.06	32.09	34.16	39.05	19.81	43.9	47.5
Xetro.K04935	creb3l4	Xetrov90029273	creb3l4	creb3l4	bZIP_1 (1 4.7e-014)	2.61	4.22	0.58	0	0.16	0.52	0.54	0.83	0.46	0.7	1.2	3.08
Xetro.F01321	creb5	Xetrov90015890	creb5-like	creb5	bZIP_1 (1 1.3e-012)	0.5	0.09	1.06	0.93	0.94	1.04	1.29	0.99	2.85	3.68	0.94	1.01
Xetro.C00139	crebl2	Xetrov90028625	crebl2	crebl2	bZIP_2 (1 3.5e-007)	5.73	2.77	4.69	5.27	4.02	4.46	3.85	5.06	3	3.1	4.53	6.19
Xetro.C01396	c5orf41	Xetrov90007650		crebrf		5.27	3.75	5.92	3.93	6.5	3.9	5.76	4.28	6.21	4.49	6.13	3.76
Xetro.B02240	crebzf	Xetrov90006978	crebzf	crebzf	bZIP_1 (1 3.6e-007)	22.37	27.15	19.69	26.15	16.43	21.24	22.34	22.25	13.37	17.28	18.19	23.94
Xetro.F01627	crem	Xetrov90015624	crem	crem	bZIP_1 (1 1.7e-018)	2.21	4.11	1.03	3.66	1.73	2.27	2.44	3.01	2.83	3.51	2.16	3.06
Xetro.H01335	crx	Xetrov90021015	crx	crx	Homeobox (2 2.3e-021)	153.47	185.94	560.8	621.64	184.44	140.01	47.37	17.88	431.78	358.49	302.49	292.6
Xetro.D01423	csdc2	Xetrov90012251	csdc2	csdc2	CSD (1 1.5e-011)	11.6	4.65	10.02	4.33	11.98	4.1	9.77	4.38	11.6	8.54	11.88	4.44
Xetro.A01302	csde1	Xetrov90005135	csde1	csde1	CSD (9 1.4e-016)	157.42	52.53	146.88	44.91	155.24	47.75	147.2	49.88	156.26	44.58	166.01	51.67
Xetro.D00537	ctcf	Xetrov90011228	ctcf	ctcf	zf-H2C2_2 (14 7.4e-008)	326.24	212.41	328.54	190.44	362.35	212.83	346.89	214.97	360.05	199.33	349.84	226.66
Xetro.B00429	cux1	Xetrov90004589	cux1	cux1	CUT (6 1e-024) Homeobox (1 5.3e-015)	4.74	3	5.08	2.54	6.16	2.73	7.05	3.32	19.87	10.82	10.71	4.58
Xetro.A00646	cux2	Xetrov90003176	cux2	cux2	CUT (12 8.6e-025) Homeobox (2 8.7e-013)	0.57	0.16	0.58	0.1	0.66	0.1	0.63	0.13	1.25	0.41	0.6	0.07
Xetro.G01755	dbp	Xetrov90018994	dbp	dbp	bZIP_2 (1 8.4e-015)	1.43	2.79	1.45	1.69	1.68	2.66	1.91	2.21	0.5	0.69	1.72	3.71
Xetro.D00034	dbx1	Xetrov90030661	dbx1	dbx1	Homeobox (1 2.8e-020)	0.69	0.48	0.19	0.69	0.04	0.08	0.08	0.12	1.06	0.47	0.43	0.09
Xetro.C01776	dbx2	Xetrov90008095	dbx2	dbx2	Homeobox (1 5.1e-019)	0	0	0	0	0	0	0	0	0	0	0	0.13
Xetro.B01394	ddit3	Xetrov90006330	ddit3	ddit3	bZIP_2 (1 9.4e-005)	9.48	9.14	11.45	15.62	10.82	15.46	10.46	12.31	9.59	12.15	5.76	7.62
Xetro.D01019	deaf1	Xetrov90010938	deaf1-like	deaf1	SAND (1 3.1e-024)	2.43	2.27	2.92	1.87	2.33	1.9	2.8	2.71	3.96	3.59	2.53	2.19
Xetro.I00326	dlx1	Xetrov90024264	dlx1	dlx1	Homeobox (1 7.9e-020)	2.86	1.85	1.69	1.5	1.75	1.38	2.07	1.71	2.92	2.39	1.92	1.05
Xetro.I00325	dlx2	Xetrov90024263	dlx2	dlx2	Homeobox (1 6.4e-020)	3.95	3.21	4.14	4.63	4.22	2.86	4.77	5.75	9.55	4.83	4.23	3.36
Xetro.J00553	dlx3	Xetrov90024886	dlx3	dlx3	Homeobox (1 2e-011)	18.61	49.95	0.62	5.2	2.96	12.74	5.22	20.2	0.13	0.97	12.17	26.79
Xetro.J00555	dlx4	Xetrov90024888	dlx4	dlx4	Homeobox (1 8.7e-021)	0.14	0	0.06	0	0	0	0.14	0	0.07	0	0	0
Xetro.F01441	dlx5	Xetrov90030194	dlx5	dlx5	Homeobox (1 7.9e-020)	169.39	266.45	9.8	15.52	30.62	67.24	56.69	124.13	6.02	2.74	97.88	124.46
Xetro.F01439	dlx6	Xetrov90030193	dlx6	dlx6	Homeobox (1 1.9e-020)	6.64	9.06	1.59	0.62	1.57	0.99	1.78	1.64	5.35	0.38	5.84	4.3
Xetro.D01918	dmbx1	Xetrov90011822	dmbx1	dmbx1	Homeobox (1 5.1e-022)	0.62	0.53	14.77	12.87	3.28	2.64	0.61	0.7	47.66	21.29	13.62	6.51
Xetro.A01696	dmrt1	Xetrov90002235	dmrt1	dmrt1	DM (1 2.2e-021)	0.3	0.56	0.09	0.34	0.13	0.28	0.2	0.65	0.16	0.1	0.25	0.5
Xetro.A01698	dmrt2	Xetrov90002233	dmrt2	dmrt2	DM (1 5.2e-021)	0.28	0.4	0.99	0.27	0.68	0.15	0.39	0.06	1.8	0.06	1.29	0.14
Xetro.A01697	dmrt3	Xetrov90002234	dmrt3	dmrt3	DM (1 9.7e-023)	0.35	0.58	0.73	1.18	0.55	0.66	0.53	0.75	2.06	0.43	1.09	0.68
Xetro.A01813	dmrta1	Xetrov90002122	dmrta1	dmrta1	DM (1 1.4e-022)	0.25	0.25	0.09	0.17	0.25	0.05	0.1	0.07	0.19	0.14	0.14	0.06
Xetro.D01969	dmrta2	Xetrov90011892	dmrta2	dmrta2	DM (1 3.2e-022)	0.48	0.19	0.29	0.05	0.2	0.13	0.19	0	0.57	0.21	0.46	0.1
Xetro.D02000	dmrtb1	Xetrov90011926	dmrtb1	dmrtb1	DM (1 2.7e-015)	0.56	1.4	0.34	1.02	0.94	1.14	0.27	1.26	0.49	1.15	0.49	0.8
Xetro.C01994	dmtf1	Xetrov90008333	dmtf1	dmtf1	Myb_DNA-binding (1 1.6e-017)	13.78	3.82	15.19	4.01	15.81	3.8	16.58	4.73	27.78	11.26	17.4	4.12
Xetro.F01552	dnajc1	Xetrov90015699	dnajc1	dnajc1	Myb_DNA-binding (2 1.8e-007)	85.07	82.27	84.49	69.89	80.61	81.93	82.85	92.31	82.61	97	81.86	83.77
Xetro.C01957	dnajc2	Xetrov90008298	dnajc2	dnajc2	Myb_DNA-binding (2 1.2e-011)	89.35	104.26	89.8	84.02	91.65	88.33	87.4	86.87	73.54	94.08	82.49	95.12
Xetro.A00341	dnajc21	Xetrov90003678		dnajc21		37.01	40.44	39.09	30.32	37.49	38.77	40.59	38.42	32.66	29.33	37.57	44.77
Xetro.G00718	drgx	Xetrov90017997	drgx-like	drgx	Homeobox (2 4.1e-024)	1.22	1.27	2.13	0.73	1.83	1.34	2.06	1.88	4.51	4.71	2.16	1.82
Xetro.J00253	e2f1	Xetrov90025429	e2f1	e2f1	E2F_TDP (1 9.4e-024)	12.59	4.26	14.31	4.42	20.92	6.63	24.78	9.74	98.19	41.39	43.46	15.78
Xetro.F00739	e2f3	Xetrov90015867	e2f3	e2f3	E2F_TDP (1 1.4e-024)	217.39	215.28	214.06	222.43	229.62	223.12	206.46	225.61	203.49	220.81	216.76	218.54
Xetro.D02082	e2f4	Xetrov90010820	e2f4	e2f4	E2F_TDP (1 4.9e-024)	71.1	48.95	78.4	46.22	89.11	59.36	81.92	66.83	114.93	105.51	84.24	57.52
Xetro.F00334	e2f5	Xetrov90016973	e2f5	e2f5	E2F_TDP (1 4.7e-023)	61.18	40.05	51.63	32.45	67.34	37.26	66.24	37.36	68.76	27.36	63.6	30.78
Xetro.E00361	e2f6	Xetrov90015149	e2f6	e2f6	E2F_TDP (1 4.4e-022)	43.25	56.45	40.63	48.59	48.19	57.36	45.36	60.87	52.71	64.92	50.47	60.93
Xetro.C01751	e2f7	Xetrov90008069	e2f7	e2f7	E2F_TDP (2 7.3e-022)	157.86	130.62	81.8	83.9	112.52	99.58	119.38	117.65	93.4	52.96	104.38	91
Xetro.D00073	e2f8	Xetrov90027906	e2f8	e2f8	E2F_TDP (2 7.9e-020)	218.08	274.21	211.06	264.77	206.95	229.22	220.02	193.98	168.53	82.81	236.18	241
Xetro.I01478	e4f1	Xetrov90023249	e4f1	e4f1	zf-H2C2_2 (16 9.7e-008)	69.35	70.18	78.69	68.87	72.84	79.95	95.86	97.91	153.76	167.38	96.61	96.17
Xetro.C00957	ebf1	Chr03:7031132-6998489	ebf1	ebf1	COE1_DBD (1 2.5e-106)	0	0	0	0	0	0	0	0	0	0	0	0
Xetro.C00385	ebf2	Xetrov90009004	ebf2	ebf2	COE1_DBD (1 2.1e-140)	0.46	0.34	0.51	0.07	0.41	0.1	0.54	0.41	0.35	1.01	0.56	0.21
Xetro.G00370	ebf3	Xetrov90017592	ebf3-like	ebf3	COE1_DBD (2 3.4e-147)	0.05	0.14	0.01	0.03	0.08	0.02	0	0.02	0.12	0.07	0.23	0.07
Xetro.A03361	ebf4	Xetrov90000278		ebf4	COE1_DBD (3 1.1e-034)	1.53	0.98	1.13	1.04	1.62	0.96	1.79	0.51	1.49	0.6	0.99	0.97
Xetro.K04885	edf1	Xetrov90019668	edf1	edf1	HTH_3 (1 5.1e-011)	363.67	429.8	411.51	351.8	303.63	450.1	374.32	442.15	296.86	379.87	356.15	485.94
Xetro.C01512	egr1	Xetrov90007781	egr1	egr1	zf-H2C2_2 (2 1.9e-008)	1.18	0.69	4.14	2.83	3.92	2.49	3.89	2.28	2.91	2.01	2.7	2.12
Xetro.G00328	egr2	Xetrov90017506	egr2	egr2	zf-H2C2_2 (2 1.8e-008)	0.41	0.09	0.14	0.17	0.44	0.07	0.42	0.11	0.15	0.15	0.12	0.06
Xetro.C00275	egr3	Xetrov90009394	egr3	egr3	zf-H2C2_2 (2 1.2e-008)	2.54	3.07	2.68	3.44	3.17	2.72	2.75	2.76	3.8	2.93	2.26	2.93
Xetro.A03331	egr4	Xetrov90000310	egr4	egr4	zf-H2C2_2 (2 1.1e-008)	0.86	0.79	2.69	1.6	3.58	2.79	3.6	2.5	0.33	0.19	1.06	0.64
Xetro.D00109	ehf	Xetrov90010201	ehf	ehf	Ets (1 4.4e-032)	0.03	0	0.02	0	0.08	0.03	0.08	0	0.03	0	0	0
Xetro.B01197	elf1	Xetrov90006115	elf1	elf1	Ets (2 5.4e-034)	12.76	21.72	2.67	5.75	4.23	7.51	3.77	6.71	1.19	1.17	6.94	9.74
Xetro.A02784	elf2	Xetrov90000994	elf2	elf2	Ets (2 1.2e-034)	33.28	37.59	32.97	42.99	36.14	41.28	32.25	36.66	25.19	25.64	33.24	41.57
Xetro.A01194	elf3	Xetrov90005072	elf3	elf3	Ets (1 1e-030)	0.04	0	0	0	0	0	0	0.05	0	0	0	0
Xetro.D00108	elf5	Chr04:4438706-4448790	elf5	elf5	Ets (1 3.1e-029)	0	0	0	0	0	0	0	0	0	0	0	0
Xetro.B01732	elf5l	Xetrov90019187	elf5l	elf5.2	Ets (1 1.4e-028)	0.12	0	0	0	0	0	0	0	0	0	0.23	0
Xetro.K02178	elk1	Xetrov90028021	elk1	elk1	Ets (1 5.6e-011)	0.24	0	0	0	0.24	0.15	0.23	0	0.08	0	0.3	0.09
Xetro.C01572	elk3	Xetrov90007844	elk3	elk3	Ets (1 1.3e-033)	0.09	0	0	0.05	0.03	0.03	0.14	0.04	0.08	0.04	0	0.08
Xetro.A01182	elk4	Xetrov90005084	elk4	elk4	Ets (1 3.1e-035)	6.49	2.24	6.82	3.41	8.42	3.58	9.25	4.21	18.81	7.2	9.28	5.81
Xetro.H01679	c14orf43	Xetrov90021614	elmsan1	elmsan1	Myb_DNA-binding (1 0.00014)	16.23	10.02	9.31	4.52	10.78	6.4	11.57	6.28	19.84	6.16	13.38	8.7
Xetro.A03322	emx1.2	Xetrov90000319	emx1.2	emx1	Homeobox (1 2e-022)	0.21	0	0.77	0	0	0	0.82	0	0	0	0.8	0.96
Xetro.G00144	emx2	Xetrov90029427	emx2	emx2	Homeobox (1 7.8e-021)	0.41	0.69	0.69	0.89	1.06	0.6	1.18	0.62	2.1	1.09	1.28	0.78
Xetro.C01497	emx1	Xetrov90007763	emx1	emx3	Homeobox (1 2.6e-021)	2.36	1.7	2.58	0.61	2.87	1.57	2.84	1.07	3.52	3.14	2.42	1.89
Xetro.K04459	en1	Xetrov90029322		en1		0.48	2	0.66	0.4	0.96	0.23	1.17	0.72	0.49	0	0.45	0.27
Xetro.F01689	en2	Xetrov90015586	en2	en2	Homeobox (1 3.3e-021)	0.06	0	0.11	0	0.12	0	0.23	0.09	0.11	0.09	0.17	0
Xetro.F01268	eomes	Xetrov90016435	eomes	eomes	T-box (1 1.4e-073)	22.76	6.57	674.26	553.57	491.3	360.48	568.95	421.19	644.83	440.42	421.37	313.21
Xetro.E01501	epas1	Xetrov90013155	epas1	epas1	HIF-1 (1 3.9e-018) HTH_29 (1 5.5e-006)	91.33	81.56	56.46	67.31	64.17	50.66	55.75	48.68	35.41	30.25	75.86	63.93
Xetro.G01785	erf	Xetrov90019088	erf	erf	Ets (1 8.7e-032)	60.66	47.89	51.28	37.32	61.71	44.39	63.94	51.37	87.63	50.69	66.78	49.34
Xetro.B02227	erg	Xetrov90004016	erg	erg	Ets (1 1.5e-035)	0	0.17	0	0	0	0.05	0	0.04	0	0	0	0.09
Xetro.E01119	esr1	Xetrov90013457	esr1	esr1	zf-C4 (1 4.6e-031)	0	0	0.06	0.06	0	0.03	0	0.05	0.06	0.1	0.03	0.19
Xetro.G01636	esr10	Xetrov90018903	esr10	esr10	HLH (2 1.9e-010)	0.93	0.96	3.23	5.66	4.44	7.31	4.71	5.89	3.81	2.33	5.5	4.22
Xetro.H01570	esr2	Xetrov90021500	esr2	esr2	zf-C4 (2 3.4e-031)	3.41	0.07	2.37	0.07	2.87	0.19	2.9	0.3	3.66	0.52	2.33	0.18
1012071810		NULL		esr5		0	0	0	0	0	0	0	0	0	0	0	0
Xetro.D00907	esrra	Xetrov90011108	esrra	esrra	zf-C4 (1 1.4e-030)	1.24	1.66	1.14	1.35	1.33	1.39	1.24	1.6	1.53	2.75	1.04	1.86
Xetro.H01170	esrrb	Xetrov90021134	esrrb	esrrb	zf-C4 (1 1.4e-030)	0	0	0	0.11	0.06	0	0	0	0	0	0	0
Xetro.E01566		Xetrov90013064	esrrg	esrrg	zf-C4 (1 1.8e-030)	0.09	0.15	0.38	0	0.32	0.17	0.36	0.21	0.75	0.27	0.13	0.1
Xetro.H01552	esrrgr	Xetrov90020962	esrrgr	esrrgr	zf-C4 (1 3.4e-031)	1.8	1.5	1.59	2.34	0.76	1.89	0.81	3.42	1.6	3.42	0.72	1.98
Xetro.G01513	ets1	Xetrov90018437	LOC100170599	ets1	Ets (2 4.9e-036)	31.96	49.51	31.97	34.06	39.05	47.23	38.9	59.85	80.9	102.19	44.23	47.93
Xetro.B02226	ets2	Xetrov90004014	ets2	ets2	Ets (1 1.6e-036)	282.26	154.68	215.78	146.37	283.88	227.09	359.46	285.93	155.38	106.96	241.67	164.33
Xetro.F01418	etv1	Xetrov90016062	etv1	etv1	Ets (2 1.5e-037)	172.06	150.9	208.84	226.68	229.74	214.29	202.47	204.06	149.67	126.2	185.19	186.09
Xetro.G02289	etv2	Xetrov90027763	etv2	etv2	Ets (1 2.9e-036)	0.11	0.38	12.64	27.93	1.36	3.2	1.21	1.19	15.01	11.19	7.22	5.96
Xetro.H02260	etv3	Xetrov90022271	etv3l	etv3	Ets (2 1e-032)	41.89	40.74	45	46.81	48.64	45.92	51.16	49.75	68.8	59.59	51.48	46.78
Xetro.H02283	etv3l	Xetrov90022274		etv3l		2.23	0.17	1.96	1.03	1.83	0.29	1.18	1.36	2.72	0.59	1.73	0.58
Xetro.G02000	etv4	Xetrov90025211	etv4	etv4	Ets (1 6.2e-039)	0	0	0.29	0	0.1	0	0.2	0	0.3	0	0.2	0
Xetro.C00146	etv6	Xetrov90027650	LOC101731761	etv6	Ets (1 1e-028)	180.05	165.72	188.83	185.64	163.6	161.24	188.94	161.35	107.38	71.46	180.81	154.98
v7:scaffold_1:73660909-73668237		hr02:66570247-66577323	etv7	etv7		0	0	0	0	0	0	0	0	0	0	0	0
Xetro.F01328	evx1	Xetrov90015898	evx1	evx1	Homeobox (1 9.9e-021)	0.74	0.76	0.78	0.48	8.96	12.7	29.14	34.58	14.92	12.38	8.13	10.6
Xetro.I00373	evx2	Xetrov90024216	evx2	evx2	Homeobox (2 8.2e-021)	0.65	0.09	0.1	0	0.05	0.05	0.16	0	0.16	0	0.52	0.25
Xetro.F01395	ferd3l	Xetrov90016042	ferd3l	ferd3l	HLH (2 7.6e-016)	0	0	0	0	0	0	0	0	0.08	0	0	0
Xetro.I00118	fev	Xetrov90024503	fev	fev	Ets (1 4.7e-036)	0.91	1.74	0.48	0.44	0.78	0.37	0.25	0.19	0	0	0.12	0.15
Xetro.C01847	fezf1	Xetrov90008174	fezf1	fezf1	zf-H2C2_2 (4 2e-005) zf-C2H2 (2 7.2e-005)	0.08	0.04	0.15	0.23	0.11	0.3	0.18	0.16	0.33	0.43	0.33	0.09
Xetro.D02480	fezf2	Xetrov90012896	fezf2	fezf2	zf-C2H2 (4 6.2e-006) zf-H2C2_2 (2 1.1e-005)	0.09	0.29	0.28	0.65	0.22	0.2	0.08	0.38	0.54	6.16	0.2	2.06
Xetro.C00505	figla	Xetrov90009190	figla	figla	HLH (2 1.9e-017)	17.96	7.94	21.15	8.51	29.24	11.48	23.1	13.01	40.89	29.26	27.59	10.26
Xetro.G01512	fli1	Xetrov90018439	fli1	fli1	Ets (1 4.7e-035)	0	0	0.57	0.93	0.33	0.14	0.12	0	1.04	0.66	0.31	0.21
Xetro.H01163	fos	Xetrov90021121	fos	fos	bZIP_1 (1 2.4e-007)	5.05	4.2	13.1	14.22	10.48	6.55	10.24	6.03	16.35	10.03	6.98	4.88
Xetro.H00928	fosb	Xetrov90020706	LOC100490871-like	fosb	bZIP_1 (1 1.7e-008)	0.89	0	1.29	0.86	1.14	1.08	2.23	1.33	1.34	0.18	0.6	0.44
Xetro.D01087	fosl1	Xetrov90011019	fosl1	fosl1	bZIP_1 (1 4.5e-008)	0.55	0.92	0.51	0.52	0.37	0.81	0.89	1.1	0.76	0.8	0.29	0.42
Xetro.E01686	fosl2	Xetrov90012929	fosl2-like	fosl2	bZIP_1 (1 1.5e-007)	8.77	3.63	7.75	3.61	8.33	3.43	9.42	3.77	17.04	7.14	11.46	3.37
Xetro.H01725	foxa1	Xetrov90021679	foxa1	foxa1	Forkhead (1 6.8e-037)	0.7	0.27	16.91	13.78	11.74	5.1	14.77	7.47	79.65	71.69	31.39	20
Xetro.E01282	foxa2	Xetrov90013306	foxa2	foxa2	Forkhead (1 8.8e-037)	0.82	0.75	3.04	4.64	2.57	1.97	2.68	1.8	22.66	12.63	7.24	4.79
Xetro.D01106	foxa4	Xetrov90010996	foxa4	foxa4	Forkhead (1 3.6e-037)	15.36	3.71	1188.2	1193.15	588.27	401.12	448.6	246.37	1098	1071.4	550.8	543.7
Xetro.I00976	foxb1	Xetrov90008680	foxb1	foxb1	Forkhead (1 4.4e-035)	1.68	0.35	34.13	30.42	21.66	11.9	6.24	1.31	5.31	2.08	14.89	11.28
Xetro.A01641	foxb2	Xetrov90002292	foxb2	foxb2	Forkhead (1 4.1e-035)	0.37	0	0.75	1.8	0.68	0.88	0.3	0.19	0.06	0.18	0.3	0.49
Xetro.F00849	foxc1	Xetrov90016156	foxc1	foxc1	Forkhead (1 3.2e-039)	2.49	0.93	70.32	64.59	67.14	66.38	62.09	37.23	61.02	66.3	63.95	60.69
Xetro.D00902	foxc2	Xetrov90011533	foxc2	foxc2	Forkhead (1 2.9e-039)	1.61	0.85	7.93	15.6	10.65	16.12	9.26	8.85	9.38	16.93	9.33	13.96
Xetro.A01780	foxd1	Xetrov90003379	foxd1	foxd1	Forkhead (1 1.4e-037)	0.47	0.78	0.73	0.89	0.44	0.62	0.58	0.56	1.11	0.27	0.34	0.59
Xetro.D01960	foxd2	Xetrov90011875	foxd2	foxd2	Forkhead (1 5.8e-038)	0.16	0.13	0.13	0.14	0.35	0	0.18	0	0.73	0.35	0.26	0
Xetro.D01825	foxd3	Xetrov90011768	foxd3	foxd3	Forkhead (1 6.7e-038)	9.02	5.5	90.94	143.26	27.19	45.78	10.59	6.98	1.78	1.99	30.2	51.3
Xetro.A01688	foxd4l1.1	Xetrov90002244	foxd4l1.1	foxd4l1.1	Forkhead (1 1.2e-036)	50.79	43.83	216.37	266.2	158.17	116.43	75.35	31.65	11.4	7.81	75.09	83.02
Xetro.A01687	foxd4l1.2	Xetrov90002245	foxd4l1.2	foxd4l1.2	Forkhead (1 2.9e-036)	1.84	0.28	20.12	32.53	8.96	8.1	2.28	0.25	0.32	0.12	6.78	6.39
Xetro.A01991	foxe1	Xetrov90001842	foxe1	foxe1	Forkhead (1 9.6e-037)	0	0.08	0.04	0	0	0.04	0	0	0.05	0	0	0
Xetro.D01959	foxe3	Xetrov90011874	foxe3	foxe3	Forkhead (1 2.9e-038)	0.33	0	1.31	0.67	0.53	0.31	0.58	0.1	0.82	0.57	0.25	0.3
Xetro.D00825	foxf1	Xetrov90011569	foxf1	foxf1	Forkhead (1 1.7e-037)	0.03	0.11	0.06	0.11	0.31	0.06	0.3	0.46	0.42	0.1	0.13	0.31
Xetro.F00848	foxf2	Xetrov90016155	foxf2	foxf2	Forkhead (1 1.2e-036)	0.47	0.52	0.5	0.68	0.64	0.37	0.49	0.4	0.94	0.51	0.58	0.52
Xetro.H01796	foxg1	Xetrov90021742	foxg1	foxg1	Forkhead (1 6.7e-038)	0.26	0.43	0.24	0.26	0.41	0.73	0.65	0.31	0.1	0.3	0.39	0.35
Xetro.K01510	foxh1	Xetrov90026655	foxh1	foxh1	Forkhead (1 2.8e-025)	43.07	35.98	31.46	19.47	39.39	28.68	47.96	44.16	94.97	39.55	69.45	40.86
Xetro.K04008	foxh1.2	Xetrov90027470	foxh1.2	foxh1.2	Forkhead (1 4.8e-010)	147.44	191.5	57.28	74.63	88.64	142.76	113.98	215.6	7.96	11.44	131.34	191.43
Xetro.C01264	foxi1	Xetrov90007506	foxi1	foxi1	Forkhead (1 8e-038)	141.3	90.18	3.89	2.81	7.81	16.08	14.85	24.26	1.17	1.37	41.13	47.83
Xetro.C00851	foxi2	Xetrov90017599	foxi2	foxi2	Forkhead (1 2.1e-038)	157.62	276.17	134.57	146.94	148.49	205.68	164.68	280.39	144.63	162.02	135.88	188.16
Xetro.A03290	foxi4.1	Xetrov90000422	foxi4.1	foxi3.1	Forkhead (1 2.3e-039)	4.35	2.95	0.07	0.5	0.22	0.76	0.36	0.88	0.14	0	1.89	1.35
Xetro.A03291	foxi4.2	Xetrov90000423	foxi4.2	foxi3.2	Forkhead (1 2.6e-038)	1013.63	1130.8	137.58	127.51	203.57	295.79	311.87	547	91.07	60.58	484.47	505.82
Xetro.J00116	foxj1	Xetrov90025580	foxj1	foxj1	Forkhead (1 6.9e-035)	35.67	6.29	59.23	34.71	24.68	5.94	13.49	3.87	2.13	0.82	28.28	11.27
Xetro.I01455	foxj1.2	Xetrov90023274	foxj1.2	foxj1.2	Forkhead (1 1.9e-035)	0.82	0.27	0.23	0.41	0.33	0.08	0.08	0.12	0.51	0.12	0.19	0.28
Xetro.K04760		Xetrov90030557	foxj2	foxj2	Forkhead (1 4.3e-017)	0.3	0	1.09	0.5	1.49	0.28	0.58	0	1.14	0.43	1.13	1.02
Xetro.J00700	foxj3	Xetrov90018674	foxj3	foxj3	Forkhead (1 4.2e-036)	9.84	4.32	9.83	4.59	13.26	4.58	12.46	6.65	19.43	6.41	12.2	4.82
Xetro.J00030	foxk2	Xetrov90028391	foxk2	foxk2	Forkhead (1 1.3e-038)	17.69	7.42	14.22	7.12	16.04	6.29	15.75	5.43	19.11	4.8	19.21	6.75
Xetro.D00903	foxl1	Xetrov90011534	foxl1	foxl1	Forkhead (1 9.4e-039)	1.13	1.42	0.97	0.63	1.73	1.03	1.39	1.14	1.19	0.98	2.11	0.88
Xetro.I00658	foxl2	Xetrov90014958	foxl2	foxl2	Forkhead (1 3.9e-038)	0	0	0.08	0	0	0	0.51	0	0.83	0.25	0.33	0
Xetro.C00922	foxm1	Xetrov90007082	foxm1	foxm1	Forkhead (1 4.7e-030)	63.63	69.34	52.46	61.44	59.87	58.27	63.59	66.97	64.07	40.11	59.76	55.57
Xetro.B00374	foxn1	Xetrov90004290	foxn1	foxn1	Forkhead (1 5.7e-032)	0	0	0.08	0	0	0.04	0	0.06	0.37	0	0.04	0
Xetro.E01482	foxn2	Xetrov90013178	foxn2	foxn2	Forkhead (1 1.1e-031)	24.54	20	26	27.41	31.07	26	30.46	25.46	41	24.66	32.2	25.55
Xetro.H01223	foxn3	Xetrov90021194	foxn3	foxn3	Forkhead (4 1.4e-033)	19.58	15.12	21.54	18.51	24.08	14.11	21.5	14.24	31.32	18.8	23.86	18.17
Xetro.A00984	foxn4	Xetrov90002781	foxn4	foxn4	Forkhead (1 4.1e-032)	2.13	1.28	0.61	0.45	0.57	0.77	1.22	0.56	1.73	0.35	1.42	1.01
Xetro.B01626	foxo1	Xetrov90006624	foxo1	foxo1	Forkhead (1 1.1e-025)	4.94	4.27	3.69	2.95	5.61	3.47	4.79	4.13	6.34	4.12	4.91	4.03
Xetro.E00654	foxo3	Chr05:75391941-75389337	foxo3	foxo3	Forkhead (1 6.7e-007)	0	0	0	0	0	0	0	0	0	0	0	0
Xetro.E00653		Xetrov90014079	foxo3	foxo3	Forkhead (1 5.7e-025)	8.15	1.98	4.38	1.19	4.59	1.85	5.73	2.06	6.6	2.89	5.75	2.22
Xetro.H00568	foxo4	Xetrov90020315	foxo4	foxo4	Forkhead (1 4.3e-026)	5.65	6.03	4.95	5.34	5.02	4.92	5.6	5.02	7.27	5.5	6.34	5.79
Xetro.B00048		Xetrov90004837	foxo6	foxo6	Forkhead (1 2.6e-011)	0	0.42	0.23	0	0	0	0	0	0	0	0	0
Xetro.D02437	foxp1	Xetrov90012859	foxp1	foxp1	Forkhead (3 1.2e-028)	29.14	16.04	24.5	11.22	30.85	12.99	29.02	13.53	34.68	11.55	31.08	12.13
Xetro.C01816	foxp2	Xetrov90008137	foxp2	foxp2	Forkhead (6 6.1e-028)	0.12	0.28	0.61	0.98	0.31	0.33	0.22	0.25	0.83	0.48	0.46	0.34
Xetro.H00342	foxp3	Xetrov90019921	foxp3	foxp3	Forkhead (1 1.6e-025)	0	0	0	0	0	0	0.06	0.09	0.06	0.18	0.06	0.07
Xetro.A01229	foxp4	Xetrov90005031	foxp4	foxp4	Forkhead (2 2.5e-027)	4.86	3.92	4.09	5.21	4.16	3.49	3.73	2.75	6	6.37	5.66	4.82
Xetro.F00847	foxq1	Xetrov90016154	foxq1	foxq1	Forkhead (1 2.2e-032)	0	0	0.18	0.22	0.06	0.24	0.19	0	0.37	0.09	0	0.07
Xetro.G01246	foxr1	Xetrov90018819	foxr1	foxr1	Forkhead (2 2.5e-005)	18.32	8.41	19.68	6.35	21.87	10.36	27.3	13.62	63.03	39.63	34.79	14.38
Xetro.B02168	gabpa	Xetrov90004130	gabpa	gabpa	Ets (1 8.1e-033)	155.39	152.56	147.13	139.84	174.01	157.09	153.52	155.41	132.97	114.35	153.09	145.15
Xetro.K03763	gata1	Xetrov90026728	gata1	gata1	GATA (2 1e-014)	0	0	0.07	0	0.16	0	0	0	0	0.11	0	0
Xetro.D02243	gata2	Xetrov90012741	gata2	gata2	GATA (4 3.3e-014)	112.68	76.05	103.09	135.33	68.17	62.58	81.47	77.4	490.67	372.71	214.39	149.75
Xetro.C02032	gata3	Xetrov90008376	gata3	gata3	GATA (4 3.1e-014)	0.83	1.54	7.57	5.53	5.58	5.66	7.96	16.56	42.51	31.22	11.83	10.14
Xetro.K05138	gata4	Xetrov90026121	gata4	gata4	GATA (2 7.7e-015)	4.04	0.85	131.41	141.4	54.27	43.28	50.71	44.8	600.36	671.1	163.01	160.09
Xetro.K02609	gata5	Xetrov90028957	gata5	gata5	GATA (2 1.4e-014)	1.35	0.72	16.26	20.63	8.35	12.86	12.53	17.47	109.17	124.03	28.06	30.95
Xetro.F00583	gata6	Xetrov90016691	gata6	gata6	GATA (6 1.8e-014)	7.95	7.17	117.72	120.63	73.46	66.04	83.76	71.3	487.46	423.48	160.46	125.19
Xetro.F01479	gatad1	Xetrov90015780	gatad1	gatad1	GATA (1 9.5e-005)	42.1	67.57	42.11	70.26	42.28	66.49	41.77	61.91	41.84	66.26	40.25	66.97
Xetro.A02284	gatad2a	Xetrov90002000	gatad2a	gatad2a	GATA (1 6.2e-007)	94.28	79.47	87.4	88.85	93.53	77.99	88.35	64.67	75.56	39.09	99.56	79.37
Xetro.K03081	gatad2b	Xetrov90030336	gatad2b	gatad2b	GATA (1 1.8e-009)	16.05	4.29	14.06	3.96	14.64	3.59	19.68	5.16	26.66	4.08	20.32	3.86
v4:scaffold_2875:666-1235		NULL		gbx1		0	0	0	0	0	0	0	0	0	0	0	0
Xetro.I00870	gbx2.1	Xetrov90024090	gbx2.1	gbx2.1	Homeobox (1 4.5e-023)	2.22	1.15	2.48	0	5.21	0.76	4.33	0.79	1.65	0.39	2.64	0.82
Xetro.I00872	gbx2.2	Xetrov90024093	gbx2.2	gbx2.2	Homeobox (1 8.7e-023)	2.66	0.14	2.22	0.69	6.35	1.47	4.24	0.58	2.84	0.7	3.33	0.92
Xetro.E00441	gcm1	Xetrov90014718	gcm1	gcm1	GCM (1 2.7e-071)	0.08	0.13	0	0.06	0	0.04	0.15	0	0.04	0	0	0
Xetro.F00805	gcm2	Xetrov90016572	gcm2	gcm2	GCM (1 6.2e-072)	0.06	0	0	0	0	0	0	0.08	0	0	0	0
Xetro.D01201	gfi1	Xetrov90012071	gfi1	gfi1	zf-H2C2_2 (3 2.8e-006) zf-C2H2 (2 1.3e-005)	0.1	0.16	0.22	0.25	0.1	0.09	0.19	0	0.61	0.21	0.09	0.06
Xetro.H00115	gfi1b	Xetrov90019900	gfi1b	gfi1b	zf-H2C2_2 (5 1.2e-007)	0	0	0	0.09	0.05	0.05	0	0.08	0.1	0	0.05	0
Xetro.B01387	gli1.1	Xetrov90006323	gli1	gli1.1	zf-H2C2_2 (2 2.2e-007) zf-C2H2 (2 0.00028)	1.15	0.76	6.25	10.81	2.23	2.52	1.04	0.27	0.48	0.81	2.14	3.24
Xetro.K02647	gli2	Xetrov90029134	gli2	gli2	zf-H2C2_2 (2 2.4e-007) zf-C2H2 (2 0.00079)	2.5	3.15	2.66	3.13	2.19	2.29	2.45	2.24	2.46	0.67	3.36	2.75
Xetro.F01109	gli3	Xetrov90016302	gli3	gli3	zf-H2C2_2 (2 2.6e-007) zf-C2H2 (2 0.00032)	3.69	1.9	2.18	1.72	2.68	1.6	2.46	1.28	1.09	1.1	2.43	2.19
Xetro.D02001	glis1	Xetrov90011927	glis1	glis1	zf-H2C2_2 (2 8e-006)	4.03	2.72	4.52	3.49	4.28	4.7	5.42	5.3	5.53	4.6	4.14	2.85
Xetro.I01449	glis2	Xetrov90023281	glis2-like	glis2	zf-H2C2_2 (2 1.1e-006) zf-C2H2 (2 0.0011)	0.81	0.25	0.62	0.31	0.71	0.46	0.82	0.58	1.2	0.39	0.83	0.46
Xetro.A01712	glis3	Xetrov90002216	glis3	glis3	zf-H2C2_2 (4 9.2e-006) zf-C2H2 (4 0.0066)	0.25	0.03	0.09	0.06	0.17	0.09	0.06	0.06	0.16	0.17	0.05	0.09
Xetro.B00039	gmeb1	Xetrov90004823	gmeb1	gmeb1	SAND (3 2.5e-023)	57.55	60.4	58.81	53.58	58.04	58.48	57.96	56.43	57.64	55.16	60.58	57.76
Xetro.K04589	gmeb2	Xetrov90029862	gmeb2	gmeb2	SAND (1 1.2e-024)	57.4	54.98	52.29	36.46	43.58	55.87	54.11	59.48	53.51	57.67	54.35	57.89
Xetro.A00139	gpbp1	Xetrov90003560	gpbp1	gpbp1	Vasculin (1 1.9e-028)	16.32	14.42	23.73	14.78	27.6	20.5	28.03	26.26	174.26	187.29	49.05	32.05
Xetro.D01881	gpbp1l1	Xetrov90011696	gpbp1l1	gpbp1l1	Vasculin (4 3.5e-030)	36.03	23.56	34.58	18.5	41.54	19.48	37.76	19.47	35.37	13.52	43.6	20.05
Xetro.E00379	grhl1	Xetrov90015130	grhl1	grhl1	CP2 (1 1.9e-077)	120.1	142.28	21.47	13.27	43.66	50.93	56.86	69.72	20.02	10.3	70.91	76.98
Xetro.F00234	grhl2	Xetrov90017117	grhl2	grhl2	CP2 (2 1.3e-085)	1.81	2.93	1.59	1.87	1.93	2.22	1.49	1.86	1.39	1.23	1.8	1.96
Xetro.B00091	grhl3	Xetrov90004885	grhl3	grhl3	CP2 (1 1.2e-085)	431.41	443.4	76.86	46.84	172.67	163.23	206.62	208.47	16.37	4.67	206.81	205.58
Xetro.H01277	gsc	Xetrov90021259	gsc	gsc	Homeobox (1 5.7e-022)	2.03	0.87	309.64	470.2	41.01	28.3	6.48	3.55	159.54	262.22	128.35	178.36
Xetro.A00830		Xetrov90002973	gsc2	gsc2	Homeobox (1 8.5e-022)	0	0.48	0	0	0	0	0	0	0	0.21	0	0
Xetro.B01818	gsx1	Xetrov90006717	gsx1	gsx1	Homeobox (1 1.3e-021)	0	0	0	0	0	0	0	0	0	0	0.05	0
Xetro.A03048	gsx2	Xetrov90000667	gsx2	gsx2	Homeobox (1 6.4e-021)	0.07	0	0.26	0	0.14	0	0.28	0.32	0.48	0.31	0.41	0
Xetro.B00645	gtf2i	Xetrov90005657	gtf2i	gtf2i	GTF2I (4 2.1e-030)	26.36	19.12	28.49	20.07	34.76	18.85	24.77	20.32	29.77	23.27	31.57	17.37
Xetro.B00646		Chr02:96810084-96795996		gtf2i	GTF2I (4 2.9e-029)	0	0	0	0	0	0	0	0	0	0	0	0
Xetro.B00649	gtf2ird1	Xetrov90005662	gtf2ird1-like	gtf2ird1	GTF2I (5 9.4e-031)	22.79	13.08	21.46	8.57	27.63	12.79	24.6	17.56	50.15	35.91	28.18	13.2
Xetro.B01821	gtf3a	Xetrov90006720	gtf3a	gtf3a	zf-C2H2 (4 0.0017)	25.5	22.31	22.92	24.75	25.22	26	22.98	26.59	24.69	36.78	23	24.33
Xetro.E01426	gzf1	Xetrov90013224	gzf1	gzf1	zf-H2C2_2 (7 7.5e-009)	16.82	13.46	21.67	13.81	20.1	14.94	22.56	16.49	31.89	29.37	22.2	15.71
Xetro.C01160	hand1	Xetrov90007221	hand1	hand1	HLH (2 3.8e-016)	0.05	0	0	0	0.05	0	0.04	0.07	0	0	0	0
Xetro.A02941	hand2	Xetrov90000782	hand2	hand2	HLH (2 8.7e-018)	4.7	0.83	5.61	1.59	5.85	1.07	4.8	1.08	2.69	0.85	4.79	0.72
Xetro.C01935	hbp1	Xetrov90008272	hbp1	hbp1	HMG_box (2 2.5e-014)	18.8	10.56	20.11	11.8	24.24	12.25	20.56	14.21	26.99	17.16	21.81	11.68
Xetro.H00749	hdx	Xetrov90020562	hdx	hdx	Homeobox (2 4.3e-005)	25.23	15.23	27.58	13.05	32.55	16.64	29.04	18.02	37.58	34.1	30.56	17.61
Xetro.A02979	helt	Xetrov90000745		helt	HLH (2 7.4e-005)	0.38	2.99	0.47	0.87	0.26	0.97	0.62	2.3	8.88	9.31	2.07	2.2
Xetro.E00193	hes1	Xetrov90014389	hes1	hes1	HLH (2 7.6e-014)	14.62	7.82	30.15	32.75	19.47	13.23	17.12	7.95	32.22	21.98	24.78	18.38
Xetro.G01627	hes2	Xetrov90018893	hes2	hes2	HLH (2 6.5e-012)	1.47	2.92	4.58	8.18	2.39	2.9	2.8	3.56	17.55	8.03	6.37	2.64
Xetro.G01640	hes3.1	Xetrov90018908	hes3.1	hes3.1	HLH (2 1.2e-013)	32.54	35.1	16.53	21.24	15.54	21.05	10.31	13.24	1.49	1.95	34.47	36.96
Xetro.G01634	hes3.3	Xetrov90018901	hes3.3	hes3.3	HLH (2 2.1e-012)	0.3	0.1	0.65	0.6	1.36	1.84	1.21	2.38	0.34	0.09	0.56	1.01
Xetro.G01450	hes4	Xetrov90018701	hes4	hes4	HLH (2 6e-014)	106.22	112.57	56.57	51.9	46.76	65.61	60.82	91.68	43.86	50.22	144.4	171.78
Xetro.G01493	hes5.1	Xetrov90018726	hes5.1	hes5.1	HLH (2 2.3e-014)	6.24	7.37	3.15	3.4	5.79	2.97	3.85	5.01	1.48	0.49	4.45	3.76
Xetro.G01494	hes5.2	Xetrov90018725	hes5.2	hes5.2	HLH (2 2.2e-013)	0	0	0	0	0	0	0	0	0	0	0	0
Xetro.I00651	hes6.1	Xetrov90014951	hes6.1	hes6.1	HLH (4 3.1e-007)	63.27	71.62	84.5	101.22	161.11	189.58	206.18	226.11	32.56	50.99	117.17	147.31
Xetro.I00652	hes6.2	Xetrov90014953	hes6.2	hes6.2	HLH (2 1.2e-013)	1.25	0.74	1.29	1.37	1.4	2.22	1.36	1.76	0.14	0.21	1.39	1.18
Xetro.K01343	hes7.1	Xetrov90009907	hes7.1	hes7.1	HLH (2 1.7e-009)	16.46	36.61	20.08	71.95	6.58	21.01	4.95	7.12	12.5	7.31	19.34	42.72
Xetro.K01344	hes7.2	Xetrov90009908	hes7.2	hes7.2	HLH (2 1.9e-012)	18.07	32.8	152.92	269.87	111.31	192.48	127.86	272.92	148.93	319.36	140.69	248.88
Xetro.G01635	hes8	Xetrov90018902	hes8	hes8	HLH (2 3.5e-014)	0.1	0	0.18	0.34	0.1	0.56	0.19	0.15	0	0.14	0.47	0.11
Xetro.G01637	hes9.1	Xetrov90018905	hes9.1	hes9.1	HLH (4 2.6e-010)	3.67	2.78	6.73	11.61	14.98	19.93	12.54	21.46	1.37	2.69	4.98	8.7
Xetro.D02526	hesx1	Xetrov90030766	hesx1	hesx1	Homeobox (1 1.2e-022)	5.49	9.32	1.94	10.16	0.74	1.29	0.41	0.63	1.62	3.83	2.6	8.57
Xetro.F00359	hey1	Xetrov90016944	hey1	hey1	HLH (2 3.7e-016)	13.42	14.52	11.4	10.83	13.32	11.87	14.13	16.16	25.05	19.61	13.69	11.6
Xetro.E00771	hey2	Xetrov90013637	hey2	hey2	HLH (2 3.2e-017)	0.25	0	0	0	0	0.08	0.16	0	0.08	0.12	0.32	0.1
Xetro.G00635	hhex	Xetrov90017618	hhex	hhex	Homeobox (1 6.4e-020)	2.9	1.31	145.74	192.1	32.58	16.24	15.25	8.39	393.82	238.33	121.45	76.65
Xetro.B00389	hic1	Xetrov90004307	hic1	hic1	zf-H2C2_2 (1 1.1e-007) zf-C2H2 (2 6.2e-006)	0.22	0.22	0.24	0.37	0.13	0.24	0.08	0.13	0.08	0.06	0.04	0.05
Xetro.A00819	hic2	Xetrov90002983	hic2	hic2	zf-H2C2_2 (1 7.5e-008) zf-C2H2 (2 1.6e-005)	54.09	35.22	34.76	25.46	41.29	24.68	38.95	25.32	36	16.53	43.09	28.53
Xetro.H01602	hif1a	Xetrov90021514	hif1a	hif1a	HIF-1 (1 9.2e-015)	172.06	143.43	181.59	151.32	196.05	154.49	174.54	162.31	189.44	138.96	176.64	131.33
Xetro.G01240	hinfp	Xetrov90018826	hinfp	hinfp	zf-H2C2_2 (2 5e-005) zf-C2H2 (4 0.00045)	37.97	36.49	40.34	28.52	44.97	42.69	45.35	51.87	71.2	77.32	45.2	34.28
Xetro.F00814	hivep1	Xetrov90016579	hivep1	hivep1	zf-H2C2_2 (2 2.7e-007)	3.8	1.48	3.67	1.45	4.57	1.22	4.03	1.44	6.65	1.58	5.53	1.54
Xetro.E00846	hivep2	Xetrov90013979	hivep2	hivep2	zf-H2C2_2 (2 4.1e-007)	0.39	0.12	0.19	0.28	0.27	0.06	0.25	0.12	0.47	0.13	0.26	0.31
Xetro.B00051	hivep3	Xetrov90004840	hivep3	hivep3	zf-H2C2_2 (2 1.8e-007)	0.34	0.25	0.47	0.07	0.53	0.22	0.38	0.1	0.79	0.35	0.42	0.28
Xetro.K00654	hkr1	Chr06:786112-780415	hkr1	hkr1	zf-H2C2_2 (8 1e-007) zf-C2H2 (4 1.2e-005)	0	0	0	0	0	0	0	0	0	0	0	0
Xetro.J00407	hlf	Xetrov90025083	hlf	hlf	bZIP_2 (2 9.7e-016)	0.16	0	0.52	0.14	0.49	0.08	0.79	0.12	3.19	0	1.08	0.09
Xetro.E01591	hlx	Xetrov90013039	hlx	hlx	Homeobox (1 3.5e-019)	0.06	0	0.05	0	0	0.08	0.08	0.08	0.05	0	0.03	0.06
Xetro.K05213		Xetrov90029824	hmbox1-like.1	hmbox1	Homeobox (1 3.6e-006)	47.72	27.82	42.89	24.88	33.61	22.53	41.41	21.81	40.45	14.65	48.65	21.52
Xetro.G01009	hmg20a	Xetrov90008593	hmg20a	hmg20a	HMG_box (2 6.9e-018)	143.37	164.43	159.37	135.28	145.7	171.94	162.99	185.82	173.69	228.2	158.61	170.03
Xetro.A02450	hmg20b	Xetrov90001328	hmg20b	hmg20b	HMG_box (1 1.7e-020)	45.65	27.57	50.18	25.16	62.43	26.08	57.9	28.92	66.1	50.75	53.8	31.77
Xetro.B01805	hmgb1	Xetrov90006702	hmgb1	hmgb1	HMG_box (2 3.9e-025)	764.08	748.31	794.54	807.16	709.18	785.54	791.98	791.15	670.45	774.16	622.73	765.67
Xetro.A02937	hmgb2	Xetrov90000786	hmgb2	hmgb2	HMG_box (1 8.4e-025)	4728.74	5488.21	4802.02	4666.55	3971.09	5450.51	4520.17	4797.43	2574.19	3061.9	3769.73	4977.1
Xetro.H00693	hmgb3	Xetrov90020498	hmgb3	hmgb3	HMG_box (1 1.3e-026)	3878.76	4770.09	3494.05	4977.87	3110.59	4497.48	3389.52	4183.94	1993.12	2219.58	2977.31	4036.93
Xetro.C01010	hmgxb3	Xetrov90007153	LOC101731262	hmgxb3	HMG_box (3 1.9e-011)	8.18	3.39	7.5	2.87	9.65	3.19	10.44	3.94	18.9	6.42	9.88	3.42
Xetro.K04165		scaffold_3113:5872-68		hmgxb3	HMG_box (1 5.1e-013)	0	0	0	0	0	0	0	0	0	0	0	0
Xetro.D01592	hmgxb4	Xetrov90012432	hmgxb4	hmgxb4	HMG_box (1 5.6e-014)	113.78	86.32	123.94	78.86	136.12	95.73	126.05	101.48	140.72	102.98	122.45	93.35
Xetro.A03218	hmx1	Xetrov90029299	hmx1	hmx1	Homeobox (1 1.8e-020)	0.04	0.21	0	0	0.08	0.12	0.08	0.25	0.08	0.07	0.08	0.05
Xetro.G00406	hmx2	Xetrov90017557	hmx2	hmx2	Homeobox (1 9e-020)	0.18	0	0	0	0.06	0	0.06	0	0	0	0	0
Xetro.G00405	hmx3	Xetrov90017558	hmx3	hmx3	Homeobox (1 2e-020)	0.38	0	0.14	0.06	0.15	0	0.26	0	0.48	0.17	0.15	0.09
Xetro.A00895	hnf1a	Xetrov90002879	hnf1a	hnf1a	Homeobox (1 1.4e-005)	3.17	3.96	2.66	3.91	3.44	4.48	2.44	4.22	3.41	7.18	3.03	4.83
Xetro.A01155	hnf1b	Xetrov90004709	hnf1b	hnf1b	Homeobox (1 7.4e-006)	0.22	0.06	5.91	2.28	3.44	1.27	4.76	1.74	82.76	58.48	20.18	10.72
Xetro.J00343	hnf4a	Xetrov90025322	hnf4a-like	hnf4a	zf-C4 (1 9.4e-030)	4.6	0.39	3.04	0.5	4.03	0.89	3.39	0.97	5.32	1.11	3.8	0.27
Xetro.D00905	hnf4b	Xetrov90011536	hnf4b	hnf4b	zf-C4 (1 6.4e-029)	0.03	0	0	0	0	0	0	0	0	0	0	0
Xetro.F00371	hnf4g	Xetrov90016927	hnf4g	hnf4g	zf-C4 (1 6.9e-028)	0	0	0.03	0	0	0	0	0	0.03	0.05	0.03	0.04
Xetro.A01548	homez	Xetrov90002413	homez	homez	Homeobox (2 3.2e-006)	59.36	72.9	56.97	63.05	71.93	78.12	65.11	80.84	74.53	84.08	71.21	85.12
Xetro.A02002	hopx	Xetrov90001980	hopx	hopx	Homeobox (2 7.6e-009)	1.68	0.7	1.36	1.41	1.85	1.1	1.16	0.72	1.49	1.33	1.73	1.59
Xetro.F01340	hoxa1	Xetrov90015912	hoxa1	hoxa1	Homeobox (1 4.1e-021)	0.39	0.33	0.93	0.73	3.65	1.66	3.04	2.57	0.34	0.11	2.11	1.34
Xetro.F01331	hoxa10	Xetrov90015901	hoxa10	hoxa10	Homeobox (1 2.8e-020)	0.16	0	0.07	0	0	0	0	0	0.08	0	0	0
Xetro.F01330	hoxa11	Xetrov90015900	hoxa11	hoxa11	Homeobox (1 2.8e-019)	0.06	0	0.06	0	0	0.06	0.03	0	0	0.05	0.06	0.07
Xetro.F01329	hoxa13	Xetrov90015899	hoxa13	hoxa13	Homeobox (1 2.7e-017)	0	0	0.12	0	0.04	0.12	0.04	0.07	0.04	0.06	0.04	0.05
Xetro.F01339	hoxa2	Xetrov90015911	hoxa2	hoxa2	Homeobox (2 1.3e-021)	0.28	0	0.26	0.12	0.59	0.2	1.01	0.21	0.57	0.25	0.2	0.24
Xetro.F01338	hoxa3	Xetrov90015909	hoxa3	hoxa3	Homeobox (2 7.9e-021)	0.04	0	0.13	0	0.04	0.03	0.07	0	0.21	0	0.2	0
Xetro.F01336	hoxa4	Xetrov90015906	hoxa4	hoxa4	Homeobox (1 1e-021)	0	0	0	0.09	0.05	0.05	0.05	0	0.05	0	0.05	0
Xetro.F01335	hoxa5	Xetrov90015905	hoxa5	hoxa5	Homeobox (1 2.7e-021)	0.05	0	0	0	0.05	0	0	0	0.1	0	0.05	0
Xetro.F01334	hoxa6	Xetrov90015904	hoxa6	hoxa6	Homeobox (1 9.6e-021)	0	0	0	0	0	0	0.12	0	0	0	0	0
Xetro.F01333	hoxa7	Xetrov90015903	hoxa7	hoxa7	Homeobox (1 1.6e-020)	1.24	1.9	1.51	2.3	2.28	1.63	0.93	2.23	2.53	2.73	1.12	3.78
Xetro.F01332	hoxa9	Xetrov90015902	hoxa9	hoxa9	Homeobox (1 3.9e-020)	0.09	0	0.09	0	0	0	0.05	0	0.04	0	0.09	0
Xetro.J00751	hoxb1	Xetrov90024755	hoxb1	hoxb1	Homeobox (1 2.4e-021)	0	0	0.6	0.16	0.56	0.18	0.82	0	0.63	0.14	0.27	0.21
Xetro.J00750	hoxb2	Xetrov90024756	hoxb2	hoxb2	Homeobox (1 9.6e-022)	0	0.69	0.15	0.42	0.08	0	0	0	0.24	0	0.16	0
Xetro.J00749	hoxb3	Xetrov90024757	hoxb3	hoxb3	Homeobox (1 1e-020)	0.25	0.11	0.73	0.53	0.57	0.39	0.52	0.28	1.36	0.23	1.11	0.62
Xetro.J00748	hoxb4	Xetrov90024758	hoxb4	hoxb4	Homeobox (1 4.8e-021)	0	0.17	0.05	0.51	0.05	0.47	0.24	0.23	0	0	0.19	0.29
Xetro.J00747	hoxb5	Xetrov90024759	hoxb5	hoxb5	Homeobox (1 2.2e-021)	0	0	0	0	0.06	0	0	0	0.11	0	0.06	0.07
Xetro.J00746	hoxb6	Xetrov90024760	hoxb6	hoxb6	Homeobox (1 4.6e-021)	0.16	0	0.05	0.27	0.05	0.1	0.05	0	0.05	0.39	0.15	0.06
Xetro.J00745	hoxb7	Xetrov90024761	hoxb7	hoxb7	Homeobox (1 4.9e-021)	0	0	0.13	0	0	0	0.07	0	0.27	0.1	0.26	0.08
Xetro.J00744	hoxb8	Xetrov90024762	hoxb8	hoxb8	Homeobox (1 1.6e-021)	0	0	0.11	0.2	0.35	0	0.34	0	0.11	0.17	0.11	0.13
Xetro.J00743	hoxb9	Xetrov90024763	hoxb9	hoxb9	Homeobox (1 1.1e-020)	0.13	0	0.12	0.22	0	0	0	0.19	0.25	0.19	0.12	0
Xetro.B01509	hoxc10	Xetrov90006467	hoxc10	hoxc10	Homeobox (1 2.3e-020)	0.05	0.08	0	0.08	0.1	0.09	0.05	0.07	0	0	0.23	0.16
Xetro.B01510	hoxc11	Xetrov90006468	hoxc11	hoxc11	Homeobox (1 7.9e-019)	0.07	0.23	0.17	0.5	0.3	0.21	0.37	0.3	0.75	0.59	0.31	0.25
Xetro.B01511	hoxc12	Xetrov90006469	hoxc12	hoxc12	Homeobox (1 2.8e-017)	0.19	0.08	0.09	0.24	0.29	0.18	0.28	0.14	0.14	0.14	0.27	0.28
Xetro.B01512	hoxc13	Xetrov90006470	hoxc13	hoxc13	Homeobox (1 1.5e-016)	0.22	0	0.3	0.25	0.29	0.1	0.14	0.27	0.21	0.16	0.24	0.17
Xetro.B01499	hoxc3	Xetrov90006458	hoxc3	hoxc3	Homeobox (1 4.6e-020)	1.06	0.5	0.86	0	0.7	0.11	1.03	0.14	0.29	0	0.62	0.14
Xetro.B01502	hoxc4	Xetrov90006460	hoxc4	hoxc4	Homeobox (1 1.7e-021)	0	0	0	0	0	0	0	0.06	0.04	0.06	0	0.1
Xetro.B01503	hoxc5	Xetrov90006461	hoxc5	hoxc5	Homeobox (1 1.1e-020)	0	0	0.04	0.07	0	0	0	0.2	0	0	0	0
Xetro.B01504	hoxc6	Xetrov90006463	hoxc6	hoxc6	Homeobox (2 3e-020)	0.06	0.09	0.16	0.19	0	0	0.22	0	0	0.08	0.21	0.06
Xetro.B01507	hoxc8	Xetrov90006465	hoxc8	hoxc8	Homeobox (1 1.4e-020)	0.93	0.18	0.23	0.12	0.43	0	0.49	0.16	0.14	0	0.61	0
Xetro.B01508	hoxc9	Xetrov90006466	hoxc9	hoxc9	Homeobox (1 2.3e-020)	0.17	0.14	0.16	0	0.43	0.08	0.25	0	0	0	0.08	0.3
Xetro.I00364	hoxd1	Xetrov90024227	hoxd1	hoxd1	Homeobox (1 4e-021)	18.86	3.05	32.4	8.67	104.18	61.98	126.35	66.83	4.24	2.66	60.55	39.52
Xetro.I00370	hoxd10	Xetrov90024219	hoxd10	hoxd10	Homeobox (1 4.7e-020)	0	0	0.03	0	0.18	0.07	0.03	0	0.1	0	0.03	0
Xetro.I00371	hoxd11	Xetrov90024218	hoxd11	hoxd11	Homeobox (1 1.1e-019)	0.11	0.19	0	0	0	0	0	0	0	0.19	0	0.09
Xetro.I00372	hoxd13	Xetrov90024217	hoxd13	hoxd13	Homeobox (1 1.5e-017)	1.61	0	0.17	0	0.09	0.18	0.09	0	0.18	0.14	0.81	0.32
Xetro.I00365	hoxd3	Xetrov90024226	hoxd3	hoxd3	Homeobox (1 2.4e-020)	0.03	0.14	0.07	0	0.11	0.08	0.13	0.04	0.05	0	0.05	0.09
Xetro.I00366	hoxd4	Xetrov90024224	hoxd4	hoxd4	Homeobox (1 1.9e-021)	0.08	0	0.08	0.21	0.17	0	0.16	0	0.19	0	0.2	0.05
Xetro.I00368	hoxd8	Xetrov90024222	hoxd8	hoxd8	Homeobox (1 2.1e-020)	0.52	0	0.67	0	0.73	0.05	0.66	0	2.96	0.23	0.64	0.12
Xetro.I00369	hoxd9	Xetrov90024220	hoxd9	hoxd9	Homeobox (1 2.6e-020)	0.1	0	0.19	0.35	0	0	0.1	0	8.06	2.38	1.36	0.71
Xetro.K02263	hsf1	Xetrov90028136	hsf1	hsf1	HSF_DNA-bind (1 3.6e-013)	36.45	17.22	37.83	18.15	30.21	17.93	37	20.48	48.71	19.64	42.82	22.02
Xetro.E00843	hsf2	Xetrov90013983	hsf2	hsf2	HSF_DNA-bind (2 5.9e-033)	17.56	21.18	18.33	22.96	20.96	21.38	18.58	21.79	34.15	26.23	22.81	21.75
Xetro.E00844	hsf2.2	Xetrov90013981	hsf2.2	hsf2.2	HSF_DNA-bind (1 1.6e-030)	91.35	101.52	89.18	88.77	108.89	97.96	89.72	99.48	87.24	88.88	82.07	88.21
Xetro.H00507	hsf3	Xetrov90020253	hsf3	hsf3	HSF_DNA-bind (1 1.5e-032)	28.53	25.96	30.27	25.29	31.46	27.12	29.01	28.74	29.38	30.88	24.25	24.24
Xetro.D00585		Xetrov90011379	hsf4	hsf4	HSF_DNA-bind (1 1.2e-033)	0.71	0.13	0.99	0	0.89	0.36	0.85	0.17	1.72	0.5	1.25	0.27
Xetro.B00917	hsf5	Xetrov90004507	hsf5	hsf5	HSF_DNA-bind (1 2.1e-018)	0.11	0.2	0.05	0.15	0.06	0.15	0.08	0.04	0.06	0	0.14	0.1
Xetro.E00391	id2	Xetrov90015113	id2	id2	HLH (2 2.9e-012)	136.3	198.3	55.62	73.33	94.73	123.03	123.27	193.62	261.6	401.75	149.3	178.6
Xetro.B00035	id3	Xetrov90004815	id3	id3	HLH (2 5.3e-009)	951.53	1430.43	392.16	782.9	530.76	936.29	611.01	1217.77	406.09	804.76	734.03	1229.37
Xetro.F00733	id4	Xetrov90016095	id4	id4	HLH (2 5.1e-012)	0.91	1.04	1.7	2.06	0.91	0.83	0.97	1.66	2.56	1.28	1.16	1.3
Xetro.F01077	ikzf1	Xetrov90016328	ikzf1	ikzf1	zf-H2C2_2 (2 3.4e-006)	0.07	0	0.03	0	0	0	0	0	0.06	0.05	0.03	0.04
Xetro.I00787	ikzf2	Xetrov90024059	ikzf2	ikzf2	zf-H2C2_2 (3 3.4e-008)	0.8	0.27	0.78	0.36	1.18	0.28	1.25	0.56	3.56	0.89	1.94	0.43
Xetro.J00817	ikzf3	Xetrov90024678	ikzf3	ikzf3	zf-H2C2_2 (3 1.7e-007)	0	0	0.1	0	0	0	0	0	0	0	0.11	0
Xetro.B01324	ikzf4	Xetrov90006252	ikzf4	ikzf4	zf-H2C2_2 (5 4.9e-008) zf-C2H2 (2 0.0027)	4.57	2.65	4.31	3.67	4.99	2.75	5.03	3.19	14.47	6.25	7.14	3.61
Xetro.G00403	ikzf5	Xetrov90017560	ikzf5	ikzf5	zf-H2C2_2 (4 1.8e-006)	18.65	12.58	19.27	13.74	18	14.75	20.92	15.89	31.87	22.51	19.76	13.87
Xetro.E01268	insm1	Xetrov90013286	insm1	insm1	zf-C2H2 (8 0.00037)	9.65	16.5	3.21	6.85	1.66	8.31	3.65	9.3	1.89	1.29	6.01	12.34
Xetro.H01737	insm2	Xetrov90021668	insm2	insm2	zf-C2H2 (4 0.0001)	0.36	0.3	1.45	2.45	0.91	0.29	1.18	0.27	0.87	1.05	0.75	0.76
Xetro.C01357	irf1	Xetrov90007536	irf1	irf1	IRF (1 1.8e-039)	5.88	1.9	5.17	1.04	5.86	0.66	5.56	0.59	4.3	0.89	2.08	0.55
Xetro.A02973	irf2	Xetrov90000753	irf2	irf2	IRF (2 2.3e-040)	17.45	8.58	17.29	6.5	24.33	8.76	25.21	10.49	54.89	35.66	28.25	13.43
Xetro.G01823	irf3	Xetrov90019203	irf3	irf3	IRF (1 2.8e-032)	2.91	1.39	2.68	0.2	1.97	0.64	3.07	0.8	2.28	0.69	2.14	0.68
Xetro.F00844	irf4	Xetrov90016151	irf4	irf4	IRF (1 7.9e-043)	0.06	0	0.06	0	0	0	0	0	0.06	0	0	0
Xetro.C02101	irf5	Xetrov90008457	irf5	irf5	IRF (1 1.3e-039)	65.17	75.37	58.42	63.48	59.89	66.79	64.03	77.81	56.47	75.91	59.14	70.51
Xetro.E00542	irf6	Xetrov90014143	irf6	irf6	IRF (1 1.3e-038)	155.27	153.51	170.23	177.66	219.36	228.75	203.63	227.56	163.51	224.68	198.28	206.69
Xetro.E00541	irf6.2	Xetrov90014142	irf6.2	irf6.2	IRF (2 2.4e-038)	38.85	18.98	49.54	21.73	61.8	28.7	64.22	35.37	85.3	62.08	60.44	28
Xetro.D01053	irf7	Xetrov90011089	irf7	irf7	IRF (1 1.8e-033)	0.69	0.69	0.84	0.93	0.32	0.99	0.4	0.55	0.74	0.93	0.56	0.73
Xetro.D00824	irf8	Xetrov90011570	irf8	irf8	IRF (1 4.2e-036)	0	0	0	0	0.06	0.12	0	0	0.37	0.28	0	0
Xetro.A01559	irf9	Xetrov90002400	irf9	irf9	IRF (2 5e-039)	4.23	3.47	3.71	3.26	5.61	4.17	5.83	5.05	7.06	6.33	4.37	3.94
Xetro.F01165	irx1	Xetrov90015966	irx1	irx1	Homeobox_KN (1 2e-015)	59.88	83.05	59.15	93.53	34.28	46.15	12.21	8.14	34.37	36.06	56.29	79.2
Xetro.F00978	irx2	Xetrov90015965	irx2	irx2	Homeobox_KN (1 2.2e-015)	101.48	141.8	45.47	92.95	31.2	60.12	12.33	19.65	11.5	12.73	60.2	91.8
Xetro.D00521	irx3	Xetrov90011248	irx3	irx3	Homeobox_KN (2 1.7e-015)	4.29	3.78	76.31	38.43	55.68	33.53	34.78	8.71	87.98	72.13	60.44	44.11
Xetro.F00976	irx4	Xetrov90015963	irx4	irx4	Homeobox_KN (1 1.7e-015)	0.06	0	0	0	0.06	0	0.06	0	0.06	0.09	0	0
Xetro.D00617	irx5	Xetrov90011250	irx5	irx5	Homeobox_KN (1 2.3e-015)	0	0	0	0.06	0.04	0	0	0	0.03	0.1	0	0
Xetro.D00616	irx6	Xetrov90011251	irx6	irx6	Homeobox_KN (1 4.1e-016)	0	0	0	0	0	0	0	0	0	0.09	0.06	0
Xetro.A00363	isl1	Xetrov90003600	isl1	isl1	Homeobox (1 2e-014)	0.22	0.36	0.27	0.31	0.18	0.31	0.21	0.05	0.1	0.32	0.07	0.37
Xetro.G00984	isl2	Xetrov90008518	isl2	isl2	Homeobox (1 1.2e-014)	0.27	1.06	0.34	0.18	0.43	0.7	0.36	1.03	0.72	1.24	0.45	0.67
Xetro.C00150	isx	Xetrov90026553	LOC100489867	isx	Homeobox (1 1.9e-023)	0	0	0	0	0	0	0	0	0	0	0	0
Xetro.D01841	jun	Xetrov90011752	jun	jun	bZIP_1 (1 8.5e-017)	2.53	2.83	1.56	1.73	1.87	1.21	2.26	0.99	1.95	0.96	1.69	0.66
Xetro.F01615	junb	Xetrov90026831	junb	junb	bZIP_1 (1 1.5e-015)	10.11	7.9	7.47	4.48	11.81	5.03	13.23	4.29	3.66	1.81	1.6	0.25
Xetro.A02006	jund.2	Xetrov90001976	LOC100485288-like	junb.2	bZIP_1 (1 2.1e-017)	2.7	1.05	2.14	0.85	0.95	2.07	2.87	0.94	1.51	1	2.56	1.51
Xetro.A02166	jund	Xetrov90001582	jund	jund	bZIP_1 (1 1.8e-016)	4.54	5.09	2.07	2.39	3.2	2.82	2.79	3.27	2.16	1.87	2.74	3.2
Xetro.K00321		Chr03:128352365-128350388		klf1		0	0	0	0	0	0	0	0	0	0	0	0
Xetro.F00230	klf10	Xetrov90017105	klf10	klf10	zf-H2C2_2 (2 6.6e-008)	23.41	7.11	15.4	7.57	18.08	6.17	17.33	7.31	11.39	5.08	18.55	7.05
Xetro.E00378	klf11	Xetrov90015131	klf11	klf11	zf-H2C2_2 (2 6.2e-008)	39.75	25.02	27.35	23.73	30.02	19.02	30.87	18.71	12.54	5.01	34.36	19.11
Xetro.B01176	klf12	Xetrov90006081	klf12	klf12	zf-H2C2_2 (2 7.3e-008)	0.17	0	0.24	0.29	0.35	0.41	0.33	0.26	0.66	0.63	0.33	0.4
Xetro.I00986		Chr03:87125070-87115107		klf13	zf-H2C2_2 (1 6.6e-008)	0	0	0	0	0	0	0	0	0	0	0	0
Xetro.D02508	klf15	Xetrov90012717	klf15	klf15	zf-H2C2_2 (2 9.4e-008)	0.36	0.36	0.33	0.24	0.72	0.27	0.49	0.53	1.65	0.41	0.61	0.24
Xetro.A01181	klf15.2	Xetrov90005085	klf15.2	klf15.2	zf-H2C2_2 (2 3e-008)	5	5.72	3.99	4.26	3.8	3.76	4.57	3.55	7.17	3.66	6.23	6.41
Xetro.D01899	klf17	Xetrov90011845	klf17	klf17	zf-H2C2_2 (2 1.7e-006)	622.15	744.17	53.16	53.63	161.52	211.94	230.1	330.65	147.76	143.02	301.49	359.86
Xetro.A02316	klf2	Xetrov90001963	klf2	klf2	zf-H2C2_2 (2 4.3e-007)	52.77	35.5	5.15	4.18	10.19	10.14	14.91	10.83	11.18	5.07	44.77	39.27
Xetro.A02065	klf3	Xetrov90000570	klf3	klf3	zf-H2C2_2 (2 3.1e-009)	1.94	0.77	1.5	0.86	2	0.82	1.79	0.61	3.29	0	2.08	1.05
Xetro.A01818	klf4	Xetrov90002118	klf4	klf4	zf-H2C2_2 (2 6.6e-006)	2.55	0.31	1.97	0.58	1.72	0.56	1.73	0.51	1.58	0.81	1.77	0.57
Xetro.B01177	klf5	Xetrov90006082	klf5	klf5	zf-H2C2_2 (2 6.7e-007)	122.77	236.83	16.32	24.4	28.69	68.04	37.52	102.36	27.09	15.63	58.95	99.14
Xetro.F01632	klf6	Xetrov90015619	klf6	klf6	zf-H2C2_2 (2 5.5e-006)	14.51	9.29	24	12	26.69	11.74	27.39	14.96	84.36	64.01	36.37	22.73
Xetro.I00441	klf7	Xetrov90023861	klf7	klf7	zf-H2C2_2 (2 4.6e-005)	0	0	0	0	0	0.03	0.03	0.04	0.1	0	0.03	0
Xetro.H00464	klf8	Xetrov90020205	klf8	klf8	zf-H2C2_2 (6 2.8e-007)	77.15	101.91	79.51	94.43	83.82	82.89	83.18	74.35	85.34	50.28	81.81	78.58
Xetro.A01673	klf9	Xetrov90002260	klf9	klf9	zf-H2C2_2 (2 9.7e-008)	6.66	4.49	5.25	3.34	5.35	3.78	7.7	5.18	6.04	4	6.24	4.93
Xetro.F01698	mll3	Xetrov90015576	kmt2c	kmt2c	HMG_box (2 0.00062)	9.23	2.29	6.36	2.1	7.65	1.48	8.15	2.14	9.34	1.29	11.17	2.8
Xetro.J00291	l3mbtl1	Xetrov90025387	l3mbtl1-like	l3mbtl1	zf-C2HC (1 2e-014)	4.12	1.51	2.83	3.09	4.31	2.21	3.93	1.9	2.49	0.33	0.88	1.23
Xetro.B00143	l3mbtl3	Xetrov90004938	l3mbtl3	l3mbtl3	zf-C2HC (1 1.3e-009)	4.64	8.16	3.95	6.14	4.11	6.62	3.07	6.25	2.78	5.87	3.96	7.34
Xetro.G00527	lbx1	Xetrov90017711	lbx1	lbx1	Homeobox (1 3.3e-021)	0	0	0	0	0.04	0	0.04	0	0.04	0.06	0.03	0.04
Xetro.G00546		Xetrov90017736		lcor	HTH_psq (1 3.7e-015)	3.03	3.15	3.05	4.16	3.8	5.8	4.24	6.08	7.36	9.9	4.39	5.68
Xetro.A03164	lcorl	Xetrov90000538		lcorl		3.09	2.08	3.27	1.5	4.1	1.67	3.13	1.59	3.59	1.51	3.77	1.37
Xetro.A02690	lef1	Xetrov90001069	lef1	lef1	HMG_box (1 1.6e-021)	19.85	10.91	22.28	11.53	29.02	19.64	38.12	21.31	28.26	23.56	23.37	17.82
Xetro.B01380	lhx1	Xetrov90004734	lhx1	lhx1	Homeobox (1 4.4e-019)	3.25	0.55	169.25	202.47	69.38	59.35	42.75	28.36	140.64	150.51	83.49	83.25
Xetro.K00108	lhx2	Xetrov90027239	lhx2	lhx2	Homeobox (2 4.9e-019)	0	0	0	0	0.08	0	0.08	0	0	0.11	0	0
Xetro.H00029	lhx3	Xetrov90005353		lhx3		2.77	2.48	1.4	3.04	2.26	1.73	2.23	0.59	1.51	1.41	2.53	2.34
Xetro.D02074	lhx4	Xetrov90012003	lhx4	lhx4	Homeobox (1 6.7e-021)	2.84	1.53	3.03	1.29	3	1.95	3.96	1.83	4.78	3.23	3.41	1.93
Xetro.A01005	lhx5	Xetrov90002706	lhx5	lhx5	Homeobox (1 4.4e-019)	229.71	358.47	74.33	178.06	63.31	126.26	33.68	71.44	3.13	5.29	99.43	172.16
Xetro.H00022	lhx6	Xetrov90020112	lhx6	lhx6	Homeobox (1 1.7e-019)	0.07	0	0.13	0.12	0	0	0	0	0	0	0	0.08
Xetro.D01758	lhx8	Xetrov90011640	lhx8	lhx8	Homeobox (1 8e-019)	0.19	0.31	0.56	0.71	0.56	1.02	0.41	0.56	0.9	1.02	0.53	0.91
Xetro.D01301	lhx9	Xetrov90012194	lhx9	lhx9	Homeobox (1 7.2e-019)	0.07	0.47	0.13	0	0.07	0.2	0.07	0.21	0	0	0.07	0.08
Xetro.B00011	lin28a	Xetrov90004787	lin28a	lin28a	CSD (3 7.8e-017)	188.04	247.49	271.38	361.45	301.07	372.59	254	331.33	136.74	209.23	204.85	300.77
Xetro.E00626	lin28b	Xetrov90014112	lin28b	lin28b	CSD (2 2.3e-015)	16.46	18.08	19.63	18.87	20.93	20.28	19.15	21.66	20.94	28.89	19.65	20.39
Xetro.D01273	lmx1a	Xetrov90012150	lmx1a	lmx1a	Homeobox (1 3.1e-017)	0	0	0.33	0.47	0	0.08	0.04	0	0.11	0.23	0.04	0.36
Xetro.H00980	lmx1b.2	Xetrov90009646	lmx1b.2	lmx1a.2	Homeobox (1 1.8e-017)	0.17	0.19	0	0	0.34	0.05	0.22	0.17	0	0.08	0.11	0
Xetro.H00319	lmx1b.1	Xetrov90019971	lmx1b.1	lmx1b.1	Homeobox (1 2.7e-017)	0.04	0	0.04	0.22	0.09	0.04	0.04	0	0.13	0.26	0.04	0.1
v7:scaffold_9:48242548-48245244		NULL		LOC100489188		0	0	0	0	0	0	0	0	0	0	0	0
Xetro.G01757	loc390937	Xetrov90019078		loc390937	Ets (1 1.9e-033)	0.08	0	0	0	0	0	0	0	0	0	0	0
Xetro.K00336	lyl1	Xetrov90009760	lyl1	lyl1	HLH (2 1.8e-015)	0.15	0	0.22	0.08	0.15	0.09	0.14	0.14	0.14	0	0.05	0.11
Xetro.D00612	maf	Xetrov90011402	maf	maf	bZIP_Maf (1 3.3e-033)	0.3	0.46	0.49	0.64	0.18	0.38	0.29	0.49	0.88	0.44	0.67	0.4
Xetro.K01034	mafa	Xetrov90017279	mafa	mafa	bZIP_Maf (1 1.9e-034)	0.2	0	0.27	0.5	0.3	0.37	0.1	0.59	1.13	0.14	0.28	0.34
Xetro.J00277	mafb	Xetrov90025404	mafb	mafb	bZIP_Maf (1 2.7e-033)	1.78	1.29	1.16	0.92	1.1	1.06	1.73	1.35	1	1.39	1.63	0.81
Xetro.D01602	maff	Xetrov90012441	maff	maff	bZIP_Maf (1 9.9e-035)	11.05	8.39	6.48	9.81	6.42	9.96	7.93	8.11	4.09	7.03	9.36	5.76
Xetro.G02041	mafg	Xetrov90025145	mafg	mafg	bZIP_Maf (1 3.3e-033)	0.43	0	0	0.48	0.71	0.13	0	0	0.95	0.41	0.27	0
Xetro.I01242	mafk	Xetrov90023558	mafk	mafk	bZIP_Maf (2 1.8e-032)	0.56	1.83	0.86	1.12	0.72	1.4	0.66	1.46	0.84	1.97	0.66	1.36
Xetro.I00960	max	Xetrov90021886	max	max	HLH (2 6.5e-017)	44.58	37.6	42.37	36.53	43.42	34.57	41.64	34.16	42.01	30.74	42.9	33.47
Xetro.K02601	maz	Xetrov90028949	maz	maz	zf-C2H2 (4 1.3e-005)	121.52	131.73	111.03	127.18	96.38	131.36	114.82	130.82	109.45	144.42	124.28	141.71
Xetro.E00259		Xetrov90027119	mecom	mecom-3p	zf-H2C2_2 (2 4.5e-009)	0.03	0	0.11	0.21	0.09	0	0.09	0	0.95	0.13	0.35	0.04
Xetro.E00258	mecom	Xetrov90025893	LOC100496511	mecom-5p	zf-C2H2 (8 3.1e-007) zf-H2C2_2 (1 2.1e-005)	0.07	0	0.1	0	0.04	0.04	0.11	0.06	0.86	0.11	0.04	0.04
Xetro.C00761	mef2a	Xetrov90008984	mef2a	mef2a	SRF-TF (1 1.7e-023)	3.75	0.89	3.55	1.45	5.01	1.47	6	2.56	11.84	3.66	4.98	2.02
Xetro.A00447	mef2c	Xetrov90003448	mef2c	mef2c	SRF-TF (1 5.8e-024)	1.89	0.3	0.11	0.1	0.12	0.22	0.4	0.18	0.17	0.26	0.45	0.34
Xetro.K00363	mef2d	Xetrov90022298		mef2d	SRF-TF (1 2.6e-011)	22.24	9.84	20.94	8.03	20.53	8.47	26.2	11.91	35.54	12.9	25.74	9.84
Xetro.E01338	meis1	Xetrov90013367	meis1	meis1	Homeobox_KN (2 3e-020)	0.18	0.19	0.17	0.06	0.38	0.18	0.22	0.22	0.18	0.22	0.32	0.17
Xetro.H01785	meis2	Xetrov90021728	meis2	meis2	Homeobox_KN (3 1.7e-020)	0.54	0.3	0.44	0.7	0.72	0.22	0.7	0.18	0.69	0.43	0.51	0.82
Xetro.H01348	meis3	Xetrov90021030	meis3	meis3	Homeobox_KN (2 3.3e-020)	77.33	71.75	61.95	62.23	76.32	59.79	56.46	28.09	12.93	14.83	59.8	54.43
Xetro.F01416		Xetrov90016057	meox2	meox2	Homeobox (1 7.2e-022)	0.12	0.15	0.28	0.56	0.24	0.2	0.23	0.13	0.57	0.74	0.28	0.27
Xetro.C00696	mesp2	Xetrov90008918	LOC101732842	mesp2	HLH (2 4.9e-014)	0.1	0	1.13	0.35	4.21	2.02	5.38	2.44	5.01	3.27	3.78	1.17
Xetro.C00697	mespa	Xetrov90008919	mespa	mespa	HLH (2 4.2e-014)	0.27	0	6.05	3.24	12.92	7.54	14.78	9.25	8.62	11.21	7.83	5.32
Xetro.C00695	mespb	Xetrov90008917	mespb	mespb	HLH (2 1e-013)	2.43	0.24	37.67	23.53	85.08	81.47	121.64	105.18	51.06	92.43	73.01	77.67
Xetro.H01667	mga	Xetrov90021600	mga	mga	T-box (1 1.9e-071) HLH (2 1e-009)	18.29	8.38	13.94	7.5	18.09	6.97	16.44	7.63	15.14	3.68	21.3	9.72
Xetro.D01800	mier1	Xetrov90011799	mier1-like	mier1	Myb_DNA-binding (1 8.8e-005)	42.03	40.9	42.87	41.91	47.19	42.43	42.85	45.74	51.86	62.79	43.39	49.01
Xetro.A02092	mier2	Xetrov90001668	mier2-like	mier2	Myb_DNA-binding (1 0.0005)	35.73	27.21	35.93	23.36	44.37	31.03	39.99	35.44	46.61	39.4	38.5	28.33
Xetro.A00140	mier3	Xetrov90003561	mier3	mier3	Myb_DNA-binding (1 1.8e-005)	68.03	81.9	62.36	76.86	69.87	71.43	65.04	70.77	60.23	57.85	66.1	78.39
Xetro.H01412	mis18bp1	Xetrov90021307	mis18bp1-like	mis18bp1	Myb_DNA-binding (1 2.2e-006)	109.38	89.68	111.1	77.27	128.41	83.41	114.74	87.44	138.94	89.01	113.65	82.7
Xetro.D02441	mitf	Xetrov90012867	mitf	mitf	HLH (2 9.4e-017)	0	0	0	0.13	0.16	0.15	0.08	0.12	0.07	0.45	0	0.27
Xetro.E01635	mix1	Xetrov90012973	mix1	mix1	Homeobox (1 2.2e-021)	22.81	6.2	497.17	345.66	444.02	404.17	548.17	542.75	862.63	1167.33	495.66	432.74
Xetro.E01636	mixer	Xetrov90012972	mixer	mixer	Homeobox (1 4.8e-020)	47.82	12.99	1746.9	1128.14	1280.85	737.72	1677.63	1049.48	4493.66	4345.12	1922.9	1388.59
Xetro.F01585	mkx	Xetrov90015657	mkx	mkx	Homeobox_KN (1 2.2e-014)	0.08	0	0	0.13	0.08	0.07	0.07	0	0	0.11	0	0
Xetro.J00925	mlx	Xetrov90025914	mlx	mlx	HLH (2 5.6e-014)	76.64	152.59	81.12	133	72.22	151.17	72.99	153.21	72.2	154.96	74.53	149.2
Xetro.A00686	mlxip	Xetrov90003131	mlxip	mlxip	HLH (4 1.3e-008)	17.66	12.35	16.51	10.7	18.1	10.54	17.74	12.13	20.26	10.71	19.12	10.73
Xetro.B00885		Chr02:37345751-37349162		mlxipl	HLH (2 4.2e-013) bZIP_1 (1 0.006)	0	0	0	0	0	0	0	0	0	0	0	0
Xetro.B00739	mnt	Xetrov90004610	mnt	mnt	HLH (4 1.4e-012)	17.33	8.31	20.7	9.3	18.81	9.48	19.94	10.2	33.8	14.66	25.14	11.46
Xetro.F01678	mnx1	Xetrov90015598	mnx1	mnx1	Homeobox (1 1.3e-021)	0.42	0.14	0.08	0.14	0.17	0	0.57	0.12	1.12	1.21	0.08	0.29
Xetro.A03227	c4orf44	Xetrov90000432	msantd1	msantd1	Myb_DNA-bind_4 (1 2.2e-013)	0.75	0.28	0.92	0.28	0.75	0.47	1.13	0.87	1.67	0.6	1.1	0.85
Xetro.G01167	c11orf61	Xetrov90018416		msantd2		63.97	88.78	56.4	89.61	68.82	84.72	56.98	75.71	40.38	46.83	58.91	83.76
Xetro.F00912	c9orf30	NULL		msantd3		0	0	0	0	0	0	0	0	0	0	0	0
Xetro.B01978	kiaa1826	Xetrov90006822	msantd4	msantd4	Myb_DNA-bind_5 (1 9.2e-023)	281.37	392.33	194.25	250.69	206.09	306.15	202.21	286.09	87.86	96.12	212.66	296.91
Xetro.F00391	msc	Xetrov90016906	msc	msc	HLH (2 2.4e-015)	0.06	0.21	0.06	0	0.12	0.06	0	0.09	0.06	0.09	0	0
Xetro.I02074	msgn1	Xetrov90015181	msgn1	msgn1	HLH (2 4.1e-011)	0	0.14	1.54	3.11	10.34	16.26	18.11	24.03	9.24	16.66	6.34	13.02
Xetro.A03177	msx1	Xetrov90000496	msx1	msx1	Homeobox (1 4.2e-021)	20.88	30.58	3.37	4.59	51.16	58.93	116.43	138.33	37.38	58.33	32.9	46.61
Xetro.C01387	msx2	Xetrov90007639	msx2	msx2	Homeobox (1 2.9e-021)	3.22	0.86	1.9	1.52	15.06	3.7	30.66	9.52	21.14	29.07	14.69	9.79
Xetro.H01875	mta1	Xetrov90021836	mta1	mta1	GATA (3 1.1e-008) Myb_DNA-binding (3 3.9e-005)	41.96	28.38	41.55	32.91	43.68	31.33	40.84	24.89	37.48	12.9	37.9	24.68
Xetro.K00988	mta2	Xetrov90011165	mta2	mta2	GATA (2 5.6e-010) Myb_DNA-binding (2 0.00079)	223.35	143.19	236.4	149.13	228.43	140.64	220.62	136.63	215.7	103.64	228.37	138.9
Xetro.B00152	mtf1	Xetrov90004948	mtf1	mtf1	zf-H2C2_2 (3 1.2e-007) zf-C2H2 (2 0.00025)	16.81	13.62	9.85	8.72	11.84	9.38	11.86	10.01	21.92	17.89	15.9	11.87
Xetro.C00508	mxd1	NULL		mxd1		0	0	0	0	0	0	0	0	0	0	0	0
Xetro.C01461	mxd3	Xetrov90007720	mxd3	mxd3	HLH (2 4.9e-008)	20.05	16.61	11.68	14.25	13.89	14.19	12.59	12.86	16.19	8.75	19.6	17.64
Xetro.K01921	mxd4	Xetrov90000379	mxd4	mxd4	HLH (2 1.6e-008)	0.42	0.41	0.66	0.57	1.06	0.18	0.52	0.45	2.36	1.1	1	0.52
Xetro.G00031	mxi1	Xetrov90030368	mxi1	mxi1	HLH (2 5.3e-010)	723.48	421.01	639.84	403.55	454.11	379.42	529.74	410.61	245.86	210.8	501.98	438.58
Xetro.G00875		Xetrov90018120	LOC100496651	mxtx1	Homeobox (1 5.1e-016)	7.63	0.71	80.23	7.4	90.1	6.83	114.94	8.13	410.61	106.28	123.18	23.36
Xetro.E00737	myb	Xetrov90013419	myb	myb	Myb_DNA-binding (3 7.4e-019)	9.16	4.79	1.2	1.2	1.85	1.62	2.29	1.31	3.25	3.02	4.46	2.57
Xetro.F00414	mybl1	Xetrov90016876	mybl1	mybl1	Myb_DNA-binding (12 1.8e-018)	0.2	0.3	0.14	0.13	0.43	0.19	0.47	0.19	0.56	0.26	0.07	0.09
Xetro.J00287	mybl2	Xetrov90025391	mybl2	mybl2	Myb_DNA-bind_6 (1 3.3e-018) Myb_DNA-binding (1 9.6e-015)	286.91	246.27	264.18	241.98	282.94	244.02	284.69	254.02	286.59	220.75	310.33	269.33
Xetro.C01533	mybpc1	Xetrov90007800	mybpc1	mybpc1	Myb_DNA-bind_5 (2 1e-016)	0.37	0.45	0.46	0.28	0.48	0.39	0.49	0.27	0.95	0.47	0.57	0.23
Xetro.F00107	myc	Xetrov90017203	MGC76254	myc	HLH (4 1.9e-013)	36.64	25.82	67.06	39.16	83.81	69.75	108.66	101.05	109.21	88.29	64.12	54.09
Xetro.B00288	mycl1	Xetrov90005485	mycl	mycl1	HLH (2 6.1e-014)	316.24	263.36	257.62	208.94	341.96	338.38	343.96	355.47	263.82	159.31	308.75	246.06
Xetro.E00345	mycn	Xetrov90015169	mycn	mycn	HLH (2 8e-014)	3.62	2.54	4.83	8.77	3.64	4.37	4.34	4.34	8.29	7.15	5.53	5.41
Xetro.C01601	myf5	Xetrov90007873	myf5	myf5	Basic (1 4.4e-021) HLH (2 9e-015)	1.88	0.72	50.13	56.41	51.86	53.47	23.16	6.06	7.95	4	33.35	30.99
Xetro.C01600	myf6	Xetrov90007872	myf6	myf6	Basic (1 1e-022) HLH (2 1e-012)	0	0	0	0	0.28	0	0.07	0.1	0.27	0.1	0.07	0.08
Xetro.E00257		Xetrov90025892		mynn	zf-H2C2_2 (6 5.4e-009)	2.16	2.26	3.09	2.24	3.34	2.93	2.33	2.17	3.33	6.01	3.58	2.25
Xetro.K04379	myod1	Xetrov90028903	myod1	myod1	Basic (1 2.6e-027) HLH (2 5.2e-015)	0.16	0	0.59	1.36	0.65	1.07	0.47	1.21	0	0.47	0.61	0.55
Xetro.A01318	myog	Xetrov90005155	myog	myog	Basic (2 6.8e-031) HLH (4 9.1e-012)	0.22	0	0.17	0	0.1	0.12	0.11	0.1	0.48	0.24	0.34	0.03
Xetro.H00938	mypop	Chr08:49859091-49863896	mypop	mypop		0	0	0	0	0	0	0	0	0	0	0	0
Xetro.D00276		Xetrov90010516		myrf		0	0	0.11	0.14	0.12	0.08	0.08	0	0.59	0.18	0.08	0
Xetro.C01717	c12orf28	Xetrov90008026	myrfl	myrfl	NDT80_PhoG (1 6.5e-025)	0	0	0	0	0	0	0	0.05	0	0	0	0
Xetro.D01843	mysm1	Xetrov90011750	mysm1	mysm1	Myb_DNA-binding (4 4.4e-011)	7.03	7.73	8.81	7.09	10.45	7.76	9.03	8.77	11.41	10.05	10.46	7.74
Xetro.J00598	myt1	Xetrov90024609	myt1	myt1	zf-C2HC (6 1.7e-015)	23.78	15.64	8	10.37	8.61	5.86	6.54	4.1	1.71	1.44	14.28	9.82
Xetro.E00410	myt1l	Xetrov90015089	myt1l	myt1l	zf-C2HC (18 7.4e-016)	0	0	0	0	0.05	0	0.04	0	0.04	0.07	0.02	0
Xetro.K02296	mzf1	Xetrov90028179	LOC101733332	mzf1	zf-H2C2_2 (4 3.8e-008)	50.14	51.47	50.27	59.74	76.15	77.84	66.7	80.77	71.65	77.29	55.76	63.84
Xetro.H00228	naif1	Xetrov90019770	naif1	naif1	Myb_DNA-bind_5 (1 2.6e-026)	41.93	54.22	38.95	53.65	35.62	55.62	39.2	54.68	44.73	65.7	37	56.15
Xetro.B00565	ncor1	Xetrov90004361	ncor1	ncor1	Myb_DNA-binding (16 3.4e-006)	123.96	66.85	110.42	50.68	125.49	60.29	131.33	68.91	142.8	49.55	129.7	67.77
Xetro.A00735	ncor2	Xetrov90003076	ncor2	ncor2	Myb_DNA-binding (2 3.9e-011)	5.15	1.2	4.51	1.3	4.49	1.3	4.92	1.37	6.79	1.15	7.02	1.65
Xetro.I00407	neurod1	Xetrov90024171	neurod1	neurod1	HLH (2 2.2e-014)	0.1	0.17	0.06	0.05	0.03	0.03	0.13	0.07	0.78	0.64	0.22	0.12
Xetro.J00802	neurod2	Xetrov90024694	neurod2	neurod2	HLH (2 9.8e-016)	0.14	0.09	0.15	0.09	0.14	0	0.16	0.2	0.13	0.12	0.18	0.03
Xetro.B01473	neurod4	Xetrov90006428	neurod4	neurod4	HLH (2 1.7e-014)	0	0.1	0	0	0	0	0	0	0	0	0	0
Xetro.F01121	neurod6	Xetrov90015826	neurod6	neurod6	HLH (2 8.4e-015)	0.22	0.07	0.12	0.07	0.31	0.12	0.17	0.2	0.42	0	0.08	0.05
Xetro.C01020	neurog1	Xetrov90007333	neurog1	neurog1	HLH (2 7.3e-017)	2.21	2.88	2.61	2.68	3.33	4.39	2.15	3.95	0.41	0.77	1.05	0.99
Xetro.H00410	neurog2	Xetrov90001098	neurog2	neurog2	HLH (2 1.6e-014)	4.37	5.67	2.48	2.06	4.32	4.42	5.38	3.65	5.86	7.74	5.84	6.61
Xetro.G00784	neurog3	Xetrov90018222	neurog3	neurog3	HLH (2 7.9e-016)	2.29	3.71	4.87	13.61	5.07	7.37	3.99	4.94	2.31	3.06	2.11	9.01
Xetro.D00858	nfat5	Xetrov90011497	nfat5-like	nfat5	RHD_DNA_bind (1 1.2e-019)	7.65	2.76	6.57	1.68	7.48	2.41	8.11	2.33	11.93	3.17	8.65	2.7
Xetro.F00719	nfatc1	Xetrov90015835	nfatc1	nfatc1	RHD_DNA_bind (3 1.6e-025)	0.56	0.97	0.51	0.9	0.63	1.05	0.69	0.82	0.36	1.04	0.59	0.59
Xetro.J00399	nfatc2	Xetrov90025253	nfatc2	nfatc2	RHD_DNA_bind (1 1.6e-022)	0.51	0.25	0.71	0.05	0.75	0.28	0.35	0.31	0.4	0.39	0.4	0.03
Xetro.D00525	nfatc3	Xetrov90011241	nfatc3	nfatc3	RHD_DNA_bind (1 2.9e-021)	57.42	19.17	54.85	19.59	64.62	21.26	60.75	23.55	76.42	28.36	60.17	19.53
Xetro.A01441	nfatc4	Xetrov90002590	nfatc4	nfatc4	RHD_DNA_bind (1 9.4e-021)	0.16	0.04	0.14	0.04	0.08	0.07	0.08	0.08	0.05	0	0.15	0
Xetro.B01495	nfe2	Xetrov90006448	nfe2	nfe2	bZIP_Maf (1 2.5e-017)	0.3	0.13	0.28	0.19	0.34	0.43	0.29	0.11	0.25	0.38	0.11	0.26
Xetro.J00755	nfe2l1	Xetrov90024750	nfe2l1	nfe2l1	bZIP_Maf (1 1.9e-016)	19.53	22.78	16.81	19.76	17.1	21.25	19.08	21.33	14.5	22.86	15.78	23.81
Xetro.I00359	nfe2l2	Xetrov90024232	nfe2l2	nfe2l2	bZIP_Maf (1 1.5e-016)	2.74	1.15	2.24	1.07	2.6	1.33	3.13	0.85	9.78	3.75	5.49	1.65
Xetro.F01346	nfe2l3	Xetrov90015923	nfe2l3	nfe2l3	bZIP_Maf (1 8.1e-018)	40.7	26.97	45.04	24.76	48.63	28.31	45.45	29.13	63.78	34.08	49.07	32.65
Xetro.D01832	nfia	Xetrov90011759	nfia-like.2	nfia-3p	CTF_NFI (2 2.6e-067)	0.1	0	0.29	0.18	0.1	0	0.2	0	0.1	0	0.1	0
Xetro.D01833		Xetrov90011758		nfia-5p	MH1 (1 8e-013)	1.3	0.76	1.11	1.82	1.43	1.24	0.8	1.41	0.64	1.4	1.08	2.25
Xetro.A01743	nfib	Xetrov90002182	nfib	nfib	CTF_NFI (1 3.5e-104) MH1 (1 6.4e-011)	0.02	0.07	0.25	0.13	0.12	0.06	0.11	0.03	0.34	0.28	0.22	0.11
Xetro.A01744		Chr01:112155709-112166011		nfib	MH1 (1 4.5e-012)	0	0	0	0	0	0	0	0	0	0	0	0
Xetro.A02333	nfic	Xetrov90001412	nfic	nfic	CTF_NFI (2 1e-138) MH1 (2 3.8e-011)	0	0	0.08	0	0.04	0.12	0	0	0.12	0.06	0.04	0
Xetro.A01574	nfil3	Xetrov90002386	nfil3	nfil3	bZIP_2 (2 6.3e-014)	1.13	1.01	6.54	2.78	4.13	1.3	4.57	0.73	21.31	9.1	7.01	1.98
Xetro.K00337		Chr03:128698555-128679353		nfix	CTF_NFI (2 1.5e-055)	0	0	0	0	0	0	0	0	0	0	0	0
Xetro.K00338	nfix	Xetrov90009763	nfia-like.1	nfix-3p	MH1 (1 2.8e-011)	0.33	0.18	0	0	0.11	0.1	0.21	0	0.52	0.16	0.62	0.12
Xetro.A02613	nfkb1	Xetrov90001179	nfkb1	nfkb1	RHD_DNA_bind (1 1.4e-068)	4.3	1.19	3.43	1.38	4.89	1.91	5.15	2.44	8.73	5.67	5.43	1.84
Xetro.G00803	nfkb2	Xetrov90018250	nfkb2	nfkb2	RHD_DNA_bind (1 1e-065)	4.54	2.57	4.16	2.84	3.57	2.95	4.6	3.74	3.37	2.83	4.2	2.96
Xetro.F00993	nfx1	Xetrov90016249	nfx1	nfx1	zf-NF-X1 (3 4.3e-005)	39.43	9.19	40.23	9.94	44.34	10.76	41.1	13.71	57.03	22.65	42.62	11.36
Xetro.A03071	nfxl1	Xetrov90000643	nfxl1	nfxl1	zf-NF-X1 (6 1.5e-005)	32.43	19.42	33.44	16.71	35.16	19.75	34.77	24.53	42.5	29.49	32.49	16.8
Xetro.A01226	nfya	Xetrov90005034	nfya	nfya	CBFB_NFYA (2 9.6e-027)	177.27	281.43	161.85	265.05	177.05	284.61	171.64	303.06	170.06	294.95	160.93	246.06
Xetro.K05037	nhlh1	Xetrov90022372	nhlh1	nhlh1	HLH (2 7.8e-017)	0	0	0.03	0	0.08	0	0.08	0	0	0	0.03	0
Xetro.A03270	nkx1-1	Xetrov90000399	nkx1-1	nkx1-1	Homeobox (1 4.9e-021)	0.07	0	0.06	0.12	0	0.13	0	0	0	0.1	0.13	0.16
Xetro.G00390	nkx1-2	Xetrov90017575	nkx1-2	nkx1-2	Homeobox (1 4.4e-021)	0.11	0	0	0	0.23	0.21	0.22	0	0	0	0.32	0.13
Xetro.H01732	nkx2-1	Xetrov90021673	nkx2-1	nkx2-1	Homeobox (1 1e-019)	0.32	0.25	0.14	0.2	0.09	0.14	0.17	0.13	0.34	0.3	0.08	0.03
Xetro.E01275	nkx2-2	Xetrov90013298	nkx2-2	nkx2-2	Homeobox (1 6.3e-019)	0.06	0	1.76	1.52	0.06	0	0	0	7.71	4.72	1.12	1.29
Xetro.G00587	nkx2-3	Xetrov90017775	nkx2-3	nkx2-3	Homeobox (1 5.3e-020)	0.38	0.27	3.34	1.94	0.8	0.57	0.31	0.38	14.05	7.4	4.07	2.08
Xetro.E01274	nkx2-4	Xetrov90013297	nkx2-4	nkx2-4	Homeobox (1 5.4e-020)	1.48	0.74	0.91	0.83	1.19	0.65	1.01	0.66	1.14	0.8	1.17	0.85
Xetro.H01337		Xetrov90021017	LOC100485697	nkx2-4.2	Homeobox (1 6.8e-020)	0	0.06	0.31	0.56	0.1	0.03	0.03	0	1.16	1.75	0.54	0.42
Xetro.C01394	nkx2-5	Xetrov90007648	nkx2-5	nkx2-5	Homeobox (1 2.2e-019)	1.26	0.9	0.98	0.83	1.47	0.72	1.75	0.86	1.2	1.21	1.26	1.02
Xetro.C00399	nkx2-6	Xetrov90009019	nkx2-6	nkx2-6	Homeobox (1 1.2e-019)	0.06	0.41	0	0	0	0	0	0	0	0	0	0.07
Xetro.H01731	nkx2-8	Xetrov90021674	nkx2-8	nkx2-8	Homeobox (1 8.6e-020)	0.92	0.31	2.54	2.04	1.23	0.42	1.4	0.09	1	0.42	1.76	1.52
Xetro.C00400	nkx3-1	Xetrov90009020	nkx3-1	nkx3-1	Homeobox (1 6.8e-021)	0.45	1.8	0.17	0.76	0.09	0.34	0.18	0	0.09	0	0.26	0.31
Xetro.A03211	nkx3-2	Xetrov90000470	nkx3-2	nkx3-2	Homeobox (1 2.7e-020)	0	0	0.08	0.08	0.09	0	0.09	0.07	0.21	0.19	0.04	0.05
Xetro.A02481	nkx6-1	Xetrov90001805	nkx6-1	nkx6-1	Homeobox (1 2.4e-020)	0.56	0.1	0.52	0.4	0.41	0.22	0.69	0.4	1.3	1.03	0.67	0.24
Xetro.G00389	nkx6-2	Xetrov90017576	nkx6-2	nkx6-2	Homeobox (1 1.1e-020)	0.64	0.25	3.32	2.75	1.39	1.07	0.77	0.59	10.63	5.81	3.84	2.71
Xetro.C00265	nkx6-3	Xetrov90009407	nkx6-3	nkx6-3	Homeobox (1 1.8e-021)	0	0.19	0	0.38	0	0.11	0	0.17	0.11	0	0	0
Xetro.K02505	hbox10	Xetrov90028757	hbox10	nobox	Homeobox (1 5.4e-021)	21.98	27.81	24.47	23.87	20.82	25.19	26.3	29.95	32.45	24.56	25.43	28.1
Xetro.A03325	not	Xetrov90000316	not	not	Homeobox (1 7.6e-022)	143.88	75.04	251.01	231.3	218.48	166.01	185.14	148.6	49.72	67.6	218.41	209.15
Xetro.B00988	npas2	Xetrov90005819	npas2	npas2	HLH (2 2.5e-007)	0.11	0	0	0	0.04	0	0.14	0.05	0.04	0.05	0.03	0.17
Xetro.H01814	npas3	Xetrov90021761	npas3	npas3	HLH (2 0.0011)	0.43	0.2	0.31	0.32	0.33	0.16	0.44	0.25	0.25	0.24	0.29	0.19
Xetro.D01099	npas4	Xetrov90011005	npas4	npas4	HLH (2 0.0059)	0.08	0	0	0	0.1	0.02	0.04	0.06	0.04	0.03	0.04	0.02
Xetro.J00823	nr1d1	Xetrov90028492	nr1d1	nr1d1	zf-C4 (1 2e-030)	8.12	20.59	5.24	15.32	5.51	13.95	6.7	12.71	4.69	3.37	4.31	12.45
Xetro.F01283	nr1d2	Xetrov90016451	nr1d2	nr1d2	zf-C4 (1 2.7e-030)	0.7	0.64	0.96	0.47	1.24	0.48	0.85	0.35	1.78	0.28	1.13	0.32
Xetro.G02060	nr1h2	Xetrov90019399	nr1h2	nr1h2	zf-C4 (1 3.5e-028)	4.33	2.86	4.57	1.84	3.58	2.71	4.26	2.63	4.22	3.37	4.06	2.42
Xetro.C01520	nr1h4	Xetrov90007789	nr1h4	nr1h4	zf-C4 (1 9.3e-029)	0.7	0	0.12	0.11	0.26	0	0.06	0.1	0.06	0	0.12	0.07
Xetro.A01300	nr1h5	Xetrov90005131	nr1h5	nr1h5	zf-C4 (1 9.9e-029)	1.87	0.51	2.68	0.29	3.06	0.82	2.2	0.2	3.22	1.26	2.23	0.5
Xetro.B02557	nr1i2	Xetrov90028360	nr1i2	nr1i2	zf-C4 (1 2.9e-028)	74.58	71.38	78.81	61.21	69.81	64.07	77.62	75.47	83.73	84.3	76.07	75.04
Xetro.C01657	nr2c1	Xetrov90007946	nr2c1	nr2c1	zf-C4 (2 6.6e-031)	6.34	6.26	5.07	6.6	7.79	5.76	7.16	6.35	11.08	9.3	8.48	6.24
Xetro.D02345	nr2c2	Xetrov90012700	nr2c2	nr2c2	zf-C4 (1 5.8e-031)	4.29	2.2	2.52	2.73	4.66	2.76	3.85	2.41	3.73	2.44	4.03	2.15
Xetro.E00649	nr2e1	Xetrov90014082	nr2e1-like	nr2e1	zf-C4 (1 2.3e-028)	0.3	0.25	0.07	0.13	0.07	0.07	0.07	0	0.36	0.87	0.57	0.09
Xetro.G00945	nr2e3	Xetrov90008560	nr2e3	nr2e3	zf-C4 (1 1e-027)	0.42	0	0.06	0.47	0.14	0	0.07	0	0.13	0.3	0	0.08
Xetro.A00547	nr2f1	Xetrov90003458	nr2f1	nr2f1	zf-C4 (1 8.5e-031)	0.76	1.45	1.26	2.16	1.07	1.13	0.8	1.18	0.97	0.71	1.06	0.97
Xetro.C00740	nr2f2	Xetrov90008970	nr2f2	nr2f2	zf-C4 (1 1.4e-030)	0.04	0.12	0.02	0.09	0.13	0.02	0.11	0	0.25	0.03	0.14	0.04
Xetro.H02253	nr2f5	Xetrov90022173	nr2f5	nr2f5	zf-C4 (1 8.3e-031)	0.76	1.36	0.29	0.34	0.47	0.93	0.57	0.7	0.22	0.04	0.52	0.52
Xetro.A02021	nr2f6	Xetrov90001935	nr2f6	nr2f6	zf-C4 (1 1.8e-031)	25.53	22.17	17.31	12.85	19.4	15.45	20.05	16.39	29.57	17.87	21.11	16.74
Xetro.C01319	nr3c1	Xetrov90007578	nr3c1-like.1	nr3c1	zf-C4 (1 5.8e-028)	12.49	7.22	11.99	7.5	14.92	7.08	13.4	8.69	15.82	10.75	13.44	6.99
Xetro.A02838		Chr01:47910982-48003658		nr3c2	zf-C4 (1 4.2e-028)	0	0	0	0	0	0	0	0	0	0	0	0
Xetro.B01251	nr4a1	Xetrov90006175	nr4a1	nr4a1	zf-C4 (2 8.3e-031)	0.77	1.29	0.86	0.65	1	1.18	1.19	1.39	1.88	2.38	0.7	0.63
Xetro.I00235	nr4a2	Xetrov90024390	nr4a2	nr4a2	zf-C4 (1 2e-030)	0.5	0.7	0.72	1.28	0.84	0.57	1.07	0.74	2.26	1.52	1.14	0.6
Xetro.F01004	nr4a3	Xetrov90016524	nr4a3	nr4a3	zf-C4 (1 9.6e-031)	1.08	0.31	0.77	0.08	1.08	0.26	0.96	0.28	1.35	0.2	0.75	0.16
Xetro.K00113	nr5a1	Xetrov90027245	nr5a1	nr5a1	zf-C4 (1 3.7e-032)	0.31	0.17	0.48	0.18	0.62	0.24	0.66	0.08	1.1	0.38	1.12	0.06
Xetro.D01296	nr5a2	Xetrov90012199	nr5a2	nr5a2	zf-C4 (1 2e-031)	0.19	0	0.17	0	0.31	0	0.09	0	0.18	0	0.21	0.04
Xetro.H00338	nr6a1	Xetrov90027246	nr6a1	nr6a1	zf-C4 (1 4.4e-028)	52.66	40.82	15.21	15.22	18.54	17.03	20.13	13.79	20.28	12.41	34.15	29.94
Xetro.G00714	nrbf2	Xetrov90017504	nrbf2	nrbf2	bZIP_1 (1 0.0013)	13.09	14.72	9.37	11.62	10.43	13.22	12.42	14.92	8.68	10.38	12.43	15.27
Xetro.K00482	nrl	Xetrov90002452	nrl	nrl	bZIP_Maf (1 4.2e-033)	0.05	0	0.22	0	0.05	0.05	0.05	0	1.31	0.99	0.46	0.22
1012086713		Xetrov90030026		NULL	ARID (1 1.7e-018)	0	0	0	0	0	0	0	0	0	0	0	0
1012155320		Xetrov90029338		NULL	zf-H2C2_2 (14 9e-008)	0	13.19	0	6.44	0	4.06	2.69	6.68	0.14	0.13	11.7	0.97
Xetro.B02131	olig1	Xetrov90004078	olig1	olig1	HLH (2 3.8e-012)	0	0	0	0	0	0	0	0	0.11	0	0	0
Xetro.B02132	olig2	Xetrov90004079	olig2	olig2	HLH (2 1.1e-011)	0.1	0.33	0.09	0.17	0.1	0.09	0	0.44	0.19	0.14	0.28	0
Xetro.A02398	olig3	Xetrov90013914	olig3	olig3	HLH (2 3.6e-011)	0.83	2.06	0.8	1.24	0.97	0.91	0.98	1.1	0.18	0	0.61	1
Xetro.B00225	olig4	Xetrov90005375	olig4	olig4	HLH (2 4.7e-012)	6.74	10.29	5.31	6.36	9.26	8.39	8.28	5.75	3.93	3.49	6.08	6.42
Xetro.C00820	onecut1	Xetrov90008765	onecut1	onecut1	CUT (2 2.2e-031) Homeobox (1 1.2e-009)	0.04	0.14	0.08	0.07	0.04	0.04	0.16	0.13	0.12	0	0.12	0.05
Xetro.K05063	onecut1.2	Xetrov90022157	onecut1.2	onecut1.2	CUT (2 1.5e-031) Homeobox (1 4.9e-010)	0	0	0	0	0	0	0	0	0.13	0	0	0
Xetro.A00205	onecut2	Xetrov90003734	onecut2	onecut2	CUT (2 1.9e-031) Homeobox (1 2.5e-009)	0.12	0.1	0.11	0	0.18	0.11	0.12	0.18	0.4	0.09	0.22	0.07
Xetro.A02327	onecut3	Xetrov90001419	LOC100491290	onecut3	CUT (2 3.2e-031) Homeobox (1 2.8e-009)	0.04	0	0.04	0.07	0.04	0.04	0	0	0.12	0	0.04	0.05
Xetro.K04283	osr1	Xetrov90028455		osr1	zf-H2C2_2 (1 3e-007)	3.44	0.61	67.14	77.87	32.98	36.62	30.78	31.72	132.28	184.35	46.83	61.39
Xetro.I02067		Xetrov90015188	osr1	osr1	zf-H2C2_2 (2 1.6e-006)	2.12	0.72	36.74	24.27	20.64	15.9	19.66	11.96	64.38	80.19	27.84	24.34
Xetro.F00268	osr2	Xetrov90017042	osr2	osr2	zf-H2C2_2 (4 7.8e-007) zf-C2H2 (6 9.6e-006)	2.49	1.03	80.69	64.53	80.17	66.8	102.22	80.04	254.13	278.06	99.77	77.63
Xetro.A00270	otp	Xetrov90003345		otp		0.48	0	1.09	0.8	0.95	1.34	0.46	0	1.82	1.03	1.35	0
Xetro.E01314	otx1	Xetrov90013341	otx1	otx1	Homeobox (1 5.7e-014)	76.01	94.38	36.61	100.39	16.4	22.53	15.97	10.13	186.35	154.51	91.6	85.22
Xetro.H01645	otx2	Xetrov90021558	otx2	otx2	Homeobox (3 3e-021)	28.4	49.72	410.07	453.45	77.13	56.14	14.65	5.8	431.82	350.39	218.19	193.45
Xetro.D01093	ovol1	Xetrov90011013		ovol1	zf-H2C2_2 (2 3.2e-006)	1.32	1.41	0.35	1.59	0.47	0.8	0.46	0.42	0.09	0.14	0.45	0.97
Xetro.E01247	ovol2	Xetrov90013475	ovol2	ovol2	zf-H2C2_2 (2 1.7e-008)	65.91	91.57	49.89	47.06	46.9	51.3	50.09	57.57	109.71	100.31	70.57	71.28
Xetro.H00957	ovol3	Xetrov90020734	ovol3	ovol3	zf-H2C2_2 (1 8.3e-011)	1.05	0.87	1.25	0.35	0.73	0.39	0.82	0.16	0.3	0.15	0.5	0.24
Xetro.H00690	pasd1	Xetrov90020501		pasd1	HLH (2 1.9e-008)	0.09	0.08	0	0	0.05	0	0.04	0	0	0	0	0
Xetro.A00889	patz1	Xetrov90002885	patz1	patz1	zf-H2C2_2 (2 2.4e-006) zf-C2H2 (4 0.0011)	50.93	23.86	48.06	20.54	50.98	25.58	49.58	24.56	47.77	27.39	52.63	27.36
Xetro.E01277	pax1	Xetrov90013300	pax1	pax1	PAX (2 6.5e-072)	0	0	0	0	0.19	0	0	0	0.06	0	0.06	0.07
Xetro.G00810	pax2	Xetrov90017933	pax2	pax2	PAX (1 1.3e-074)	0.48	0.07	0.55	0.33	0.24	0.11	0.27	0.06	0.91	0.06	0.6	0.23
Xetro.I00810	pax3	Xetrov90014826	LOC101733909	pax3	PAX (1 2e-075) Homeobox (1 2.8e-022)	0.74	0.45	0.6	0.45	0.81	0.55	0.62	0.8	0.61	1.12	0.63	0.46
Xetro.C02107	pax4	Xetrov90008469	LOC101733204	pax4	PAX (1 4.6e-060) Homeobox (1 5.8e-019)	0	0	0	0	0	0	0	0	0	0	0	0
Xetro.A01883	pax5	Xetrov90001893	pax5	pax5	PAX (1 9.2e-074)	0.11	0.06	0.14	0.06	0.08	0.18	0	0.11	0.07	0.06	0.18	0.09
Xetro.D00384	pax6	Xetrov90010394	pax6	pax6	PAX (2 1.9e-071) Homeobox (2 2.1e-022)	0.24	1.64	0.22	0.57	0.34	0.8	0.23	0.96	0.46	0.2	0.26	0.9
Xetro.B01734		Xetrov90019190	LOC100485335-like	pax6.2	Homeobox (1 5.6e-023)	0.56	0	0.09	0	0.09	0.09	0.09	0	0.09	0.14	0.09	0.11
Xetro.K02235	pax7	scaffold_322:107557-115117	pax7	pax7	Homeobox (1 6.2e-024)	0	0	0	0	0	0	0	0	0	0	0	0
Xetro.C00454	pax8	Xetrov90009089	pax8	pax8	PAX (2 1.4e-071)	0	0	0.02	0	0.04	0	0.11	0	0.19	0	0.19	0.03
Xetro.H01730	pax9	Xetrov90021675	pax9	pax9	PAX (1 7.6e-071)	0.44	0	0.49	0.51	0.17	0.19	0.33	0.25	0.42	0.15	0.38	0.42
Xetro.K02479	pbrm1	Xetrov90028699	pbrm1-like.2	pbrm1	HMG_box (1 4.2e-014)	313.26	297.96	243.61	232.37	209.11	220.26	218.73	226.46	106.44	77.39	229.5	228.24
Xetro.D01271	pbx1	Xetrov90012149	pbx1	pbx1	PBC (2 6.3e-094) Homeobox (2 5.8e-018)	15.4	16.6	21.96	17.71	26.41	20.84	29.07	26.81	100.31	98.07	34.53	33.26
Xetro.H01053	pbx2	Xetrov90020898	pbx2	pbx2	PBC (2 8.4e-094) Homeobox (2 1.1e-018)	190.91	193.34	167.65	188.06	161.58	161.01	125.29	126.04	89.57	97.82	157.92	164.25
Xetro.H00322	pbx3	Xetrov90019975	pbx3	pbx3	PBC (2 6.3e-094) Homeobox (2 9e-019)	1.15	0.52	1.58	0.44	1.57	0.44	1.88	0.47	2.55	0.76	1.87	0.42
Xetro.B01817	pdx1	Xetrov90006716	pdx1	pdx1	Homeobox (1 3.8e-021)	0	0.07	0	0	0	0.18	0	0	0.17	0	0.08	0.16
Xetro.B02022	pgr	Xetrov90006859	pgr	pgr	zf-C4 (1 7.8e-026)	0.11	0.7	0.04	0.35	0.04	0.42	0.02	0.46	0.13	0.86	0.02	0.38
Xetro.B02482	phox2a	Xetrov90026742	phox2a	phox2a	Homeobox (1 3.7e-023)	5.76	10.95	18.51	12.64	15.02	10.67	20.19	10.43	39.99	15.56	19.25	12.25
Xetro.A03094	phox2b	Xetrov90000616	phox2b	phox2b	Homeobox (2 5.3e-023)	0.48	0.57	3.92	2.48	2.5	1.09	2.76	1.17	13.91	7.23	5	1.95
Xetro.C01018	pitx1	Xetrov90007336	pitx1	pitx1	Homeobox (1 4.1e-022)	0.5	0.12	0.2	0	0.21	0.13	0.21	0.21	0.82	0.36	0.51	0.29
Xetro.A02661	pitx2	Xetrov90001085	pitx2	pitx2	Homeobox (2 4.8e-022)	0.32	0.18	12.33	11.52	5.81	2.61	3.58	1.77	44.42	41.6	13.71	10.39
Xetro.G00801	pitx3	Xetrov90018248	pitx3	pitx3	Homeobox (1 3.6e-022)	0.32	0.15	0.21	0.38	0.18	0.17	0.18	0.34	0.78	0.33	0.17	0.21
Xetro.K02835	pknox1	Xetrov90029754		pknox1		22.38	15.33	18.61	13.35	18.67	14.86	23.01	17.95	24.37	16.99	20.25	15.37
Xetro.G01179	pknox2	Xetrov90018429	pknox2	pknox2	Homeobox_KN (2 3.1e-019)	1.4	0.47	1.21	0.58	1.43	0.91	0.94	0.81	1.26	0.62	1	0.52
Xetro.F00460	plag1	Xetrov90016821	plag1	plag1	zf-H2C2_2 (4 9.4e-006)	8.33	4.95	6.49	5.48	8.65	6.32	6.92	8.44	14.87	10.88	8.77	8.31
Xetro.I00762	pms1	Xetrov90023812	pms1	pms1	HMG_box (1 5e-010)	22.07	14.77	22.03	12.49	28.12	12.11	20.17	13.44	19.66	9.74	22.37	11.14
Xetro.B01913	pou1f1	Xetrov90004168	pou1f1	pou1f1	Pou (1 7.3e-034) Homeobox (1 1.6e-017)	0	0	0	0	0	0	0	0	0	0	0.07	0
Xetro.B02504	pou2f1	Xetrov90003886	pou2f1	pou2f1	Pou (4 9e-038) Homeobox (4 6.3e-017)	90.87	54.34	61.68	37.56	63.63	37.46	66.86	39.26	51.65	20.99	76.54	46.33
Xetro.G01781	pou2f2	Xetrov90019084		pou2f2	Pou (1 1.5e-037) Homeobox (1 2.6e-016)	0.05	0	0.04	0.04	0.02	0	0.05	0.04	0.09	0	0.05	0.03
Xetro.G01391	pou2f3	Xetrov90018849	pou2f3	pou2f3	Pou (1 3.1e-038) Homeobox (1 1.1e-017)	13.13	24.82	8.3	13.37	6.95	17	5.65	12.51	1.47	2.34	9.99	18.02
Xetro.B00070	pou3f1	Xetrov90004864	pou3f1	pou3f1	Pou (1 7.6e-038) Homeobox (1 0.0018)	0.4	0.56	3.22	1.14	2.5	2.07	3.14	0.9	4.26	2.54	1.15	1.15
Xetro.E00601	pou3f2	Xetrov90014230	pou3f2	pou3f2	Pou (1 1.1e-037) Homeobox (1 5.1e-018)	0.34	0.51	1.3	0.52	0.46	0.26	0.33	0.41	3.33	0.58	0.9	0.49
Xetro.B01013	pou3f3	Xetrov90005843	pou3f3	pou3f3	Pou (1 4.5e-038) Homeobox (1 1.8e-018)	0.51	0.79	0.93	0	0.51	0.29	0.63	0.71	1.15	0.65	1.03	0.28
Xetro.H00751	pou3f4	Xetrov90020564	pou3f4	pou3f4	Pou (1 6.6e-038) Homeobox (1 2.6e-017)	0.12	0.05	0.17	0.05	0.14	0.12	0.18	0.11	0.06	0.04	0.15	0.04
Xetro.B01156	pou4f1	Xetrov90006056	LOC100488759	pou4f1	Pou (1 7.8e-031) Homeobox (1 6.8e-017)	3.79	1.89	2.37	1.28	1.45	0.86	2.44	0.91	4.93	0.44	2.01	0.61
Xetro.H00776	pou4f1.2	Xetrov90020590	pou4f1.2	pou4f1.2	Pou (1 2.8e-030) Homeobox (1 1.7e-016)	1.31	2.43	0.81	2.27	0.39	1.01	0.26	0.63	0.77	0.78	1.09	1.01
Xetro.A02832	pou4f2	Xetrov90000932	pou4f2	pou4f2	Pou (1 4.4e-030) Homeobox (1 2.2e-016)	0.06	0.05	0.67	0.1	0.03	0	0.06	0	2.28	0.22	0.72	0.03
Xetro.C01303	pou4f3	Xetrov90007600	pou4f3	pou4f3	Pou (1 8.7e-031) Homeobox (1 8e-017)	0.34	0	0.15	0	0	0	0.08	0	0.08	0.12	0.16	0.1
Xetro.K04897	1960-10-01	Xetrov90019678	pou5f3.3	pou5f3.1	Pou (1 1.3e-035)	115.72	108.52	117.38	82.25	118.62	107.33	159.3	142.6	254.97	142.69	156.16	118.64
Xetro.K04898	2016-10-25	Xetrov90019679		pou5f3.2	Homeobox (2 7.1e-017)	1926.68	2660.8	1994.8	2712.3	1804.57	2900.07	2030.92	2838.05	948.61	1098.16	1845.29	2672.49
Xetro.K04899	1991-10-01	Xetrov90019681	pou5f3.1	pou5f3.3	Pou (1 7.2e-035) Homeobox (1 2.6e-019)	1105.32	1344.54	1266.18	1706.95	1017.35	1398.08	1216.21	1289.39	855.53	913.06	1214.63	1490.92
Xetro.B01419	pou6f1	Xetrov90006378	pou6f1	pou6f1	Pou (2 9.1e-030) Homeobox (2 4.7e-017)	3.17	3.02	1.49	2.73	1.85	1.68	1.25	1.07	0.73	0.72	1.47	2.41
Xetro.F01137	pou6f2	Xetrov90015803	pou6f2	pou6f2	Homeobox (1 6.5e-018) Pou (2 5.8e-014)	0.33	0	0.11	0.07	0.16	0.04	0.28	0.12	0.16	0	0.27	0.19
Xetro.K02999	ppara	Xetrov90030139	LOC100497346	ppara	zf-C4 (1 6.8e-028)	20.92	26.75	15.78	17.72	13.49	20.61	17.74	22.73	20.37	16.52	18.76	21.02
Xetro.A01284	ppard	Xetrov90005309	ppard	ppard	zf-C4 (4 1.7e-027)	0.28	1.7	0.34	1.88	0.33	1.66	0.5	2.08	0.67	4.52	0.4	0.8
Xetro.K03609		Xetrov90026248	pparg-like.1	pparg	zf-C4 (1 1.2e-027)	0.45	1.12	0.56	1.27	0.76	0.85	0.44	0.45	1.3	0.44	1	0.69
Xetro.E00631	prdm1	Xetrov90014106	prdm1	prdm1	zf-H2C2_2 (3 2e-007)	121.31	119.99	115.11	131.39	84.03	67.93	61.52	56.72	173.77	149.29	119.09	106.44
Xetro.G01502	prdm10	Xetrov90018457	prdm10	prdm10	zf-C2H2 (8 0.00012)	15.39	10.76	14.56	10.09	17.33	11.31	16.85	12.4	25.34	14.81	18.32	11.75
Xetro.H00151	prdm12	Xetrov90019859		prdm12	zf-H2C2_2 (1 3.7e-006)	1.21	0.51	3.18	3.07	0.85	0.11	0.59	0	20.67	5.46	3.96	1.32
Xetro.E00612	prdm13	Xetrov90013448	prdm13	prdm13	zf-H2C2_2 (2 6.4e-005)	0	0	0	0	0	0	0	0	0	0	0.03	0
Xetro.F00400	prdm14	Xetrov90016898	prdm14	prdm14	zf-H2C2_2 (4 9.5e-010)	37.14	63.13	13.84	40.06	8.96	20.82	2.03	2.8	1.23	1.05	23.08	39.22
Xetro.B02282	prdm15	Xetrov90003970	prdm15	prdm15	zf-C2H2 (20 1.6e-005) zf-H2C2_2 (6 0.00028)	27.92	26.98	25.94	26.3	21.38	20.83	25.8	18.5	20.88	11.63	27.62	24.98
Xetro.G01661	prdm16	Xetrov90018935	prdm16	prdm16	zf-H2C2_2 (4 5.3e-009) zf-C2H2 (4 0.0005)	0.08	0.13	0.12	0.13	0.16	0.22	0.1	0.08	0.48	0.46	0.25	0.27
Xetro.G01575	prdm2	Xetrov90018663	prdm2	prdm2	zf-C2H2 (8 0.0029)	4	1.9	3.83	1.99	4.69	1.87	4.13	2.04	11.09	4.64	6.8	3.01
Xetro.D01698	prdm4	Xetrov90007077	prdm4	prdm4	zf-H2C2_2 (3 5.3e-008) zf-C2H2 (2 0.00022)	21.2	11.39	19.63	15.34	17.99	14.17	19.76	13.4	27.02	14.11	22.84	14.22
Xetro.A02682	prdm5	Xetrov90001138	prdm5	prdm5	zf-H2C2_2 (9 1.4e-010) zf-C2H2 (2 0.0012)	0.77	0.61	1.52	0.31	1.19	0.47	1.11	0.54	1.14	0.26	1.08	0.31
Xetro.A00555		Xetrov90003289	prdm6	prdm6	zf-H2C2_2 (1 4.2e-008) zf-C2H2 (2 7.4e-005)	0.2	0.14	0.24	0.29	0.41	0.05	0.54	0.17	0.47	0	0.49	0.13
Xetro.F01987	prdm9	Xetrov90029550		prdm9	zf-H2C2_2 (6 5.3e-008) zf-C2H2 (2 2.9e-006)	116.95	258.66	82.57	172.91	118.03	257.94	112.96	329.24	26.66	73.36	87.07	183.78
Xetro.K04114	prkrir	Xetrov90027828	prkrir	prkrir	THAP (1 5.2e-017)	22.99	32.92	22.38	29.91	19.9	27.72	20.29	26.34	11.57	13.84	21.34	28.95
Xetro.E01550	prox1	Xetrov90013078	prox1	prox1	HPD (1 9e-083)	0	0	0	0	0	0	0	0	0	0	0	0
Xetro.D01389	prrx1	Xetrov90012329	prrx1	prrx1	Homeobox (1 4.4e-022)	0.22	0.11	0.28	0.23	0.25	0.22	0.27	0.16	0.49	0.33	0.35	0.21
Xetro.H00159	prrx2	Xetrov90019839	prrx2	prrx2	Homeobox (1 3.7e-022)	0.3	0	0.35	0	0.38	0.14	0.22	0.11	0.14	0.11	0.14	0.26
Xetro.F01563	ptf1a	Xetrov90015689	ptf1a	ptf1a	HLH (2 3.7e-018)	0.05	0.31	0.26	0	0.19	0.09	0.32	0.07	5.99	2.7	0.75	0.59
Xetro.F00286	rad54b	Xetrov90017021		rad54b		36.02	21.66	35.85	17.22	42.24	23.15	40.43	24.35	44.2	26.47	38.72	21.4
Xetro.J00830	rara	Xetrov90028499	rara	rara	zf-C4 (2 2.1e-032)	25.16	10.61	33.26	17.72	38.52	18.45	42.53	16.49	23.99	8.24	33.1	15.19
Xetro.F01278	rarb	Xetrov90016442	rarb	rarb	zf-C4 (1 3.1e-032)	0.56	0.1	0.29	0.21	0.57	0.12	0.12	0	0.66	0.27	0.41	0.14
Xetro.B01533	rarg	Xetrov90006528	rarg-like.1	rarg	zf-C4 (1 7e-032)	150.66	167.2	158.56	199.24	128.3	150.77	103.75	109.3	88.68	82.15	149.97	150.51
Xetro.A00306	rax	Xetrov90003714	rax	rax	Homeobox (1 2.2e-023)	0.12	0.05	1.6	1.18	0.18	0.23	0.06	0.09	2.78	1.37	1.01	0.63
Xetro.A02409	rax2	Xetrov90001318	rax2	rax2	Homeobox (1 2.1e-023)	0.09	0	0	0.15	0.09	0.16	0	0	0.17	0.13	0.08	0
Xetro.H00397	rbpj	Xetrov90030041	rbpj	rbpj	BTD (1 1.1e-075)	22.03	17.76	16.76	12.65	18.65	13.4	16.57	11.29	16.95	10.41	22.12	16.77
Xetro.H01514	rcor1	Xetrov90021404	rcor1	rcor1	Myb_DNA-binding (2 3.7e-009)	69.21	59.72	69.2	50.67	80.31	55.14	75.01	63	93.79	62.38	72.28	57.51
Xetro.K00907	rcor2	Xetrov90011137	rcor2	rcor2	Myb_DNA-binding (4 2.6e-009)	49.79	79.27	45.09	56.74	48.25	58.78	48.22	58.02	59.44	32.82	53.6	62.52
Xetro.E01533	rcor3	Xetrov90013117	rcor3	rcor3	Myb_DNA-binding (3 4.8e-010)	3.07	1.92	3.13	2.41	3.41	2.04	4.19	1.84	7.66	2.35	4.54	2.48
Xetro.E01298	rel	Xetrov90013323	rel	rel	RHD_DNA_bind (1 1.4e-071)	4.7	2.7	4.85	3.66	6.28	2.88	5.77	3.46	9.4	4.76	5.65	3.31
Xetro.D01107	rela	Xetrov90010994	rela	rela	RHD_DNA_bind (2 3e-072)	52.02	73.96	55.42	75.5	57.38	69.5	53	74.71	45.61	53.49	48.73	67.35
Xetro.H00945	relb	Xetrov90020721	relb	relb	RHD_DNA_bind (1 1.1e-064)	6.35	7.56	6.24	4.45	8.06	7.16	7.58	7.92	10.02	12.29	6.49	7.35
Xetro.G01442	rere	Xetrov90018712	rere	rere	GATA (2 1.7e-009)	11.52	5.29	9.77	5.97	9.41	5.21	9.67	5.11	10.05	3.84	12.77	6.83
Xetro.A02509	rest	Xetrov90001290	rest	rest	zf-H2C2_2 (3 3.6e-008)	43.61	36.04	34.06	22.89	43.12	27.54	38.98	30.94	37.09	20.08	45.96	32.09
Xetro.K00834	rfx1	Xetrov90009845	rfx1	rfx1	RFX_DNA_binding (2 1.1e-032)	7.62	2.71	7.53	2.75	6.92	2.45	7.55	4.46	9.56	5.56	8.43	4.41
Xetro.A02206	rfx2	Xetrov90001535	rfx2	rfx2	RFX_DNA_binding (4 4.2e-033)	134.93	158.05	67.24	58.25	94.52	92.66	93.83	104.51	52.64	23.1	105.73	99.1
Xetro.A01709	rfx3	Xetrov90002219	rfx3	rfx3	RFX_DNA_binding (2 3.6e-033)	7.35	4.28	6.76	3.55	7.37	3.86	8.57	6.34	11.38	6.35	8.82	4.81
Xetro.K03210	rfx4	Xetrov90007279		rfx4		0.35	0.2	0.14	0.27	0.47	0.15	0.08	0.06	0.15	0.06	0.34	0.49
v4:scaffold_2034:6742-10680		NULL		rfx5		0	0	0	0	0	0	0	0	0	0	0	0
Xetro.E00714	rfx6	Xetrov90014005	rfx6	rfx6	RFX_DNA_binding (1 5.7e-031)	0	0	0	0	0	0	0	0	0.06	0	0	0
Xetro.C00838	rfx7	Xetrov90008746	rfx7	rfx7	RFX_DNA_binding (1 2.7e-026)	47.63	25.08	32.97	16.92	44.68	20.57	42.86	23.31	37.64	13.53	38.01	19.27
Xetro.B00247	rlf	Xetrov90005436		rlf		10.34	9.24	7.9	8.97	10.28	9.71	9.82	8.79	11.85	7.82	12.31	10.95
Xetro.G01020	rora	Xetrov90008606	rora	rora	zf-C4 (1 8.4e-033)	0.33	0.61	0.18	0.5	0.3	0.37	0.35	0.54	0.35	0.96	0.56	0.57
Xetro.A01658	rorb	Xetrov90002276	rorb	rorb	zf-C4 (1 4.9e-033)	0.12	0	0.11	0	0	0.06	0.24	0.27	0.29	0.09	0.12	0
Xetro.A02331	rorb.2	Xetrov90001414	rorb.2	rorb.2	zf-C4 (1 9.4e-033)	3.35	4.24	2.34	3.47	3.72	4.67	4.07	5.41	4.5	6.62	2.96	3.52
Xetro.K04937	rorc	Xetrov90029275		rorc		0.67	0.48	0.31	1.46	0.26	0.97	0.34	0.33	0.94	1.48	0.61	1.18
Xetro.F00781	rreb1	Xetrov90016538	rreb1	rreb1	zf-H2C2_2 (24 7.1e-008)	29.68	22.07	16.56	7.79	23.57	11.29	28.1	14.44	41.27	8.58	32.85	16.38
Xetro.B02103	runx1	Xetrov90004050	runx1	runx1	Runt (1 4.2e-072)	5.05	1.01	2.63	0.62	1.53	0.29	1.95	0.18	4.38	1.68	3.11	0.83
Xetro.I01982	runx2	Xetrov90015277	runx2	runx2	Runt (1 3.7e-071)	0.12	0	0.25	0.33	0.31	0.15	0.19	0.17	0.15	0.28	0.48	0.04
Xetro.B00254	runx3	Xetrov90005443	runx3	runx3	Runt (1 5.3e-072)	0	0.12	0.07	0.12	0.07	0	0.07	0	0.34	0	0.4	0
Xetro.H00060	rxra	Xetrov90026886	rxra	rxra	zf-C4 (1 1.1e-031)	7.88	1.43	6.4	1.9	5.05	0.87	5.55	1.68	9.41	0.96	7.84	1.44
Xetro.H01033	rxrb	Xetrov90020793	rxrb	rxrb	zf-C4 (2 3.3e-031)	85.15	143.92	78.38	133.34	86.09	151.69	81.83	148.16	77.15	144.51	86.1	149.69
Xetro.D01374	rxrg	Xetrov90012344	rxrg	rxrg	zf-C4 (1 3.7e-031)	11.99	12.07	11.85	12.17	13.85	16.61	13.51	19.67	17.42	31.08	12.82	15.07
Xetro.D00482	sall1	Xetrov90011338	sall1	sall1	zf-H2C2_2 (6 6.7e-008) zf-C2H2 (8 5.4e-005)	263.5	175.69	433.5	376.91	455.83	323.32	388.19	265.21	210.09	131.53	339.17	281.47
Xetro.A01463	sall2	Xetrov90002564	sall2	sall2	zf-H2C2_2 (5 1.2e-007) zf-C2H2 (4 0.00059)	0.38	0.86	0.74	1.22	0.73	0.65	0.31	0.46	0.39	0.11	0.59	0.89
Xetro.F00722	sall3	Xetrov90015832	sall3	sall3	zf-H2C2_2 (4 5.1e-008) zf-C2H2 (2 0.0021)	6.46	4.96	14.08	11.66	13.52	9.01	8.07	4.23	3.62	0.74	10.88	7.67
Xetro.J00401	sall4	Xetrov90025248	sall4	sall4	zf-H2C2_2 (12 7.5e-008) zf-C2H2 (8 0.0023)	330.28	430.21	552.42	744.15	493.55	623.94	430.45	577.47	410.26	366.47	410.02	529.75
Xetro.F01297	satb1	Xetrov90016468	satb1	satb1	CUT (4 1.6e-023) Homeobox (1 2.1e-007)	9.16	6.37	8.76	4.77	11.47	5.65	11.43	6.89	15.23	5.42	10.6	6.23
Xetro.I00488	satb2	Xetrov90023933	satb2	satb2	CUT (4 3.5e-024) Homeobox (1 1.1e-006)	0	0	0	0.05	0	0.03	0.06	0	0	0.04	0.03	0
Xetro.K02880	scrt2	scaffold_632:81764-81039	scrt2	scrt2	zf-H2C2_2 (2 5.7e-007) zf-C2H2 (2 3.9e-005)	0	0	0	0	0	0	0	0	0	0	0	0
v4:scaffold_1130:106575-109253		Xetrov90028137	scxa	scx	HLH (2 5.2e-018)	0.5	0.17	0.09	0.17	0	0.09	0	0	0.38	0	0.47	0.23
Xetro.B00381	sebox	Xetrov90004300	sebox	sebox	Homeobox (1 8.5e-014)	5.31	1.25	164.1	164.02	142.75	144.33	153.62	136.7	147.46	209.41	102.39	121.3
Xetro.B01087	shox	Xetrov90005927	shox	shox	Homeobox (1 7.5e-024)	0.03	0.09	0.05	0.13	0.16	0.1	0.03	0.08	0.2	0.23	0.15	0.21
Xetro.E00297	shox2	Xetrov90014507	shox2	shox2	Homeobox (1 7.4e-024)	0.05	0	0.29	0.26	0.29	0.1	0.2	0.19	1.15	0.34	0.44	0.33
Xetro.K00673	sia1	Xetrov90028980	sia1	sia1	Homeobox (1 1.1e-015)	0.83	0	30.36	36.02	4.66	0.89	2.13	0.53	59.54	39.36	18.64	11.32
Xetro.K00672	sia2	Xetrov90028979	sia2	sia2	Homeobox (1 7.6e-016)	0.27	0	1.95	0.67	1.28	0	0.7	0	15.52	8.85	5.27	0.61
v4:scaffold_925:225980-227959		scaffold_48:46496-44517	sia3	sia3	Homeobox (1 2.8e-017)	0	0	0	0	0	0	0	0	0	0	0	0
Xetro.E00614	sim1	Xetrov90013450	sim1	sim1	HLH (2 3.2e-005)	2.86	0.71	2.4	0.66	4.09	0.54	3.17	1.03	7.71	2.28	3.96	0.33
Xetro.B02084	sim2	Xetrov90004031		sim2		2.47	0.38	3.08	0.54	3.31	0.39	4.14	0.62	9.28	1.26	4.03	0.63
Xetro.H01609	six1	Xetrov90021521	six1	six1	Homeobox (1 8e-014)	0.17	0	2.6	3.02	0.93	1.09	1.07	0.6	10.26	7.8	2.95	2.44
Xetro.E01506	six2	Xetrov90013150	six2	six2	Homeobox (1 7e-014)	0	0.24	0.09	0	0.05	0.09	0.05	0.15	0.14	0.07	0.14	0.06
Xetro.E01507	six3	Xetrov90013149	six3	six3	Homeobox (1 2.6e-012)	0.38	0	0.88	0.32	0.19	0	0.28	0	1.75	1.12	0.91	0.66
Xetro.H01607	six4	Xetrov90021520	six4	six4	Homeobox (1 9.3e-013)	19.93	30.3	30.68	46.45	28.98	35.19	29.31	33.43	39.01	36.25	28.49	37.12
Xetro.H01610	six6	Xetrov90021522	six6	six6	Homeobox (1 6.3e-012)	0.18	0	1.62	1.38	0.55	0.77	0.62	0.41	7.21	6.83	1.84	1.55
Xetro.A02823	smad1	Xetrov90000943	smad1	smad1	MH1 (2 2e-042)	492.67	634.33	473.69	496.79	501	632.64	547.65	640.44	458.14	381.37	496.78	597.66
Xetro.C00571	smad2	Xetrov90009273	LOC101730859	smad2	MH1 (1 1.8e-042)	8.54	5.2	7.98	4.69	7.7	5.6	8.87	5.92	9.62	6.17	9.28	6.2
Xetro.A00099	smad3	Xetrov90003794	smad2	smad3	MH1 (2 1.5e-044)	31.81	23.44	32.6	16.86	37.37	18.86	38.72	25.71	68.67	42.91	42.21	23.61
Xetro.A00077	smad4.1	Xetrov90003776	smad4.1	smad4.1	MH1 (1 1.5e-039)	154.25	168.84	122.94	159.52	118.57	152.08	130.56	129.81	65.13	66.56	146.5	161.5
Xetro.K04594		Xetrov90029894	smad4.2	smad4.2	MH1 (1 2.1e-038)	57.93	36.98	49.38	26.67	31.07	24.95	58.23	28.27	65.56	30.06	64.03	31.95
Xetro.C00766	smad6	Xetrov90009275	smad6	smad6	MH1 (1 6.7e-026)	37.73	26.19	34.05	21.72	32.49	24.31	40.03	20.7	52.33	22.99	39.99	21.84
Xetro.K03218	smad6.2	Xetrov90030643	LOC100492635-like	smad6.2	MH1 (1 2e-022)	0.08	0.13	0	0	0	0	0.15	0	0.07	0	0	0
Xetro.A00087	smad7	Xetrov90003783	smad7-like	smad7	MH1 (1 4.4e-028)	30.62	26.68	12.64	9.47	28.09	30.18	49.02	50.53	29.53	14.79	31.85	28.86
Xetro.B01755	smad9	Xetrov90006652	smad9	smad9	MH1 (1 4.5e-041)	1.29	4.57	0.64	0.92	1.32	3.06	1.56	4.16	2.04	1.21	1.54	3.48
Xetro.H00637	smarca1	Xetrov90020421		smarca1		0.07	0.16	0.02	0.04	0.07	0.05	0.02	0	0.02	0	0.02	0.06
Xetro.A02815	smarca5	Xetrov90000955		smarca5		500.89	400.61	472.71	313.52	528.53	369.7	472.49	370.38	279.83	191.54	438.96	318.03
Xetro.F01907	smarcc1	Xetrov90027406	smarcc1	smarcc1	Myb_DNA-binding (2 3.1e-011)	654.17	678.23	607.62	609.58	554.82	605.58	559.45	565.24	414.02	336.84	585.2	644.66
Xetro.B01315	smarcc2	Xetrov90006241	smarcc2	smarcc2	Myb_DNA-binding (1 6.9e-005)	29.57	15.04	30.16	14.05	30.19	17.68	31.87	19.29	33.64	20.59	29.47	18.28
Xetro.J00842	smarce1	Xetrov90028513		smarce1	HMG_box (1 1.5e-015)	757.96	832.95	776.81	761.88	571.68	787.14	735.81	746.99	538.65	459.59	646.16	826.16
Xetro.J00381	snai1	Xetrov90025269	snai1	snai1	zf-H2C2_2 (2 1.3e-007) zf-C2H2 (2 0.0024)	31.3	22.57	214.29	148.75	172.76	109.04	161.06	108.71	138.61	126.51	157.99	111.8
Xetro.F00494	snai2	Xetrov90016785	snai2	snai2	zf-H2C2_2 (2 1.9e-008) zf-C2H2 (4 0.0013)	0.18	0.12	0.29	0.18	0.1	0.27	0.41	0.05	7.61	4.3	1.21	0.52
Xetro.D00740	snai3	Xetrov90011435	snai3	snai3	zf-H2C2_2 (2 5.7e-007) zf-C2H2 (2 0.00072)	0	0	0	0	0	0.08	0.09	0.13	0.17	0	0.17	0.1
Xetro.H00040	snapc4	Xetrov90005363	snapc4	snapc4	Myb_DNA-binding (2 6.5e-014) Myb_DNA-bind_6 (1 1.1e-011)	22.37	7.76	21.56	6.78	20.92	6.63	22.74	9.12	24.89	7.27	21.58	7.15
Xetro.A03217	soho1	Xetrov90029300	soho1	soho1	Homeobox (1 6.1e-020)	0.09	0	0.25	0	0	0.26	0.18	0	0.09	0	0.09	0.52
Xetro.B01666	sox1	Xetrov90005954	sox21-like.1	sox1	HMG_box (1 2e-026)	1.72	2.45	2.05	1.9	1.88	1.69	1.69	1.86	4.67	1.77	2.89	1.97
Xetro.D01599	sox10	Xetrov90012438	sox10	sox10	HMG_box (1 4.8e-024)	0	0	0	0.04	0	0.09	0	0	0	0.07	0.05	0.06
Xetro.E00398	sox11	Xetrov90015107	sox11	sox11	HMG_box (1 1.8e-025)	332.97	329.24	210.83	323.53	179.24	219.75	122.85	113.71	101.32	67.73	222.55	253.02
v4:scaffold_1530:21604-22338		NULL		sox12		0	0	0	0	0	0	0	0	0	0	0	0
Xetro.A01276	sox13	Xetrov90004971	sox13	sox13	HMG_box (1 3.2e-022)	28.65	39.64	28.45	27	33.27	38.79	31.31	46.85	40.75	45.93	30.39	35.35
Xetro.I00526	sox14	Xetrov90015052	sox14	sox14	HMG_box (1 4.1e-028)	0.5	0.17	0.09	0	0.3	0	0.2	0.08	0.1	0.07	0.48	0.12
1012072381		NULL		sox15		0	0	0	0	0	0	0	0	0	0	0	0
Xetro.N00476	sox17a	Xetrov90016800	sox17a	sox17a	HMG_box (2 2e-025)	9.52	2.61	260.21	194.29	127.03	62.67	192.75	115.5	1232.91	1470.1	401.7	332.86
Xetro.N00475.1	sox17b.1	Xetrov90016802	sox17b.1	sox17b.1	HMG_box (1 1e-023)	9.45	2.22	86.76	35.61	69.29	26.5	113.74	53.32	445.12	631.64	161.24	127.32
Xetro.N00475.2	sox17b.2	Xetrov90016803	sox17b.2	sox17b.2	HMG_box (1 1.5e-023)	12.87	4.94	95.32	55.9	75.58	39.83	133.1	102.85	591.89	1024.1	202.64	188.23
Xetro.K04754	sox18	Xetrov90030522	sox18	sox18	HMG_box (1 5.7e-008)	0	0	0	0	0	0	0.19	0	0	0	0.09	0
Xetro.E00206	sox2	Xetrov90014375	sox2	sox2	HMG_box (1 2.9e-027)	178.67	203.8	255.97	432.05	230.73	323.89	149.79	171.97	7.63	9.19	165.05	254.51
Xetro.B01142	sox21	Xetrov90006036	sox21-like.2	sox21	HMG_box (1 4.3e-027)	12.83	17.9	9.14	13.29	10.09	14.71	9.18	12.98	7.79	6.32	11.34	17.26
Xetro.H00710	sox3	Xetrov90020478	sox3	sox3	HMG_box (1 5e-027)	937.5	1283.75	760.12	1152.15	811.58	1350.58	773.03	1228.87	247.32	175.25	790.35	1088.86
Xetro.C01031		Xetrov90007321		sox30	HMG_box (1 4.7e-016)	0.03	0	0	0	0.07	0	0	0	0.07	0	0.03	0.05
Xetro.C01026		Xetrov90007326	sox30	sox30	HMG_box (1 3.2e-018)	0.03	0	0	0	0	0	0	0	0.07	0	0.03	0.05
Xetro.F00732	sox4	Xetrov90015871	sox4	sox4	HMG_box (1 5.4e-025)	11.38	8.25	10.17	7.4	11.65	7.49	14.36	9.36	14.79	9.99	10.06	7.94
Xetro.K02239	sox5	Xetrov90028071	sox5	sox5	HMG_box (1 2.9e-022)	0.46	0.41	0.14	0.05	0.4	0.32	0.42	0.46	0.48	0.4	0.32	0.21
Xetro.D00002	sox6	Xetrov90029927	sox6	sox6	HMG_box (1 2.3e-022)	0.51	0.17	0.84	0.08	0.36	0.1	0.6	0	0.15	0	0.48	0.06
Xetro.K05126	sox7	Xetrov90026112	sox7	sox7	HMG_box (1 4.1e-025)	3.86	2.44	7.41	2.95	8.53	4.94	12.72	13.43	106.92	320.7	27.11	45.67
Xetro.I01525	sox8	Xetrov90023187	sox8	sox8	HMG_box (1 4.4e-025)	4.88	8	5.3	6.7	7.19	7.31	7.48	13.7	7.31	4.62	6.45	8.95
Xetro.G01973	sox9	Xetrov90025181	sox9	sox9	HMG_box (1 4.8e-024)	1.9	2.74	1.75	2.78	1.55	1.89	1.18	1.96	4.57	2.24	1.24	1.59
Xetro.B01524	sp1	Xetrov90006518	sp1	sp1	zf-H2C2_2 (2 3.3e-007)	89.1	92.83	67.98	75.04	76.06	78.46	73.25	77.23	77.32	49.24	77.14	75.98
Xetro.I00603	sp110	Xetrov90014897	LOC100158501	sp110	SAND (8 1.1e-021)	0.07	0.11	0.06	0	0	0	0.06	0.39	0.32	0.29	0	0.15
Xetro.J00761	sp2	Xetrov90024743	sp2	sp2	zf-H2C2_2 (4 8e-008)	40.08	34.09	39.96	36.78	33.78	31.37	38.71	35.5	40.53	28.51	41.26	31.61
Xetro.I00342	sp3	Xetrov90024253	sp3	sp3	zf-H2C2_2 (4 6.5e-008)	144.87	108.98	131.16	95.5	146.49	95	142.21	103.35	137.87	86.97	137.8	93.52
Xetro.F01381	sp4	Xetrov90016032	sp4	sp4	zf-H2C2_2 (2 1.7e-008)	1.26	0.87	0.85	0.99	0.99	0.9	0.93	0.69	1	0.4	0.84	1.13
Xetro.I00321	sp5	Xetrov90024287	sp5	sp5	zf-H2C2_2 (2 6.7e-009)	0.98	0.41	3.05	1.34	9.48	3.12	9	2.25	4.06	2.84	5.52	2.48
Xetro.B01403	gli1.2	Xetrov90006342	sp5l	sp5l	zf-H2C2_2 (2 2.2e-006)	623.21	434.43	1229.76	1017.25	1543.9	1369.25	1484.05	1440.65	1027.04	938.12	1060.24	990.62
Xetro.J00762	sp6	Xetrov90024742	sp6	sp6	zf-H2C2_2 (2 5.6e-007)	0	0	0	0	0	0.08	0	0	0	0.12	0.08	0
Xetro.B01525	sp7	Xetrov90006519	sp7	sp7	zf-H2C2_2 (2 1.9e-008)	3.74	4.15	2.69	1.37	3.87	2.99	3.03	2.61	0.72	0.18	3.6	1.92
Xetro.F01382	sp8	Xetrov90016033	sp8	sp8	zf-H2C2_2 (2 5.3e-009)	13.42	11.79	8.29	6.69	12.14	8.69	16.88	8.89	7.13	4.19	12.69	11.53
Xetro.I00346	sp9	Xetrov90024249	sp9	sp9	zf-H2C2_2 (2 7.8e-009)	1.11	1.78	0.67	0.58	0.96	0.93	1.19	1.2	0.95	0.72	0.94	1.53
Xetro.A01259	spdef	Xetrov90004983	spdef	spdef	Ets (1 5.9e-033)	1.22	0.67	0.63	0.31	0.64	0.28	0.57	0.19	0.56	0.13	0.84	0.59
Xetro.D00145	spi1	Xetrov90010332	spi1	spi1	Ets (2 8e-022)	0.38	0	0.48	0.16	0.19	0.13	0.23	0	0.23	0.21	0.18	0.05
Xetro.G02058	spib	Xetrov90019401	spib	spib	Ets (1 1.9e-022)	0.04	0	0.26	0.47	0.08	0.08	0.08	0.24	0.04	0.29	0.08	0.18
Xetro.C01532	spic	Xetrov90007799	spic	spic	Ets (1 7.2e-023)	0	0	0	0.6	0.18	0	0.17	0	0.17	0	0	0
Xetro.I01586	srebf1	Xetrov90023116	srebf1	srebf1	HLH (8 7.1e-016)	2.12	0.61	2.46	0.42	2.37	0.56	2.8	0.89	4.17	1.23	2.75	0.79
Xetro.D01345	srebf2	Xetrov90012380	srebf2	srebf2	HLH (4 1.4e-015)	75.98	34.66	74.34	32.82	84.84	39.4	83.16	46.62	118.27	64.05	87.92	42.69
Xetro.E01721		Xetrov90027793	srf	srf	SRF-TF (1 2.6e-006)	19.32	42.56	20.67	46.12	18.08	32.34	20.19	28.12	15.82	13.93	22.89	36.66
Xetro.G01382	ssrp1	Xetrov90018337	ssrp1	ssrp1	HMG_box (1 1.1e-024)	153.77	149.18	160.54	133.05	162.65	152.88	166.72	151.98	166.42	145.49	145.1	164.92
Xetro.F00488	st18	Xetrov90016789	st18	st18	zf-C2HC (6 7.6e-016)	0	0	0.04	0	0	0	0	0	0.14	0.04	0	0
Xetro.I00924	stat1	Xetrov90023886	stat1	stat1	STAT_bind (1 6.5e-079)	11.69	8.71	13.21	8.64	15.29	8.6	12.16	9.82	12.79	14.14	12.55	9.61
Xetro.B01342	stat2	Xetrov90006274	stat2	stat2	STAT_bind (1 2.3e-069)	2.83	1.35	4	2.25	3.84	1.59	3.75	1.65	3.14	1.43	3.29	1.96
Xetro.J00901	stat3.1	Xetrov90025921	LOC100498278	stat3.1	STAT_bind (1 8e-077)	18.44	5.89	20.76	5.65	23.13	5.59	23.43	7.14	39.51	10.51	25.47	6.36
Xetro.K03599	stat3.2	Xetrov90026198	stat3.1	stat3.2	STAT_bind (1 0.00069)	19.01	4.8	15.07	4.12	18.06	7.09	18.85	9.71	25.92	8.96	20.24	7.82
Xetro.I00949	stat4	Xetrov90023882	stat4	stat4	STAT_bind (1 4e-017)	0.12	0.49	0.05	0	0.06	0.11	0.06	0.35	0	0.09	0	0.2
Xetro.J00903	stat5b	Xetrov90025924		stat5b	STAT_bind (2 8.7e-049)	7.73	4.75	7.78	2.74	7.22	3.03	7.72	4.31	11.49	4.14	9.53	4.76
Xetro.B01374	stat6	Xetrov90006311	stat6	stat6	STAT_bind (1 1.3e-084)	0	0	0.02	0	0	0.04	0.09	0.07	0.09	0.07	0.02	0.05
1012070497	RNAp2cf4	Xetrov90003696	sub1	sub1	PC4 (1 1.3e-022)	305.59	265.64	259.39	237.82	264.24	247.43	254.94	242.16	185.04	183.2	255.12	226.16
Xetro.K02117	sycp2	Xetrov90024613		sycp2	HTH_38 (1 0.0001)	19.62	8.94	47.35	30.52	22.27	10.94	22	9.54	64.67	39.9	31.06	16.21
Xetro.E00956	t	Xetrov90013794	t	t	T-box (2 3.9e-074)	36.05	15.84	550.85	616.61	828.45	757.68	893.31	813.85	172.82	180.26	384.12	466.59
Xetro.E00957	t2	Xetrov90013793	t2	t2	T-box (1 3.9e-074)	0.28	0.33	13.8	44.15	13.98	16.37	7.52	3.51	1.22	0.92	5.8	11.79
Xetro.B00725	tada2a	Xetrov90004738	tada2a	tada2a	Myb_DNA-binding (1 2.2e-011)	51.71	27.15	46.77	28.6	57.18	36.45	48.49	41.22	58.23	61.82	50.69	35.63
Xetro.A03193	tada2b	Xetrov90000512	tada2b	tada2b	Myb_DNA-binding (1 4.6e-010)	37.13	51.29	36.26	39.61	35.38	50.72	31.91	49.62	31.44	48.52	36.38	50.8
Xetro.D01956	tal1	Xetrov90011870	tal1	tal1	HLH (2 4.1e-015)	0.16	0.26	0.2	0.61	0.32	0.49	0.32	0.51	0.33	0.43	0.11	0.34
Xetro.A01824	tal2	Xetrov90002112	tal2	tal2	HLH (2 1.9e-015)	0	0	0.04	0	0.12	0.04	0.08	0.06	0	0	0.04	0.09
Xetro.I00265	tbr1	Xetrov90024348	tbr1	tbr1	T-box (1 9e-075)	1.09	0.66	1.58	0.55	1.82	0.7	1.87	0.41	1.91	0.61	1.46	0.45
Xetro.A00797	tbx1	Xetrov90003011	tbx1	tbx1	T-box (1 2.5e-076)	0.77	0.49	1.31	1.73	1.47	0.83	1.14	0.74	1	0.8	1.07	1.19
Xetro.B02583	tbx15	Xetrov90029113	tbx15	tbx15	T-box (1 7.2e-062)	0.71	1.27	0.96	0.48	1	0.49	0.88	0.71	1.87	1.03	1.21	1.25
Xetro.E00557	tbx18	Xetrov90014265	tbx18	tbx18	T-box (1 3.4e-075)	0.14	0	0.17	0	0.05	0	0.09	0.07	0.53	0.4	0.22	0.05
Xetro.B00319	tbx2	Xetrov90005516	tbx2	tbx2	T-box (3 6.6e-080)	0.94	0.68	4.86	3.41	4.89	4.34	14.31	14.05	57.1	42.06	15.74	11.22
Xetro.F01042	tbx20	Xetrov90016503	tbx20	tbx20	T-box (1 3.5e-076)	0.12	0.07	0.14	0.07	0.2	0	0.15	0.12	0.75	2.04	0.11	0.27
Xetro.J00766	tbx21	Xetrov90024737	tbx21	tbx21	T-box (1 3.2e-073)	0.05	0.08	0.05	0	0	0	0.05	0	0.1	0.07	0.05	0.06
Xetro.H00762	tbx22	Xetrov90020576	tbx22	tbx22	T-box (4 2.8e-075)	0	0.44	0	0.27	0.21	0	0.05	0.08	0.1	0	0.05	0
Xetro.A01009	tbx3	Xetrov90002701	tbx3	tbx3	T-box (1 1.4e-078)	0.58	0.61	0.45	0.16	1.96	1.13	6.38	6.04	20.56	10.75	5.75	3.75
Xetro.B00317	tbx4	Xetrov90005515	tbx4	tbx4	T-box (1 2.2e-069)	0	0	0	0	0	0	0	0	0	0	0	0
Xetro.A01007	tbx5	Xetrov90002704	tbx5	tbx5	T-box (2 1.7e-078)	0.2	0	0.25	0.09	0.16	0.15	0.21	0.08	0.26	0.31	0.1	0
1012071325		NULL		tbx6		0	0	0	0	0	0	0	0	0	0	0	0
Xetro.K04777		scaffold_8438:260-688		tbx6r		0	0	0	0	0	0	0	0	0	0	0	0
Xetro.C00845	tcf12	Xetrov90008741	tcf12	tcf12	HLH (4 1.9e-009)	35.84	24.81	45.39	65.35	54.79	53.99	43.97	37.88	11.96	10.86	34.41	38.5
Xetro.K04807	tcf15	Xetrov90030829	tcf15	tcf15	HLH (2 2.6e-018)	0	0	0	0	0	0	0	0	0	0	0	0
Xetro.E00743	tcf21	Xetrov90013427	tcf21	tcf21	HLH (2 6.2e-016)	0	0	0	0.12	0	0	0	0.1	0	0.1	0	0.08
Xetro.I02045	tcf23	Xetrov90028290		tcf23	HLH (2 7.5e-012)	0	0	0	0	0.17	0	0	0	0	0	0	0
Xetro.F00411	tcf24	Xetrov90016881	LOC101733633	tcf24	HLH (2 7.2e-013)	0	0	0	0	0	0	0	0	0.09	0.14	0.09	0
Xetro.A02326	tcf3	Xetrov90001421	tcf3	tcf3	HLH (4 1.5e-010)	96.64	91.73	88.78	92.48	92.27	93.77	91.12	88.93	61.45	43.29	96.25	87.17
Xetro.A00198	tcf4	Xetrov90003739	tcf4	tcf4	HLH (2 1.7e-011)	9.47	8	9.84	8.63	10.08	6.93	9.5	8.35	8.15	4.14	10.29	9
Xetro.C01115	tcf7	Xetrov90007356	tcf7	tcf7	HMG_box (1 1.6e-021)	10.26	6.87	12.98	10.71	10.4	6.67	11.89	9.08	21.52	13.58	14.22	8.94
Xetro.C00416	tcf7l1	Xetrov90009039	tcf7l1	tcf7l1	HMG_box (1 4.3e-021)	325.66	448.27	399.45	621.75	193.65	301.17	159.06	205.16	219.48	169.35	296.78	432.87
Xetro.G00024	tcf7l2	Xetrov90030375	tcf7l2	tcf7l2	HMG_box (1 7.8e-022)	0.08	0	0.23	0.13	0.08	0.04	0.11	0.13	1.04	0.27	0.26	0.09
Xetro.J00581	tcfl5	Xetrov90028712	tcfl5	tcfl5	HLH (2 8.7e-010)	6.55	3.24	5.46	2.59	4.72	2.41	6.28	2.14	6.77	2.67	5.13	2.69
Xetro.D00063		scaffold_365:99094-106925		tead1-3p		0	0	0	0	0	0	0	0	0	0	0	0
Xetro.D00062	tead1	Xetrov90028353		tead1-5p		38.54	18.21	31.18	18.92	27.98	12.36	33.37	22.05	39.35	15.88	32.61	17.81
Xetro.G01845	tead4	Xetrov90019254	tead4	tead2	TEA (1 6e-026)	125.02	140.35	40.84	60.33	64.17	79.03	66.45	82.35	8.29	6.68	66.16	83.16
Xetro.D01588	tef	Xetrov90012427	tef	tef	bZIP_2 (2 1.1e-014)	341.32	425.54	319.79	386.49	363.59	386.52	322.21	402.37	319.69	368.09	321.69	374.45
Xetro.F00387	terf1	Xetrov90016910	terf1	terf1	Myb_DNA-binding (2 2.6e-012)	91.17	90.23	95.91	85.59	114.97	107.06	98.8	110.82	102.34	126.53	89.2	95.07
Xetro.D00856	terf2	Xetrov90011495	terf2	terf2	Myb_DNA-binding (1 3.3e-012)	19.45	14.29	19.38	17.93	24.18	18.91	21.61	18.51	33.25	24	24.54	15.31
Xetro.G00334	tfam	Xetrov90017475	tfam-like	tfam	HMG_box (2 3e-017)	46.57	62.06	48.83	62.68	51.06	69.96	47.83	73.63	62	82.98	49.63	65.49
Xetro.F00798	tfap2a	Xetrov90016561	tfap2a	tfap2a	TF_AP-2 (4 3.1e-089)	531.18	854.17	59.36	87.48	197.93	364.04	321.73	551.28	43.04	32.47	313.79	462.84
Xetro.K05154	tfap2b	Xetrov90026138	tfap2b	tfap2b	TF_AP-2 (2 7.2e-090)	0.09	0	0.75	0.57	0.59	0.17	0.58	0.12	3.37	0.3	1.44	0.44
Xetro.J00918	tfap2c	Xetrov90025902	tfap2c	tfap2c	TF_AP-2 (2 4e-090)	559.79	728.11	108.33	135.06	211.46	338.43	294.03	488.3	82.09	62.46	319.03	389.12
Xetro.K05155	tfap2d	Xetrov90026140	tfap2d	tfap2d	TF_AP-2 (1 6.6e-085)	0.04	0.19	0	0.26	0	0.15	0	0.17	0	0.17	0	0.4
Xetro.B00114	tfap2e	Xetrov90004913	tfap2e	tfap2e	TF_AP-2 (3 2.2e-089)	1.42	0.76	12.85	16.96	5.35	4.92	5.45	3.1	33.23	23.48	7.99	7.07
Xetro.I01447	tfap4	Xetrov90023282	tfap4	tfap4	HLH (2 4.6e-016)	38.61	43.99	24.22	36.2	22.95	31.07	23.02	30.77	17.27	19.45	27.86	34
Xetro.B01418	tfcp2	Xetrov90006377	tfcp2	tfcp2	CP2 (1 4e-057)	111.74	113.78	88.84	114.41	93.19	114.19	92.57	104.32	53.02	72.27	92.9	112.85
Xetro.K03539		Xetrov90026005	tfcp2l1	tfcp2l1	CP2 (1 4.7e-005)	15.63	5.06	12.78	2.93	9.15	4.5	10.15	1.3	22.09	2.52	16.5	5.46
Xetro.B01090	tfdp1	Xetrov90005931	tfdp1	tfdp1	E2F_TDP (1 2.1e-023)	148.54	210.54	148.49	203.65	158.48	204.91	143.68	204.16	140.73	221.78	143.53	197.71
Xetro.I00694	tfdp2	Xetrov90015004	tfdp2	tfdp2	E2F_TDP (1 1.3e-022)	73.13	77.02	70.82	76.8	77.22	73.6	70.09	69.85	48.78	38.61	68.5	64.98
Xetro.A01230	tfeb	Xetrov90005029	tfeb	tfeb	HLH (2 2.6e-017)	2.22	0.71	1.72	0.77	2.69	0.79	1.94	0.91	3.74	1.75	2.74	0.77
Xetro.C01819	tfec	Xetrov90008143	tfec	tfec	HLH (2 2.6e-015)	0.71	0.18	0.8	0.37	1.76	0.98	1.29	0.57	2.26	2.7	0.98	0.62
Xetro.F00604	tgif1	Xetrov90016662	tgif1	tgif1	Homeobox_KN (1 1.3e-016)	36.64	40.81	32.65	30.73	34.42	37.11	40.1	40.17	52.88	27.59	39.54	36.33
Xetro.J00297	tgif2	Xetrov90025377	tgif2	tgif2	Homeobox_KN (1 3.9e-016)	103.54	127.3	116.15	149.71	132.14	188.24	134.9	196.49	103.12	85.79	151.66	175.69
Xetro.A02007	thap1	Xetrov90001975		thap1	THAP (1 1.4e-009)	63.52	83.95	61.55	85.03	78.09	89.3	70.68	89.82	74.57	120.09	70.81	74.06
Xetro.D00530	thap11	Xetrov90011236	thap11	thap11	THAP (1 5.3e-012)	6.19	8.14	5.61	8.67	5.51	8.92	5.35	9.63	6.38	8.19	8.8	8.69
Xetro.B00621	thap2	Xetrov90005632	thap2	thap2	THAP (1 4.1e-018)	1.48	1.46	1.26	1.48	2.14	1.96	1.76	2.37	2.04	2.62	1.71	1.63
Xetro.I00839	thap4	Xetrov90014860	thap4	thap4	THAP (1 3.5e-015)	2.92	4.2	4.03	2.47	4.15	2.37	3.63	2.94	5.22	3.95	4.06	2.42
Xetro.C01797	thap5	Xetrov90008117	thap5	thap5	THAP (1 1.1e-013)	5.04	6.43	5.87	6.26	7.67	5.24	6.21	5.32	6.41	7.65	6.39	4.66
Xetro.G01720	thap7	Xetrov90018948	thap7	thap7	THAP (2 3.7e-015)	22.48	17.53	23.36	15.6	25.19	15.81	24.95	16.77	45.41	37.37	27.07	17.34
Xetro.K00360	thibz	Xetrov90009808	thibz	thibz	bZIP_2 (1 5.1e-017)	0	0	0	0	0.08	0	0	0	0	0	0.08	0
Xetro.J00822	thra	Xetrov90028491	thra	thra	zf-C4 (1 4e-029)	0.04	0	0	0	0	0.04	0	0	0.04	0	0	0
Xetro.F01282	thrb	Xetrov90016450	thrb	thrb	zf-C4 (2 3.9e-030)	0.93	0.24	0.64	0.04	0.72	0.18	0.79	0.11	1.08	0.17	0.88	0.14
Xetro.G00526	tlx1	Xetrov90017709	tlx1	tlx1	Homeobox (1 1.9e-020)	0	0	0	0	0	0.17	0	0	0	0.13	0	0.1
Xetro.K03309	tlx2	Xetrov90030876	tlx2	tlx2	Homeobox (1 2.6e-020)	0	0	0	0	0	0	0.2	0	0.2	0	0	0
Xetro.C01256	tlx3	Xetrov90007499	tlx3	tlx3	Homeobox (1 2.3e-020)	0.09	0.15	0.75	0.3	0.36	0.25	0.44	0.27	7.1	4.85	2.48	0.93
Xetro.F00445	tox	Xetrov90016838	tox	tox	HMG_box (1 2.3e-017)	0.1	0	0	0.09	0	0.05	0.15	0	0	0	0.1	0.12
Xetro.J00236	tox2	Xetrov90025437	tox2	tox2	HMG_box (1 3.2e-017)	0.03	0.1	0.03	0	0.17	0.06	0.06	0.05	0	0.04	0.06	0
Xetro.D00486	tox3	Xetrov90011336	tox3	tox3	HMG_box (1 6.4e-017)	4.09	4.64	6.12	8.13	6.4	6.38	5.01	5.08	6.95	5.26	4.81	5.86
Xetro.A01461	tox4	Xetrov90002568	tox4	tox4	HMG_box (2 4.8e-017)	73.27	85.65	64.51	79.17	73.09	80.81	66.7	81.67	62.72	66.32	76.03	87.63
Xetro.K02419	tp53	Xetrov90028537	tp53	tp53	P53 (1 1.3e-115)	845.92	886.57	805.11	894.44	697.7	884.73	822.6	877.72	799.27	772.64	793.27	839.8
Xetro.E00093	tp63	Xetrov90014441	tp63	tp63	P53 (1 4.6e-110)	4.86	4.62	1.37	0.52	4.82	2.18	6.39	3.02	0.26	0.06	2.6	2.22
Xetro.G01656	tp73	Xetrov90018928	tp73	tp73	P53 (1 2.2e-107)	7.98	0.25	2.65	0.54	2.46	0.3	3.47	0.4	0.2	0.15	2.12	0.85
Xetro.D02211	trerf1	Xetrov90013103	trerf1	trerf1	Myb_DNA-binding (1 0.00042)	1.42	1.84	0.92	1.12	1.45	1.2	1.34	1.54	1.46	0.75	1.18	1.29
Xetro.F00678		Xetrov90027128	LOC101730769-like	tshz1	zf-C2H2_2 (2 0.0014)	0.27	0.06	0.25	0.23	0.34	0.1	0.4	0.1	0.26	0.25	0.23	0.04
Xetro.J00937	tshz2	Xetrov90025246	tshz2	tshz2	zf-C2H2_2 (1 0.0053)	0.03	0	0	0	0	0.03	0	0	0	0	0	0
Xetro.D00664	tshz3	Xetrov90010684	tshz3	tshz3	zf-H2C2_5 (2 0.0051) zf-C2H2_2 (1 0.0087)	0	0.02	0.02	0.02	0.01	0.04	0	0	0.01	0.02	0	0
Xetro.F00029	tsnare1	Xetrov90017243		tsnare1	Myb_DNA-bind_5 (1 1.6e-019)	3.15	2.81	2.5	1.83	3.02	1.39	3.39	1.84	3.53	3.03	3.59	1.94
Xetro.H00125	ttf1	Xetrov90019889	ttf1-like	ttf1	Myb_DNA-bind_6 (2 6.1e-006)	17.89	17.72	17.96	14.57	18.76	15.73	18.11	15.56	20.47	12.74	19.34	17.38
Xetro.A01121	tub	Xetrov90004995	tulp1	tub	Tub (1 4.3e-084)	0	0	0	0	0.12	0.05	0	0.07	0	0.07	0.09	0
Xetro.K03177	tulp1	Xetrov90030541	tub-like.2	tulp1	Tub (1 6e-061)	1.49	3.31	1.88	2.31	1.06	2.75	1.36	2.97	1.55	3.24	1.41	3.34
Xetro.G01866	tulp2	Xetrov90019280	tulp2	tulp2	Tub (1 2.3e-084)	0.71	0.21	1.04	0.14	0.89	0.28	0.94	0.31	0.85	0.98	0.72	0.38
Xetro.C00920	tulp3	Xetrov90007085	tulp3	tulp3	Tub (1 2.9e-082)	63.82	53.91	54.03	48.43	61.3	43.42	58.1	44.63	45.06	23.09	61.27	54.73
Xetro.E01015	tulp4	Xetrov90013550	tulp4	tulp4	Tub (3 5.3e-025)	52.14	23.5	50.2	21.78	57.59	25.35	56.29	26.47	56.42	19.8	62.3	30.76
Xetro.F01396	twist1	Xetrov90016043	twist1	twist1	HLH (2 2.3e-016)	0.25	0.62	1.72	3.05	1.06	1.41	0.49	0.47	2.87	2.89	0.59	1
Xetro.B01461	twist2	Xetrov90006421	twist2	twist2	HLH (2 4.8e-017)	0	0	0	0	0	0	0	0	0	0	0	0
Xetro.J00797	ubp1	Xetrov90024702	ubp1	ubp1	CP2 (2 5.2e-054)	3.62	0.96	0.93	0.54	0.94	0.98	1.28	1.01	1.03	0.53	2.67	1.2
Xetro.J00458	ubtf	Xetrov90024993	ubtf	ubtf	HMG_box (2 1.2e-016)	188.6	144.47	187.56	141.24	184.25	146.7	181.04	137.32	162.65	115.97	186.96	162.38
Xetro.J00686	ubtf.2	Xetrov90024878	ubtf.2	ubtf.2	HMG_box (1 2.5e-011)	0.52	1.29	0.71	0.65	0.39	0.55	0.57	0.77	0.55	0.66	0.79	0.66
Xetro.I01175	uncx	Xetrov90023553	uncx	uncx	Homeobox (1 1.8e-022)	0.35	0	0.45	0.07	0.4	0.42	0.95	0.53	31.75	17.44	7.44	4.85
1012073162		NULL		usf1		0	0	0	0	0	0	0	0	0	0	0	0
Xetro.G02197	usf2	Xetrov90030480	usf2	usf2	HLH (4 1.6e-017)	169.89	157.5	156.18	155.77	154.15	151.6	169.99	158.72	187.96	147.46	179.16	164.5
Xetro.B02564	kiaa2018	Xetrov90030700	LOC100145754	usf3	HLH (4 5.6e-012)	30.16	17.59	27.37	22.19	27.08	15.2	32.06	16	36.86	12.02	39.77	24.45
Xetro.E01560	ush2a	Chr05:9150990-9352876	ush2a	ush2a	zf-BED (1 8.7e-006)	0	0	0	0	0	0	0	0	0	0	0	0
Xetro.K04205	vax1	scaffold_3297:5588-5403	vax1	vax1	Homeobox (1 1.7e-012)	0	0	0	0	0	0	0	0	0	0	0	0
Xetro.K04204		Xetrov90028103	vax1	vax1	Homeobox (1 4.5e-006)	0	0	0	0	0	0	0.39	0	0	0	0	0
Xetro.G00077	vax2	Xetrov90000258	vax2	vax2	Homeobox (1 8e-021)	0.03	0.2	0.36	0.41	0.27	0.4	0.12	0.23	0.46	0.26	0.31	0.35
Xetro.B01459	vdr	Xetrov90006418	vdr	vdr	zf-C4 (1 1.8e-028)	1.03	0.43	0.89	1.09	0.84	0.73	0.69	0.48	2.1	1.68	1.58	0.96
Xetro.A00856		Xetrov90002928	vegt	vegt	T-box (2 3.3e-075)	197.85	53.72	1971.67	1516.82	1936.83	1548.39	2146.72	1684.43	2542.49	2879.52	1508.19	1274.38
Xetro.G00466	ventx1.1	Xetrov90017641	ventx1.1	ventx1.1	Homeobox (1 1.9e-020)	175.33	172.96	39.3	15.32	285.56	363.87	613.72	733.01	219.5	356.68	278.32	385.42
Xetro.G00463	ventx1.2	Xetrov90017638	ventx1.2	ventx1.2	Homeobox (1 1.4e-020)	89.9	81.87	25.86	12.51	194.34	193.51	381.52	445.9	173.92	234.47	171.58	224.27
Xetro.G00467	ventx2.1	Xetrov90017642	ventx2.1	ventx2.1	Homeobox (1 1.4e-021)	419.78	345.01	233.98	189.28	453.91	533.04	666.75	771.11	225.29	391.36	497.17	601.91
Xetro.G00465	ventx2.2	Xetrov90017640	ventx2.2	ventx2.2	Homeobox (1 1.4e-021)	289.38	247.78	210.5	149.27	395.01	401.55	538.81	505.16	191.68	257.49	429.58	465.86
Xetro.G00464	ventx3.1	Xetrov90017639	ventx3.1	ventx3.1	Homeobox (1 4.4e-020)	2.22	2.9	5.68	3.74	29.1	42.69	53.85	137.28	142.13	390.71	35.92	70.91
Xetro.G00462	ventx3.2	Xetrov90017637	ventx3.2	ventx3.2	Homeobox (1 6.4e-020)	4.66	7.34	5.05	0.84	42.48	38.39	117.19	139.41	245.59	352.14	71.17	99.81
Xetro.B00723	vezf1	Xetrov90004742	vezf1	vezf1	zf-H2C2_2 (2 5.1e-006)	122.73	112.67	162.94	185.48	177.12	142.76	148.03	134.59	153.84	106.92	141.98	128.4
Xetro.E01200	vsx1	Xetrov90013655	vsx1	vsx1	Homeobox (1 1.8e-022)	0.07	0.06	0	0	0	0	0	0.05	0.43	0	0.07	0.08
Xetro.H01148	vsx2	Xetrov90021101	vsx2	vsx2	Homeobox (2 4.2e-023)	2.45	1.53	1.88	0.69	2	0.63	1.5	0.61	2.01	1.04	1.84	1.28
Xetro.H01442	wdhd1	Xetrov90021354	wdhd1	wdhd1	HMG_box (1 2.1e-006)	119.82	62.59	115.84	50.25	125.99	60.89	115.95	62.25	102.12	51.52	118.67	54.72
Xetro.A03259	whsc1	Xetrov90000387	whsc1	whsc1	HMG_box (1 4e-009)	54.7	45.88	45.97	37.54	56.44	42.1	54.23	42.92	62.31	40.47	60.29	40.86
Xetro.I01267	loc100288524	Xetrov90023498	LOC100488925	wi2-2373i1.2	Forkhead (1 2.4e-035)	0	0.29	0.16	0	0.09	0.08	0	0	0.11	0.13	0.19	0
Xetro.K01176	wiz	Xetrov90009519		wiz		284.3	258.16	246.67	220.87	244.21	235.49	261.31	236.82	252.5	160.23	269.86	252.45
Xetro.D00382	wt1	Xetrov90010390	wt1	wt1	zf-H2C2_2 (3 4.2e-007)	1.3	0.5	1.15	0.51	1.15	0.8	1.26	0.82	2.49	1.81	0.9	0.51
Xetro.A00602	xbp1	Xetrov90003227	xbp1	xbp1	bZIP_1 (1 1.4e-010)	632.05	675.24	242.1	246.16	363.03	375.65	356.16	412.15	82.09	65.91	386.93	434.5
Xetro.K00773	xlcof22	scaffold_53:266363-274089	xlcof22	xlcof22	zf-H2C2_2 (15 5.9e-009) zf-C2H2 (2 0.0087)	0	0	0	0	0	0	0	0	0	0	0	0
Xetro.K01741	xlcof28	scaffold_208:96927-102253	xlcof28	xlcof28	zf-H2C2_2 (12 6.3e-010) zf-C2H2 (2 0.00066)	0	0	0	0	0	0	0	0	0	0	0	0
Xetro.J00693	ybx1	Xetrov90018683	ybx1	ybx1	CSD (2 7.9e-026)	2073.3	2596.2	1990.9	2269.43	1709.16	2523.44	1964.58	2324.37	1642.38	2141.56	1970.27	2775.14
Xetro.K03825	ybx2	Xetrov90026842		ybx2	CSD (1 4.6e-014)	114.66	190.47	125.65	129.12	104.99	148.49	118.52	142.11	105.77	126.32	104.87	160.07
Xetro.G00348	csda	Xetrov90017522	ybx3	ybx3	CSD (1 1.3e-025)	0.05	0.26	0	0	0.05	0.18	0	0.08	0.05	0	0.05	0.12
Xetro.H01489	yy1	Xetrov90021379	yy1	yy1	zf-H2C2_2 (2 6e-007)	176.06	158.97	169.79	157.93	190.78	157.18	172.38	152.91	186.12	136.64	179.59	154.78
Xetro.B00786	zbed1	Xetrov90004432	LOC733978-like	zbed1	zf-BED (1 2.9e-014)	94.5	64.04	151.03	132.49	201.82	130.46	184.02	122.41	166.04	87.29	122.72	93.3
Xetro.C01886	zbed4	Xetrov90008219	zbed4-like	zbed4	zf-BED (4 2.8e-016)	96.45	98.86	82.58	95.98	103.05	80.63	79.03	75.11	95.42	65.04	90.96	86.81
Xetro.K01739	zbed6	Xetrov90027101	LOC101730718-like	zbed6	zf-BED (2 9.7e-008)	4.26	1.4	3.99	1.82	5.77	1.47	4.66	1.45	2.9	0.76	1.34	1.14
Xetro.H01576	zbtb1	Xetrov90021494	zbtb1	zbtb1	zf-H2C2_2 (1 0.0007)	1.06	1.06	0.94	0.55	1.45	0.94	0.89	1.28	2.01	2.47	1.32	1.09
Xetro.F00356	zbtb10	Xetrov90016949	zbtb10	zbtb10	zf-H2C2_5 (1 4.2e-005)	302.58	303.07	231.99	222.91	288.39	264.59	277.39	270.74	321.79	253.64	325.11	310.4
Xetro.B00686	zbtb11	Xetrov90005735	zbtb11	zbtb11	zf-H2C2_2 (7 4.8e-008) zf-C2H2 (2 0.0074)	29.32	20.36	23.48	24.31	30.14	19.19	27.33	17.47	28.77	20.25	28.37	20.88
Xetro.H01397	zbtb12	Xetrov90020873	zbtb12	zbtb12	zf-C2H2 (2 6.3e-006) zf-H2C2_2 (1 6.6e-005)	34.1	37.45	34.78	26.48	33.83	39.92	32.52	34.43	32.33	35.46	31.26	35.93
Xetro.F00611	zfp161	Xetrov90016656	zbtb14	zbtb14	zf-H2C2_2 (4 7.3e-007)	15.33	7.53	12.19	7.63	13.54	7.39	12.03	8.25	8.19	14.76	12.08	6.7
Xetro.G01320		Xetrov90018575	zbtb16	zbtb16	zf-H2C2_2 (4 1.3e-006)	3.06	3.98	3.49	3.14	4.51	4.96	4.7	5.32	6.48	7.74	4.33	4.02
v4:scaffold_108:2633111-2636173		NULL		zbtb17		0	0	0	0	0	0	0	0	0	0	0	0
Xetro.E00941	znf238	Xetrov90013850	zbtb18	zbtb18	zf-H2C2_2 (4 1.4e-007)	2.79	2.89	3.7	2.89	3.97	2.72	3.03	3.91	7.43	5.53	4.78	3.53
Xetro.E01116	zbtb2	Xetrov90013460	zbtb2	zbtb2	zf-H2C2_2 (1 0.0002) zf-C2H2 (4 0.0052)	40.22	40.72	39.94	45.62	39.74	41.18	35.66	38.57	32.95	27.35	41.33	41.36
Xetro.B02541	zbtb20	Xetrov90003873	zbtb20	zbtb20	zf-C2H2 (6 1.2e-006) zf-H2C2_2 (2 2.1e-005)	0.03	0	0	0	0.03	0.06	0	0	0.09	0	0	0
Xetro.B02284	znf295	Xetrov90003966	zbtb21	zbtb21	zf-H2C2_2 (2 9.8e-005)	10.09	4.9	8.44	4.45	11.24	4.64	9.81	5.31	21.03	10.52	14.23	5.78
Xetro.H01028	zbtb22	Xetrov90020788	zbtb22	zbtb22	zf-H2C2_2 (2 3.2e-008)	0.26	0	0.35	0.43	0.19	0.3	0.38	0.58	0.06	0.19	0.3	0.59
Xetro.E00667	zbtb24	Xetrov90014065	zbtb24	zbtb24	zf-H2C2_2 (5 7.5e-009) zf-C2H2 (2 8.7e-005)	30.95	15.31	28.72	13.72	36.89	18.76	35.92	20.13	53.94	44.87	36.14	20.02
Xetro.H01575	zbtb25	Xetrov90021495		zbtb25		0.32	0.33	0.32	0.69	0.34	0.37	0.24	0.64	0.5	0.36	0.04	0.34
Xetro.K01248	zbtb26	Xetrov90020107	zbtb26	zbtb26	zf-H2C2_2 (2 2.9e-007) zf-C2H2 (2 0.002)	9.95	8.38	11.13	11.46	12.7	11.56	13.5	12.08	26	23.65	13.92	12.03
Xetro.D01050	zbtb3	Xetrov90011092	zbtb3	zbtb3	zf-H2C2_2 (1 4.9e-005)	19.97	15.52	20.8	13.59	21.46	17.83	22.57	18.5	32.59	21.65	22.49	19.82
Xetro.K04828	zbtb34	Xetrov90030859	zbtb34	zbtb34	zf-H2C2_2 (2 1.1e-006)	21.83	26.58	21.07	20.68	19.8	24.75	24.31	29.8	32.55	32.76	25.68	24.3
Xetro.D02033	zbtb37	Xetrov90011960	zbtb37	zbtb37	zf-H2C2_2 (2 5.9e-007)	5.01	2.15	4.36	1.82	6.97	2.23	6.92	2.74	19.79	7.74	9.74	3.2
Xetro.I00685	zbtb38	Xetrov90014997	zbtb38	zbtb38	zf-H2C2_2 (4 9.9e-006)	0.02	0	0.18	0	0.09	0.04	0.09	0.03	0.17	0.16	0.06	0.03
Xetro.B01366	zbtb39	Xetrov90006304	zbtb39	zbtb39	zf-H2C2_2 (1 9.8e-007)	10.25	6.18	9.47	7.07	11.89	8.01	8.55	6.74	15.21	8.23	14.28	8.21
Xetro.G01526	zbtb40	Xetrov90018495	zbtb40	zbtb40	zf-H2C2_2 (5 8.5e-008) zf-C2H2 (2 0.00028)	12.15	5.44	12.86	4.9	16.05	6.09	15.71	7.14	28.59	11.8	17.49	6.33
Xetro.D01305	zbtb41	Xetrov90012191	zbtb41	zbtb41	zf-H2C2_2 (5 1.4e-006) zf-C2H2 (4 0.00012)	8.66	7.72	8.35	6.52	9.48	7.25	8.95	8.46	12.13	10.02	10.4	8.43
Xetro.H01545	znf238.2	Xetrov90021452	znf238.2	zbtb42	zf-H2C2_2 (2 6.3e-008)	23.83	12.61	9.82	6.68	10.98	8.26	11.7	7.04	10.84	8.96	20.55	14.19
Xetro.K02773	zbtb43	Xetrov90028351	zbtb43	zbtb43	zf-H2C2_2 (2 1.2e-006)	1.33	1.58	0.65	0.4	0.62	0.31	1.02	0.64	1.46	0.9	0.94	0.54
Xetro.G01081	zbtb44	Xetrov90018175	zbtb44	zbtb44	zf-H2C2_2 (2 5.4e-006) zf-C2H2 (2 0.00049)	16.63	17.96	14.89	20.58	14.12	19.83	14.38	15.84	12.21	11.79	17.3	20.02
Xetro.G01673	zbtb45	Xetrov90018943	zbtb45	zbtb45	zf-H2C2_2 (3 1.4e-005)	23.02	15.99	17.53	13.82	17.94	14.69	16.51	15.57	17.77	21.06	17.53	16.59
v4:scaffold_5011:1488-3334		NULL		zbtb46		0	0	0	0	0	0	0	0	0	0	0	0
Xetro.F01871	zbtb47	Xetrov90015486	zbtb47-like	zbtb47	zf-H2C2_2 (4 1.2e-007) zf-C2H2 (2 0.00013)	18.49	16.93	18.71	14.81	16.45	18.42	18.2	20.46	20.84	19.96	18.08	18.82
Xetro.G01641	zbtb48	Xetrov90018910	zbtb48	zbtb48	zf-H2C2_2 (6 3.8e-009) zf-C2H2 (2 8.3e-006)	26.18	20.88	26.63	21.29	27.59	24.04	27.84	25.4	36.67	28.27	31.53	23.28
Xetro.A03174	zbtb49	Xetrov90000492	zbtb49	zbtb49	zf-H2C2_2 (10 1.4e-009)	42.05	28.6	44.17	23.4	44.37	26.8	46.13	30.46	68.5	47.32	47.03	28.12
Xetro.K01249	zbtb6	Xetrov90020106	zbtb6	zbtb6	zf-H2C2_2 (1 5.6e-007)	12.13	8.22	12.71	6.41	15.79	8.6	15.09	10.78	31.1	27.24	16.43	11.19
Xetro.K03219	zbtb7b	Xetrov90030644	zbtb7b	zbtb7b	zf-H2C2_2 (2 7.1e-008)	4.8	6.21	3.09	3.6	3.56	4.67	3.42	5.37	4.54	7.31	5.48	6.45
Xetro.A00098	zbtb7c	Xetrov90003792	zbtb7c	zbtb7c	zf-H2C2_2 (3 6.8e-008)	0.05	0.08	0.09	0	0.05	0.04	0.19	0	0.6	0.07	0.27	0
Xetro.B00269	zbtb8a.1	Xetrov90005464	zbtb8a.1	zbtb8a.1	zf-H2C2_2 (1 1.1e-008)	32.08	30.59	33.82	28.55	37.64	32.09	34.77	32.27	33.87	28.42	32.73	29.93
Xetro.B00270	zbtb8a.2	Xetrov90005465	zbtb8a.2	zbtb8a.2	zf-H2C2_2 (1 2.3e-007)	8	9.69	7.82	10.06	8	11.56	8.62	12.42	8.54	15.9	8.1	9.95
Xetro.B00095	zbtb8b	Xetrov90004891	zbtb8b	zbtb8b	zf-H2C2_2 (2 3.3e-009)	38.88	40.59	36.9	35.21	43.9	43.01	41.05	46.48	48.71	49.42	40.51	35.68
Xetro.H01011	zbtb9	Xetrov90020765	zbtb9	zbtb9	zf-C2H2 (4 0.0059)	7.34	9.25	6.88	7.13	8.12	7.5	9.09	8.51	13.96	13.84	7.57	5.57
Xetro.F01599	zeb1	Xetrov90015641	zeb1	zeb1	zf-H2C2_2 (3 1.7e-008) Homeobox (1 0.00078)	0.11	0.18	0.17	0.1	0.27	0.1	0.22	0.28	0.26	0.19	0.2	0.18
Xetro.I00194	zeb2	Xetrov90024447	zeb2	zeb2	zf-H2C2_2 (8 1.4e-008) Homeobox (3 0.00035)	8.94	2.29	35.3	27.32	30.06	15.53	21.01	5.71	5.05	2.21	14.99	9.51
Xetro.F00077	zfat	Xetrov90017175	zfat	zfat	zf-H2C2_2 (5 1.8e-007) zf-C2H2_2 (1 0.0002) zf-H2C2_5 (3 0.00021	74.64	36.81	71.14	29.62	69.18	34.13	73.72	40.09	85.57	42.56	75.76	35.16
Xetro.A01521	zfhx2	Xetrov90002427	zfhx2-like	zfhx2	Homeobox (3 1.7e-015) zf-C2H2 (2 0.0026)	17.31	6.35	15.19	5.39	17.18	4.89	16.54	5.77	19.23	5.16	19.53	5.72
Xetro.D00865	zfhx3	Xetrov90011505	zfhx3	zfhx3	Homeobox (4 3.9e-017) zf-C2H2 (2 0.0044)	3.41	0.89	2.77	1.09	3.43	0.91	4.05	1.02	4.63	0.94	4.73	1.25
Xetro.F00369	zfhx4	Xetrov90016932	zfhx4	zfhx4	Homeobox (4 1.8e-017) zf-C2H2 (2 0.0035)	0.04	0.65	0.02	0.17	0.02	0.18	0.02	0.23	0.06	0.02	0.08	0.2
Xetro.K02064	zfp64	Xetrov90025247	zfp64	zfp64	zf-H2C2_2 (7 4.5e-010)	31.83	21.82	51.02	51.4	38.55	32.41	41.6	27.92	63.44	30.11	48.46	32.83
Xetro.G00736	zfp91	Xetrov90018352	zfp91	zfp91	zf-H2C2_2 (2 0.00028)	10.81	14.13	9.81	12.59	9.83	12.14	9.39	11.55	6.79	4.93	11.02	13.82
Xetro.D00849	zfpm1	Xetrov90011601	zfpm1-like	zfpm1	zf-H2C2_2 (1 3.3e-005)	4.15	1.37	3.55	1.16	4.39	1.08	4.77	1.42	11.41	3.09	6.57	1.41
Xetro.F00214	zfpm2	Xetrov90017088		zfpm2		0	0	0.02	0	0	0.02	0	0.03	0	0	0.02	0.03
Xetro.B00431	zfx	Xetrov90004514	zfx	zfx	zf-H2C2_2 (6 1.4e-007) zf-C2H2 (2 0.00011) zf-H2C2_5 (2 0.0011)	28.35	26.16	27.75	25.7	29.43	24.21	29.62	23.72	37.75	25.15	32.63	25.72
Xetro.F00126	zhx1	Xetrov90030573	zhx1	zhx1	Homez (1 4.9e-012) Homeobox (4 7e-008)	27.58	28.17	25.11	21.85	24.57	22.53	24.78	25.23	21.99	22.19	26.53	30.44
Xetro.F00130	zhx2	scaffold_81:729080-717242	zhx2	zhx2	Homeobox (4 1.4e-006) Homez (1 0.00037) zf-H2C2_5 (2 0.0022)	0	0	0	0	0	0	0	0	0	0	0	0
Xetro.J00274	zhx3	Xetrov90025408	zhx3	zhx3	Homez (1 1.3e-028) Homeobox (4 1.4e-009)	233.08	212.51	213.4	167.15	239.93	181.36	230.4	199.08	255.41	201.01	222.83	201.73
Xetro.E00027	zic1	Xetrov90014780	zic1	zic1	zf-H2C2_2 (2 3.7e-008) zf-C2H2 (2 5.5e-005)	282.14	316.69	340.91	620.19	222.77	323.41	94.89	89.97	77.84	95.73	214.46	293.61
Xetro.B01120	zic2	Xetrov90006003	zic2	zic2	zf-H2C2_2 (3 3.8e-008) zf-C2H2 (2 5.6e-005)	65.51	53.29	234.7	232.7	163.71	120.41	119.94	71.9	262.86	220.88	167.24	125.4
Xetro.H00900	zic3	Xetrov90020675	zic3	zic3	zf-H2C2_2 (2 1.3e-007) zf-C2H2 (2 6.8e-006)	89.83	63.14	371.64	439.13	283.3	249.48	188.08	109.66	305.72	330.57	247.8	254.01
Xetro.E00025	zic4	Xetrov90014778	zic4	zic4	zf-H2C2_2 (2 2.8e-008) zf-C2H2 (2 4.5e-005)	6.99	5.35	12.26	16.72	4.62	6.17	2.9	1.36	2.44	1.16	5.89	7.51
Xetro.B01121	zic5	Xetrov90006005	zic5	zic5	zf-H2C2_2 (2 1.5e-008) zf-C2H2 (2 2.4e-005)	1.46	0.55	5.42	4.15	6.15	3.32	4.21	2.03	6.26	4.55	5.12	3.02
Xetro.A00377	znf131	Xetrov90003614	znf131	znf131	zf-H2C2_2 (1 2.7e-006)	64.78	40.54	66.72	37.34	75.03	43.1	67.59	46.58	83.85	50.78	75.9	46.98
Xetro.I00107	znf142	Xetrov90024490	znf142	znf142	zf-H2C2_2 (5 2.6e-005) zf-C2H2 (6 2.7e-005) zf-H2C2_5 (6 0.00092	14.76	14.03	11.83	11.25	13.19	12.72	13.76	13.21	18.34	11.4	15	13.82
Xetro.D00084	znf143	Xetrov90010147	znf143	znf143	zf-H2C2_2 (10 2.1e-008) zf-C2H2 (4 0.0013)	75.4	89.85	69.19	67.13	67.12	81.47	79.99	82.98	64.19	38.04	73.86	79.8
Xetro.K04314	znf148	Xetrov90028607	znf148	znf148	zf-H2C2_2 (3 1.2e-007)	1.53	1.12	1.15	0.84	1.89	0.44	2.46	0.63	3.98	1.44	2.45	0.57
Xetro.J00936	znf217	Xetrov90025245	znf217	znf217	zf-H2C2_2 (1 1.8e-008)	131.32	140.12	114.94	128.45	120.61	115.88	104.09	99.94	117.3	60.5	95.01	100.41
Xetro.A01062	znf219	Xetrov90002640	znf219	znf219	zf-H2C2_2 (1 5.5e-008) zf-C2H2 (2 0.00084)	40.23	41.26	25.14	43.12	24.42	32.56	16.84	19.02	1.75	1.11	32.41	35.71
Xetro.F00692	znf236	Xetrov90027125	znf236	znf236	zf-H2C2_2 (14 4.1e-009) zf-C2H2 (6 1.7e-005)	5.75	2.67	5.42	2.6	6.93	2.8	6.11	2.55	8.43	3.06	6.24	2.9
Xetro.D00894	znf276	Xetrov90011487	znf276	znf276	zf-H2C2_2 (1 0.00017) zf-C2H2 (2 0.0084)	75.37	69.02	82.02	62.57	78.78	78.62	80.21	79.89	89.17	93.1	77.71	71.55
Xetro.C01807	znf277	Xetrov90008125	znf277	znf277	zf-C2H2_2 (3 3.7e-023)	25.88	17.74	25.17	18.25	32.07	21.72	23.68	25.27	26.52	32.26	26.96	20.89
Xetro.J00575	znf281	Xetrov90024917	znf281	znf281	zf-H2C2_2 (3 1.2e-006)	203.13	173.17	188.44	168.91	211.74	172.54	198.15	171.3	216.32	169.28	193.48	176.28
Xetro.E00564	znf292	Xetrov90014251	znf292	znf292	zf-C2H2 (2 0.005)	19.43	13.27	13.3	14.45	17.99	10.79	16.93	11.06	19.13	7.11	19.48	14.85
Xetro.D02106	znf319	Xetrov90010787	znf319	znf319	zf-H2C2_2 (6 6.5e-010) zf-C2H2 (2 0.00022)	5.45	2.64	5.66	2.9	7.27	2.96	6.75	3.85	12.07	6.86	6.7	2.46
Xetro.J00655	znf335	Xetrov90025052	znf335-like	znf335	zf-H2C2_2 (12 1.1e-006) zf-H2C2_5 (12 0.018)	78.16	35.72	75.99	28.94	81.97	34.43	82.16	39.76	90.32	37.5	80.73	31.37
Xetro.J00255	znf341	Xetrov90025427	znf341-like	znf341	zf-H2C2_2 (2 9.3e-009) zf-C2H2 (4 0.00055)	4.32	1.54	4.63	1.62	3.97	1.5	4.65	1.33	6.57	1.61	4.97	1.23
Xetro.K03442	znf362	Xetrov90025816	znf362	znf362	zf-H2C2_2 (4 8.1e-007) zf-C2H2 (2 0.0029)	2.73	3.89	2.35	2.83	2.34	2.2	2.45	2.7	1.9	1.02	2.84	2.57
Xetro.A01775	znf366	Xetrov90003384	znf366	znf366	zf-H2C2_2 (5 1.9e-005) zf-C2H2 (4 2.8e-005)	0	0	0	0	0	0	0	0	0.04	0.06	0.07	0
Xetro.A01608	znf367	Xetrov90002340	znf367	znf367	zf-H2C2_2 (2 6.6e-007)	2.52	3.07	3.36	1.5	3.2	2.63	3.5	3.35	5.85	6.37	3.66	2.77
Xetro.G00176	znf384	Xetrov90017402		znf384	zf-H2C2_2 (7 2.6e-006) zf-C2H2 (2 0.00012)	237.61	206.29	219.77	215.49	194.99	204.58	216.11	188.55	220.98	160.86	221.01	195.15
Xetro.F00681		Xetrov90027131		znf407	zf-H2C2_2 (5 2.2e-008)	55.69	34.35	50.9	30.65	53.42	32.82	54.76	39.24	55.82	24.05	63.58	29.62
Xetro.D00230	znf408	Xetrov90010220	znf408-like	znf408	zf-H2C2_2 (6 6.4e-008) zf-C2H2_11 (1 5e-005) zf-C2H2 (2 0.0014)	1.33	1.11	1.93	2.33	1.56	1.26	1.99	1.59	1.75	0.97	1.3	1.58
Xetro.H01141	znf410	Xetrov90021093	znf410	znf410	zf-H2C2_2 (8 4.1e-007)	28.29	20.48	31.88	22.47	34.98	25.28	31.96	26.8	38.1	30.66	31.47	20.65
Xetro.D00640	znf423	Xetrov90011271	znf423	znf423	zf-H2C2_2 (4 8.8e-005) zf-C2H2 (12 0.00016)	32.24	22.83	32.68	20.38	36.72	23.66	34.34	24.48	40.2	23.19	34.29	24.46
Xetro.D00641	znf521	Chr04:47155980-47177773	znf521	znf423		0	0	0	0	0	0	0	0	0	0	0	0
Xetro.A00561	znf474	Xetrov90003297	LOC100494841-like	znf474	zf-C2HC_2 (6 3.8e-010)	0	0.29	0	0.1	0	0	0	0.09	0.06	0	0.06	0.07
Xetro.D00666	znf507	Xetrov90010683	znf507	znf507	zf-H2C2_2 (2 0.00088) zf-H2C2_5 (1 0.023)	7.27	11.62	6.22	9.73	7.65	10.74	5.42	9.21	7.93	7.53	7.44	9.55
Xetro.K04294		Xetrov90026725	LOC100496819	znf513 (provisio	zf-H2C2_2 (5 2.3e-009)	7.4	2.01	6.74	1.78	5.44	1.56	7.94	2.24	7.63	1.77	9.36	2.33
Xetro.F00677	znf516	Xetrov90027126	LOC100036701	znf516	zf-H2C2_2 (3 1.5e-008) zf-C2H2 (6 1.7e-006) zf-H2C2_5 (2 0.0016)	23.21	12.68	21.37	12.07	27.52	11.08	24.96	11.01	43.41	18.19	25.52	12.35
Xetro.A03206	znf518b	Xetrov90000475	znf518b	znf518b	zf-H2C2_2 (2 2.3e-006) zf-H2C2_5 (2 0.022)	70.82	64.56	64.87	54.45	87.83	63.83	74.76	68.5	99.91	95.2	75.81	62.86
Xetro.F00541		Xetrov90016715		znf521	zf-H2C2_2 (1 0.00011)	50.88	29.77	41.84	22.56	48.85	25.84	41.16	29.2	28.38	15.55	39.75	20.6
Xetro.G01783	znf526	Xetrov90019086	znf526	znf526	zf-H2C2_2 (5 4.8e-009) zf-C2H2 (10 0.00017)	14.28	13.5	14.19	12.07	15.61	15.11	18.37	14.74	22.81	16.2	15.48	14.8
Xetro.H00462	znf534	Xetrov90020202	znf534	znf534	zf-H2C2_2 (2 2.5e-005)	4.22	1.29	0.88	0.51	0.53	0.57	0.89	0.65	0.13	0.07	1.78	1.04
Xetro.D00659	znf536	Xetrov90010687	znf536	znf536	zf-H2C2_2 (4 2.8e-008) zf-C2H2 (8 0.00096)	0.01	0.02	0.01	0.09	0	0.11	0.04	0.1	0.12	0.08	0	0.15
Xetro.G01780	znf574	Xetrov90019082	znf574	znf574	zf-H2C2_2 (12 8.8e-009) zf-C2H2 (4 0.0072)	111.04	46	117.37	46.4	118.24	60.32	118.79	62.51	178.71	107.88	120.27	60.83
Xetro.G01725	znf581	Xetrov90019035	LOC101730373-like	znf581	zf-H2C2_2 (2 2.5e-006)	0.36	0.3	0.11	0.51	0	0.74	0.29	0.72	0	0.18	0.51	0.9
Xetro.G00977	znf592	Xetrov90008525	znf592	znf592	zf-C2H2_11 (1 1.5e-017) zf-C2H2 (2 0.00012) zf-H2C2_5 (1 0.0073)	33.63	19.08	31.01	18.93	35.9	17.06	33.48	14.53	50.31	17.11	38.83	20
Xetro.K04913	znf618	Xetrov90028223		znf618		10.43	5.85	9.26	4.47	7.11	5.38	10.06	5.91	12.7	5.47	10.91	5.07
Xetro.G01680	znf628	Xetrov90018989	znf628	znf628	zf-H2C2_2 (12 2.6e-010) zf-C2H2 (4 2.7e-005)	13.37	12.06	12.25	12.63	15.29	11.67	11.74	11.21	11.14	8.88	16.79	14.52
Xetro.E00218	znf639	Xetrov90014359	znf639	znf639	zf-H2C2_5 (4 0.00012) zf-H2C2_2 (2 0.00017)	46.07	41.27	47.03	44.03	56.15	48.46	52.51	59.57	76.96	97.66	47.21	40.5
Xetro.D01221	znf644	Xetrov90012084	znf644	znf644	zf-C2H2 (2 0.00044) zf-H2C2_5 (3 0.0072)	14.56	9.18	8.21	9.03	9.43	6.64	6.71	5.24	3.34	3.49	8.91	6.4
Xetro.K02069		Xetrov90027837	LOC100487119	znf646	zf-H2C2_2 (3 2.5e-005) zf-C2H2 (20 0.00015)	15.67	6.83	20.12	9.04	17.95	8.66	18.49	8.95	27.92	13.16	23.98	12.1
Xetro.J00563	znf652	Xetrov90024903	znf652	znf652	zf-H2C2_2 (4 8.9e-008) zf-C2H2 (2 0.00027)	59.49	40.7	54.15	34.75	59.66	39.28	62.96	42.7	75.78	40.99	63.71	46.41
Xetro.K00326	znf653	Xetrov90009750		znf653	zf-C2H2 (2 1.5e-006)	13.09	11.82	14.45	13.12	12.99	15.24	13.78	14.65	15.62	17.73	12.02	15.02
Xetro.K03116	znf668	Xetrov90030404	znf668	znf668	zf-H2C2_2 (18 9.5e-009)	37.26	27.25	55.34	52.03	36.1	36.37	45.83	32.57	47.6	31.37	52.53	34.23
Xetro.K02700	znf687	Xetrov90029363	znf687	znf687	zf-C2H2_11 (2 7.2e-016) zf-C2H2 (2 0.0024)	26.46	15.01	20.02	9.9	19.15	10.38	22.4	11.31	30.15	10.6	25.55	13.95
Xetro.C00684	znf710	Xetrov90008902	znf710	znf710	zf-H2C2_2 (8 2.5e-006) zf-C2H2 (2 0.0022)	4.92	2.28	4.85	4.21	4.7	4.58	5.58	3.04	9.68	6.94	7.28	4.02
Xetro.H00742	znf711	Xetrov90020557	znf711	znf711	zf-H2C2_2 (3 1.8e-006) zf-C2H2 (4 2.5e-006) zf-H2C2_5 (2 0.0016)	22.25	26.39	22.71	22.56	23.68	28.47	24.78	28.63	27.78	35.98	23.31	28.43
Xetro.B01535	znf740	Xetrov90006530	znf740	znf740	zf-H2C2_2 (4 6.8e-007)	42.54	64.82	39.48	80.96	38.2	66.82	34.42	57.99	25.89	49.93	39.15	64.7
Xetro.H01788	znf770	Xetrov90021731	znf770-like	znf770	zf-H2C2_2 (4 2.1e-006) zf-C2H2 (2 0.005)	5.02	7.56	4.36	6.1	4.23	5.72	4.19	5.94	4.59	5.42	5.25	5.34
Xetro.C01864	znf800	Xetrov90008192	znf800	znf800	zf-C2H2_11 (1 2.6e-006) zf-H2C2_5 (1 7.9e-005) zf-C2H2_2 (1 0.00	23.44	17.61	22.27	16.68	29.82	19.53	22.3	23.1	31.51	24.56	23.91	18.27
Xetro.D00876	znf821	Xetrov90011515		znf821		48.46	41.28	49.29	33.92	52.29	42.98	51.54	48.09	50.14	58.11	50.77	44.11
Xetro.A02827	znf827	Xetrov90000939	znf827	znf827	zf-H2C2_2 (2 1.7e-005) zf-C2H2 (2 0.00068) zf-H2C2_5 (4 0.0008)	1.06	0.8	0.92	0.68	1.16	0.56	0.88	0.63	2.57	1.23	1.57	0.62
Xetro.J00607	znf831	Xetrov90028472	LOC101734036	znf831	zf-H2C2_2 (1 2.5e-007)	0.14	0.04	0.08	0.15	0.11	0	0.07	0.07	0.04	0	0.13	0.05
Xetro.G01723	znf865	Xetrov90019038	znf865	znf865	zf-H2C2_2 (34 3.1e-009)	3.77	1.35	3.41	1.59	3.7	1.45	3.76	1.57	5.92	2.79	3.81	1.81
Xetro.D02506	zxdc	Xetrov90012715	zxdc	zxdc	zf-C2H2 (6 0.00026) zf-H2C2_2 (1 0.0029)	15.03	15.06	13.64	18.82	13.51	16.17	14.19	13.44	11.7	8.09	14.18	15.1
Xetro.D01744	zzz3	Xetrov90011628	zzz3-like	zzz3	Myb_DNA-binding (1 1.9e-010)	116.81	75.58	110.61	64.64	140.16	77.22	122.54	87.87	163.35	112.6	137.02	89.92
