# Supplementary material for: A catalog of Xenopus tropicalis transcription factors and their regional expression in the early gastrula stage embryo
Source: Dev Biol. Author manuscript; Available in PMC 2018 Jan 18. (PMC5596316; doi:10.1016/j.ydbio.2016.07.002)
Supplement: 5 [file NIHMS806821-supplement-5.xlsx]

## Sheet: Animally enriched TFs
RNA-seq analyses on dissected regions from early gastrulae
Four tables are presented containing TF genes whose mRNA expression is enriched in Animal, Vegetal, Dorsal and Ventral regions respectively. See main text for details.
Values in columns G-L are mean TPMs (Supplementary table X contains replicate's TPMs for all TF genes).
Columns M and O contain log2 ratios of the means. A 2-fold expression ratio and a minimum TPM cutoff of 1 in the dissected region under study was enforced.
Columns N and P contain Bayesian posterior probability values outputted from EBSeq for comparisons between animal and vegetal values, and between dorsal and ventral values, respectively. A PP >0.95 is considered significant.
Columns in each sheet shaded in grey were not part of the analysis contained therein.
Animally enriched TFs
v7.ID	v7.gene	v9.ID	v9.gene	Our gene names	v9.domains	an	dmz	lmz	vmz	veg	we	log2(animal/vegetal)	PP_animal_vegetal	log2(dorsal/ventral)	PP_dorsal_ventral
--------------------------------	------------------------	--------------------------------	------------------------	----------------	----------------------------------------------------------------				----------------------------------------------------------------				----------------------------------------------------------------
Xetro.K00660		Xetrov90015439		-	zf-H2C2_2 (37 1.6e-008) zf-C2H2 (12 9.1e-006)	24.09	22.675	26.23	8.475	0	16.46	Inf	1	1.41982	0.0187022
Xetro.C01264	foxi1	Xetrov90007506	foxi1	foxi1	Forkhead (1 8e-038)	115.74	3.35	11.945	19.555	1.27	44.48	6.50992	1	-2.5453	0.942429
Xetro.A01005	lhx5	Xetrov90002706	lhx5	lhx5	Homeobox (1 4.4e-019)	294.09	126.195	94.785	52.56	4.21	135.795	6.12629	1	1.26362	0.00489925
Xetro.J00553	dlx3	Xetrov90024886	dlx3	dlx3	Homeobox (1 2e-011)	34.28	2.91	7.85	12.71	0.55	19.48	5.96179	0.999926	-2.12687	0.0605529
Xetro.A03290	foxi4.1	Xetrov90000422	foxi4.1	foxi3.1	Forkhead (1 2.3e-039)	3.65	0.285	0.49	0.62	0.07	1.62	5.7044	1	-1.12131	0.0164608
Xetro.F01441	dlx5	Xetrov90030194	dlx5	dlx5	Homeobox (1 7.9e-020)	217.92	12.66	48.93	90.41	4.38	111.17	5.63672	1	-2.8362	0.408238
Xetro.F00400	prdm14	Xetrov90016898	prdm14	prdm14	zf-H2C2_2 (4 9.5e-010)	50.135	26.95	14.89	2.415	1.14	31.15	5.45871	1	3.48019	0.300245
Xetro.B00091	grhl3	Xetrov90004885	grhl3	grhl3	CP2 (1 1.2e-085)	437.405	61.85	167.95	207.545	10.52	206.195	5.37776	1	-1.74658	1
Xetro.G01820	ascl2	Xetrov90019207	LOC100494131	ascl2	HLH (2 2.8e-017)	1.84	1.17	1.4	0.475	0.055	1.055	5.06413	0.999824	1.30051	1.94421e-15
Xetro.E00093	tp63	Xetrov90014441	tp63	tp63	P53 (1 4.6e-110)	4.74	0.945	3.5	4.705	0.16	2.41	4.88874	1	-2.31581	0.965362
Xetro.A01062	znf219	Xetrov90002640	znf219	znf219	zf-H2C2_2 (1 5.5e-008) zf-C2H2 (2 0.00084)	40.745	34.13	28.49	17.93	1.43	34.06	4.83254	1	0.928665	0.00926011
Xetro.H00462	znf534	Xetrov90020202	znf534	znf534	zf-H2C2_2 (2 2.5e-005)	2.755	0.695	0.55	0.77	0.1	1.41	4.78398	0.999834	-0.147845	9.39191e-18
Xetro.G01656	tp73	Xetrov90018928	tp73	tp73	P53 (1 2.2e-107)	4.115	1.595	1.38	1.935	0.175	1.485	4.55547	0.993309	-0.278777	0.00899873
Xetro.E00206	sox2	Xetrov90014375	sox2	sox2	HMG_box (1 2.9e-027)	191.235	344.01	277.31	160.88	8.41	209.78	4.5071	1	1.09647	0.00820966
Xetro.G01640	hes3.1	Xetrov90018908	hes3.1	hes3.1	HLH (2 1.2e-013)	33.82	18.885	18.295	11.775	1.72	35.715	4.2974	1	0.681514	0.0383435
Xetro.F00798	tfap2a	Xetrov90016561	tfap2a	tfap2a	TF_AP-2 (4 3.1e-089)	692.675	73.42	280.985	436.505	37.755	388.315	4.19744	1	-2.57175	0.796025
Xetro.G01845	tead4	Xetrov90019254	tead4	tead2	TEA (1 6e-026)	132.685	50.585	71.6	74.4	7.485	74.66	4.14786	1	-0.556593	0.00520183
Xetro.K04008	foxh1.2	Xetrov90027470	foxh1.2	foxh1.2	Forkhead (1 4.8e-010)	169.47	65.955	115.7	164.79	9.7	161.385	4.1269	1	-1.32107	0.0246922
Xetro.A02398	olig3	Xetrov90013914	olig3	olig3	HLH (2 3.6e-011)	1.445	1.02	0.94	1.04	0.09	0.805	4.005	0.967252	-0.0280144	0.000383291
Xetro.B01197	elf1	Xetrov90006115	elf1	elf1	Ets (2 5.4e-034)	17.24	4.21	5.87	5.24	1.18	8.34	3.8689	0.999998	-0.315747	0.00522595
Xetro.A03291	foxi4.2	Xetrov90000423	foxi4.2	foxi3.2	Forkhead (1 2.6e-038)	1072.21	132.545	249.68	429.435	75.825	495.145	3.82178	1	-1.69596	0.0537632
Xetro.G01622		Xetrov90018887	hes3-like	-	HLH (2 9.7e-013)	2.505	6.63	3.6	0.71	0.195	2.13	3.68326	0.999871	3.22312	0.23698
Xetro.J00598	myt1	Xetrov90024609	myt1	myt1	zf-C2HC (6 1.7e-015)	19.71	9.185	7.235	5.32	1.575	12.05	3.6455	1	0.787853	0.0280887
Xetro.F00978	irx2	Xetrov90015965	irx2	irx2	Homeobox_KN (1 2.2e-015)	121.64	69.21	45.66	15.99	12.115	76	3.32775	1	2.11381	0.117658
Xetro.G01391	pou2f3	Xetrov90018849	pou2f3	pou2f3	Pou (1 3.1e-038) Homeobox (1 1.1e-017)	18.975	10.835	11.975	9.08	1.905	14.005	3.31624	0.999517	0.254935	0.0060144
Xetro.J00918	tfap2c	Xetrov90025902	tfap2c	tfap2c	TF_AP-2 (2 4e-090)	643.95	121.695	274.945	391.165	72.275	354.075	3.15538	1	-1.68451	0.0810931
Xetro.A00602	xbp1	Xetrov90003227	xbp1	xbp1	bZIP_1 (1 1.4e-010)	653.645	244.13	369.34	384.155	74	410.715	3.14291	1	-0.654039	0.0427642
Xetro.B01525	sp7	Xetrov90006519	sp7	sp7	zf-H2C2_2 (2 1.9e-008)	3.945	2.03	3.43	2.82	0.45	2.76	3.13203	1	-0.474215	1.81412e-17
Xetro.E00379	grhl1	Xetrov90015130	grhl1	grhl1	CP2 (1 1.9e-077)	131.19	17.37	47.295	63.29	15.16	73.945	3.11332	1	-1.86538	0.999885
Xetro.B01177	klf5	Xetrov90006082	klf5	klf5	zf-H2C2_2 (2 6.7e-007)	179.8	20.36	48.365	69.94	21.36	79.045	3.07341	0.988913	-1.78038	0.0131535
Xetro.E01268	insm1	Xetrov90013286	insm1	insm1	zf-C2H2 (8 0.00037)	13.075	5.03	4.985	6.475	1.59	9.175	3.03971	0.999715	-0.364322	0.00702331
Xetro.H02253	nr2f5	Xetrov90022173	nr2f5	nr2f5	zf-C4 (1 8.3e-031)	1.06	0.315	0.7	0.635	0.13	0.52	3.02748	0.990389	-1.0114	1.50691e-16
Xetro.G01493	hes5.1	Xetrov90018726	hes5.1	hes5.1	HLH (2 2.3e-014)	6.805	3.275	4.38	4.43	0.985	4.105	2.7884	1	-0.435812	0.005236
Xetro.K04935	creb3l4	Xetrov90029273	creb3l4	creb3l4	bZIP_1 (1 4.7e-014)	3.415	0.29	0.34	0.685	0.58	2.14	2.55776	0.998592	-1.24005	0.0038768
Xetro.A02316	klf2	Xetrov90001963	klf2	klf2	zf-H2C2_2 (2 4.3e-007)	44.135	4.665	10.165	12.87	8.125	42.02	2.44148	1	-1.46406	1
Xetro.H01348	meis3	Xetrov90021030	meis3	meis3	Homeobox_KN (2 3.3e-020)	74.54	62.09	68.055	42.275	13.88	57.115	2.42501	1	0.554556	0.0107496
Xetro.H00710	sox3	Xetrov90020478	sox3	sox3	HMG_box (1 5e-027)	1110.62	956.135	1081.08	1000.95	211.285	939.605	2.39411	0.999994	-0.0660837	0.000530302
Xetro.A01688	foxd4l1.1	Xetrov90002244	foxd4l1.1	foxd4l1.1	Forkhead (1 1.2e-036)	47.31	241.285	137.3	53.5	9.605	79.055	2.30029	1	2.17313	0.999836
Xetro.D01899	klf17	Xetrov90011845	klf17	klf17	zf-H2C2_2 (2 1.7e-006)	683.16	53.395	186.73	280.375	145.39	330.675	2.2323	1	-2.39258	0.99672
Xetro.C01020	neurog1	Xetrov90007333	neurog1	neurog1	HLH (2 7.3e-017)	2.545	2.645	3.86	3.05	0.59	1.02	2.10888	0.999978	-0.205542	0.00521191
Xetro.B01419	pou6f1	Xetrov90006378	pou6f1	pou6f1	Pou (2 9.1e-030) Homeobox (2 4.7e-017)	3.095	2.11	1.765	1.16	0.725	1.94	2.09389	0.99884	0.863118	0.0167659
-	-	Xetrov90001633		-	zf-BED (1 2e-008)	2.88	1.3	1.03	1.165	0.735	0.99	1.97025	0.964513	0.158182	1.32036e-17
Xetro.E00398	sox11	Xetrov90015107	sox11	sox11	HMG_box (1 1.8e-025)	331.105	267.18	199.495	118.28	84.525	237.785	1.96984	1	1.17561	0.0225184
Xetro.A02206	rfx2	Xetrov90001535	rfx2	rfx2	RFX_DNA_binding (4 4.2e-033)	146.49	62.745	93.59	99.17	37.87	102.415	1.95167	1	-0.660403	0.248166
Xetro.D01825	foxd3	Xetrov90011768	foxd3	foxd3	Forkhead (1 6.7e-038)	7.26	117.1	36.485	8.785	1.885	40.75	1.94541	1	3.73655	0.999925
Xetro.E00378	klf11	Xetrov90015131	klf11	klf11	zf-H2C2_2 (2 6.2e-008)	32.385	25.54	24.52	24.79	8.775	26.735	1.88385	1	0.0430003	0.00166655
Xetro.B01978	kiaa1826	Xetrov90006822	msantd4	msantd4	Myb_DNA-bind_5 (1 9.2e-023)	336.85	222.47	256.12	244.15	91.99	254.785	1.87256	0.999459	-0.134157	0.000989669
Xetro.D01221	znf644	Xetrov90012084	znf644	znf644	zf-C2H2 (2 0.00044) zf-H2C2_5 (3 0.0072)	11.87	8.62	8.035	5.975	3.415	7.655	1.79736	1	0.528749	0.10159
Xetro.E00027	zic1	Xetrov90014780	zic1	zic1	zf-H2C2_2 (2 3.7e-008) zf-C2H2 (2 5.5e-005)	299.415	480.55	273.09	92.43	86.785	254.035	1.78663	1	2.37825	0.213706
Xetro.E00025	zic4	Xetrov90014778	zic4	zic4	zf-H2C2_2 (2 2.8e-008) zf-C2H2 (2 4.5e-005)	6.17	14.49	5.395	2.13	1.8	6.7	1.77727	1	2.76613	0.999937
-	-	Xetrov90003041	ep400	-	Myb_DNA-binding (1 0.01)	1.95	1.085	1.2	1.245	0.575	1.265	1.76184	0.992463	-0.198451	0.00432266
Xetro.K02479	pbrm1	Xetrov90028699	pbrm1-like.2	pbrm1	HMG_box (1 4.2e-014)	305.61	237.99	214.685	222.595	91.915	228.87	1.73332	1	0.0964798	0.00117036
Xetro.F01615	junb	Xetrov90026831	junb	junb	bZIP_1 (1 1.5e-015)	9.005	5.975	8.42	8.76	2.735	0.925	1.71919	1	-0.551992	0.00633471
Xetro.H00338	nr6a1	Xetrov90027246	nr6a1	nr6a1	zf-C4 (1 4.4e-028)	46.74	15.215	17.785	16.96	16.345	32.045	1.51581	1	-0.156642	0.00364845
-	-	Xetrov90012991	LOC100491909	-	THAP (1 7.2e-012)	46.75	38.15	34.86	31.05	17.51	34.365	1.41679	0.999989	0.29709	0.00264435
Xetro.C00845	tcf12	Xetrov90008741	tcf12	tcf12	HLH (4 1.9e-009)	30.325	55.37	54.39	40.925	11.41	36.455	1.41021	1	0.436122	0.00249042
Xetro.E01501	epas1	Xetrov90013155	epas1	epas1	HIF-1 (1 3.9e-018) HTH_29 (1 5.5e-006)	86.445	61.885	57.415	52.215	32.83	69.895	1.39677	1	0.245125	0.00241387
Xetro.F00722	sall3	Xetrov90015832	sall3	sall3	zf-H2C2_2 (4 5.1e-008) zf-C2H2 (2 0.0021)	5.71	12.87	11.265	6.15	2.18	9.275	1.38916	0.997274	1.06535	1
Xetro.F01109	gli3	Xetrov90016302	gli3	gli3	zf-H2C2_2 (2 2.6e-007) zf-C2H2 (2 0.00032)	2.795	1.95	2.14	1.87	1.095	2.31	1.35192	0.999454	0.0604359	0.00269478
Xetro.G00031	mxi1	Xetrov90030368	mxi1	mxi1	HLH (2 5.3e-010)	572.245	521.695	416.765	470.175	228.33	470.28	1.32551	0.999999	0.150009	0.00352057
Xetro.A00077	smad4.1	Xetrov90003776	smad4.1	smad4.1	MH1 (1 1.5e-039)	161.545	141.23	135.325	130.185	65.845	154	1.29479	1	0.117483	0.00110892
Xetro.A02166	jund	Xetrov90001582	jund	jund	bZIP_1 (1 1.8e-016)	4.815	2.23	3.01	3.03	2.015	2.97	1.25676	1	-0.442274	0.00860231
Xetro.G01450	hes4	Xetrov90018701	hes4	hes4	HLH (2 6e-014)	109.395	54.235	56.185	76.25	47.04	158.09	1.21759	1	-0.491513	0.00369128
Xetro.I01447	tfap4	Xetrov90023282	tfap4	tfap4	HLH (2 4.6e-016)	41.3	30.21	27.01	26.895	18.36	30.93	1.16958	0.99999	0.167688	0.002077
Xetro.F01382	sp8	Xetrov90016033	sp8	sp8	zf-H2C2_2 (2 5.3e-009)	12.605	7.49	10.415	12.885	5.66	12.11	1.15512	0.99996	-0.782655	0.0948652
Xetro.E00737	myb	Xetrov90013419	myb	myb	Myb_DNA-binding (3 7.4e-019)	6.975	1.2	1.735	1.8	3.135	3.515	1.15373	0.998309	-0.584963	0.0362769
Xetro.G00736	zfp91	Xetrov90018352	zfp91	zfp91	zf-H2C2_2 (2 0.00028)	12.47	11.2	10.985	10.47	5.86	12.42	1.08949	0.964452	0.0972373	0.00238971
Xetro.K00619		Xetrov90015400	LOC100493966	-	zf-H2C2_2 (2 6.6e-007) zf-C2H2 (4 1e-005)	17.53	15.64	15.325	14.265	8.48	18.685	1.04769	0.997262	0.132761	0.0030663
Xetro.H00693	hmgb3	Xetrov90020498	hmgb3	hmgb3	HMG_box (1 1.3e-026)	4324.43	4235.96	3804.03	3786.73	2106.35	3507.12	1.03776	0.95941	0.161736	0.000300105
Xetro.H01053	pbx2	Xetrov90020898	pbx2	pbx2	PBC (2 8.4e-094) Homeobox (2 1.1e-018)	192.125	177.855	161.295	125.665	93.695	161.085	1.036	1	0.501119	0.0210979

## Sheet: Vegetally enriched TFs
Vegetally enriched TFs
v7.ID	v7.gene	v9.ID	v9.gene	Our gene names	v9.domains	an	dmz	lmz	vmz	veg	we	log2(animal/vegetal)	PP_animal_vegetal	log2(dorsal/ventral)	PP_dorsal_ventral
--------------------------------	------------------------	--------------------------------	------------------------	----------------	----------------------------------------------------------------				----------------------------------------------------------------				----------------------------------------------------------------
Xetro.A01155	hnf1b	Xetrov90004709	hnf1b	hnf1b	Homeobox (1 7.4e-006)	0.14	4.095	2.355	3.25	70.62	15.45	-8.97851	1	0.333424	0.00687969
-	-	Xetrov90012982		bix1.6	Homeobox (1 3.6e-013)	0.52	63.16	69.81	96.33	199.83	77.525	-8.58605	1	-0.608974	0.00538592
Xetro.K05138	gata4	Xetrov90026121	gata4	gata4	GATA (2 7.7e-015)	2.445	136.405	48.775	47.755	635.73	161.55	-8.02244	1	1.51417	1
Xetro.E01632		Xetrov90012981		bix1.5	Homeobox (1 4.3e-013)	0.79	40.39	44.13	64.77	201.74	61.835	-7.99643	1	-0.681328	0.025164
Xetro.N00476	sox17a	Xetrov90016800	sox17a	sox17a	HMG_box (2 2e-025)	6.065	227.25	94.85	154.125	1351.51	367.28	-7.79984	1	0.560179	0.57989
Xetro.E01275	nkx2-2	Xetrov90013298	nkx2-2	nkx2-2	Homeobox (1 6.3e-019)	0.03	1.64	0.03	0	6.215	1.205	-7.69465	1	Inf	0.000871395
Xetro.I02074	msgn1	Xetrov90015181	msgn1	msgn1	HLH (2 4.1e-011)	0.07	2.325	13.3	21.07	12.95	9.68	-7.53138	1	-3.17989	1
Xetro.A02661	pitx2	Xetrov90001085	pitx2	pitx2	Homeobox (2 4.8e-022)	0.25	11.925	4.21	2.675	43.01	12.05	-7.4266	1	2.15638	1
Xetro.H01725	foxa1	Xetrov90021679	foxa1	foxa1	Forkhead (1 6.8e-037)	0.485	15.345	8.42	11.12	75.67	25.695	-7.28559	1	0.464612	0.021068
Xetro.F00268	osr2	Xetrov90017042	osr2	osr2	zf-H2C2_2 (4 7.8e-007) zf-C2H2 (6 9.6e-006)	1.76	72.61	73.485	91.13	266.095	88.7	-7.24022	1	-0.327758	0.999641
Xetro.G00635	hhex	Xetrov90017618	hhex	hhex	Homeobox (1 6.4e-020)	2.105	168.92	24.41	11.82	316.075	99.05	-7.2303	1	3.83704	1
Xetro.B00859	arx	Xetrov90004449	arx	arx	Homeobox (1 1.7e-024)	0.03	0.875	0.825	0.5	4.495	1.63	-7.22721	1	0.807355	0.0165629
-	-	Xetrov90012978	bix1.1	bix1.1	Homeobox (1 9.2e-022)	4.65	145.65	164.58	212.82	685.305	203.06	-7.20337	1	-0.547128	0.00383373
Xetro.H01277	gsc	Xetrov90021259	gsc	gsc	Homeobox (1 5.7e-022)	1.45	389.92	34.655	5.015	210.88	153.355	-7.18423	1	6.28078	1
Xetro.E01636	mixer	Xetrov90012972	mixer	mixer	Homeobox (1 4.8e-020)	30.405	1437.52	1009.28	1363.56	4419.39	1655.74	-7.18339	1	0.0762091	0.000536688
Xetro.I01175	uncx	Xetrov90023553	uncx	uncx	Homeobox (1 1.8e-022)	0.175	0.26	0.41	0.74	24.595	6.145	-7.13487	1	-1.50901	0.000192249
Xetro.K00673	sia1	Xetrov90028980	sia1	sia1	Homeobox (1 1.1e-015)	0.415	33.19	2.775	1.33	49.45	14.98	-6.89672	1	4.64125	1
Xetro.E01634	bix1.2	Xetrov90012974	bix1.2	bix1.2	Homeobox (1 5.3e-022)	2.805	59.06	73.785	83.01	324.87	83.43	-6.85572	1	-0.491104	0.00358159
Xetro.D01106	foxa4	Xetrov90010996	foxa4	foxa4	Forkhead (1 3.6e-037)	9.535	1190.67	494.695	347.485	1084.7	547.25	-6.82985	1	1.77676	1
Xetro.K02609	gata5	Xetrov90028957	gata5	gata5	GATA (2 1.4e-014)	1.035	18.445	10.605	15	116.6	29.505	-6.81579	1	0.298267	0.00494678
Xetro.H01609	six1	Xetrov90021521	six1	six1	Homeobox (1 8e-014)	0.085	2.81	1.01	0.835	9.03	2.695	-6.73112	1	1.75072	0.996173
Xetro.I00369	hoxd9	Xetrov90024220	hoxd9	hoxd9	Homeobox (1 2.6e-020)	0.05	0.27	0	0.05	5.22	1.035	-6.70598	0.998144	2.43296	8.43127e-17
Xetro.G00464	ventx3.1	Xetrov90017639	ventx3.1	ventx3.1	Homeobox (1 4.4e-020)	2.56	4.71	35.895	95.565	266.42	53.415	-6.70141	0.999185	-4.34268	0.807817
-	-	Xetrov90001372	prdm8	-	zf-H2C2_2 (1 0.0016)	0.105	1.045	0.76	0.915	9.755	2.96	-6.53768	0.999996	0.191659	0.00920626
Xetro.N00475.1	sox17b.1	Xetrov90016802	sox17b.1	sox17b.1	HMG_box (1 1e-023)	5.835	61.185	47.895	83.53	538.38	144.28	-6.52775	1	-0.449116	0.0024687
Xetro.N00475.2	sox17b.2	Xetrov90016803	sox17b.2	sox17b.2	HMG_box (1 1.5e-023)	8.905	75.61	57.705	117.975	807.995	195.435	-6.50359	1	-0.641832	0.491058
Xetro.K00672	sia2	Xetrov90028979	sia2	sia2	Homeobox (1 7.6e-016)	0.135	1.31	0.64	0.35	12.185	2.94	-6.496	1	1.90414	0.0666212
Xetro.K04283	osr1	Xetrov90028455		osr1	zf-H2C2_2 (1 3e-007)	2.025	72.505	34.8	31.25	158.315	54.11	-6.28873	1	1.21422	0.996079
Xetro.H01610	six6	Xetrov90021522	six6	six6	Homeobox (1 6.3e-012)	0.09	1.5	0.66	0.515	7.02	1.695	-6.2854	1	1.54232	1.55023e-13
Xetro.B01380	lhx1	Xetrov90004734	lhx1	lhx1	Homeobox (1 4.4e-019)	1.9	185.86	64.365	35.555	145.575	83.37	-6.25962	1	2.38609	1
Xetro.C00697	mespa	Xetrov90008919	mespa	mespa	HLH (2 4.2e-014)	0.135	4.645	10.23	12.015	9.915	6.575	-6.19858	1	-1.37109	0.997707
Xetro.E01635	mix1	Xetrov90012973	mix1	mix1	Homeobox (1 2.2e-021)	14.505	421.415	424.095	545.46	1014.98	464.2	-6.12876	1	-0.372232	0.00927149
Xetro.K05126	sox7	Xetrov90026112	sox7	sox7	HMG_box (1 4.1e-025)	3.15	5.18	6.735	13.075	213.81	36.39	-6.08483	0.988895	-1.33579	0.973581
Xetro.G00875		Xetrov90018120	LOC100496651	mxtx1	Homeobox (1 5.1e-016)	4.17	43.815	48.465	61.535	258.445	73.27	-5.95367	0.996679	-0.489982	0.00238147
Xetro.B00319	tbx2	Xetrov90005516	tbx2	tbx2	T-box (3 6.6e-080)	0.81	4.135	4.615	14.18	49.58	13.48	-5.93569	1	-1.7779	1
Xetro.F00583	gata6	Xetrov90016691	gata6	gata6	GATA (6 1.8e-014)	7.56	119.175	69.75	77.53	455.47	142.825	-5.91283	1	0.620255	0.969103
Xetro.D01918	dmbx1	Xetrov90011822	dmbx1	dmbx1	Homeobox (1 5.1e-022)	0.575	13.82	2.96	0.655	34.475	10.065	-5.90584	1	4.39912	1
Xetro.B00381	sebox	Xetrov90004300	sebox	sebox	Homeobox (1 8.5e-014)	3.28	164.06	143.54	145.16	178.435	111.845	-5.76556	1	0.17658	0.0057917
Xetro.C00695	mespb	Xetrov90008917	mespb	mespb	HLH (2 1e-013)	1.335	30.6	83.275	113.41	71.745	75.34	-5.74797	0.999995	-1.88994	1
Xetro.G02289	etv2	Xetrov90027763	etv2	etv2	Ets (1 2.9e-036)	0.245	20.285	2.28	1.2	13.1	6.59	-5.74064	1	4.07931	0.948708
Xetro.I02067		Xetrov90015188	osr1	osr1	zf-H2C2_2 (2 1.6e-006)	1.42	30.505	18.27	15.81	72.285	26.09	-5.66973	1	0.948208	0.999594
Xetro.G00462	ventx3.2	Xetrov90017637	ventx3.2	ventx3.2	Homeobox (1 6.4e-020)	6	2.945	40.435	128.3	298.865	85.49	-5.63839	1	-5.44511	1
Xetro.C01256	tlx3	Xetrov90007499	tlx3	tlx3	Homeobox (1 2.3e-020)	0.12	0.525	0.305	0.355	5.975	1.705	-5.63783	1	0.564498	3.92009e-17
Xetro.H01337		Xetrov90021017	LOC100485697	nkx2-4.2	Homeobox (1 6.8e-020)	0.03	0.435	0.065	0.015	1.455	0.48	-5.59991	0.999997	4.85798	0.741709
Xetro.K05154	tfap2b	Xetrov90026138	tfap2b	tfap2b	TF_AP-2 (2 7.2e-090)	0.045	0.66	0.38	0.35	1.835	0.94	-5.34971	0.992646	0.915111	0.0277235
Xetro.F00494	snai2	Xetrov90016785	snai2	snai2	zf-H2C2_2 (2 1.9e-008) zf-C2H2 (4 0.0013)	0.15	0.235	0.185	0.23	5.955	0.865	-5.31107	1	0.0310269	0.00433193
Xetro.F00849	foxc1	Xetrov90016156	foxc1	foxc1	Forkhead (1 3.2e-039)	1.71	67.455	66.76	49.66	63.66	62.32	-5.21832	1	0.441841	0.0407838
Xetro.F01268	eomes	Xetrov90016435	eomes	eomes	T-box (1 1.4e-073)	14.665	613.915	425.89	495.07	542.625	367.29	-5.20951	1	0.310406	0.999012
Xetro.F00427	bhlhe22	Xetrov90016858	bhlhe22	bhlhe22	HLH (2 1.8e-013)	0.41	1.645	0.825	1.05	14.385	3.94	-5.1328	1	0.647698	7.38286e-16
Xetro.G00587	nkx2-3	Xetrov90017775	nkx2-3	nkx2-3	Homeobox (1 5.3e-020)	0.325	2.64	0.685	0.345	10.725	3.075	-5.04439	1	2.93587	1
Xetro.C02032	gata3	Xetrov90008376	gata3	gata3	GATA (4 3.1e-014)	1.185	6.55	5.62	12.26	36.865	10.985	-4.95929	1	-0.904392	0.00784111
Xetro.A01009	tbx3	Xetrov90002701	tbx3	tbx3	T-box (1 1.4e-078)	0.595	0.305	1.545	6.21	15.655	4.75	-4.71759	1	-4.34771	1
Xetro.B00114	tfap2e	Xetrov90004913	tfap2e	tfap2e	TF_AP-2 (3 2.2e-089)	1.09	14.905	5.135	4.275	28.355	7.53	-4.7012	1	1.8018	0.974648
Xetro.A00306	rax	Xetrov90003714	rax	rax	Homeobox (1 2.2e-023)	0.085	1.39	0.205	0.075	2.075	0.82	-4.6095	1	4.21205	0.934787
Xetro.F01563	ptf1a	Xetrov90015689	ptf1a	ptf1a	HLH (2 3.7e-018)	0.18	0.13	0.14	0.195	4.345	0.67	-4.59329	1	-0.584963	0.00820277
Xetro.A02832	pou4f2	Xetrov90000932	pou4f2	pou4f2	Pou (1 4.4e-030) Homeobox (1 2.2e-016)	0.055	0.385	0.015	0.03	1.25	0.375	-4.50635	0.964572	3.68182	0.183586
Xetro.E01282	foxa2	Xetrov90013306	foxa2	foxa2	Forkhead (1 8.8e-037)	0.785	3.84	2.27	2.24	17.645	6.015	-4.49042	1	0.777608	0.0176115
Xetro.A00856		Xetrov90002928	vegt	vegt	T-box (2 3.3e-075)	125.785	1744.24	1742.61	1915.58	2711.01	1391.29	-4.4298	1	-0.135175	0.000745943
Xetro.A03094	phox2b	Xetrov90000616	phox2b	phox2b	Homeobox (2 5.3e-023)	0.525	3.2	1.795	1.965	10.57	3.475	-4.33151	1	0.703543	0.0533785
Xetro.D00521	irx3	Xetrov90011248	irx3	irx3	Homeobox_KN (2 1.7e-015)	4.035	57.37	44.605	21.745	80.055	52.275	-4.31035	1	1.39961	0.152171
Xetro.G00389	nkx6-2	Xetrov90017576	nkx6-2	nkx6-2	Homeobox (1 1.1e-020)	0.445	3.035	1.23	0.68	8.22	3.275	-4.20726	1	2.15809	2.61886e-05
Xetro.F01328	evx1	Xetrov90015898	evx1	evx1	Homeobox (1 9.9e-021)	0.75	0.63	10.83	31.86	13.65	9.365	-4.18587	1	-5.66025	1
Xetro.H00151	prdm12	Xetrov90019859		prdm12	zf-H2C2_2 (1 3.7e-006)	0.86	3.125	0.48	0.295	13.065	2.64	-3.92523	0.952478	3.40507	0.0206662
Xetro.A01574	nfil3	Xetrov90002386	nfil3	nfil3	bZIP_2 (2 6.3e-014)	1.07	4.66	2.715	2.65	15.205	4.495	-3.82886	0.999977	0.814338	0.0110535
Xetro.C01387	msx2	Xetrov90007639	msx2	msx2	Homeobox (1 2.9e-021)	2.04	1.71	9.38	20.09	25.105	12.24	-3.62133	0.999999	-3.55441	0.859971
Xetro.D00685	cebpa	Xetrov90010662	cebpa	cebpa	bZIP_2 (1 5.9e-018)	2.08	11.07	3.11	3.865	24.805	8.385	-3.57598	0.991391	1.51811	1
Xetro.A00139	gpbp1	Xetrov90003560	gpbp1	gpbp1	Vasculin (1 1.9e-028)	15.37	19.255	24.05	27.145	180.775	40.55	-3.55601	1	-0.495453	0.0892863
Xetro.F01321	creb5	Xetrov90015890	creb5-like	creb5	bZIP_1 (1 1.3e-012)	0.295	0.995	0.99	1.14	3.265	0.975	-3.4683	0.999998	-0.196265	1.16754e-17
Xetro.D00902	foxc2	Xetrov90011533	foxc2	foxc2	Forkhead (1 2.9e-039)	1.23	11.765	13.385	9.055	13.155	11.645	-3.41888	0.992847	0.377715	0.00406621
Xetro.H01645	otx2	Xetrov90021558	otx2	otx2	Homeobox (3 3e-021)	39.06	431.76	66.635	10.225	391.105	205.82	-3.32379	1	5.40006	1
Xetro.F00500	cebpd	Xetrov90016780	cebpd	cebpd	bZIP_2 (1 7.4e-016)	1.905	4.275	3.605	4.13	17.645	6.51	-3.2114	0.999647	0.0497826	0.00161038
Xetro.J00253	e2f1	Xetrov90025429	e2f1	e2f1	E2F_TDP (1 9.4e-024)	8.425	9.365	13.775	17.26	69.79	29.62	-3.05027	0.996651	-0.882082	0.00935694
Xetro.K03111		Xetrov90030400	LOC101732022	-	zf-H2C2_2 (4 3.4e-009)	2.935	2.87	2.505	3.82	22.775	6.36	-2.95602	1	-0.412522	3.14997e-17
Xetro.B00070	pou3f1	Xetrov90004864	pou3f1	pou3f1	Pou (1 7.6e-038) Homeobox (1 0.0018)	0.48	2.18	2.285	2.02	3.4	1.15	-2.82443	1	0.109973	0.0077881
Xetro.E00956	t	Xetrov90013794	t	t	T-box (2 3.9e-074)	25.945	583.73	793.065	853.58	176.54	425.355	-2.76647	1	-0.548225	0.605176
Xetro.F01632	klf6	Xetrov90015619	klf6	klf6	zf-H2C2_2 (2 5.5e-006)	11.9	18	19.215	21.175	74.185	29.55	-2.64017	1	-0.234365	0.00204032
Xetro.D01271	pbx1	Xetrov90012149	pbx1	pbx1	PBC (2 6.3e-094) Homeobox (2 5.8e-018)	16	19.835	23.625	27.94	99.19	33.895	-2.63212	1	-0.494284	1
Xetro.G01627	hes2	Xetrov90018893	hes2	hes2	HLH (2 6.5e-012)	2.195	6.38	2.645	3.18	12.79	4.505	-2.54272	0.999475	1.00453	0.0289516
Xetro.C01819	tfec	Xetrov90008143	tfec	tfec	HLH (2 2.6e-015)	0.445	0.585	1.37	0.93	2.48	0.8	-2.47846	0.999846	-0.668794	0.0014367
Xetro.A02979	helt	Xetrov90000745		helt	HLH (2 7.4e-005)	1.685	0.67	0.615	1.46	9.095	2.135	-2.43233	1	-1.12374	0.0172158
Xetro.A02094		Xetrov90001667		-	zf-H2C2_2 (6 2.8e-008)	2.6	2.41	3.48	3.51	13.05	4.555	-2.32747	0.999825	-0.542438	1.20838e-16
Xetro.I00321	sp5	Xetrov90024287	sp5	sp5	zf-H2C2_2 (2 6.7e-009)	0.695	2.195	6.3	5.625	3.45	4	-2.31151	0.99877	-1.35763	0.019237
Xetro.J00381	snai1	Xetrov90025269	snai1	snai1	zf-H2C2_2 (2 1.3e-007) zf-C2H2 (2 0.0024)	26.935	181.52	140.9	134.885	132.56	134.895	-2.29909	1	0.428399	0.252306
Xetro.C00970	cdx1	Xetrov90007180	cdx1	cdx1	Homeobox (1 3.2e-019)	5.91	8.72	47.395	72.63	28.615	31.285	-2.27554	0.984345	-3.05817	1
-	-	Xetrov90021939	LOC101733690-like	-	Myb_DNA-bind_5 (1 3e-012)	0.93	0.86	1.395	1.375	4.45	1.835	-2.2585	0.999996	-0.677023	0.0109074
Xetro.C01601	myf5	Xetrov90007873	myf5	myf5	Basic (1 4.4e-021) HLH (2 9e-015)	1.3	53.27	52.665	14.61	5.975	32.17	-2.20043	0.997545	1.86637	0.998634
Xetro.D02243	gata2	Xetrov90012741	gata2	gata2	GATA (4 3.3e-014)	94.365	119.21	65.375	79.435	431.69	182.07	-2.19367	1	0.585659	0.00620389
Xetro.F00840	unnamed	Xetrov90016144	LOC733928	-	zf-H2C2_2 (3 1.1e-007) zf-H2C2_5 (2 0.0049)	5.48	6.14	7.165	8.68	24.735	9.085	-2.17431	1	-0.499456	0.0434559
Xetro.K01921	mxd4	Xetrov90000379	mxd4	mxd4	HLH (2 1.6e-008)	0.415	0.615	0.62	0.485	1.73	0.76	-2.05959	0.990023	0.342602	1.90809e-17
Xetro.H00900	zic3	Xetrov90020675	zic3	zic3	zf-H2C2_2 (2 1.3e-007) zf-C2H2 (2 6.8e-006)	76.485	405.385	266.39	148.87	318.145	250.905	-2.05644	1	1.44524	0.978836
Xetro.B01120	zic2	Xetrov90006003	zic2	zic2	zf-H2C2_2 (3 3.8e-008) zf-C2H2 (2 5.6e-005)	59.4	233.7	142.06	95.92	241.87	146.32	-2.0257	1	1.28475	1
Xetro.B00429	cux1	Xetrov90004589	cux1	cux1	CUT (6 1e-024) Homeobox (1 5.3e-015)	3.87	3.81	4.445	5.185	15.345	7.645	-1.98736	0.999894	-0.444553	0.0048593
Xetro.G01246	foxr1	Xetrov90018819	foxr1	foxr1	Forkhead (2 2.5e-005)	13.365	13.015	16.115	20.46	51.33	24.585	-1.94134	1	-0.652631	0.00742947
-	-	Xetrov90017871	stox1	-	Stork_head (1 1.3e-034)	14.83	49.61	44.93	51.005	55.24	44.16	-1.89719	1	-0.0400077	0.00154059
Xetro.G00718	drgx	Xetrov90017997	drgx-like	drgx	Homeobox (2 4.1e-024)	1.245	1.43	1.585	1.97	4.61	1.99	-1.88862	1	-0.46218	0.00506387
Xetro.K02117	sycp2	Xetrov90024613		sycp2	HTH_38 (1 0.0001)	14.28	38.935	16.605	15.77	52.285	23.635	-1.8724	0.999998	1.30388	0.9984
Xetro.A02973	irf2	Xetrov90000753	irf2	irf2	IRF (2 2.3e-040)	13.015	11.895	16.545	17.85	45.275	20.84	-1.79854	1	-0.585569	0.00403844
-	-	Xetrov90017629	znf518a	-	zf-H2C2_5 (2 0.029)	22.02	23.1	28.66	25.345	73.68	33.58	-1.74246	1	-0.133808	0.00161052
Xetro.E00096	bcl6	Xetrov90014446	bcl6	bcl6	zf-H2C2_2 (8 4.8e-007) zf-C2H2_11 (2 0.0013)	1.49	1.27	1.46	1.835	4.975	2.325	-1.73938	0.999972	-0.530952	0.00730883
Xetro.F00107	myc	Xetrov90017203	MGC76254	myc	HLH (4 1.9e-013)	31.23	53.11	76.78	104.855	98.75	59.105	-1.66085	1	-0.98134	0.999999
Xetro.B01731		Xetrov90019186	LOC100486384-like	-	zf-BED (1 8.8e-009)	1.3	1.5	1.59	1.92	3.995	2.04	-1.61968	0.980775	-0.356144	0.00489175
Xetro.C02021		Xetrov90008367		-	zf-H2C2_2 (10 4.8e-008)	2.825	2.965	3.73	3.765	8.535	4.19	-1.59514	0.999999	-0.344618	0.00227668
Xetro.D01062	znf81	Xetrov90011078	LOC100497179-like	-	zf-H2C2_2 (5 4.8e-008)	1.15	1.155	1.045	1.2	3.37	1.645	-1.55111	0.999181	-0.0551416	0.00134005
Xetro.G00144	emx2	Xetrov90029427	emx2	emx2	Homeobox (1 7.8e-021)	0.55	0.79	0.83	0.9	1.595	1.03	-1.53605	0.971404	-0.188072	2.29598e-05
Xetro.K01249	zbtb6	Xetrov90020106	zbtb6	zbtb6	zf-H2C2_2 (1 5.6e-007)	10.175	9.56	12.195	12.935	29.17	13.81	-1.51946	1	-0.436198	0.0065429
Xetro.H01163	fos	Xetrov90021121	fos	fos	bZIP_1 (1 2.4e-007)	4.625	13.66	8.515	8.135	13.19	5.93	-1.51192	0.999999	0.747743	0.221237
-	-	Xetrov90016005	msantd3	-	Myb_DNA-bind_5 (1 4.7e-022)	7.97	7.55	10.6	11.285	22.135	10.53	-1.47368	1	-0.579858	0.0506538
Xetro.H02056	znf329	Xetrov90022002	znf329	-	zf-H2C2_2 (5 8.1e-008)	1.57	1.67	1.885	2.095	4.295	1.99	-1.45189	1	-0.327102	0.00314032
Xetro.K01248	zbtb26	Xetrov90020107	zbtb26	zbtb26	zf-H2C2_2 (2 2.9e-007) zf-C2H2 (2 0.002)	9.165	11.295	12.13	12.79	24.825	12.975	-1.43759	1	-0.179332	0.000355802
Xetro.C00505	figla	Xetrov90009190	figla	figla	HLH (2 1.9e-017)	12.95	14.83	20.36	18.055	35.075	18.925	-1.43749	0.999998	-0.28388	0.00420287
Xetro.E00541	irf6.2	Xetrov90014142	irf6.2	irf6.2	IRF (2 2.4e-038)	28.915	35.635	45.25	49.795	73.69	44.22	-1.34965	1	-0.482706	0.0027704
Xetro.E00193	hes1	Xetrov90014389	hes1	hes1	HLH (2 7.6e-014)	11.22	31.45	16.35	12.535	27.1	21.58	-1.27222	0.999983	1.3271	0.992566
Xetro.J00385	cebpb	Xetrov90025265	cebpb	cebpb	bZIP_2 (1 8.8e-017)	2.735	3.19	3.64	3.99	6.565	3.83	-1.26325	1	-0.322832	0.00516022
Xetro.B00649	gtf2ird1	Xetrov90005662	gtf2ird1-like	gtf2ird1	GTF2I (5 9.4e-031)	17.935	15.015	20.21	21.08	43.03	20.69	-1.26257	1	-0.48947	0.00382119
Xetro.H01335	crx	Xetrov90021015	crx	crx	Homeobox (2 2.3e-021)	169.705	591.22	162.225	32.625	395.135	297.545	-1.21932	1	4.17965	1
Xetro.C00684	znf710	Xetrov90008902	znf710	znf710	zf-H2C2_2 (8 2.5e-006) zf-C2H2 (2 0.0022)	3.6	4.53	4.64	4.31	8.31	5.65	-1.20685	0.999374	0.0718232	0.00241334
Xetro.I01478	e4f1	Xetrov90023249	e4f1	e4f1	zf-H2C2_2 (16 9.7e-008)	69.765	73.78	76.395	96.885	160.57	96.39	-1.20263	0.999847	-0.393044	0.087278
Xetro.E00941	znf238	Xetrov90013850	zbtb18	zbtb18	zf-H2C2_2 (4 1.4e-007)	2.84	3.295	3.345	3.47	6.48	4.155	-1.1901	0.999182	-0.0746572	0.00262183
-	-	Xetrov90023824	trhd	-	Myb_DNA-bind_5 (3 2.8e-023)	10.795	10.87	11.94	11.19	23.615	12.94	-1.12934	1	-0.0418581	0.000705363
Xetro.A01608	znf367	Xetrov90002340	znf367	znf367	zf-H2C2_2 (2 6.6e-007)	2.795	2.43	2.915	3.425	6.11	3.215	-1.12832	0.997841	-0.495148	0.00594455
-	-	Xetrov90008476	gcc1	-	bZIP_1 (1 0.0056)	19.36	18.015	20.605	24.49	42.045	25.79	-1.11886	1	-0.442994	0.00396078
Xetro.D01385		Xetrov90012333	LOC100145493	-	THAP (1 7.5e-015)	1.355	1.525	1.46	1.47	2.94	1.815	-1.11752	0.999975	0.0529931	6.55639e-18
Xetro.E00667	zbtb24	Xetrov90014065	zbtb24	zbtb24	zf-H2C2_2 (5 7.5e-009) zf-C2H2 (2 8.7e-005)	23.13	21.22	27.825	28.025	49.405	28.08	-1.09489	0.999899	-0.40129	0.00352148
-	-	Xetrov90001886	zbtb5	-	zf-H2C2_2 (1 7.1e-007)	6.82	8.225	8.295	7.98	14.315	8.405	-1.06968	0.999986	0.0436269	8.57775e-18
Xetro.G01720	thap7	Xetrov90018948	thap7	thap7	THAP (2 3.7e-015)	20.005	19.48	20.5	20.86	41.39	22.205	-1.04892	1	-0.0987455	0.00195473
Xetro.H00770	znf282	Xetrov90020584	LOC100495066-like	-	THAP (1 1.7e-012) zf-H2C2_2 (3 1.1e-007)	11.795	10.445	12.175	13.03	24.19	13.1	-1.03624	1	-0.319025	0.00370082
Xetro.C01115	tcf7	Xetrov90007356	tcf7	tcf7	HMG_box (1 1.6e-021)	8.565	11.845	8.535	10.485	17.55	11.58	-1.03495	0.997134	0.175951	2.2914e-17
Xetro.E01426	gzf1	Xetrov90013224	gzf1	gzf1	zf-H2C2_2 (7 7.5e-009)	15.14	17.74	17.52	19.525	30.63	18.955	-1.01658	1	-0.138317	0.0018749
Xetro.A00099	smad3	Xetrov90003794	smad2	smad3	MH1 (2 1.5e-044)	27.625	24.73	28.115	32.215	55.79	32.91	-1.01403	0.996628	-0.38147	0.00326648
Xetro.E01314	otx1	Xetrov90013341	otx1	otx1	Homeobox (1 5.7e-014)	85.195	68.5	19.465	13.05	170.43	88.41	-1.00034	1	2.39205	0.0366091

## Sheet: Dorsally enriched TFs
Dorsally enriched TFs
v7.ID	v7.gene	v9.ID	v9.gene	Our gene names	v9.domains	an	dmz	lmz	vmz	veg	we	log2(animal/vegetal)	PP_animal_vegetal	log2(dorsal/ventral)	PP_dorsal_ventral
--------------------------------	------------------------	--------------------------------	------------------------	----------------	----------------------------------------------------------------				----------------------------------------------------------------				----------------------------------------------------------------
Xetro.H01277	gsc	Xetrov90021259	gsc	gsc	Homeobox (1 5.7e-022)	1.45	389.92	34.655	5.015	210.88	153.355	-7.18423	1	6.28078	1
Xetro.H01645	otx2	Xetrov90021558	otx2	otx2	Homeobox (3 3e-021)	39.06	431.76	66.635	10.225	391.105	205.82	-3.32379	1	5.40006	1
Xetro.K00673	sia1	Xetrov90028980	sia1	sia1	Homeobox (1 1.1e-015)	0.415	33.19	2.775	1.33	49.45	14.98	-6.89672	1	4.64125	1
Xetro.D01918	dmbx1	Xetrov90011822	dmbx1	dmbx1	Homeobox (1 5.1e-022)	0.575	13.82	2.96	0.655	34.475	10.065	-5.90584	1	4.39912	1
Xetro.A01687	foxd4l1.2	Xetrov90002245	foxd4l1.2	foxd4l1.2	Forkhead (1 2.9e-036)	1.06	26.325	8.53	1.265	0.22	6.585	2.26849	0.562797	4.37922	0.999969
Xetro.H01335	crx	Xetrov90021015	crx	crx	Homeobox (2 2.3e-021)	169.705	591.22	162.225	32.625	395.135	297.545	-1.21932	1	4.17965	1
Xetro.G00635	hhex	Xetrov90017618	hhex	hhex	Homeobox (1 6.4e-020)	2.105	168.92	24.41	11.82	316.075	99.05	-7.2303	1	3.83704	1
Xetro.D01825	foxd3	Xetrov90011768	foxd3	foxd3	Forkhead (1 6.7e-038)	7.26	117.1	36.485	8.785	1.885	40.75	1.94541	1	3.73655	0.999925
Xetro.B01387	gli1.1	Xetrov90006323	gli1	gli1.1	zf-H2C2_2 (2 2.2e-007) zf-C2H2 (2 0.00028)	0.955	8.53	2.375	0.655	0.645	2.69	0.566202	0.491073	3.70298	0.995945
Xetro.I00976	foxb1	Xetrov90008680	foxb1	foxb1	Forkhead (1 4.4e-035)	1.015	32.275	16.78	3.775	3.695	13.085	-1.86409	0.628436	3.09587	1
Xetro.G00587	nkx2-3	Xetrov90017775	nkx2-3	nkx2-3	Homeobox (1 5.3e-020)	0.325	2.64	0.685	0.345	10.725	3.075	-5.04439	1	2.93587	1
Xetro.F01165	irx1	Xetrov90015966	irx1	irx1	Homeobox_KN (1 2e-015)	71.465	76.34	40.215	10.175	35.215	67.745	1.02105	0.801605	2.90741	0.990681
Xetro.E00025	zic4	Xetrov90014778	zic4	zic4	zf-H2C2_2 (2 2.8e-008) zf-C2H2 (2 4.5e-005)	6.17	14.49	5.395	2.13	1.8	6.7	1.77727	1	2.76613	0.999937
Xetro.J00116	foxj1	Xetrov90025580	foxj1	foxj1	Forkhead (1 6.9e-035)	20.98	46.97	15.31	8.68	1.475	19.775	3.83023	0.905579	2.43597	1
Xetro.B01380	lhx1	Xetrov90004734	lhx1	lhx1	Homeobox (1 4.4e-019)	1.9	185.86	64.365	35.555	145.575	83.37	-6.25962	1	2.38609	1
Xetro.A01688	foxd4l1.1	Xetrov90002244	foxd4l1.1	foxd4l1.1	Forkhead (1 1.2e-036)	47.31	241.285	137.3	53.5	9.605	79.055	2.30029	1	2.17313	0.999836
Xetro.A02661	pitx2	Xetrov90001085	pitx2	pitx2	Homeobox (2 4.8e-022)	0.25	11.925	4.21	2.675	43.01	12.05	-7.4266	1	2.15638	1
Xetro.C01601	myf5	Xetrov90007873	myf5	myf5	Basic (1 4.4e-021) HLH (2 9e-015)	1.3	53.27	52.665	14.61	5.975	32.17	-2.20043	0.997545	1.86637	0.998634
Xetro.B00114	tfap2e	Xetrov90004913	tfap2e	tfap2e	TF_AP-2 (3 2.2e-089)	1.09	14.905	5.135	4.275	28.355	7.53	-4.7012	1	1.8018	0.974648
Xetro.D01106	foxa4	Xetrov90010996	foxa4	foxa4	Forkhead (1 3.6e-037)	9.535	1190.67	494.695	347.485	1084.7	547.25	-6.82985	1	1.77676	1
Xetro.H01609	six1	Xetrov90021521	six1	six1	Homeobox (1 8e-014)	0.085	2.81	1.01	0.835	9.03	2.695	-6.73112	1	1.75072	0.996173
Xetro.D00685	cebpa	Xetrov90010662	cebpa	cebpa	bZIP_2 (1 5.9e-018)	2.08	11.07	3.11	3.865	24.805	8.385	-3.57598	0.991391	1.51811	1
Xetro.K05138	gata4	Xetrov90026121	gata4	gata4	GATA (2 7.7e-015)	2.445	136.405	48.775	47.755	635.73	161.55	-8.02244	1	1.51417	1
Xetro.H00900	zic3	Xetrov90020675	zic3	zic3	zf-H2C2_2 (2 1.3e-007) zf-C2H2 (2 6.8e-006)	76.485	405.385	266.39	148.87	318.145	250.905	-2.05644	1	1.44524	0.978836
Xetro.E00193	hes1	Xetrov90014389	hes1	hes1	HLH (2 7.6e-014)	11.22	31.45	16.35	12.535	27.1	21.58	-1.27222	0.999983	1.3271	0.992566
Xetro.K02117	sycp2	Xetrov90024613		sycp2	HTH_38 (1 0.0001)	14.28	38.935	16.605	15.77	52.285	23.635	-1.8724	0.999998	1.30388	0.9984
Xetro.B01120	zic2	Xetrov90006003	zic2	zic2	zf-H2C2_2 (3 3.8e-008) zf-C2H2 (2 5.6e-005)	59.4	233.7	142.06	95.92	241.87	146.32	-2.0257	1	1.28475	1
Xetro.K04283	osr1	Xetrov90028455		osr1	zf-H2C2_2 (1 3e-007)	2.025	72.505	34.8	31.25	158.315	54.11	-6.28873	1	1.21422	0.996079
Xetro.F00722	sall3	Xetrov90015832	sall3	sall3	zf-H2C2_2 (4 5.1e-008) zf-C2H2 (2 0.0021)	5.71	12.87	11.265	6.15	2.18	9.275	1.38916	0.997274	1.06535	1
Xetro.E00631	prdm1	Xetrov90014106	prdm1	prdm1	zf-H2C2_2 (3 2e-007)	120.65	123.25	75.98	59.12	161.53	112.765	-0.420974	0.951853	1.05987	0.974945

## Sheet: Ventrally enriched TFs
Ventrally enriched TFs
v7.ID	v7.gene	v9.ID	v9.gene	Our gene names	v9.domains	an	dmz	lmz	vmz	veg	we	log2(animal/vegetal)	PP_animal_vegetal	log2(dorsal/ventral)	PP_dorsal_ventral
--------------------------------	------------------------	--------------------------------	------------------------	----------------	----------------------------------------------------------------				----------------------------------------------------------------				----------------------------------------------------------------
Xetro.F01328	evx1	Xetrov90015898	evx1	evx1	Homeobox (1 9.9e-021)	0.75	0.63	10.83	31.86	13.65	9.365	-4.18587	1	-5.66025	1
Xetro.G00462	ventx3.2	Xetrov90017637	ventx3.2	ventx3.2	Homeobox (1 6.4e-020)	6	2.945	40.435	128.3	298.865	85.49	-5.63839	1	-5.44511	1
Xetro.A03177	msx1	Xetrov90000496	msx1	msx1	Homeobox (1 4.2e-021)	25.73	3.98	55.045	127.38	47.855	39.755	-0.895218	0.116861	-5.00023	1
Xetro.G00466	ventx1.1	Xetrov90017641	ventx1.1	ventx1.1	Homeobox (1 1.9e-020)	174.145	27.31	324.715	673.365	288.09	331.87	-0.726231	0.035195	-4.62389	1
Xetro.G00463	ventx1.2	Xetrov90017638	ventx1.2	ventx1.2	Homeobox (1 1.4e-020)	85.885	19.185	193.925	413.71	204.195	197.925	-1.24947	0.624625	-4.43057	1
Xetro.A01009	tbx3	Xetrov90002701	tbx3	tbx3	T-box (1 1.4e-078)	0.595	0.305	1.545	6.21	15.655	4.75	-4.71759	1	-4.34771	1
Xetro.I02074	msgn1	Xetrov90015181	msgn1	msgn1	HLH (2 4.1e-011)	0.07	2.325	13.3	21.07	12.95	9.68	-7.53138	1	-3.17989	1
Xetro.C00970	cdx1	Xetrov90007180	cdx1	cdx1	Homeobox (1 3.2e-019)	5.91	8.72	47.395	72.63	28.615	31.285	-2.27554	0.984345	-3.05817	1
Xetro.D01899	klf17	Xetrov90011845	klf17	klf17	zf-H2C2_2 (2 1.7e-006)	683.16	53.395	186.73	280.375	145.39	330.675	2.2323	1	-2.39258	0.99672
Xetro.E00093	tp63	Xetrov90014441	tp63	tp63	P53 (1 4.6e-110)	4.74	0.945	3.5	4.705	0.16	2.41	4.88874	1	-2.31581	0.965362
Xetro.I00364	hoxd1	Xetrov90024227	hoxd1	hoxd1	Homeobox (1 4e-021)	10.955	20.535	83.08	96.59	3.45	50.035	1.66692	0.319433	-2.23379	0.983525
Xetro.A00087	smad7	Xetrov90003783	smad7-like	smad7	MH1 (1 4.4e-028)	28.65	11.055	29.135	49.775	22.16	30.355	0.370577	0.158151	-2.17072	1
Xetro.H00596	cdx4	Xetrov90020390	cdx4	cdx4	Homeobox (2 6e-019)	8.695	30.58	84.295	114.565	3.82	35.715	1.18661	0.252459	-1.90551	1
Xetro.C00695	mespb	Xetrov90008917	mespb	mespb	HLH (2 1e-013)	1.335	30.6	83.275	113.41	71.745	75.34	-5.74797	0.999995	-1.88994	1
Xetro.B01816	cdx2	Xetrov90006715	cdx2	cdx2	Homeobox (1 1.2e-019)	5.265	23.7	60.735	87.39	4.025	36.245	0.387445	0.0838167	-1.88258	1
Xetro.G01638		Xetrov90018906	LOC100495414	-	HLH (2 5.6e-010)	6.405	18.225	56.525	66.945	7.545	26.685	-0.236322	0.0744936	-1.87706	0.999262
Xetro.E00379	grhl1	Xetrov90015130	grhl1	grhl1	CP2 (1 1.9e-077)	131.19	17.37	47.295	63.29	15.16	73.945	3.11332	1	-1.86538	0.999885
Xetro.B00319	tbx2	Xetrov90005516	tbx2	tbx2	T-box (3 6.6e-080)	0.81	4.135	4.615	14.18	49.58	13.48	-5.93569	1	-1.7779	1
Xetro.G00467	ventx2.1	Xetrov90017642	ventx2.1	ventx2.1	Homeobox (1 1.4e-021)	382.395	211.63	493.475	718.93	308.325	549.54	0.310612	0.054778	-1.76431	1
Xetro.B00091	grhl3	Xetrov90004885	grhl3	grhl3	CP2 (1 1.2e-085)	437.405	61.85	167.95	207.545	10.52	206.195	5.37776	1	-1.74658	1
Xetro.G00465	ventx2.2	Xetrov90017640	ventx2.2	ventx2.2	Homeobox (1 1.4e-021)	268.58	179.885	398.28	521.985	224.585	447.72	0.25809	0.120904	-1.53693	1
Xetro.G01639		Xetrov90018907	LOC733709	-	HLH (2 4.5e-010)	8.02	19.83	45.86	54.86	18.165	24.66	-1.17949	0.118867	-1.46807	1
Xetro.A02316	klf2	Xetrov90001963	klf2	klf2	zf-H2C2_2 (2 4.3e-007)	44.135	4.665	10.165	12.87	8.125	42.02	2.44148	1	-1.46406	1
Xetro.C00697	mespa	Xetrov90008919	mespa	mespa	HLH (2 4.2e-014)	0.135	4.645	10.23	12.015	9.915	6.575	-6.19858	1	-1.37109	0.997707
Xetro.K05126	sox7	Xetrov90026112	sox7	sox7	HMG_box (1 4.1e-025)	3.15	5.18	6.735	13.075	213.81	36.39	-6.08483	0.988895	-1.33579	0.973581
Xetro.I00651	hes6.1	Xetrov90014951	hes6.1	hes6.1	HLH (4 3.1e-007)	67.445	92.86	175.345	216.145	41.775	132.24	0.691072	0.609221	-1.21887	0.999851
