# Supplementary material for: A catalog of Xenopus tropicalis transcription factors and their regional expression in the early gastrula stage embryo
Source: Dev Biol. Author manuscript; Available in PMC 2018 Jan 18. (PMC5596316; doi:10.1016/j.ydbio.2016.07.002)
Supplement: 6 [file NIHMS806821-supplement-6.zip]

Archive with 5 entries (5 files):
- Supplementary Data File 1.txt
- Supplementary Data File 2_V3.fasta
- Supplementary Data File 3_V3.fasta
- Supplementary Data File 4_V3.fasta
- Supplementary Data File 5_V3.fasta
