# Supplementary material for: A catalog of Xenopus tropicalis transcription factors and their regional expression in the early gastrula stage embryo
Source: Dev Biol. Author manuscript; Available in PMC 2018 Jan 18. (PMC5596316; doi:10.1016/j.ydbio.2016.07.002)
Supplement: 6 [file NIHMS806821-supplement-6.zip › Supplementary Data File 1.txt]

col source	col query_name	col hmm_acc	col hmm_name	col alignment_start	col alignment_end	col hmm_start	col hmm_end	col E_value	col significance
Xtv9	Xetrov90000258|Xetrov90000258|vax2	PF00046.25	Homeobox	103	159	1	57	7.9999999999999993E-21	1
Xtv9	Xetrov90000278|Xetrov90000278|	PF16422.1	COE1_DBD	62	107	102	147	5.4000000000000001E-24	1
Xtv9	Xetrov90000278|Xetrov90000278|	PF16422.1	COE1_DBD	231	256	146	171	0.00000000063	1
Xtv9	Xetrov90000278|Xetrov90000278|	PF16422.1	COE1_DBD	284	346	169	231	1.0999999999999999E-34	1
Xtv9	Xetrov90000310|Xetrov90000310|egr4	PF13465.2	zf-H2C2_2	457	480	2	25	3.5999999999999999E-7	0
Xtv9	Xetrov90000310|Xetrov90000310|egr4	PF13465.2	zf-H2C2_2	484	508	1	25	1.0999999999999999E-8	0
Xtv9	Xetrov90000316|Xetrov90000316|not	PF00046.25	Homeobox	161	217	1	57	7.6000000000000005E-22	1
Xtv9	Xetrov90000319|Xetrov90000319|emx1.2	PF00046.25	Homeobox	44	100	1	57	2.0000000000000001E-22	1
Xtv9	Xetrov90000379|Xetrov90000379|mxd4	PF00010.22	HLH	104	155	2	55	1.6000000000000001E-8	1
Xtv9	Xetrov90000387|Xetrov90000387|whsc1	PF00505.15	HMG_box	463	513	4	54	4.0000000000000002E-9	1
Xtv9	Xetrov90000399|Xetrov90000399|nkx1-1	PF00046.25	Homeobox	258	314	1	57	4.9000000000000002E-21	1
Xtv9	Xetrov90000412|Xetrov90000412|atoh8	PF00010.22	HLH	51	102	1	54	4.2999999999999997E-15	1
Xtv9	Xetrov90000422|Xetrov90000422|foxi4.1	PF00250.14	Forkhead	129	217	1	86	2.3000000000000001E-39	1
Xtv9	Xetrov90000423|Xetrov90000423|foxi4.2	PF00250.14	Forkhead	134	222	1	86	2.6000000000000001E-38	1
Xtv9	Xetrov90000432|Xetrov90000432|msantd1	PF13837.2	Myb_DNA-bind_4	22	109	2	90	0.00000000000022	1
Xtv9	Xetrov90000470|Xetrov90000470|nkx3-2	PF00046.25	Homeobox	203	259	1	57	2.7E-20	1
Xtv9	Xetrov90000475|Xetrov90000475|znf518b	PF13465.2	zf-H2C2_2	247	269	2	24	2.3999999999999999E-6	0
Xtv9	Xetrov90000475|Xetrov90000475|znf518b	PF13909.2	zf-H2C2_5	205	227	1	23	0.023	1
Xtv9	Xetrov90000475|Xetrov90000476|znf518b	PF13465.2	zf-H2C2_2	209	231	2	24	0.0000023	0
Xtv9	Xetrov90000475|Xetrov90000476|znf518b	PF13909.2	zf-H2C2_5	167	189	1	23	2.1999999999999999E-2	1
Xtv9	Xetrov90000492|Xetrov90000491|zbtb49	PF13465.2	zf-H2C2_2	534	558	1	25	9.9999999999999995E-8	0
Xtv9	Xetrov90000492|Xetrov90000491|zbtb49	PF13465.2	zf-H2C2_2	562	586	1	25	2.9999999999999999E-7	0
Xtv9	Xetrov90000492|Xetrov90000491|zbtb49	PF13465.2	zf-H2C2_2	591	611	2	22	9.6000000000000002E-5	0
Xtv9	Xetrov90000492|Xetrov90000492|zbtb49	PF13465.2	zf-H2C2_2	534	558	1	25	9.9999999999999995E-8	0
Xtv9	Xetrov90000492|Xetrov90000492|zbtb49	PF13465.2	zf-H2C2_2	562	586	1	25	2.8999999999999998E-7	0
Xtv9	Xetrov90000492|Xetrov90000492|zbtb49	PF13465.2	zf-H2C2_2	591	615	2	26	1.9999999999999999E-6	0
Xtv9	Xetrov90000492|Xetrov90000492|zbtb49	PF13465.2	zf-H2C2_2	618	641	1	24	0.000097	0
Xtv9	Xetrov90000492|Xetrov90000492|zbtb49	PF13465.2	zf-H2C2_2	647	670	2	25	8.3999999999999992E-6	0
Xtv9	Xetrov90000492|Xetrov90000492|zbtb49	PF13465.2	zf-H2C2_2	674	699	1	26	1.3999999999999999E-9	0
Xtv9	Xetrov90000496|Xetrov90000496|msx1	PF00046.25	Homeobox	174	230	1	57	4.2000000000000003E-21	1
Xtv9	Xetrov90000512|Xetrov90000512|tada2b	PF00249.27	Myb_DNA-binding	90	134	2	45	4.6000000000000001E-10	1
Xtv9	Xetrov90000570|Xetrov90000570|klf3	PF13465.2	zf-H2C2_2	251	268	1	18	5.0000000000000002E-5	0
Xtv9	Xetrov90000570|Xetrov90000570|klf3	PF13465.2	zf-H2C2_2	282	306	2	26	0.0000000031	0
Xtv9	Xetrov90000616|Xetrov90000616|phox2b	PF00046.25	Homeobox	179	235	1	57	2.2000000000000001E-22	1
Xtv9	Xetrov90000616|Xetrov90000617|phox2b	PF00046.25	Homeobox	99	155	1	57	5.3000000000000004E-23	1
Xtv9	Xetrov90000643|Xetrov90000643|nfxl1	PF01422.13	zf-NF-X1	335	352	1	19	9.8999999999999999E-4	1
Xtv9	Xetrov90000643|Xetrov90000643|nfxl1	PF01422.13	zf-NF-X1	390	406	3	19	1.7000000000000001E-2	1
Xtv9	Xetrov90000643|Xetrov90000643|nfxl1	PF01422.13	zf-NF-X1	441	459	1	19	0.000015	1
Xtv9	Xetrov90000643|Xetrov90000643|nfxl1	PF01422.13	zf-NF-X1	494	512	1	19	1.7000000000000001E-2	1
Xtv9	Xetrov90000643|Xetrov90000643|nfxl1	PF01422.13	zf-NF-X1	567	591	1	19	1.2999999999999999E-2	1
Xtv9	Xetrov90000643|Xetrov90000643|nfxl1	PF01422.13	zf-NF-X1	843	858	1	17	9.2999999999999992E-3	1
Xtv9	Xetrov90000667|Xetrov90000667|gsx2	PF00046.25	Homeobox	170	226	1	57	6.4000000000000003E-21	1
Xtv9	Xetrov90000675|Xetrov90000675|clock	PF00010.22	HLH	113	161	1	53	4.0000000000000001E-8	1
Xtv9	Xetrov90000686|Xetrov90000683|paics.2	PF13837.2	Myb_DNA-bind_4	104	193	2	90	4.7999999999999997E-13	1
Xtv9	Xetrov90000686|Xetrov90000684|paics.2	PF13837.2	Myb_DNA-bind_4	126	215	2	90	5.1000000000000005E-13	1
Xtv9	Xetrov90000686|Xetrov90000685|paics.2	PF13837.2	Myb_DNA-bind_4	126	215	2	90	4.9999999999999999E-13	1
Xtv9	Xetrov90000686|Xetrov90000686|paics.2	PF13837.2	Myb_DNA-bind_4	104	193	2	90	4.9999999999999999E-13	1
Xtv9	Xetrov90000687|Xetrov90000687|	PF13837.2	Myb_DNA-bind_4	40	126	3	90	0.00000000000000017	1
Xtv9	Xetrov90000687|Xetrov90000687|	PF13837.2	Myb_DNA-bind_4	185	273	2	90	7.4999999999999998E-17	1
Xtv9	Xetrov90000688|Xetrov90000688|	PF13837.2	Myb_DNA-bind_4	28	116	2	90	0.0000000000000002	1
Xtv9	Xetrov90000745|Xetrov90000745|	PF00010.22	HLH	5	27	32	54	7.3999999999999996E-5	1
Xtv9	Xetrov90000753|Xetrov90000752|irf2	PF00605.13	IRF	89	193	1	104	2.3E-40	1
Xtv9	Xetrov90000753|Xetrov90000753|irf2	PF00605.13	IRF	89	193	1	104	2.3E-40	1
Xtv9	Xetrov90000755|Xetrov90000755|stox2-like	PF10264.5	Stork_head	185	263	1	79	9.5999999999999997E-29	1
Xtv9	Xetrov90000782|Xetrov90000782|hand2	PF00010.22	HLH	284	335	1	54	8.6999999999999999E-18	1
Xtv9	Xetrov90000786|Xetrov90000786|hmgb2	PF00505.15	HMG_box	221	289	1	69	8.4000000000000001E-25	1
Xtv9	Xetrov90000788|Xetrov90000788|LOC101731619-like	PF02892.11	zf-BED	22	65	3	43	2.9999999999999999E-7	1
Xtv9	Xetrov90000932|Xetrov90000932|pou4f2	PF00046.25	Homeobox	436	492	1	57	0.00000000000000022	1
Xtv9	Xetrov90000932|Xetrov90000932|pou4f2	PF00157.13	Pou	345	417	3	72	4.3999999999999997E-30	1
Xtv9	Xetrov90000939|Xetrov90000939|znf827	PF00096.22	zf-C2H2	684	706	1	23	6.8000000000000005E-4	0
Xtv9	Xetrov90000939|Xetrov90000939|znf827	PF13465.2	zf-H2C2_2	272	294	3	25	1.2999999999999999E-3	0
Xtv9	Xetrov90000939|Xetrov90000939|znf827	PF13465.2	zf-H2C2_2	1014	1036	3	25	0.000017	0
Xtv9	Xetrov90000939|Xetrov90000939|znf827	PF13909.2	zf-H2C2_5	712	734	1	24	0.014	1
Xtv9	Xetrov90000939|Xetrov90000939|znf827	PF13909.2	zf-H2C2_5	796	819	1	24	8.0000000000000004E-4	1
Xtv9	Xetrov90000939|Xetrov90000939|znf827	PF13909.2	zf-H2C2_5	887	908	2	23	4.2000000000000003E-2	1
Xtv9	Xetrov90000939|Xetrov90000939|znf827	PF13909.2	zf-H2C2_5	944	965	2	23	8.1999999999999998E-4	1
Xtv9	Xetrov90000943|Xetrov90000942|smad1	PF03165.12	MH1	44	144	2	103	2.7E-42	1
Xtv9	Xetrov90000943|Xetrov90000943|smad1	PF03165.12	MH1	31	131	2	103	2.0000000000000001E-42	1
Xtv9	Xetrov90000994|Xetrov90000994|elf2	PF00178.18	Ets	327	406	2	80	2.9000000000000002E-34	1
Xtv9	Xetrov90000994|Xetrov90000995|elf2	PF00178.18	Ets	211	290	2	80	1.2E-34	1
Xtv9	Xetrov90001069|Xetrov90001069|lef1	PF00505.15	HMG_box	585	652	1	68	1.6000000000000001E-21	1
Xtv9	Xetrov90001085|Xetrov90001084|pitx2	PF00046.25	Homeobox	264	320	1	57	4.8E-22	1
Xtv9	Xetrov90001085|Xetrov90001085|pitx2	PF00046.25	Homeobox	263	319	1	57	4.8E-22	1
Xtv9	Xetrov90001098|Xetrov90001098|neurog2	PF00010.22	HLH	169	218	1	52	1.6000000000000001E-14	1
Xtv9	Xetrov90001138|Xetrov90001138|prdm5	PF00096.22	zf-C2H2	583	605	2	23	1.1999999999999999E-3	0
Xtv9	Xetrov90001138|Xetrov90001138|prdm5	PF13465.2	zf-H2C2_2	315	339	2	26	2.5000000000000002E-6	0
Xtv9	Xetrov90001138|Xetrov90001138|prdm5	PF13465.2	zf-H2C2_2	345	367	4	26	0.000041	0
Xtv9	Xetrov90001138|Xetrov90001138|prdm5	PF13465.2	zf-H2C2_2	371	394	2	25	4.2000000000000002E-4	0
Xtv9	Xetrov90001138|Xetrov90001138|prdm5	PF13465.2	zf-H2C2_2	398	423	1	26	0.000017	0
Xtv9	Xetrov90001138|Xetrov90001138|prdm5	PF13465.2	zf-H2C2_2	427	452	2	26	3.0000000000000001E-6	0
Xtv9	Xetrov90001138|Xetrov90001138|prdm5	PF13465.2	zf-H2C2_2	456	479	2	25	4.1999999999999998E-5	0
Xtv9	Xetrov90001138|Xetrov90001138|prdm5	PF13465.2	zf-H2C2_2	484	507	2	25	1.4000000000000001E-10	1
Xtv9	Xetrov90001138|Xetrov90001138|prdm5	PF13465.2	zf-H2C2_2	512	535	2	25	4.2000000000000004E-9	0
Xtv9	Xetrov90001138|Xetrov90001138|prdm5	PF13465.2	zf-H2C2_2	540	563	2	25	3.9000000000000002E-9	0
Xtv9	Xetrov90001179|Xetrov90001179|nfkb1	PF00554.18	RHD_DNA_bind	143	338	1	169	1.4000000000000001E-68	1
Xtv9	Xetrov90001222|Xetrov90001222|atoh1	PF00010.22	HLH	108	159	1	54	3.3999999999999998E-17	1
Xtv9	Xetrov90001290|Xetrov90001290|rest	PF13465.2	zf-H2C2_2	349	370	3	24	2.0999999999999998E-6	0
Xtv9	Xetrov90001290|Xetrov90001290|rest	PF13465.2	zf-H2C2_2	375	400	1	26	3.5999999999999998E-8	0
Xtv9	Xetrov90001290|Xetrov90001290|rest	PF13465.2	zf-H2C2_2	405	427	3	24	3.1000000000000001E-5	0
Xtv9	Xetrov90001297|Xetrov90001297|cers4-like	PF00046.25	Homeobox	159	194	21	56	1.1000000000000001E-3	0
Xtv9	Xetrov90001318|Xetrov90001318|rax2	PF00046.25	Homeobox	39	95	1	57	2.1000000000000001E-23	1
Xtv9	Xetrov90001328|Xetrov90001328|hmg20b	PF00505.15	HMG_box	97	164	1	68	1.6999999999999999E-20	1
Xtv9	Xetrov90001372|Xetrov90001372|prdm8	PF13465.2	zf-H2C2_2	640	676	1	24	1.6000000000000001E-3	0
Xtv9	Xetrov90001412|Xetrov90001412|nfic	PF00859.14	CTF_NFI	297	588	1	297	1.0000000000000001E-138	1
Xtv9	Xetrov90001412|Xetrov90001412|nfic	PF03165.12	MH1	150	251	2	101	0.000000000075	1
Xtv9	Xetrov90001412|Xetrov90001413|nfic	PF00859.14	CTF_NFI	217	424	1	207	2.8999999999999999E-103	1
Xtv9	Xetrov90001412|Xetrov90001413|nfic	PF03165.12	MH1	70	171	2	101	3.7999999999999998E-11	1
Xtv9	Xetrov90001414|Xetrov90001414|rorb.2	PF00105.14	zf-C4	7	75	2	70	9.4000000000000004E-33	1
Xtv9	Xetrov90001419|Xetrov90001419|LOC100491290	PF00046.25	Homeobox	443	496	1	54	2.7999999999999998E-9	1
Xtv9	Xetrov90001419|Xetrov90001419|LOC100491290	PF02376.11	CUT	347	421	3	77	3.2000000000000002E-31	1
Xtv9	Xetrov90001421|Xetrov90001420|tcf3	PF00010.22	HLH	652	705	1	55	0.00000000015	1
Xtv9	Xetrov90001421|Xetrov90001421|tcf3	PF00010.22	HLH	653	706	1	55	8.3999999999999999E-10	1
Xtv9	Xetrov90001473|Xetrov90001473|LOC779531	PF05485.8	THAP	4	84	1	75	2.1999999999999999E-15	1
Xtv9	Xetrov90001473|Xetrov90001473|LOC779531	PF05485.8	THAP	155	234	2	75	5.2000000000000001E-11	1
Xtv9	Xetrov90001481|Xetrov90001481|arid3a	PF01388.17	ARID	356	441	2	87	3.1999999999999997E-20	1
Xtv9	Xetrov90001481|Xetrov90001482|arid3a	PF01388.17	ARID	306	391	2	87	3.0000000000000003E-20	1
Xtv9	Xetrov90001481|Xetrov90001483|arid3a	PF01388.17	ARID	326	411	2	87	3.1E-20	1
Xtv9	Xetrov90001535|Xetrov90001534|rfx2	PF02257.11	RFX_DNA_binding	242	316	4	78	1.1E-32	1
Xtv9	Xetrov90001535|Xetrov90001535|rfx2	PF02257.11	RFX_DNA_binding	272	346	4	78	1.1E-32	1
Xtv9	Xetrov90001535|Xetrov90001536|rfx2	PF02257.11	RFX_DNA_binding	216	291	3	78	4.1999999999999998E-33	1
Xtv9	Xetrov90001535|Xetrov90001537|rfx2	PF02257.11	RFX_DNA_binding	246	321	3	78	4.1999999999999998E-33	1
Xtv9	Xetrov90001548|Xetrov90001547|znf414	PF13909.2	zf-H2C2_5	337	361	1	25	3.8999999999999998E-3	0
Xtv9	Xetrov90001548|Xetrov90001548|znf414	PF13909.2	zf-H2C2_5	312	336	1	25	0.0014	0
Xtv9	Xetrov90001582|Xetrov90001582|jund	PF00170.17	bZIP_1	432	495	1	64	1.7999999999999999E-16	1
Xtv9	Xetrov90001633|Xetrov90001633|	PF02892.11	zf-BED	23	68	1	43	0.00000002	1
Xtv9	Xetrov90001666|Xetrov90001666|	PF13465.2	zf-H2C2_2	109	134	1	26	7.9000000000000006E-8	0
Xtv9	Xetrov90001666|Xetrov90001666|	PF13465.2	zf-H2C2_2	137	161	1	25	1.9000000000000001E-7	0
Xtv9	Xetrov90001666|Xetrov90001666|	PF13465.2	zf-H2C2_2	165	189	1	25	0.00000002	0
Xtv9	Xetrov90001666|Xetrov90001666|	PF13465.2	zf-H2C2_2	193	217	1	25	0.000000012	0
Xtv9	Xetrov90001666|Xetrov90001666|	PF13465.2	zf-H2C2_2	221	245	1	25	1.4000000000000001E-7	0
Xtv9	Xetrov90001667|Xetrov90001667|	PF13465.2	zf-H2C2_2	284	307	2	25	6.7000000000000002E-6	0
Xtv9	Xetrov90001667|Xetrov90001667|	PF13465.2	zf-H2C2_2	313	335	3	25	2.7999999999999999E-8	0
Xtv9	Xetrov90001667|Xetrov90001667|	PF13465.2	zf-H2C2_2	339	362	1	24	1.1999999999999999E-6	0
Xtv9	Xetrov90001667|Xetrov90001667|	PF13465.2	zf-H2C2_2	367	392	1	26	2.6000000000000001E-6	0
Xtv9	Xetrov90001667|Xetrov90001667|	PF13465.2	zf-H2C2_2	395	420	1	26	4.6999999999999997E-8	0
Xtv9	Xetrov90001667|Xetrov90001667|	PF13465.2	zf-H2C2_2	423	440	1	18	7.3000000000000004E-6	0
Xtv9	Xetrov90001668|Xetrov90001668|mier2-like	PF00249.27	Myb_DNA-binding	258	301	3	46	5.0000000000000001E-4	0
Xtv9	Xetrov90001751|Xetrov90001751|LOC101731273	PF05485.8	THAP	6	40	45	75	2.4000000000000001E-4	1
Xtv9	Xetrov90001805|Xetrov90001805|nkx6-1	PF00046.25	Homeobox	422	478	1	57	2.3999999999999999E-20	1
Xtv9	Xetrov90001842|Xetrov90001842|foxe1	PF00250.14	Forkhead	167	254	1	85	9.5999999999999996E-37	1
Xtv9	Xetrov90001886|Xetrov90001886|zbtb5	PF13465.2	zf-H2C2_2	788	810	3	25	7.0999999999999998E-7	0
Xtv9	Xetrov90001890|Xetrov90001890|LOC100493491-like	PF05485.8	THAP	13	90	2	75	1.8000000000000001E-15	1
Xtv9	Xetrov90001891|Xetrov90001891|LOC100494812-like	PF00096.22	zf-C2H2	431	454	1	23	2.7000000000000001E-3	0
Xtv9	Xetrov90001891|Xetrov90001891|LOC100494812-like	PF00096.22	zf-C2H2	519	542	1	23	3.6000000000000001E-5	0
Xtv9	Xetrov90001891|Xetrov90001891|LOC100494812-like	PF13465.2	zf-H2C2_2	390	411	2	23	0.00095	0
Xtv9	Xetrov90001893|Xetrov90001893|pax5	PF00292.14	PAX	16	140	1	125	9.1999999999999992E-74	1
Xtv9	Xetrov90001935|Xetrov90001935|nr2f6	PF00105.14	zf-C4	101	169	2	70	1.8E-31	1
Xtv9	Xetrov90001963|Xetrov90001963|klf2	PF13465.2	zf-H2C2_2	410	432	1	21	7.6000000000000004E-5	0
Xtv9	Xetrov90001963|Xetrov90001963|klf2	PF13465.2	zf-H2C2_2	441	465	2	26	4.3000000000000001E-7	0
Xtv9	Xetrov90001974|Xetrov90001974|LOC101733096	PF00096.22	zf-C2H2	6	24	2	20	9.4999999999999998E-3	0
Xtv9	Xetrov90001975|Xetrov90001975|	PF05485.8	THAP	69	118	27	75	1.3999999999999999E-9	1
Xtv9	Xetrov90001976|Xetrov90001976|LOC100485288-like	PF00170.17	bZIP_1	356	419	1	64	2.0999999999999999E-17	1
Xtv9	Xetrov90001980|Xetrov90001979|hopx	PF00046.25	Homeobox	32	82	7	56	7.6000000000000002E-9	1
Xtv9	Xetrov90001980|Xetrov90001980|hopx	PF00046.25	Homeobox	61	111	7	56	7.8999999999999996E-9	1
Xtv9	Xetrov90002000|Xetrov90002000|gatad2a	PF00320.23	GATA	628	661	1	35	6.1999999999999999E-7	1
Xtv9	Xetrov90002079|Xetrov90002079|bnc2	PF00096.22	zf-C2H2	1022	1043	3	23	0.0043	0
Xtv9	Xetrov90002112|Xetrov90002112|tal2	PF00010.22	HLH	78	125	5	54	1.9000000000000001E-15	1
Xtv9	Xetrov90002115|Xetrov90002115|znf462-like	PF13909.2	zf-H2C2_5	308	332	1	25	7.6000000000000004E-4	1
Xtv9	Xetrov90002115|Xetrov90002115|znf462-like	PF13909.2	zf-H2C2_5	630	653	1	24	0.023	1
Xtv9	Xetrov90002115|Xetrov90002115|znf462-like	PF13909.2	zf-H2C2_5	661	683	1	24	2.1000000000000001E-2	1
Xtv9	Xetrov90002115|Xetrov90002115|znf462-like	PF13909.2	zf-H2C2_5	977	999	3	25	0.02	1
Xtv9	Xetrov90002115|Xetrov90002115|znf462-like	PF13909.2	zf-H2C2_5	1057	1081	1	25	2.8999999999999998E-3	1
Xtv9	Xetrov90002115|Xetrov90002115|znf462-like	PF13909.2	zf-H2C2_5	1391	1414	2	25	3.8999999999999998E-3	1
Xtv9	Xetrov90002115|Xetrov90002115|znf462-like	PF13909.2	zf-H2C2_5	1437	1461	1	25	8.8000000000000005E-3	1
Xtv9	Xetrov90002115|Xetrov90002115|znf462-like	PF13909.2	zf-H2C2_5	1492	1516	1	25	1.2999999999999999E-2	1
Xtv9	Xetrov90002115|Xetrov90002115|znf462-like	PF13909.2	zf-H2C2_5	1628	1652	1	25	2.5000000000000001E-2	1
Xtv9	Xetrov90002115|Xetrov90002115|znf462-like	PF13909.2	zf-H2C2_5	1769	1793	1	25	8.8000000000000005E-3	1
Xtv9	Xetrov90002115|Xetrov90002115|znf462-like	PF13909.2	zf-H2C2_5	1806	1829	1	24	4.5999999999999999E-2	1
Xtv9	Xetrov90002115|Xetrov90002115|znf462-like	PF13909.2	zf-H2C2_5	1877	1899	2	24	1.7999999999999999E-2	1
Xtv9	Xetrov90002115|Xetrov90002115|znf462-like	PF13909.2	zf-H2C2_5	2194	2218	1	25	8.5000000000000006E-3	1
Xtv9	Xetrov90002115|Xetrov90002115|znf462-like	PF13909.2	zf-H2C2_5	2252	2276	1	25	0.000018	1
Xtv9	Xetrov90002115|Xetrov90002115|znf462-like	PF13909.2	zf-H2C2_5	2356	2379	2	25	1.1000000000000001E-3	1
Xtv9	Xetrov90002118|Xetrov90002118|klf4	PF13465.2	zf-H2C2_2	534	556	1	21	2.1999999999999999E-5	0
Xtv9	Xetrov90002118|Xetrov90002118|klf4	PF13465.2	zf-H2C2_2	565	589	2	26	6.6000000000000003E-6	0
Xtv9	Xetrov90002122|Xetrov90002122|dmrta1	PF00751.14	DM	119	165	1	47	1.4E-22	1
Xtv9	Xetrov90002182|Xetrov90002182|nfib	PF00859.14	CTF_NFI	453	732	1	292	3.5000000000000003E-104	1
Xtv9	Xetrov90002182|Xetrov90002182|nfib	PF03165.12	MH1	314	415	2	101	6.3999999999999999E-11	1
Xtv9	Xetrov90002216|Xetrov90002216|glis3	PF00096.22	zf-C2H2	845	869	1	23	7.4999999999999997E-3	0
Xtv9	Xetrov90002216|Xetrov90002216|glis3	PF13465.2	zf-H2C2_2	772	798	2	26	5.9000000000000003E-4	0
Xtv9	Xetrov90002216|Xetrov90002216|glis3	PF13465.2	zf-H2C2_2	801	828	1	26	1.0000000000000001E-5	0
Xtv9	Xetrov90002216|Xetrov90002217|glis3	PF00096.22	zf-C2H2	689	713	1	23	0.0066	0
Xtv9	Xetrov90002216|Xetrov90002217|glis3	PF13465.2	zf-H2C2_2	616	642	2	26	5.1999999999999995E-4	0
Xtv9	Xetrov90002216|Xetrov90002217|glis3	PF13465.2	zf-H2C2_2	645	672	1	26	0.0000092	0
Xtv9	Xetrov90002219|Xetrov90002219|rfx3	PF02257.11	RFX_DNA_binding	322	396	4	78	3.6000000000000003E-33	1
Xtv9	Xetrov90002219|Xetrov90002220|rfx3	PF02257.11	RFX_DNA_binding	306	380	4	78	3.6000000000000003E-33	1
Xtv9	Xetrov90002233|Xetrov90002233|dmrt2	PF00751.14	DM	172	218	1	47	5.2000000000000003E-21	1
Xtv9	Xetrov90002234|Xetrov90002234|dmrt3	PF00751.14	DM	122	168	1	47	9.7000000000000003E-23	1
Xtv9	Xetrov90002235|Xetrov90002235|dmrt1	PF00751.14	DM	51	97	1	47	2.2000000000000001E-21	1
Xtv9	Xetrov90002244|Xetrov90002244|foxd4l1.1	PF00250.14	Forkhead	113	200	1	85	1.2E-36	1
Xtv9	Xetrov90002245|Xetrov90002245|foxd4l1.2	PF00250.14	Forkhead	97	184	1	85	2.9000000000000001E-36	1
Xtv9	Xetrov90002260|Xetrov90002260|klf9	PF13465.2	zf-H2C2_2	366	393	1	26	0.0000069	0
Xtv9	Xetrov90002260|Xetrov90002260|klf9	PF13465.2	zf-H2C2_2	397	419	2	24	9.6999999999999995E-8	0
Xtv9	Xetrov90002276|Xetrov90002276|rorb	PF00105.14	zf-C4	9	77	2	70	4.8999999999999998E-33	1
Xtv9	Xetrov90002292|Xetrov90002292|foxb2	PF00250.14	Forkhead	95	182	1	85	4.1000000000000003E-35	1
Xtv9	Xetrov90002340|Xetrov90002340|znf367	PF13465.2	zf-H2C2_2	175	201	1	25	6.6000000000000003E-7	0
Xtv9	Xetrov90002340|Xetrov90002340|znf367	PF13465.2	zf-H2C2_2	206	232	2	26	8.7999999999999998E-5	0
Xtv9	Xetrov90002386|Xetrov90002385|nfil3	PF07716.11	bZIP_2	228	279	1	52	6.2999999999999997E-14	1
Xtv9	Xetrov90002386|Xetrov90002386|nfil3	PF07716.11	bZIP_2	244	295	1	52	6.4000000000000005E-14	1
Xtv9	Xetrov90002400|Xetrov90002400|irf9	PF00605.13	IRF	12	116	1	105	5.0999999999999999E-39	1
Xtv9	Xetrov90002400|Xetrov90002401|irf9	PF00605.13	IRF	12	116	1	105	4.9999999999999998E-39	1
Xtv9	Xetrov90002411|Xetrov90002411|cebpe	PF07716.11	bZIP_2	214	266	2	54	4.4999999999999998E-15	1
Xtv9	Xetrov90002413|Xetrov90002413|homez	PF00046.25	Homeobox	195	237	12	54	0.0023	0
Xtv9	Xetrov90002413|Xetrov90002413|homez	PF00046.25	Homeobox	422	475	3	56	3.1999999999999999E-6	1
Xtv9	Xetrov90002426|Xetrov90002426|	PF13909.2	zf-H2C2_5	116	139	2	25	3.5999999999999999E-3	1
Xtv9	Xetrov90002426|Xetrov90002426|	PF13909.2	zf-H2C2_5	413	434	1	22	0.024	1
Xtv9	Xetrov90002427|Xetrov90002427|zfhx2-like	PF00046.25	Homeobox	856	910	3	57	2.7000000000000001E-15	1
Xtv9	Xetrov90002427|Xetrov90002427|zfhx2-like	PF00046.25	Homeobox	1116	1172	1	57	2.5000000000000001E-14	1
Xtv9	Xetrov90002427|Xetrov90002427|zfhx2-like	PF00046.25	Homeobox	1472	1528	1	57	0.0000000000000017	1
Xtv9	Xetrov90002427|Xetrov90002427|zfhx2-like	PF00096.22	zf-C2H2	424	448	1	23	2.5999999999999999E-3	0
Xtv9	Xetrov90002452|Xetrov90002452|nrl	PF03131.13	bZIP_Maf	192	282	1	91	4.1999999999999998E-33	1
Xtv9	Xetrov90002564|Xetrov90002564|sall2	PF00096.22	zf-C2H2	762	782	3	23	6.4000000000000005E-4	0
Xtv9	Xetrov90002564|Xetrov90002564|sall2	PF13465.2	zf-H2C2_2	489	514	1	26	0.00000013	0
Xtv9	Xetrov90002564|Xetrov90002564|sall2	PF13465.2	zf-H2C2_2	714	739	1	26	3.6999999999999998E-5	0
Xtv9	Xetrov90002564|Xetrov90002564|sall2	PF13465.2	zf-H2C2_2	1085	1110	1	26	3.4000000000000001E-6	0
Xtv9	Xetrov90002564|Xetrov90002565|sall2	PF00096.22	zf-C2H2	762	782	3	23	5.9000000000000003E-4	0
Xtv9	Xetrov90002564|Xetrov90002565|sall2	PF13465.2	zf-H2C2_2	489	514	1	26	1.1999999999999999E-7	0
Xtv9	Xetrov90002564|Xetrov90002565|sall2	PF13465.2	zf-H2C2_2	714	739	1	26	0.000034	0
Xtv9	Xetrov90002568|Xetrov90002567|tox4	PF00505.15	HMG_box	239	307	1	69	4.7999999999999997E-17	1
Xtv9	Xetrov90002568|Xetrov90002568|tox4	PF00505.15	HMG_box	280	348	1	69	4.9999999999999999E-17	1
Xtv9	Xetrov90002590|Xetrov90002590|nfatc4	PF00554.18	RHD_DNA_bind	399	558	1	169	9.4000000000000006E-21	1
Xtv9	Xetrov90002640|Xetrov90002640|znf219	PF00096.22	zf-C2H2	420	442	1	23	8.4000000000000003E-4	0
Xtv9	Xetrov90002640|Xetrov90002640|znf219	PF13465.2	zf-H2C2_2	621	644	1	24	5.5000000000000003E-8	0
Xtv9	Xetrov90002701|Xetrov90002701|tbx3	PF00907.18	T-box	342	522	1	178	1.4000000000000001E-78	1
Xtv9	Xetrov90002704|Xetrov90002703|tbx5	PF00907.18	T-box	61	241	2	177	1.7000000000000001E-78	1
Xtv9	Xetrov90002704|Xetrov90002704|tbx5	PF00907.18	T-box	57	237	2	177	2.9000000000000001E-78	1
Xtv9	Xetrov90002706|Xetrov90002706|lhx5	PF00046.25	Homeobox	360	416	1	57	4.3999999999999997E-19	1
Xtv9	Xetrov90002768|Xetrov90002768|LOC100145473	PF05485.8	THAP	3	95	1	75	9.4999999999999999E-14	1
Xtv9	Xetrov90002781|Xetrov90002781|foxn4	PF00250.14	Forkhead	410	498	1	85	4.0999999999999998E-32	1
Xtv9	Xetrov90002879|Xetrov90002879|hnf1a	PF00046.25	Homeobox	426	499	1	53	0.000014	1
Xtv9	Xetrov90002885|Xetrov90002884|patz1	PF00096.22	zf-C2H2	719	742	1	23	1.1000000000000001E-3	0
Xtv9	Xetrov90002885|Xetrov90002884|patz1	PF13465.2	zf-H2C2_2	675	700	1	26	2.3999999999999999E-6	0
Xtv9	Xetrov90002885|Xetrov90002885|patz1	PF00096.22	zf-C2H2	719	742	1	23	1.1000000000000001E-3	0
Xtv9	Xetrov90002885|Xetrov90002885|patz1	PF13465.2	zf-H2C2_2	675	700	1	26	2.3999999999999999E-6	0
Xtv9	Xetrov90002928|Xetrov90002927|vegt	PF00907.18	T-box	40	219	2	178	3.3E-75	1
Xtv9	Xetrov90002928|Xetrov90002928|vegt	PF00907.18	T-box	86	265	2	178	3.6E-75	1
Xtv9	Xetrov90002973|Xetrov90002973|gsc2	PF00046.25	Homeobox	122	178	1	57	8.5000000000000001E-22	1
Xtv9	Xetrov90002983|Xetrov90002983|hic2	PF00096.22	zf-C2H2	503	525	1	23	1.5999999999999999E-5	1
Xtv9	Xetrov90002983|Xetrov90002983|hic2	PF13465.2	zf-H2C2_2	546	569	2	25	7.4999999999999997E-8	0
Xtv9	Xetrov90003011|Xetrov90003011|tbx1	PF00907.18	T-box	297	482	1	178	2.4999999999999999E-76	1
Xtv9	Xetrov90003041|Xetrov90003041|ep400	PF00249.27	Myb_DNA-binding	2301	2357	8	46	0.01	0
Xtv9	Xetrov90003076|Xetrov90003076|ncor2	PF00249.27	Myb_DNA-binding	597	640	3	47	3.9999999999999998E-11	1
Xtv9	Xetrov90003076|Xetrov90003077|ncor2	PF00249.27	Myb_DNA-binding	597	640	3	47	3.9000000000000001E-11	1
Xtv9	Xetrov90003131|Xetrov90003131|mlxip	PF00010.22	HLH	710	760	1	55	1.3000000000000001E-8	1
Xtv9	Xetrov90003131|Xetrov90003132|mlxip	PF00010.22	HLH	707	744	1	32	0.0018	0
Xtv9	Xetrov90003176|Xetrov90003175|cux2	PF00046.25	Homeobox	1189	1245	1	57	8.7000000000000003E-13	1
Xtv9	Xetrov90003176|Xetrov90003175|cux2	PF02376.11	CUT	568	640	2	73	2.7999999999999997E-23	1
Xtv9	Xetrov90003176|Xetrov90003175|cux2	PF02376.11	CUT	915	983	3	70	2.6999999999999998E-23	1
Xtv9	Xetrov90003176|Xetrov90003175|cux2	PF02376.11	CUT	1065	1137	3	74	8.5999999999999995E-25	1
Xtv9	Xetrov90003176|Xetrov90003176|cux2	PF00046.25	Homeobox	1214	1270	1	57	8.7000000000000003E-13	1
Xtv9	Xetrov90003176|Xetrov90003176|cux2	PF02376.11	CUT	593	665	2	73	2.7999999999999997E-23	1
Xtv9	Xetrov90003176|Xetrov90003176|cux2	PF02376.11	CUT	940	1008	3	70	2.6999999999999998E-23	1
Xtv9	Xetrov90003176|Xetrov90003176|cux2	PF02376.11	CUT	1090	1162	3	74	8.6999999999999992E-25	1
Xtv9	Xetrov90003227|Xetrov90003227|xbp1	PF00170.17	bZIP_1	89	148	4	63	1.4000000000000001E-10	1
Xtv9	Xetrov90003289|Xetrov90003289|prdm6	PF00096.22	zf-C2H2	669	691	1	23	7.3999999999999996E-5	0
Xtv9	Xetrov90003289|Xetrov90003289|prdm6	PF13465.2	zf-H2C2_2	712	735	2	25	4.1999999999999999E-8	0
Xtv9	Xetrov90003297|Xetrov90003297|LOC100494841-like	PF13913.2	zf-C2HC_2	79	98	5	24	0.00000018	1
Xtv9	Xetrov90003297|Xetrov90003297|LOC100494841-like	PF13913.2	zf-C2HC_2	143	167	1	25	3.2000000000000001E-9	1
Xtv9	Xetrov90003297|Xetrov90003297|LOC100494841-like	PF13913.2	zf-C2HC_2	208	230	2	24	1.7999999999999999E-8	1
Xtv9	Xetrov90003297|Xetrov90003297|LOC100494841-like	PF13913.2	zf-C2HC_2	277	301	1	25	3.7999999999999998E-10	1
Xtv9	Xetrov90003297|Xetrov90003297|LOC100494841-like	PF13913.2	zf-C2HC_2	336	359	1	24	0.000000037	1
Xtv9	Xetrov90003297|Xetrov90003297|LOC100494841-like	PF13913.2	zf-C2HC_2	409	433	1	25	0.00000000051	1
Xtv9	Xetrov90003379|Xetrov90003379|foxd1	PF00250.14	Forkhead	129	216	1	85	1.4000000000000001E-37	1
Xtv9	Xetrov90003384|Xetrov90003384|znf366	PF00096.22	zf-C2H2	243	264	2	23	3.1000000000000001E-5	0
Xtv9	Xetrov90003384|Xetrov90003384|znf366	PF00096.22	zf-C2H2	382	404	1	23	0.000028	1
Xtv9	Xetrov90003384|Xetrov90003384|znf366	PF13465.2	zf-H2C2_2	287	309	4	26	0.0014	0
Xtv9	Xetrov90003384|Xetrov90003384|znf366	PF13465.2	zf-H2C2_2	312	337	1	26	4.8999999999999998E-5	0
Xtv9	Xetrov90003384|Xetrov90003384|znf366	PF13465.2	zf-H2C2_2	424	448	1	25	8.5000000000000006E-3	0
Xtv9	Xetrov90003384|Xetrov90003384|znf366	PF13465.2	zf-H2C2_2	452	476	1	25	2.3999999999999998E-3	0
Xtv9	Xetrov90003384|Xetrov90003384|znf366	PF13465.2	zf-H2C2_2	481	504	2	25	1.9000000000000001E-5	0
Xtv9	Xetrov90003448|Xetrov90003448|mef2c	PF00319.14	SRF-TF	10	57	1	48	5.7999999999999997E-24	1
Xtv9	Xetrov90003458|Xetrov90003458|nr2f1	PF00105.14	zf-C4	471	539	2	70	8.5000000000000007E-31	1
Xtv9	Xetrov90003560|Xetrov90003560|gpbp1	PF15337.2	Vasculin	583	669	3	98	1.9E-28	1
Xtv9	Xetrov90003561|Xetrov90003561|mier3	PF00249.27	Myb_DNA-binding	282	325	4	47	0.000018	1
Xtv9	Xetrov90003600|Xetrov90003600|isl1	PF00046.25	Homeobox	244	299	2	57	0.00000000000002	1
Xtv9	Xetrov90003614|Xetrov90003614|znf131	PF13465.2	zf-H2C2_2	309	333	1	25	0.0000027	0
Xtv9	Xetrov90003696|Xetrov90003696|sub1	PF02229.12	PC4	88	139	1	51	1.3E-22	1
Xtv9	Xetrov90003714|Xetrov90003714|rax	PF00046.25	Homeobox	286	342	1	57	2.1999999999999999E-23	1
Xtv9	Xetrov90003717|Xetrov90003717|znf532	PF13465.2	zf-H2C2_2	1087	1111	4	26	6.7000000000000002E-3	0
Xtv9	Xetrov90003717|Xetrov90003717|znf532	PF16622.1	zf-C2H2_11	1245	1273	1	29	2.1000000000000001E-16	1
Xtv9	Xetrov90003734|Xetrov90003734|onecut2	PF00046.25	Homeobox	396	449	1	54	2.5000000000000001E-9	1
Xtv9	Xetrov90003734|Xetrov90003734|onecut2	PF02376.11	CUT	290	364	3	77	1.9E-31	1
Xtv9	Xetrov90003739|Xetrov90003739|tcf4	PF00010.22	HLH	604	657	1	55	1.6999999999999999E-11	1
Xtv9	Xetrov90003776|Xetrov90003776|smad4.1	PF03165.12	MH1	105	205	2	103	1.5000000000000001E-39	1
Xtv9	Xetrov90003783|Xetrov90003783|smad7-like	PF03165.12	MH1	288	386	2	103	4.3999999999999999E-28	1
Xtv9	Xetrov90003792|Xetrov90003792|zbtb7c	PF13465.2	zf-H2C2_2	362	384	4	26	3.2000000000000001E-7	0
Xtv9	Xetrov90003792|Xetrov90003792|zbtb7c	PF13465.2	zf-H2C2_2	388	412	2	26	7.6000000000000003E-7	0
Xtv9	Xetrov90003792|Xetrov90003792|zbtb7c	PF13465.2	zf-H2C2_2	415	440	1	26	0.000000068	0
Xtv9	Xetrov90003794|Xetrov90003793|smad2	PF03165.12	MH1	95	195	1	103	1.5000000000000001E-44	1
Xtv9	Xetrov90003794|Xetrov90003794|smad2	PF03165.12	MH1	183	283	1	103	1.6E-44	1
Xtv9	Xetrov90003873|Xetrov90003873|zbtb20	PF00096.22	zf-C2H2	622	644	1	23	1.1999999999999999E-6	1
Xtv9	Xetrov90003873|Xetrov90003873|zbtb20	PF00096.22	zf-C2H2	650	672	1	23	0.0023	0
Xtv9	Xetrov90003873|Xetrov90003873|zbtb20	PF00096.22	zf-C2H2	792	814	1	23	4.8999999999999998E-3	0
Xtv9	Xetrov90003873|Xetrov90003873|zbtb20	PF13465.2	zf-H2C2_2	561	576	11	25	4.4000000000000003E-3	0
Xtv9	Xetrov90003873|Xetrov90003873|zbtb20	PF13465.2	zf-H2C2_2	580	603	1	24	2.0999999999999999E-5	0
Xtv9	Xetrov90003886|Xetrov90003886|pou2f1	PF00046.25	Homeobox	489	545	1	57	6.7000000000000004E-17	1
Xtv9	Xetrov90003886|Xetrov90003886|pou2f1	PF00157.13	Pou	389	458	2	71	5.8999999999999996E-37	1
Xtv9	Xetrov90003886|Xetrov90003887|pou2f1	PF00046.25	Homeobox	449	505	1	57	6.3000000000000001E-17	1
Xtv9	Xetrov90003886|Xetrov90003887|pou2f1	PF00157.13	Pou	349	418	2	71	5.6000000000000002E-37	1
Xtv9	Xetrov90003886|Xetrov90003888|pou2f1	PF00046.25	Homeobox	487	543	1	57	6.6E-17	1
Xtv9	Xetrov90003886|Xetrov90003888|pou2f1	PF00157.13	Pou	389	459	2	72	9.4E-38	1
Xtv9	Xetrov90003886|Xetrov90003889|pou2f1	PF00046.25	Homeobox	447	503	1	57	6.3000000000000001E-17	1
Xtv9	Xetrov90003886|Xetrov90003889|pou2f1	PF00157.13	Pou	349	419	2	72	9.0000000000000002E-38	1
Xtv9	Xetrov90003966|Xetrov90003965|zbtb21	PF13465.2	zf-H2C2_2	531	557	1	26	9.7999999999999997E-5	0
Xtv9	Xetrov90003966|Xetrov90003966|zbtb21	PF13465.2	zf-H2C2_2	531	557	1	26	0.0001	0
Xtv9	Xetrov90003970|Xetrov90003969|prdm15	PF00096.22	zf-C2H2	384	406	1	23	0.000029	1
Xtv9	Xetrov90003970|Xetrov90003969|prdm15	PF00096.22	zf-C2H2	411	434	1	23	6.1999999999999998E-3	0
Xtv9	Xetrov90003970|Xetrov90003969|prdm15	PF00096.22	zf-C2H2	702	724	1	23	0.0043	0
Xtv9	Xetrov90003970|Xetrov90003969|prdm15	PF00096.22	zf-C2H2	732	752	3	23	1.5999999999999999E-5	1
Xtv9	Xetrov90003970|Xetrov90003969|prdm15	PF00096.22	zf-C2H2	843	865	2	23	0.0038	0
Xtv9	Xetrov90003970|Xetrov90003969|prdm15	PF13465.2	zf-H2C2_2	486	509	1	25	1.2999999999999999E-3	0
Xtv9	Xetrov90003970|Xetrov90003969|prdm15	PF13465.2	zf-H2C2_2	772	796	1	25	0.00029	0
Xtv9	Xetrov90003970|Xetrov90003969|prdm15	PF13465.2	zf-H2C2_2	801	824	2	25	2.7999999999999998E-4	0
Xtv9	Xetrov90003970|Xetrov90003970|prdm15	PF00096.22	zf-C2H2	384	406	1	23	0.000029	1
Xtv9	Xetrov90003970|Xetrov90003970|prdm15	PF00096.22	zf-C2H2	411	434	1	23	6.4000000000000003E-3	0
Xtv9	Xetrov90003970|Xetrov90003970|prdm15	PF00096.22	zf-C2H2	702	724	1	23	4.4000000000000003E-3	0
Xtv9	Xetrov90003970|Xetrov90003970|prdm15	PF00096.22	zf-C2H2	732	752	3	23	1.5999999999999999E-5	1
Xtv9	Xetrov90003970|Xetrov90003970|prdm15	PF00096.22	zf-C2H2	843	865	2	23	3.8999999999999998E-3	0
Xtv9	Xetrov90003970|Xetrov90003970|prdm15	PF13465.2	zf-H2C2_2	486	509	1	25	0.0014	0
Xtv9	Xetrov90003970|Xetrov90003970|prdm15	PF13465.2	zf-H2C2_2	772	796	1	25	2.9999999999999997E-4	0
Xtv9	Xetrov90003970|Xetrov90003970|prdm15	PF13465.2	zf-H2C2_2	801	824	2	25	0.00029	0
Xtv9	Xetrov90004014|Xetrov90004014|ets2	PF00178.18	Ets	438	517	1	81	1.6000000000000001E-36	1
Xtv9	Xetrov90004016|Xetrov90004016|erg	PF00178.18	Ets	420	498	1	80	1.4999999999999999E-35	1
Xtv9	Xetrov90004040|Xetrov90004040|LOC101730243	PF00170.17	bZIP_1	73	112	22	61	5.9000000000000003E-4	0
Xtv9	Xetrov90004042|Xetrov90004042|	PF00170.17	bZIP_1	64	103	22	61	0.00058	0
Xtv9	Xetrov90004050|Xetrov90004050|runx1	PF00853.15	Runt	52	180	2	130	4.2000000000000002E-72	1
Xtv9	Xetrov90004078|Xetrov90004078|olig1	PF00010.22	HLH	87	144	2	54	0.0000000000038	1
Xtv9	Xetrov90004079|Xetrov90004079|olig2	PF00010.22	HLH	93	145	2	54	1.1000000000000001E-11	1
Xtv9	Xetrov90004109|Xetrov90004109|bach1	PF03131.13	bZIP_Maf	535	614	3	80	0.000000000014	1
Xtv9	Xetrov90004130|Xetrov90004130|gabpa	PF00178.18	Ets	379	458	1	81	8.1000000000000002E-33	1
Xtv9	Xetrov90004168|Xetrov90004168|pou1f1	PF00046.25	Homeobox	280	336	1	57	1.6000000000000001E-17	1
Xtv9	Xetrov90004168|Xetrov90004168|pou1f1	PF00157.13	Pou	194	263	3	72	7.3E-34	1
Xtv9	Xetrov90004233|Xetrov90004233|bhlha9	PF00010.22	HLH	48	99	1	54	1.3999999999999999E-9	1
Xtv9	Xetrov90004290|Xetrov90004290|foxn1	PF00250.14	Forkhead	275	363	1	85	5.7000000000000004E-32	1
Xtv9	Xetrov90004300|Xetrov90004300|sebox	PF00046.25	Homeobox	56	108	1	55	8.5000000000000004E-14	1
Xtv9	Xetrov90004307|Xetrov90004307|hic1	PF00096.22	zf-C2H2	469	491	1	23	6.1999999999999999E-6	1
Xtv9	Xetrov90004307|Xetrov90004307|hic1	PF13465.2	zf-H2C2_2	512	535	2	25	1.1000000000000001E-7	0
Xtv9	Xetrov90004361|Xetrov90004359|ncor1	PF00249.27	Myb_DNA-binding	561	601	3	44	5.1000000000000004E-4	0
Xtv9	Xetrov90004361|Xetrov90004359|ncor1	PF00249.27	Myb_DNA-binding	766	794	18	47	3.4000000000000001E-6	1
Xtv9	Xetrov90004361|Xetrov90004360|ncor1	PF00249.27	Myb_DNA-binding	556	596	3	44	5.1000000000000004E-4	0
Xtv9	Xetrov90004361|Xetrov90004360|ncor1	PF00249.27	Myb_DNA-binding	761	789	18	47	3.4000000000000001E-6	1
Xtv9	Xetrov90004361|Xetrov90004361|ncor1	PF00249.27	Myb_DNA-binding	561	601	3	44	5.1999999999999995E-4	0
Xtv9	Xetrov90004361|Xetrov90004361|ncor1	PF00249.27	Myb_DNA-binding	766	794	18	47	3.4999999999999999E-6	1
Xtv9	Xetrov90004361|Xetrov90004362|ncor1	PF00249.27	Myb_DNA-binding	556	596	3	44	5.1999999999999995E-4	0
Xtv9	Xetrov90004361|Xetrov90004362|ncor1	PF00249.27	Myb_DNA-binding	761	789	18	47	3.4000000000000001E-6	1
Xtv9	Xetrov90004361|Xetrov90004363|ncor1	PF00249.27	Myb_DNA-binding	556	596	3	44	5.1999999999999995E-4	0
Xtv9	Xetrov90004361|Xetrov90004363|ncor1	PF00249.27	Myb_DNA-binding	761	789	18	47	3.4000000000000001E-6	1
Xtv9	Xetrov90004361|Xetrov90004364|ncor1	PF00249.27	Myb_DNA-binding	561	601	3	44	5.1999999999999995E-4	0
Xtv9	Xetrov90004361|Xetrov90004364|ncor1	PF00249.27	Myb_DNA-binding	766	794	18	47	3.4999999999999999E-6	1
Xtv9	Xetrov90004361|Xetrov90004365|ncor1	PF00249.27	Myb_DNA-binding	561	601	3	44	5.1000000000000004E-4	0
Xtv9	Xetrov90004361|Xetrov90004365|ncor1	PF00249.27	Myb_DNA-binding	766	794	18	47	3.4000000000000001E-6	1
Xtv9	Xetrov90004361|Xetrov90004366|ncor1	PF00249.27	Myb_DNA-binding	556	596	3	44	5.1000000000000004E-4	0
Xtv9	Xetrov90004361|Xetrov90004366|ncor1	PF00249.27	Myb_DNA-binding	761	789	18	47	3.4000000000000001E-6	1
Xtv9	Xetrov90004430|Xetrov90004430|LOC100495088-like	PF02892.11	zf-BED	23	72	1	44	2.9000000000000003E-14	1
Xtv9	Xetrov90004432|Xetrov90004432|LOC733978-like	PF02892.11	zf-BED	23	72	1	44	2.9000000000000003E-14	1
Xtv9	Xetrov90004449|Xetrov90004449|arx	PF00046.25	Homeobox	323	379	1	57	1.7E-24	1
Xtv9	Xetrov90004487|Xetrov90004487|LOC100485482	PF00447.13	HSF_DNA-bind	218	325	1	89	5.2000000000000001E-18	1
Xtv9	Xetrov90004507|Xetrov90004507|hsf5	PF00447.13	HSF_DNA-bind	218	325	1	89	2.1E-18	1
Xtv9	Xetrov90004514|Xetrov90004514|zfx	PF00096.22	zf-C2H2	449	471	1	23	0.00011	0
Xtv9	Xetrov90004514|Xetrov90004514|zfx	PF13465.2	zf-H2C2_2	590	611	2	23	1.4000000000000001E-7	0
Xtv9	Xetrov90004514|Xetrov90004514|zfx	PF13465.2	zf-H2C2_2	617	642	1	25	0.000063	0
Xtv9	Xetrov90004514|Xetrov90004514|zfx	PF13465.2	zf-H2C2_2	674	699	1	25	0.00029	0
Xtv9	Xetrov90004514|Xetrov90004514|zfx	PF13465.2	zf-H2C2_2	732	756	2	25	1.1000000000000001E-3	0
Xtv9	Xetrov90004514|Xetrov90004514|zfx	PF13465.2	zf-H2C2_2	761	782	2	23	2.0000000000000002E-5	0
Xtv9	Xetrov90004514|Xetrov90004514|zfx	PF13465.2	zf-H2C2_2	789	813	2	25	3.8999999999999998E-3	0
Xtv9	Xetrov90004514|Xetrov90004514|zfx	PF13909.2	zf-H2C2_5	480	502	1	23	4.0000000000000001E-2	1
Xtv9	Xetrov90004514|Xetrov90004514|zfx	PF13909.2	zf-H2C2_5	546	569	1	24	1.1000000000000001E-3	1
Xtv9	Xetrov90004589|Xetrov90004589|cux1	PF00046.25	Homeobox	1063	1119	1	57	5.3000000000000001E-15	1
Xtv9	Xetrov90004589|Xetrov90004589|cux1	PF02376.11	CUT	374	445	3	73	8.2999999999999993E-24	1
Xtv9	Xetrov90004589|Xetrov90004589|cux1	PF02376.11	CUT	760	828	3	70	2.4E-23	1
Xtv9	Xetrov90004589|Xetrov90004589|cux1	PF02376.11	CUT	942	1015	3	75	9.9999999999999992E-25	1
Xtv9	Xetrov90004608|Xetrov90004608|sgsm2	PF02892.11	zf-BED	266	292	1	29	2.3999999999999998E-3	0
Xtv9	Xetrov90004610|Xetrov90004609|mnt	PF00010.22	HLH	517	555	13	54	9.5000000000000001E-7	1
Xtv9	Xetrov90004610|Xetrov90004610|mnt	PF00010.22	HLH	520	569	2	54	1.4000000000000001E-12	1
Xtv9	Xetrov90004709|Xetrov90004709|hnf1b	PF00046.25	Homeobox	281	354	1	53	7.4000000000000003E-6	1
Xtv9	Xetrov90004729|Xetrov90004729|kdm5b	PF01388.17	ARID	120	203	2	87	1.7999999999999999E-16	1
Xtv9	Xetrov90004734|Xetrov90004734|lhx1	PF00046.25	Homeobox	393	449	1	57	4.3999999999999997E-19	1
Xtv9	Xetrov90004738|Xetrov90004738|tada2a	PF00249.27	Myb_DNA-binding	91	134	3	46	2.2000000000000002E-11	1
Xtv9	Xetrov90004742|Xetrov90004742|vezf1	PF13465.2	zf-H2C2_2	289	314	1	26	5.1000000000000003E-6	0
Xtv9	Xetrov90004742|Xetrov90004742|vezf1	PF13465.2	zf-H2C2_2	319	344	3	26	1.6999999999999999E-3	0
Xtv9	Xetrov90004787|Xetrov90004786|lin28a	PF00313.18	CSD	125	195	2	65	8.6000000000000005E-17	1
Xtv9	Xetrov90004787|Xetrov90004787|lin28a	PF00313.18	CSD	92	162	2	65	7.7999999999999998E-17	1
Xtv9	Xetrov90004787|Xetrov90004788|lin28a	PF00313.18	CSD	106	176	2	65	8.0999999999999997E-17	1
Xtv9	Xetrov90004792|Xetrov90004792|arid1a	PF01388.17	ARID	991	1073	4	87	0.000000000000034	1
Xtv9	Xetrov90004815|Xetrov90004815|id3	PF00010.22	HLH	111	149	15	55	5.3000000000000003E-9	1
Xtv9	Xetrov90004823|Xetrov90004821|gmeb1	PF01342.17	SAND	105	176	5	76	5.5999999999999994E-23	1
Xtv9	Xetrov90004823|Xetrov90004822|gmeb1	PF01342.17	SAND	160	231	5	76	5.8999999999999996E-23	1
Xtv9	Xetrov90004823|Xetrov90004823|gmeb1	PF01342.17	SAND	91	162	5	76	2.5000000000000001E-23	1
Xtv9	Xetrov90004837|Xetrov90004837|foxo6	PF00250.14	Forkhead	57	105	3	47	2.6000000000000001E-11	1
Xtv9	Xetrov90004840|Xetrov90004840|hivep3	PF13465.2	zf-H2C2_2	181	205	2	26	0.00000018	0
Xtv9	Xetrov90004840|Xetrov90004840|hivep3	PF13465.2	zf-H2C2_2	1565	1589	2	26	0.000029	0
Xtv9	Xetrov90004864|Xetrov90004864|pou3f1	PF00046.25	Homeobox	287	327	1	41	0.0018	0
Xtv9	Xetrov90004864|Xetrov90004864|pou3f1	PF00157.13	Pou	199	268	3	72	7.5999999999999999E-38	1
Xtv9	Xetrov90004885|Xetrov90004885|grhl3	PF04516.11	CP2	269	485	4	229	1.2E-85	1
Xtv9	Xetrov90004891|Xetrov90004890|zbtb8b	PF13465.2	zf-H2C2_2	365	389	2	26	3.3000000000000002E-9	0
Xtv9	Xetrov90004891|Xetrov90004891|zbtb8b	PF13465.2	zf-H2C2_2	366	390	2	26	3.3000000000000002E-9	0
Xtv9	Xetrov90004913|Xetrov90004912|tfap2e	PF03299.10	TF_AP-2	313	450	1	139	4.0999999999999999E-65	1
Xtv9	Xetrov90004913|Xetrov90004913|tfap2e	PF03299.10	TF_AP-2	313	511	1	200	2.2000000000000001E-89	1
Xtv9	Xetrov90004938|Xetrov90004938|l3mbtl3	PF01530.14	zf-C2HC	538	567	1	29	1.3000000000000001E-9	1
Xtv9	Xetrov90004948|Xetrov90004948|mtf1	PF00096.22	zf-C2H2	305	329	1	23	2.5000000000000001E-4	0
Xtv9	Xetrov90004948|Xetrov90004948|mtf1	PF13465.2	zf-H2C2_2	351	378	1	26	5.7000000000000005E-7	0
Xtv9	Xetrov90004948|Xetrov90004948|mtf1	PF13465.2	zf-H2C2_2	410	436	1	25	1.1999999999999999E-7	0
Xtv9	Xetrov90004948|Xetrov90004948|mtf1	PF13465.2	zf-H2C2_2	440	467	1	26	2.0999999999999999E-5	0
Xtv9	Xetrov90004971|Xetrov90004971|sox13	PF00505.15	HMG_box	467	535	1	69	3.1999999999999999E-22	1
Xtv9	Xetrov90004983|Xetrov90004983|spdef	PF00178.18	Ets	418	500	1	81	5.8999999999999999E-33	1
Xtv9	Xetrov90004995|Xetrov90004995|tulp1	PF01167.14	Tub	268	505	1	218	4.3000000000000003E-84	1
Xtv9	Xetrov90005029|Xetrov90005029|tfeb	PF00010.22	HLH	279	333	1	55	2.6E-17	1
Xtv9	Xetrov90005031|Xetrov90005030|foxp4	PF00250.14	Forkhead	598	673	1	78	2.5000000000000001E-27	1
Xtv9	Xetrov90005031|Xetrov90005031|foxp4	PF00250.14	Forkhead	600	675	1	78	2.5000000000000001E-27	1
Xtv9	Xetrov90005034|Xetrov90005034|nfya	PF02045.11	CBFB_NFYA	267	324	1	56	3.0999999999999999E-25	1
Xtv9	Xetrov90005034|Xetrov90005035|nfya	PF02045.11	CBFB_NFYA	267	322	1	56	9.6000000000000001E-27	1
Xtv9	Xetrov90005072|Xetrov90005072|elf3	PF00178.18	Ets	285	365	1	80	1.0000000000000001E-30	1
Xtv9	Xetrov90005084|Xetrov90005084|elk4	PF00178.18	Ets	33	111	2	81	3.1000000000000001E-35	1
Xtv9	Xetrov90005085|Xetrov90005085|klf15.2	PF13465.2	zf-H2C2_2	297	322	1	24	7.8999999999999996E-5	0
Xtv9	Xetrov90005085|Xetrov90005085|klf15.2	PF13465.2	zf-H2C2_2	328	351	2	25	2.9999999999999997E-8	0
Xtv9	Xetrov90005125|Xetrov90005125|LOC101732226-like	PF13465.2	zf-H2C2_2	284	305	3	24	1.1000000000000001E-6	0
Xtv9	Xetrov90005125|Xetrov90005125|LOC101732226-like	PF13465.2	zf-H2C2_2	313	334	4	25	2.3999999999999998E-7	0
Xtv9	Xetrov90005125|Xetrov90005125|LOC101732226-like	PF13465.2	zf-H2C2_2	338	363	1	26	7.1999999999999999E-7	0
Xtv9	Xetrov90005125|Xetrov90005125|LOC101732226-like	PF13465.2	zf-H2C2_2	366	389	1	24	0.00000031	0
Xtv9	Xetrov90005131|Xetrov90005131|nr1h5	PF00105.14	zf-C4	163	229	2	68	9.9000000000000003E-29	1
Xtv9	Xetrov90005135|Xetrov90005134|csde1	PF00313.18	CSD	187	249	2	65	0.000000000000013	1
Xtv9	Xetrov90005135|Xetrov90005134|csde1	PF00313.18	CSD	347	407	1	64	1.4000000000000001E-16	1
Xtv9	Xetrov90005135|Xetrov90005134|csde1	PF00313.18	CSD	634	695	2	65	6.1999999999999998E-15	1
Xtv9	Xetrov90005135|Xetrov90005134|csde1	PF00313.18	CSD	837	899	2	65	2.9000000000000003E-14	1
Xtv9	Xetrov90005135|Xetrov90005135|csde1	PF00313.18	CSD	187	249	2	65	0.000000000000014	1
Xtv9	Xetrov90005135|Xetrov90005135|csde1	PF00313.18	CSD	347	407	1	64	1.4000000000000001E-16	1
Xtv9	Xetrov90005135|Xetrov90005135|csde1	PF00313.18	CSD	512	572	3	64	2.9000000000000002E-8	1
Xtv9	Xetrov90005135|Xetrov90005135|csde1	PF00313.18	CSD	681	742	2	65	6.4999999999999999E-15	1
Xtv9	Xetrov90005135|Xetrov90005135|csde1	PF00313.18	CSD	884	946	2	65	2.9999999999999998E-14	1
Xtv9	Xetrov90005155|Xetrov90005154|myog	PF00010.22	HLH	106	157	1	55	9.9999999999999994E-12	1
Xtv9	Xetrov90005155|Xetrov90005154|myog	PF01586.12	Basic	15	105	1	83	7.8000000000000003E-31	1
Xtv9	Xetrov90005155|Xetrov90005155|myog	PF00010.22	HLH	106	157	1	55	9.0999999999999996E-12	1
Xtv9	Xetrov90005155|Xetrov90005155|myog	PF01586.12	Basic	15	105	1	83	6.8000000000000002E-31	1
Xtv9	Xetrov90005276|Xetrov90005276|yod1	PF12756.3	zf-C2H2_2	271	343	29	97	9.1000000000000004E-3	0
Xtv9	Xetrov90005309|Xetrov90005308|ppard	PF00105.14	zf-C4	135	201	2	69	1.7999999999999999E-27	1
Xtv9	Xetrov90005309|Xetrov90005309|ppard	PF00105.14	zf-C4	135	201	2	69	2.0000000000000001E-27	1
Xtv9	Xetrov90005309|Xetrov90005310|ppard	PF00105.14	zf-C4	126	192	2	69	1.9E-27	1
Xtv9	Xetrov90005309|Xetrov90005311|ppard	PF00105.14	zf-C4	126	192	2	69	1.6999999999999999E-27	1
Xtv9	Xetrov90005363|Xetrov90005363|snapc4	PF00249.27	Myb_DNA-binding	396	439	1	44	6.5000000000000001E-14	1
Xtv9	Xetrov90005363|Xetrov90005363|snapc4	PF00249.27	Myb_DNA-binding	448	491	1	44	1.1999999999999999E-12	1
Xtv9	Xetrov90005363|Xetrov90005363|snapc4	PF13921.2	Myb_DNA-bind_6	292	352	1	60	1.1000000000000001E-11	1
Xtv9	Xetrov90005375|Xetrov90005375|olig4	PF00010.22	HLH	89	140	3	54	4.6999999999999998E-12	1
Xtv9	Xetrov90005443|Xetrov90005443|runx3	PF00853.15	Runt	48	176	2	130	5.2999999999999996E-72	1
Xtv9	Xetrov90005464|Xetrov90005464|zbtb8a.1	PF13465.2	zf-H2C2_2	354	379	1	26	1.0999999999999999E-8	0
Xtv9	Xetrov90005465|Xetrov90005465|zbtb8a.2	PF13465.2	zf-H2C2_2	342	367	1	26	2.2999999999999999E-7	0
Xtv9	Xetrov90005485|Xetrov90005485|mycl	PF00010.22	HLH	291	342	1	54	6.1000000000000005E-14	1
Xtv9	Xetrov90005515|Xetrov90005515|tbx4	PF00907.18	T-box	1	164	19	177	2.2E-69	1
Xtv9	Xetrov90005516|Xetrov90005516|tbx2	PF00907.18	T-box	354	534	1	178	6.5999999999999999E-80	1
Xtv9	Xetrov90005516|Xetrov90005517|tbx2	PF00907.18	T-box	217	329	1	113	6.7000000000000001E-46	1
Xtv9	Xetrov90005516|Xetrov90005517|tbx2	PF00907.18	T-box	332	348	162	178	5.1000000000000004E-3	0
Xtv9	Xetrov90005632|Xetrov90005632|thap2	PF05485.8	THAP	23	99	1	74	4.0999999999999998E-18	1
Xtv9	Xetrov90005657|Xetrov90005657|gtf2i	PF02946.10	GTF2I	21	95	1	75	5.5999999999999998E-30	1
Xtv9	Xetrov90005657|Xetrov90005657|gtf2i	PF02946.10	GTF2I	126	200	1	75	1.6000000000000001E-29	1
Xtv9	Xetrov90005657|Xetrov90005657|gtf2i	PF02946.10	GTF2I	281	355	1	75	2.1000000000000002E-30	1
Xtv9	Xetrov90005657|Xetrov90005657|gtf2i	PF02946.10	GTF2I	414	488	1	75	3.2000000000000001E-25	1
Xtv9	Xetrov90005662|Xetrov90005662|gtf2ird1-like	PF02946.10	GTF2I	229	302	1	74	2.1000000000000001E-28	1
Xtv9	Xetrov90005662|Xetrov90005662|gtf2ird1-like	PF02946.10	GTF2I	450	523	1	74	1.1E-29	1
Xtv9	Xetrov90005662|Xetrov90005662|gtf2ird1-like	PF02946.10	GTF2I	662	736	1	75	9.3999999999999997E-31	1
Xtv9	Xetrov90005662|Xetrov90005662|gtf2ird1-like	PF02946.10	GTF2I	792	866	1	75	2.0999999999999999E-29	1
Xtv9	Xetrov90005662|Xetrov90005662|gtf2ird1-like	PF02946.10	GTF2I	889	962	1	74	1.2E-29	1
Xtv9	Xetrov90005704|Xetrov90005704|	PF00505.15	HMG_box	255	309	2	56	5.1999999999999997E-12	1
Xtv9	Xetrov90005735|Xetrov90005735|zbtb11	PF00096.22	zf-C2H2	538	560	1	23	7.4000000000000003E-3	0
Xtv9	Xetrov90005735|Xetrov90005735|zbtb11	PF13465.2	zf-H2C2_2	628	653	1	26	3.3999999999999997E-7	0
Xtv9	Xetrov90005735|Xetrov90005735|zbtb11	PF13465.2	zf-H2C2_2	657	681	2	26	1.1999999999999999E-3	0
Xtv9	Xetrov90005735|Xetrov90005735|zbtb11	PF13465.2	zf-H2C2_2	684	708	1	25	4.7999999999999998E-6	0
Xtv9	Xetrov90005735|Xetrov90005735|zbtb11	PF13465.2	zf-H2C2_2	743	766	1	24	1.2999999999999999E-5	0
Xtv9	Xetrov90005735|Xetrov90005735|zbtb11	PF13465.2	zf-H2C2_2	774	795	4	25	6.4999999999999997E-4	0
Xtv9	Xetrov90005735|Xetrov90005735|zbtb11	PF13465.2	zf-H2C2_2	836	855	2	21	6.0000000000000001E-3	0
Xtv9	Xetrov90005735|Xetrov90005735|zbtb11	PF13465.2	zf-H2C2_2	863	885	1	23	0.000000048	0
Xtv9	Xetrov90005819|Xetrov90005819|npas2	PF00010.22	HLH	82	128	2	52	2.4999999999999999E-7	1
Xtv9	Xetrov90005843|Xetrov90005843|pou3f3	PF00046.25	Homeobox	355	411	1	57	1.8000000000000001E-18	1
Xtv9	Xetrov90005843|Xetrov90005843|pou3f3	PF00157.13	Pou	267	336	3	72	4.5000000000000001E-38	1
Xtv9	Xetrov90005866|Xetrov90005866|LOC100493338	PF00010.22	HLH	178	229	1	54	5.0999999999999998E-18	1
Xtv9	Xetrov90005866|Xetrov90005867|LOC100493338	PF00010.22	HLH	164	215	1	54	5.8E-18	1
Xtv9	Xetrov90005927|Xetrov90005927|shox	PF00046.25	Homeobox	116	172	1	57	7.5000000000000001E-24	1
Xtv9	Xetrov90005931|Xetrov90005931|tfdp1	PF02319.16	E2F_TDP	134	215	2	65	2.1000000000000001E-23	1
Xtv9	Xetrov90005954|Xetrov90005954|sox21-like.1	PF00505.15	HMG_box	239	307	1	69	2.0000000000000001E-26	1
Xtv9	Xetrov90005960|Xetrov90005960|carkd-like	PF13837.2	Myb_DNA-bind_4	449	536	4	90	3.7000000000000001E-19	1
Xtv9	Xetrov90006003|Xetrov90006003|zic2	PF00096.22	zf-C2H2	614	636	1	23	5.5999999999999999E-5	0
Xtv9	Xetrov90006003|Xetrov90006003|zic2	PF13465.2	zf-H2C2_2	541	566	2	25	3.8000000000000003E-8	0
Xtv9	Xetrov90006003|Xetrov90006003|zic2	PF13465.2	zf-H2C2_2	570	597	1	26	0.00000013	0
Xtv9	Xetrov90006003|Xetrov90006004|zic2	PF13465.2	zf-H2C2_2	541	566	2	25	4.1999999999999999E-8	0
Xtv9	Xetrov90006005|Xetrov90006005|zic5	PF00096.22	zf-C2H2	317	341	1	23	2.4000000000000001E-5	1
Xtv9	Xetrov90006005|Xetrov90006005|zic5	PF13465.2	zf-H2C2_2	244	269	2	25	1.4999999999999999E-8	0
Xtv9	Xetrov90006005|Xetrov90006005|zic5	PF13465.2	zf-H2C2_2	273	300	1	26	1.1000000000000001E-7	0
Xtv9	Xetrov90006036|Xetrov90006036|sox21-like.2	PF00505.15	HMG_box	281	349	1	69	4.3E-27	1
Xtv9	Xetrov90006056|Xetrov90006056|LOC100488759	PF00046.25	Homeobox	308	364	1	57	6.7999999999999996E-17	1
Xtv9	Xetrov90006056|Xetrov90006056|LOC100488759	PF00157.13	Pou	217	289	3	72	7.8000000000000003E-31	1
Xtv9	Xetrov90006081|Xetrov90006081|klf12	PF13465.2	zf-H2C2_2	258	275	1	18	1.6000000000000001E-4	0
Xtv9	Xetrov90006081|Xetrov90006081|klf12	PF13465.2	zf-H2C2_2	289	313	2	26	7.3000000000000005E-8	0
Xtv9	Xetrov90006082|Xetrov90006082|klf5	PF13465.2	zf-H2C2_2	422	444	1	21	0.000018	0
Xtv9	Xetrov90006082|Xetrov90006082|klf5	PF13465.2	zf-H2C2_2	453	477	2	26	6.7000000000000004E-7	0
Xtv9	Xetrov90006115|Xetrov90006115|elf1	PF00178.18	Ets	292	371	2	80	6.0E-34	1
Xtv9	Xetrov90006115|Xetrov90006116|elf1	PF00178.18	Ets	300	379	2	80	5.4000000000000003E-34	1
Xtv9	Xetrov90006175|Xetrov90006175|nr4a1	PF00105.14	zf-C4	316	384	2	70	1.3999999999999999E-30	1
Xtv9	Xetrov90006175|Xetrov90006176|nr4a1	PF00105.14	zf-C4	252	320	2	70	8.3000000000000003E-31	1
Xtv9	Xetrov90006205|Xetrov90006204|kmt2d	PF00505.15	HMG_box	2231	2281	10	62	9.2999999999999992E-3	0
Xtv9	Xetrov90006205|Xetrov90006205|kmt2d	PF00505.15	HMG_box	2236	2286	10	62	9.2999999999999992E-3	0
Xtv9	Xetrov90006205|Xetrov90006206|kmt2d	PF00505.15	HMG_box	2236	2286	10	62	9.2999999999999992E-3	0
Xtv9	Xetrov90006241|Xetrov90006241|smarcc2	PF00249.27	Myb_DNA-binding	773	804	14	46	6.8999999999999997E-5	0
Xtv9	Xetrov90006252|Xetrov90006252|ikzf4	PF00096.22	zf-C2H2	333	356	1	23	2.7000000000000001E-3	0
Xtv9	Xetrov90006252|Xetrov90006252|ikzf4	PF13465.2	zf-H2C2_2	259	282	2	25	6.9999999999999999E-6	0
Xtv9	Xetrov90006252|Xetrov90006252|ikzf4	PF13465.2	zf-H2C2_2	286	309	1	24	4.9000000000000002E-8	0
Xtv9	Xetrov90006252|Xetrov90006253|ikzf4	PF13465.2	zf-H2C2_2	259	282	2	25	6.9999999999999999E-6	0
Xtv9	Xetrov90006252|Xetrov90006253|ikzf4	PF13465.2	zf-H2C2_2	286	309	1	24	4.9000000000000002E-8	0
Xtv9	Xetrov90006252|Xetrov90006253|ikzf4	PF13465.2	zf-H2C2_2	315	338	2	25	8.8000000000000003E-4	0
Xtv9	Xetrov90006274|Xetrov90006274|stat2	PF02864.11	STAT_bind	350	599	1	248	2.3000000000000001E-69	1
Xtv9	Xetrov90006304|Xetrov90006304|zbtb39	PF13465.2	zf-H2C2_2	603	625	2	24	9.7999999999999993E-7	0
Xtv9	Xetrov90006311|Xetrov90006311|stat6	PF02864.11	STAT_bind	273	523	2	248	1.3E-84	1
Xtv9	Xetrov90006323|Xetrov90006323|gli1	PF00096.22	zf-C2H2	393	418	1	23	2.7999999999999998E-4	0
Xtv9	Xetrov90006323|Xetrov90006323|gli1	PF13465.2	zf-H2C2_2	319	344	2	25	0.0000019	0
Xtv9	Xetrov90006323|Xetrov90006323|gli1	PF13465.2	zf-H2C2_2	348	375	1	26	2.2000000000000001E-7	0
Xtv9	Xetrov90006330|Xetrov90006330|ddit3	PF07716.11	bZIP_2	286	319	21	54	9.3999999999999994E-5	1
Xtv9	Xetrov90006342|Xetrov90006342|sp5l	PF13465.2	zf-H2C2_2	304	331	1	26	5.6999999999999998E-4	0
Xtv9	Xetrov90006342|Xetrov90006342|sp5l	PF13465.2	zf-H2C2_2	335	357	2	24	2.2000000000000001E-6	0
Xtv9	Xetrov90006377|Xetrov90006377|tfcp2	PF04516.11	CP2	207	408	25	227	3.9999999999999998E-57	1
Xtv9	Xetrov90006378|Xetrov90006378|pou6f1	PF00046.25	Homeobox	644	699	1	56	4.7E-17	1
Xtv9	Xetrov90006378|Xetrov90006378|pou6f1	PF00157.13	Pou	552	622	2	72	9.1999999999999994E-30	1
Xtv9	Xetrov90006378|Xetrov90006379|pou6f1	PF00046.25	Homeobox	643	698	1	56	4.7E-17	1
Xtv9	Xetrov90006378|Xetrov90006379|pou6f1	PF00157.13	Pou	551	621	2	72	9.0999999999999994E-30	1
Xtv9	Xetrov90006403|Xetrov90006403|atf1	PF00170.17	bZIP_1	398	452	2	56	6.0000000000000006E-20	1
Xtv9	Xetrov90006418|Xetrov90006418|vdr	PF00105.14	zf-C4	25	93	2	70	1.7999999999999999E-28	1
Xtv9	Xetrov90006421|Xetrov90006421|twist2	PF00010.22	HLH	70	119	2	54	4.7999999999999997E-17	1
Xtv9	Xetrov90006428|Xetrov90006428|neurod4	PF00010.22	HLH	133	182	1	52	0.000000000000017	1
Xtv9	Xetrov90006448|Xetrov90006448|nfe2	PF03131.13	bZIP_Maf	353	443	3	91	2.4999999999999999E-17	1
Xtv9	Xetrov90006458|Xetrov90006458|hoxc3	PF00046.25	Homeobox	470	526	1	57	4.5999999999999998E-20	1
Xtv9	Xetrov90006460|Xetrov90006460|hoxc4	PF00046.25	Homeobox	194	250	1	57	1.7E-21	1
Xtv9	Xetrov90006461|Xetrov90006461|hoxc5	PF00046.25	Homeobox	201	257	1	57	1.1E-20	1
Xtv9	Xetrov90006463|Xetrov90006462|hoxc6	PF00046.25	Homeobox	159	215	1	57	3.0000000000000003E-20	1
Xtv9	Xetrov90006463|Xetrov90006463|hoxc6	PF00046.25	Homeobox	167	223	1	57	3.0000000000000003E-20	1
Xtv9	Xetrov90006465|Xetrov90006465|hoxc8	PF00046.25	Homeobox	300	356	1	57	1.4000000000000001E-20	1
Xtv9	Xetrov90006466|Xetrov90006466|hoxc9	PF00046.25	Homeobox	223	279	1	57	2.2999999999999999E-20	1
Xtv9	Xetrov90006467|Xetrov90006467|hoxc10	PF00046.25	Homeobox	285	341	1	57	2.2999999999999999E-20	1
Xtv9	Xetrov90006468|Xetrov90006468|hoxc11	PF00046.25	Homeobox	238	294	1	57	7.9000000000000003E-19	1
Xtv9	Xetrov90006469|Xetrov90006469|hoxc12	PF00046.25	Homeobox	274	330	1	57	2.7999999999999999E-17	1
Xtv9	Xetrov90006470|Xetrov90006470|hoxc13	PF00046.25	Homeobox	256	312	1	57	0.00000000000000015	1
Xtv9	Xetrov90006505|Xetrov90006505|atf7	PF00096.22	zf-C2H2	37	61	1	23	9.1000000000000004E-3	0
Xtv9	Xetrov90006505|Xetrov90006505|atf7	PF00170.17	bZIP_1	352	409	5	62	0.0000000000018	1
Xtv9	Xetrov90006518|Xetrov90006518|sp1	PF13465.2	zf-H2C2_2	585	612	1	26	3.3000000000000002E-7	0
Xtv9	Xetrov90006518|Xetrov90006518|sp1	PF13465.2	zf-H2C2_2	616	638	2	24	8.5000000000000001E-7	0
Xtv9	Xetrov90006519|Xetrov90006519|sp7	PF13465.2	zf-H2C2_2	318	345	1	26	3.9000000000000002E-7	0
Xtv9	Xetrov90006519|Xetrov90006519|sp7	PF13465.2	zf-H2C2_2	349	373	2	26	1.9000000000000001E-8	0
Xtv9	Xetrov90006528|Xetrov90006528|rarg-like.1	PF00105.14	zf-C4	125	193	2	70	6.9999999999999997E-32	1
Xtv9	Xetrov90006530|Xetrov90006530|znf740	PF13465.2	zf-H2C2_2	170	193	1	24	7.0999999999999998E-7	0
Xtv9	Xetrov90006530|Xetrov90006530|znf740	PF13465.2	zf-H2C2_2	198	222	1	25	1.1999999999999999E-6	0
Xtv9	Xetrov90006530|Xetrov90006531|znf740	PF13465.2	zf-H2C2_2	114	137	1	24	6.7999999999999995E-7	0
Xtv9	Xetrov90006530|Xetrov90006531|znf740	PF13465.2	zf-H2C2_2	142	166	1	25	1.1999999999999999E-6	0
Xtv9	Xetrov90006574|Xetrov90006574|cers5	PF00046.25	Homeobox	82	126	13	56	3.4999999999999999E-6	1
Xtv9	Xetrov90006624|Xetrov90006624|foxo1	PF00250.14	Forkhead	254	337	3	80	1.1000000000000001E-25	1
Xtv9	Xetrov90006652|Xetrov90006652|smad9	PF03165.12	MH1	190	290	2	103	4.5000000000000001E-41	1
Xtv9	Xetrov90006702|Xetrov90006702|hmgb1	PF00505.15	HMG_box	142	210	1	69	4.2E-25	1
Xtv9	Xetrov90006702|Xetrov90006703|hmgb1	PF00505.15	HMG_box	118	186	1	69	3.9E-25	1
Xtv9	Xetrov90006715|Xetrov90006715|cdx2	PF00046.25	Homeobox	203	258	2	57	1.2000000000000001E-19	1
Xtv9	Xetrov90006716|Xetrov90006716|pdx1	PF00046.25	Homeobox	150	206	1	57	3.7999999999999998E-21	1
Xtv9	Xetrov90006717|Xetrov90006717|gsx1	PF00046.25	Homeobox	189	245	1	57	1.3000000000000001E-21	1
Xtv9	Xetrov90006720|Xetrov90006720|gtf3a	PF00096.22	zf-C2H2	127	151	1	23	8.3999999999999995E-3	0
Xtv9	Xetrov90006720|Xetrov90006720|gtf3a	PF00096.22	zf-C2H2	243	268	1	23	1.6999999999999999E-3	0
Xtv9	Xetrov90006822|Xetrov90006822|msantd4	PF13873.2	Myb_DNA-bind_5	178	255	1	77	9.2000000000000004E-23	1
Xtv9	Xetrov90006827|Xetrov90006827|dync2h1	PF03792.9	PBC	630	708	64	140	1.1999999999999999E-3	0
Xtv9	Xetrov90006859|Xetrov90006859|pgr	PF00105.14	zf-C4	363	430	2	69	7.7999999999999997E-26	1
Xtv9	Xetrov90006978|Xetrov90006978|crebzf	PF00170.17	bZIP_1	159	210	12	63	3.5999999999999999E-7	1
Xtv9	Xetrov90007076|Xetrov90007076|LOC100490616	PF00010.22	HLH	139	188	4	55	2.2999999999999999E-16	1
Xtv9	Xetrov90007077|Xetrov90007077|prdm4	PF00096.22	zf-C2H2	689	710	2	23	2.2000000000000001E-4	0
Xtv9	Xetrov90007077|Xetrov90007077|prdm4	PF13465.2	zf-H2C2_2	591	614	2	25	4.3999999999999999E-5	0
Xtv9	Xetrov90007077|Xetrov90007077|prdm4	PF13465.2	zf-H2C2_2	618	643	1	26	5.2999999999999998E-8	0
Xtv9	Xetrov90007077|Xetrov90007077|prdm4	PF13465.2	zf-H2C2_2	646	669	1	24	2.4000000000000001E-5	0
Xtv9	Xetrov90007082|Xetrov90007082|foxm1	PF00250.14	Forkhead	281	362	1	81	4.6999999999999997E-30	1
Xtv9	Xetrov90007085|Xetrov90007085|tulp3	PF01167.14	Tub	268	509	1	218	2.8999999999999998E-82	1
Xtv9	Xetrov90007153|Xetrov90007153|LOC101731262	PF00505.15	HMG_box	124	185	2	63	1.8999999999999999E-11	1
Xtv9	Xetrov90007153|Xetrov90007154|LOC101731262	PF00505.15	HMG_box	124	185	2	63	1.8999999999999999E-11	1
Xtv9	Xetrov90007153|Xetrov90007155|LOC101731262	PF00505.15	HMG_box	99	160	2	63	1.8999999999999999E-11	1
Xtv9	Xetrov90007172|Xetrov90007172|ebf1-like	PF16422.1	COE1_DBD	3	65	169	231	1.0999999999999999E-34	1
Xtv9	Xetrov90007180|Xetrov90007180|cdx1	PF00046.25	Homeobox	194	249	2	57	3.1999999999999998E-19	1
Xtv9	Xetrov90007221|Xetrov90007221|hand1	PF00010.22	HLH	166	217	1	54	3.8000000000000001E-16	1
Xtv9	Xetrov90007321|Xetrov90007321|	PF00505.15	HMG_box	14	82	1	69	4.7000000000000004E-16	1
Xtv9	Xetrov90007326|Xetrov90007326|sox30	PF00505.15	HMG_box	14	82	1	69	3.1999999999999999E-18	1
Xtv9	Xetrov90007333|Xetrov90007333|neurog1	PF00010.22	HLH	196	245	1	52	7.3000000000000003E-17	1
Xtv9	Xetrov90007336|Xetrov90007336|pitx1	PF00046.25	Homeobox	147	203	1	57	4.0999999999999999E-22	1
Xtv9	Xetrov90007356|Xetrov90007356|tcf7	PF00505.15	HMG_box	318	385	1	68	1.6000000000000001E-21	1
Xtv9	Xetrov90007499|Xetrov90007499|tlx3	PF00046.25	Homeobox	189	245	1	57	2.2999999999999999E-20	1
Xtv9	Xetrov90007506|Xetrov90007506|foxi1	PF00250.14	Forkhead	140	228	1	86	7.9999999999999997E-38	1
Xtv9	Xetrov90007536|Xetrov90007536|irf1	PF00605.13	IRF	39	143	1	104	1.8E-39	1
Xtv9	Xetrov90007578|Xetrov90007578|nr3c1-like.1	PF00105.14	zf-C4	36	103	2	69	5.8000000000000003E-28	1
Xtv9	Xetrov90007600|Xetrov90007600|pou4f3	PF00046.25	Homeobox	274	330	1	57	8.0000000000000006E-17	1
Xtv9	Xetrov90007600|Xetrov90007600|pou4f3	PF00157.13	Pou	184	255	4	72	8.6999999999999993E-31	1
Xtv9	Xetrov90007639|Xetrov90007639|msx2	PF00046.25	Homeobox	177	233	1	57	2.9E-21	1
Xtv9	Xetrov90007648|Xetrov90007648|nkx2-5	PF00046.25	Homeobox	414	470	1	57	2.1999999999999998E-19	1
Xtv9	Xetrov90007720|Xetrov90007720|mxd3	PF00010.22	HLH	102	153	2	55	4.9000000000000002E-8	1
Xtv9	Xetrov90007755|Xetrov90007754|LOC100135120	PF00096.22	zf-C2H2	292	314	1	23	3.8999999999999998E-3	0
Xtv9	Xetrov90007755|Xetrov90007755|LOC100135120	PF00096.22	zf-C2H2	293	315	1	23	3.8999999999999998E-3	0
Xtv9	Xetrov90007763|Xetrov90007763|emx1	PF00046.25	Homeobox	147	203	1	57	2.6000000000000002E-21	1
Xtv9	Xetrov90007781|Xetrov90007781|egr1	PF13465.2	zf-H2C2_2	402	425	2	25	0.00000021	0
Xtv9	Xetrov90007781|Xetrov90007781|egr1	PF13465.2	zf-H2C2_2	429	453	1	25	1.9000000000000001E-8	0
Xtv9	Xetrov90007789|Xetrov90007789|nr1h4	PF00105.14	zf-C4	131	197	2	68	9.3000000000000002E-29	1
Xtv9	Xetrov90007799|Xetrov90007799|spic	PF00178.18	Ets	28	109	1	80	7.1999999999999996E-23	1
Xtv9	Xetrov90007800|Xetrov90007800|mybpc1	PF13873.2	Myb_DNA-bind_5	897	973	2	78	9.9999999999999998E-17	1
Xtv9	Xetrov90007800|Xetrov90007800|mybpc1	PF13873.2	Myb_DNA-bind_5	1030	1106	2	78	0.000000000000026	1
Xtv9	Xetrov90007817|Xetrov90007817|ascl1	PF00010.22	HLH	237	285	3	55	5.9000000000000002E-16	1
Xtv9	Xetrov90007844|Xetrov90007844|elk3	PF00178.18	Ets	121	199	2	81	1.3E-33	1
Xtv9	Xetrov90007872|Xetrov90007872|myf6	PF00010.22	HLH	110	161	1	55	9.9999999999999998E-13	1
Xtv9	Xetrov90007872|Xetrov90007872|myf6	PF01586.12	Basic	20	109	1	83	1.0E-22	1
Xtv9	Xetrov90007873|Xetrov90007873|myf5	PF00010.22	HLH	119	170	1	55	8.9999999999999995E-15	1
Xtv9	Xetrov90007873|Xetrov90007873|myf5	PF01586.12	Basic	49	118	2	83	4.4000000000000001E-21	1
Xtv9	Xetrov90007884|Xetrov90007884|alx1	PF00046.25	Homeobox	161	217	1	57	1.5E-23	1
Xtv9	Xetrov90007942|Xetrov90007942|	PF02892.11	zf-BED	37	82	1	43	0.000000027	1
Xtv9	Xetrov90007946|Xetrov90007945|nr2c1	PF00105.14	zf-C4	208	275	2	69	6.5999999999999998E-31	1
Xtv9	Xetrov90007946|Xetrov90007946|nr2c1	PF00105.14	zf-C4	247	314	2	69	6.9000000000000004E-31	1
Xtv9	Xetrov90008026|Xetrov90008026|myrfl	PF05224.8	NDT80_PhoG	222	367	2	185	6.5E-25	1
Xtv9	Xetrov90008069|Xetrov90008069|e2f7	PF02319.16	E2F_TDP	263	331	1	65	7.3000000000000003E-22	1
Xtv9	Xetrov90008069|Xetrov90008069|e2f7	PF02319.16	E2F_TDP	402	486	1	65	1.7000000000000001E-19	1
Xtv9	Xetrov90008093|Xetrov90008093|arid2-like	PF01388.17	ARID	578	662	3	87	1.3999999999999999E-23	1
Xtv9	Xetrov90008093|Xetrov90008093|arid2-like	PF02257.11	RFX_DNA_binding	1081	1161	2	78	1.2E-22	1
Xtv9	Xetrov90008095|Xetrov90008095|dbx2	PF00046.25	Homeobox	165	219	3	57	5.0999999999999998E-19	1
Xtv9	Xetrov90008117|Xetrov90008117|thap5	PF05485.8	THAP	8	90	1	75	0.00000000000011	1
Xtv9	Xetrov90008125|Xetrov90008125|znf277	PF12756.3	zf-C2H2_2	103	166	2	63	0.0033	0
Xtv9	Xetrov90008125|Xetrov90008125|znf277	PF12756.3	zf-C2H2_2	218	309	2	97	3.7000000000000003E-23	1
Xtv9	Xetrov90008125|Xetrov90008125|znf277	PF12756.3	zf-C2H2_2	347	447	2	99	6.8999999999999997E-16	1
Xtv9	Xetrov90008137|Xetrov90008136|foxp2	PF00250.14	Forkhead	659	741	1	85	6.2999999999999997E-28	1
Xtv9	Xetrov90008137|Xetrov90008137|foxp2	PF00250.14	Forkhead	659	741	1	85	6.2999999999999997E-28	1
Xtv9	Xetrov90008137|Xetrov90008138|foxp2	PF00250.14	Forkhead	659	741	1	85	6.1999999999999998E-28	1
Xtv9	Xetrov90008137|Xetrov90008139|foxp2	PF00250.14	Forkhead	658	740	1	85	6.1999999999999998E-28	1
Xtv9	Xetrov90008137|Xetrov90008140|foxp2	PF00250.14	Forkhead	637	719	1	85	6.1999999999999998E-28	1
Xtv9	Xetrov90008137|Xetrov90008141|foxp2	PF00250.14	Forkhead	637	719	1	85	6.0999999999999999E-28	1
Xtv9	Xetrov90008143|Xetrov90008143|tfec	PF00010.22	HLH	180	233	1	55	0.0000000000000026	1
Xtv9	Xetrov90008174|Xetrov90008174|fezf1	PF00096.22	zf-C2H2	540	563	1	23	7.2000000000000002E-5	0
Xtv9	Xetrov90008174|Xetrov90008174|fezf1	PF13465.2	zf-H2C2_2	414	438	1	25	2.0000000000000002E-5	0
Xtv9	Xetrov90008174|Xetrov90008174|fezf1	PF13465.2	zf-H2C2_2	445	466	4	25	6.3999999999999997E-5	0
Xtv9	Xetrov90008174|Xetrov90008174|fezf1	PF13465.2	zf-H2C2_2	471	494	2	25	5.2999999999999998E-4	0
Xtv9	Xetrov90008174|Xetrov90008174|fezf1	PF13465.2	zf-H2C2_2	498	522	1	25	0.00012	0
Xtv9	Xetrov90008192|Xetrov90008192|znf800	PF12756.3	zf-C2H2_2	312	392	2	79	1.1000000000000001E-3	0
Xtv9	Xetrov90008192|Xetrov90008192|znf800	PF13909.2	zf-H2C2_5	594	618	1	25	7.8999999999999996E-5	1
Xtv9	Xetrov90008192|Xetrov90008192|znf800	PF16622.1	zf-C2H2_11	436	463	2	29	2.6000000000000001E-6	0
Xtv9	Xetrov90008215|Xetrov90008215|	PF13873.2	Myb_DNA-bind_5	155	231	1	77	1.2000000000000001E-19	1
Xtv9	Xetrov90008219|Xetrov90008219|zbed4-like	PF02892.11	zf-BED	376	424	1	44	2.8000000000000001E-16	1
Xtv9	Xetrov90008219|Xetrov90008219|zbed4-like	PF02892.11	zf-BED	540	588	1	44	1.7999999999999999E-14	1
Xtv9	Xetrov90008219|Xetrov90008219|zbed4-like	PF02892.11	zf-BED	713	760	1	44	0.000000000000017	1
Xtv9	Xetrov90008219|Xetrov90008219|zbed4-like	PF02892.11	zf-BED	812	860	1	44	2.0999999999999999E-14	1
Xtv9	Xetrov90008272|Xetrov90008272|hbp1	PF00505.15	HMG_box	466	530	2	66	0.000000000000026	1
Xtv9	Xetrov90008272|Xetrov90008273|hbp1	PF00505.15	HMG_box	448	512	2	66	2.5000000000000001E-14	1
Xtv9	Xetrov90008298|Xetrov90008298|dnajc2	PF00249.27	Myb_DNA-binding	493	546	2	45	0.000000034	1
Xtv9	Xetrov90008298|Xetrov90008298|dnajc2	PF00249.27	Myb_DNA-binding	595	640	3	45	1.2000000000000001E-11	1
Xtv9	Xetrov90008333|Xetrov90008333|dmtf1	PF00249.27	Myb_DNA-binding	263	319	1	47	1.6000000000000001E-17	1
Xtv9	Xetrov90008353|Xetrov90008353|LOC100493283-like	PF05485.8	THAP	8	94	1	75	1.4000000000000001E-13	1
Xtv9	Xetrov90008367|Xetrov90008365|	PF13465.2	zf-H2C2_2	553	578	1	26	2.7999999999999999E-6	0
Xtv9	Xetrov90008367|Xetrov90008365|	PF13465.2	zf-H2C2_2	582	605	2	25	1.9000000000000001E-5	0
Xtv9	Xetrov90008367|Xetrov90008365|	PF13465.2	zf-H2C2_2	610	633	2	25	5.5000000000000003E-8	0
Xtv9	Xetrov90008367|Xetrov90008365|	PF13465.2	zf-H2C2_2	637	660	1	24	6.2000000000000003E-5	0
Xtv9	Xetrov90008367|Xetrov90008367|	PF13465.2	zf-H2C2_2	553	578	1	26	2.3999999999999999E-6	0
Xtv9	Xetrov90008367|Xetrov90008367|	PF13465.2	zf-H2C2_2	582	605	2	25	0.000017	0
Xtv9	Xetrov90008367|Xetrov90008367|	PF13465.2	zf-H2C2_2	610	633	2	25	0.000000048	0
Xtv9	Xetrov90008367|Xetrov90008367|	PF13465.2	zf-H2C2_2	637	662	1	26	9.7999999999999993E-6	0
Xtv9	Xetrov90008367|Xetrov90008367|	PF13465.2	zf-H2C2_2	693	718	1	26	7.1999999999999996E-8	0
Xtv9	Xetrov90008367|Xetrov90008367|	PF13465.2	zf-H2C2_2	721	745	1	25	0.000000051	0
Xtv9	Xetrov90008376|Xetrov90008375|gata3	PF00320.23	GATA	431	464	1	35	3.2999999999999998E-14	1
Xtv9	Xetrov90008376|Xetrov90008375|gata3	PF00320.23	GATA	485	517	1	34	0.000000000000043	1
Xtv9	Xetrov90008376|Xetrov90008376|gata3	PF00320.23	GATA	431	464	1	35	0.000000000000031	1
Xtv9	Xetrov90008376|Xetrov90008376|gata3	PF00320.23	GATA	485	517	1	34	4.1000000000000002E-14	1
Xtv9	Xetrov90008441|Xetrov90008441|nrf1-like	PF10491.5	Nrf1_DNA-bind	115	323	1	212	3.3999999999999998E-115	1
Xtv9	Xetrov90008457|Xetrov90008457|irf5	PF00605.13	IRF	56	161	1	105	1.3E-39	1
Xtv9	Xetrov90008469|Xetrov90008469|LOC101733204	PF00046.25	Homeobox	175	230	2	57	5.8E-19	1
Xtv9	Xetrov90008469|Xetrov90008469|LOC101733204	PF00292.14	PAX	3	124	4	125	4.6000000000000003E-60	1
Xtv9	Xetrov90008476|Xetrov90008476|gcc1	PF00170.17	bZIP_1	286	320	24	58	5.5999999999999999E-3	0
Xtv9	Xetrov90008509|Xetrov90008509|LOC100498204	PF00096.22	zf-C2H2	125	145	3	23	9.3999999999999994E-5	0
Xtv9	Xetrov90008509|Xetrov90008509|LOC100498204	PF00096.22	zf-C2H2	372	394	1	23	7.3999999999999996E-5	0
Xtv9	Xetrov90008509|Xetrov90008509|LOC100498204	PF00096.22	zf-C2H2	429	450	2	23	1.1999999999999999E-3	0
Xtv9	Xetrov90008509|Xetrov90008509|LOC100498204	PF00096.22	zf-C2H2	578	598	3	23	2.6999999999999999E-5	1
Xtv9	Xetrov90008509|Xetrov90008509|LOC100498204	PF00096.22	zf-C2H2	604	626	1	23	2.1000000000000001E-4	0
Xtv9	Xetrov90008509|Xetrov90008509|LOC100498204	PF13465.2	zf-H2C2_2	82	104	2	24	0.000011	0
Xtv9	Xetrov90008509|Xetrov90008509|LOC100498204	PF13465.2	zf-H2C2_2	303	325	2	24	4.6999999999999999E-6	0
Xtv9	Xetrov90008509|Xetrov90008509|LOC100498204	PF13465.2	zf-H2C2_2	535	557	2	24	7.3000000000000004E-6	0
Xtv9	Xetrov90008509|Xetrov90008509|LOC100498204	PF13465.2	zf-H2C2_2	783	805	2	24	5.5999999999999997E-6	0
Xtv9	Xetrov90008509|Xetrov90008509|LOC100498204	PF13465.2	zf-H2C2_2	1036	1058	2	24	3.1999999999999999E-6	0
Xtv9	Xetrov90008509|Xetrov90008509|LOC100498204	PF13465.2	zf-H2C2_2	1063	1085	1	24	1.9000000000000001E-4	0
Xtv9	Xetrov90008509|Xetrov90008509|LOC100498204	PF16622.1	zf-C2H2_11	657	680	3	26	5.1999999999999998E-3	0
Xtv9	Xetrov90008518|Xetrov90008518|isl2	PF00046.25	Homeobox	192	247	2	57	1.1999999999999999E-14	1
Xtv9	Xetrov90008525|Xetrov90008525|znf592	PF00096.22	zf-C2H2	1109	1132	1	23	0.00012	0
Xtv9	Xetrov90008525|Xetrov90008525|znf592	PF13909.2	zf-H2C2_5	996	1020	1	25	7.3000000000000001E-3	0
Xtv9	Xetrov90008525|Xetrov90008525|znf592	PF16622.1	zf-C2H2_11	1247	1275	1	29	1.5E-17	1
Xtv9	Xetrov90008560|Xetrov90008560|nr2e3	PF00105.14	zf-C4	31	100	2	70	1.0E-27	1
Xtv9	Xetrov90008593|Xetrov90008592|hmg20a	PF00505.15	HMG_box	153	220	1	68	6.9000000000000003E-18	1
Xtv9	Xetrov90008593|Xetrov90008593|hmg20a	PF00505.15	HMG_box	206	273	1	68	7.7000000000000006E-18	1
Xtv9	Xetrov90008606|Xetrov90008606|rora	PF00105.14	zf-C4	89	157	2	70	8.3999999999999996E-33	1
Xtv9	Xetrov90008626|Xetrov90008626|arid3b	PF01388.17	ARID	227	312	2	87	5.4000000000000002E-19	1
Xtv9	Xetrov90008680|Xetrov90008680|foxb1	PF00250.14	Forkhead	129	216	1	85	4.3999999999999999E-35	1
Xtv9	Xetrov90008689|Xetrov90008689|klf13	PF13465.2	zf-H2C2_2	317	343	1	25	1.1000000000000001E-7	0
Xtv9	Xetrov90008689|Xetrov90008689|klf13	PF13465.2	zf-H2C2_2	348	370	2	24	5.6000000000000004E-7	0
Xtv9	Xetrov90008741|Xetrov90008740|tcf12	PF00010.22	HLH	441	494	1	55	1.9000000000000001E-9	1
Xtv9	Xetrov90008741|Xetrov90008741|tcf12	PF00010.22	HLH	666	719	1	55	2.2999999999999999E-9	1
Xtv9	Xetrov90008746|Xetrov90008746|rfx7	PF02257.11	RFX_DNA_binding	106	181	2	77	2.6999999999999998E-26	1
Xtv9	Xetrov90008765|Xetrov90008765|onecut1	PF00046.25	Homeobox	512	565	1	54	0.0000000012	1
Xtv9	Xetrov90008765|Xetrov90008765|onecut1	PF02376.11	CUT	381	455	3	77	2.2000000000000001E-31	1
Xtv9	Xetrov90008839|Xetrov90008839|bnc1	PF00096.22	zf-C2H2	1002	1024	2	23	0.0038	0
Xtv9	Xetrov90008902|Xetrov90008902|znf710	PF00096.22	zf-C2H2	699	722	1	23	2.2000000000000001E-3	0
Xtv9	Xetrov90008902|Xetrov90008902|znf710	PF13465.2	zf-H2C2_2	433	458	1	26	6.2000000000000003E-5	0
Xtv9	Xetrov90008902|Xetrov90008902|znf710	PF13465.2	zf-H2C2_2	461	486	1	26	2.4000000000000001E-5	0
Xtv9	Xetrov90008902|Xetrov90008902|znf710	PF13465.2	zf-H2C2_2	489	514	1	26	2.7999999999999998E-4	0
Xtv9	Xetrov90008902|Xetrov90008902|znf710	PF13465.2	zf-H2C2_2	546	569	2	25	8.3000000000000002E-6	0
Xtv9	Xetrov90008902|Xetrov90008902|znf710	PF13465.2	zf-H2C2_2	574	597	2	25	8.8000000000000003E-4	0
Xtv9	Xetrov90008902|Xetrov90008902|znf710	PF13465.2	zf-H2C2_2	601	625	1	25	0.0028	0
Xtv9	Xetrov90008902|Xetrov90008902|znf710	PF13465.2	zf-H2C2_2	629	653	1	25	7.7999999999999999E-4	0
Xtv9	Xetrov90008902|Xetrov90008902|znf710	PF13465.2	zf-H2C2_2	658	681	2	25	2.5000000000000002E-6	0
Xtv9	Xetrov90008916|Xetrov90008916|arnt2	PF00010.22	HLH	103	154	2	54	0.00000000000001	1
Xtv9	Xetrov90008917|Xetrov90008917|mespb	PF00010.22	HLH	109	162	1	54	0.0000000000001	1
Xtv9	Xetrov90008918|Xetrov90008918|LOC101732842	PF00010.22	HLH	78	131	1	54	4.8999999999999999E-14	1
Xtv9	Xetrov90008919|Xetrov90008919|mespa	PF00010.22	HLH	108	160	2	54	4.1999999999999998E-14	1
Xtv9	Xetrov90008970|Xetrov90008970|nr2f2	PF00105.14	zf-C4	300	368	2	70	1.3999999999999999E-30	1
Xtv9	Xetrov90008984|Xetrov90008984|mef2a	PF00319.14	SRF-TF	10	57	1	48	1.7E-23	1
Xtv9	Xetrov90008988|Xetrov90008987|cers3	PF00046.25	Homeobox	101	143	15	56	7.3000000000000001E-3	0
Xtv9	Xetrov90008988|Xetrov90008988|cers3	PF00046.25	Homeobox	154	196	15	56	7.7000000000000002E-3	0
Xtv9	Xetrov90009004|Xetrov90009004|ebf2	PF16422.1	COE1_DBD	55	281	5	231	2.1000000000000002E-140	1
Xtv9	Xetrov90009019|Xetrov90009019|nkx2-6	PF00046.25	Homeobox	123	179	1	57	1.2000000000000001E-19	1
Xtv9	Xetrov90009020|Xetrov90009020|nkx3-1	PF00046.25	Homeobox	176	232	1	57	6.8E-21	1
Xtv9	Xetrov90009039|Xetrov90009039|tcf7l1	PF00505.15	HMG_box	328	395	1	68	4.2999999999999998E-21	1
Xtv9	Xetrov90009089|Xetrov90009089|pax8	PF00292.14	PAX	18	143	1	125	6.9999999999999995E-70	1
Xtv9	Xetrov90009089|Xetrov90009090|pax8	PF00292.14	PAX	18	142	1	125	1.4E-71	1
Xtv9	Xetrov90009190|Xetrov90009190|figla	PF00010.22	HLH	94	145	1	54	1.9000000000000001E-17	1
Xtv9	Xetrov90009273|Xetrov90009273|LOC101730859	PF03165.12	MH1	127	227	1	103	1.8000000000000001E-42	1
Xtv9	Xetrov90009274|Xetrov90009274|LOC101730541	PF00010.22	HLH	2	51	4	55	4.7000000000000003E-10	1
Xtv9	Xetrov90009275|Xetrov90009275|smad6	PF03165.12	MH1	240	329	2	103	6.7000000000000005E-26	1
Xtv9	Xetrov90009394|Xetrov90009394|egr3	PF13465.2	zf-H2C2_2	497	520	2	25	9.9999999999999995E-7	0
Xtv9	Xetrov90009394|Xetrov90009394|egr3	PF13465.2	zf-H2C2_2	524	548	1	25	0.000000012	0
Xtv9	Xetrov90009407|Xetrov90009407|nkx6-3	PF00046.25	Homeobox	135	191	1	57	1.7999999999999999E-21	1
Xtv9	Xetrov90009646|Xetrov90009646|lmx1b.2	PF00046.25	Homeobox	166	222	1	57	1.8E-17	1
Xtv9	Xetrov90009658|Xetrov90009658|	PF00096.22	zf-C2H2	85	107	1	23	0.00091	0
Xtv9	Xetrov90009658|Xetrov90009658|	PF00096.22	zf-C2H2	113	135	1	23	3.8000000000000002E-5	0
Xtv9	Xetrov90009680|Xetrov90009680|LOC100488683	PF00320.23	GATA	413	446	1	35	0.0000000000000013	1
Xtv9	Xetrov90009750|Xetrov90009750|	PF00096.22	zf-C2H2	547	569	1	23	0.0000015	1
Xtv9	Xetrov90009760|Xetrov90009760|lyl1	PF00010.22	HLH	203	254	1	54	1.8000000000000001E-15	1
Xtv9	Xetrov90009763|Xetrov90009763|nfia-like.1	PF03165.12	MH1	61	161	2	100	0.000000000028	1
Xtv9	Xetrov90009808|Xetrov90009808|thibz	PF07716.11	bZIP_2	87	137	1	51	5.1000000000000003E-17	1
Xtv9	Xetrov90009810|Xetrov90009810|LOC100486093-like	PF07716.11	bZIP_2	177	228	1	52	4.8999999999999999E-15	1
Xtv9	Xetrov90009845|Xetrov90009845|rfx1	PF02257.11	RFX_DNA_binding	475	550	3	78	1.1E-32	1
Xtv9	Xetrov90009845|Xetrov90009846|rfx1	PF02257.11	RFX_DNA_binding	442	517	3	78	1.1E-32	1
Xtv9	Xetrov90009907|Xetrov90009907|hes7.1	PF00010.22	HLH	44	95	5	53	1.6999999999999999E-9	1
Xtv9	Xetrov90009908|Xetrov90009908|hes7.2	PF00010.22	HLH	47	102	1	53	0.0000000000019	1
Xtv9	Xetrov90010147|Xetrov90010146|znf143	PF00096.22	zf-C2H2	435	458	1	23	1.2999999999999999E-3	0
Xtv9	Xetrov90010147|Xetrov90010146|znf143	PF13465.2	zf-H2C2_2	271	298	1	26	3.5999999999999998E-6	0
Xtv9	Xetrov90010147|Xetrov90010146|znf143	PF13465.2	zf-H2C2_2	302	328	2	26	8.6000000000000002E-7	0
Xtv9	Xetrov90010147|Xetrov90010146|znf143	PF13465.2	zf-H2C2_2	331	358	1	26	2.0999999999999999E-8	0
Xtv9	Xetrov90010147|Xetrov90010146|znf143	PF13465.2	zf-H2C2_2	364	387	4	25	7.9999999999999996E-6	0
Xtv9	Xetrov90010147|Xetrov90010146|znf143	PF13465.2	zf-H2C2_2	391	417	1	25	1.3999999999999999E-6	0
Xtv9	Xetrov90010147|Xetrov90010147|znf143	PF00096.22	zf-C2H2	435	458	1	23	0.0014	0
Xtv9	Xetrov90010147|Xetrov90010147|znf143	PF13465.2	zf-H2C2_2	271	298	1	26	0.0000038	0
Xtv9	Xetrov90010147|Xetrov90010147|znf143	PF13465.2	zf-H2C2_2	302	328	2	26	9.0999999999999997E-7	0
Xtv9	Xetrov90010147|Xetrov90010147|znf143	PF13465.2	zf-H2C2_2	331	358	1	26	2.1999999999999998E-8	0
Xtv9	Xetrov90010147|Xetrov90010147|znf143	PF13465.2	zf-H2C2_2	364	387	4	25	8.4999999999999999E-6	0
Xtv9	Xetrov90010147|Xetrov90010147|znf143	PF13465.2	zf-H2C2_2	391	417	1	25	0.0000015	0
Xtv9	Xetrov90010165|Xetrov90010165|accs	PF13837.2	Myb_DNA-bind_4	12	99	2	89	3.9999999999999996E-21	1
Xtv9	Xetrov90010179|Xetrov90010179|alx4	PF00046.25	Homeobox	182	238	1	57	5.8999999999999998E-25	1
Xtv9	Xetrov90010201|Xetrov90010201|ehf	PF00178.18	Ets	176	256	1	80	4.4E-32	1
Xtv9	Xetrov90010220|Xetrov90010220|znf408-like	PF00096.22	zf-C2H2	231	253	1	23	0.0014	0
Xtv9	Xetrov90010220|Xetrov90010220|znf408-like	PF13465.2	zf-H2C2_2	277	298	5	26	0.001	0
Xtv9	Xetrov90010220|Xetrov90010220|znf408-like	PF13465.2	zf-H2C2_2	301	326	1	26	3.5999999999999998E-6	0
Xtv9	Xetrov90010220|Xetrov90010220|znf408-like	PF13465.2	zf-H2C2_2	364	389	1	26	0.0000013	0
Xtv9	Xetrov90010220|Xetrov90010220|znf408-like	PF13465.2	zf-H2C2_2	392	415	1	24	6.4000000000000004E-8	0
Xtv9	Xetrov90010220|Xetrov90010220|znf408-like	PF13465.2	zf-H2C2_2	421	441	2	23	7.1000000000000004E-3	0
Xtv9	Xetrov90010220|Xetrov90010220|znf408-like	PF13465.2	zf-H2C2_2	448	470	2	24	6.3999999999999997E-6	0
Xtv9	Xetrov90010220|Xetrov90010220|znf408-like	PF16622.1	zf-C2H2_11	489	509	5	25	5.0000000000000002E-5	0
Xtv9	Xetrov90010241|Xetrov90010241|	PF00170.17	bZIP_1	212	274	1	63	2.3999999999999999E-17	1
Xtv9	Xetrov90010332|Xetrov90010331|spi1	PF00178.18	Ets	212	293	1	80	8.0000000000000004E-22	1
Xtv9	Xetrov90010332|Xetrov90010332|spi1	PF00178.18	Ets	235	316	1	80	8.5000000000000001E-22	1
Xtv9	Xetrov90010390|Xetrov90010390|wt1	PF13465.2	zf-H2C2_2	376	403	1	26	0.00000042	0
Xtv9	Xetrov90010390|Xetrov90010390|wt1	PF13465.2	zf-H2C2_2	407	431	2	26	3.4000000000000001E-6	0
Xtv9	Xetrov90010390|Xetrov90010390|wt1	PF13465.2	zf-H2C2_2	434	463	1	25	8.2000000000000007E-3	0
Xtv9	Xetrov90010394|Xetrov90010393|pax6	PF00046.25	Homeobox	298	353	2	57	2.1000000000000001E-22	1
Xtv9	Xetrov90010394|Xetrov90010393|pax6	PF00292.14	PAX	88	212	1	125	1.9E-71	1
Xtv9	Xetrov90010394|Xetrov90010394|pax6	PF00046.25	Homeobox	298	353	2	57	2.2999999999999998E-22	1
Xtv9	Xetrov90010394|Xetrov90010394|pax6	PF00292.14	PAX	88	212	1	125	2.1000000000000001E-71	1
Xtv9	Xetrov90010662|Xetrov90010662|cebpa	PF07716.11	bZIP_2	263	315	2	54	5.9000000000000002E-18	1
Xtv9	Xetrov90010683|Xetrov90010683|znf507	PF13465.2	zf-H2C2_2	668	693	1	26	0.0028	0
Xtv9	Xetrov90010683|Xetrov90010683|znf507	PF13465.2	zf-H2C2_2	760	783	3	26	8.8000000000000003E-4	0
Xtv9	Xetrov90010683|Xetrov90010683|znf507	PF13909.2	zf-H2C2_5	157	179	1	24	0.023	1
Xtv9	Xetrov90010684|Xetrov90010684|tshz3	PF13909.2	zf-H2C2_5	1403	1427	1	25	5.1000000000000004E-3	0
Xtv9	Xetrov90010684|Xetrov90010685|tshz3	PF13909.2	zf-H2C2_5	1374	1398	1	25	5.1000000000000004E-3	0
Xtv9	Xetrov90010687|Xetrov90010686|znf536	PF00096.22	zf-C2H2	400	422	1	23	9.6000000000000002E-4	0
Xtv9	Xetrov90010687|Xetrov90010686|znf536	PF00096.22	zf-C2H2	686	707	2	23	5.4000000000000003E-3	0
Xtv9	Xetrov90010687|Xetrov90010686|znf536	PF13465.2	zf-H2C2_2	200	222	2	24	9.9999999999999995E-8	0
Xtv9	Xetrov90010687|Xetrov90010686|znf536	PF13465.2	zf-H2C2_2	819	842	1	24	2.7999999999999999E-8	0
Xtv9	Xetrov90010687|Xetrov90010687|znf536	PF00096.22	zf-C2H2	400	422	1	23	9.7000000000000005E-4	0
Xtv9	Xetrov90010687|Xetrov90010687|znf536	PF00096.22	zf-C2H2	686	707	2	23	5.4999999999999997E-3	0
Xtv9	Xetrov90010687|Xetrov90010687|znf536	PF13465.2	zf-H2C2_2	200	222	2	24	9.9999999999999995E-8	0
Xtv9	Xetrov90010687|Xetrov90010687|znf536	PF13465.2	zf-H2C2_2	819	842	1	24	2.7999999999999999E-8	0
Xtv9	Xetrov90010787|Xetrov90010787|znf319	PF00096.22	zf-C2H2	659	681	1	23	2.2000000000000001E-4	0
Xtv9	Xetrov90010787|Xetrov90010787|znf319	PF13465.2	zf-H2C2_2	451	474	2	25	6.5000000000000003E-10	0
Xtv9	Xetrov90010787|Xetrov90010787|znf319	PF13465.2	zf-H2C2_2	478	503	1	26	0.000034	0
Xtv9	Xetrov90010787|Xetrov90010787|znf319	PF13465.2	zf-H2C2_2	506	530	1	25	7.9000000000000008E-3	0
Xtv9	Xetrov90010787|Xetrov90010787|znf319	PF13465.2	zf-H2C2_2	562	587	1	26	0.000014	0
Xtv9	Xetrov90010787|Xetrov90010787|znf319	PF13465.2	zf-H2C2_2	590	612	1	23	0.00011	0
Xtv9	Xetrov90010787|Xetrov90010787|znf319	PF13465.2	zf-H2C2_2	729	754	1	26	3.3999999999999998E-9	0
Xtv9	Xetrov90010820|Xetrov90010820|e2f4	PF02319.16	E2F_TDP	32	96	2	65	4.9000000000000001E-24	1
Xtv9	Xetrov90010822|Xetrov90010822|LOC100495401-like	PF13465.2	zf-H2C2_2	1211	1231	5	25	5.7000000000000002E-3	0
Xtv9	Xetrov90010822|Xetrov90010822|LOC100495401-like	PF13465.2	zf-H2C2_2	1236	1258	2	24	1.1000000000000001E-3	0
Xtv9	Xetrov90010822|Xetrov90010822|LOC100495401-like	PF13465.2	zf-H2C2_2	1266	1287	4	25	5.8999999999999998E-5	0
Xtv9	Xetrov90010822|Xetrov90010822|LOC100495401-like	PF13465.2	zf-H2C2_2	1292	1315	2	25	0.0000013	0
Xtv9	Xetrov90010822|Xetrov90010822|LOC100495401-like	PF13465.2	zf-H2C2_2	1320	1343	2	25	4.0999999999999997E-6	0
Xtv9	Xetrov90010822|Xetrov90010822|LOC100495401-like	PF13465.2	zf-H2C2_2	1349	1371	3	25	3.4999999999999998E-7	0
Xtv9	Xetrov90010822|Xetrov90010822|LOC100495401-like	PF13465.2	zf-H2C2_2	1375	1399	1	25	0.0000000061	0
Xtv9	Xetrov90010938|Xetrov90010938|deaf1-like	PF01342.17	SAND	203	276	3	77	3.1E-24	1
Xtv9	Xetrov90010994|Xetrov90010994|rela	PF00554.18	RHD_DNA_bind	79	245	1	169	3.0000000000000001E-72	1
Xtv9	Xetrov90010994|Xetrov90010995|rela	PF00554.18	RHD_DNA_bind	81	247	1	169	3.0000000000000001E-72	1
Xtv9	Xetrov90010996|Xetrov90010996|foxa4	PF00250.14	Forkhead	139	225	1	84	3.6000000000000001E-37	1
Xtv9	Xetrov90011005|Xetrov90011005|npas4	PF00010.22	HLH	57	96	10	50	5.8999999999999999E-3	0
Xtv9	Xetrov90011013|Xetrov90011013|	PF13465.2	zf-H2C2_2	156	179	2	25	7.1000000000000005E-5	0
Xtv9	Xetrov90011013|Xetrov90011013|	PF13465.2	zf-H2C2_2	183	219	1	26	3.1999999999999999E-6	0
Xtv9	Xetrov90011019|Xetrov90011019|fosl1	PF00170.17	bZIP_1	127	187	1	61	4.4999999999999999E-8	1
Xtv9	Xetrov90011078|Xetrov90011078|LOC100497179-like	PF13465.2	zf-H2C2_2	478	502	1	25	0.0000013	0
Xtv9	Xetrov90011078|Xetrov90011078|LOC100497179-like	PF13465.2	zf-H2C2_2	507	530	2	25	2.9999999999999999E-7	0
Xtv9	Xetrov90011078|Xetrov90011078|LOC100497179-like	PF13465.2	zf-H2C2_2	537	558	4	25	4.0999999999999999E-4	0
Xtv9	Xetrov90011078|Xetrov90011078|LOC100497179-like	PF13465.2	zf-H2C2_2	564	586	3	25	1.1999999999999999E-6	0
Xtv9	Xetrov90011078|Xetrov90011078|LOC100497179-like	PF13465.2	zf-H2C2_2	590	615	1	26	0.000000048	0
Xtv9	Xetrov90011089|Xetrov90011089|irf7	PF00605.13	IRF	7	116	2	104	1.8000000000000002E-33	1
Xtv9	Xetrov90011092|Xetrov90011092|zbtb3	PF13465.2	zf-H2C2_2	745	768	2	25	4.8999999999999998E-5	0
Xtv9	Xetrov90011108|Xetrov90011108|esrra	PF00105.14	zf-C4	189	257	2	70	1.3999999999999999E-30	1
Xtv9	Xetrov90011137|Xetrov90011137|rcor2	PF00249.27	Myb_DNA-binding	261	303	3	46	8.8000000000000005E-3	0
Xtv9	Xetrov90011137|Xetrov90011137|rcor2	PF00249.27	Myb_DNA-binding	461	504	3	47	2.6000000000000001E-9	1
Xtv9	Xetrov90011137|Xetrov90011138|rcor2	PF00249.27	Myb_DNA-binding	261	303	3	46	8.3000000000000001E-3	0
Xtv9	Xetrov90011137|Xetrov90011138|rcor2	PF00249.27	Myb_DNA-binding	461	496	3	39	2.8000000000000002E-7	1
Xtv9	Xetrov90011163|Xetrov90011163|tut1	PF12756.3	zf-C2H2_2	22	66	43	87	0.0023	0
Xtv9	Xetrov90011165|Xetrov90011165|mta2	PF00249.27	Myb_DNA-binding	421	465	3	47	7.9000000000000001E-4	0
Xtv9	Xetrov90011165|Xetrov90011165|mta2	PF00320.23	GATA	521	557	1	35	5.6000000000000003E-10	1
Xtv9	Xetrov90011165|Xetrov90011166|mta2	PF00249.27	Myb_DNA-binding	421	465	3	47	7.9000000000000001E-4	0
Xtv9	Xetrov90011165|Xetrov90011166|mta2	PF00320.23	GATA	521	557	1	35	5.6000000000000003E-10	1
Xtv9	Xetrov90011228|Xetrov90011228|ctcf	PF13465.2	zf-H2C2_2	515	540	1	26	1.9999999999999999E-6	0
Xtv9	Xetrov90011228|Xetrov90011228|ctcf	PF13465.2	zf-H2C2_2	544	568	2	26	1.3999999999999999E-6	0
Xtv9	Xetrov90011228|Xetrov90011228|ctcf	PF13465.2	zf-H2C2_2	572	595	2	24	1.4999999999999999E-4	0
Xtv9	Xetrov90011228|Xetrov90011228|ctcf	PF13465.2	zf-H2C2_2	601	622	2	23	8.6999999999999998E-8	0
Xtv9	Xetrov90011228|Xetrov90011228|ctcf	PF13465.2	zf-H2C2_2	629	652	2	25	0.00000018	0
Xtv9	Xetrov90011228|Xetrov90011228|ctcf	PF13465.2	zf-H2C2_2	717	739	2	24	0.0018	0
Xtv9	Xetrov90011228|Xetrov90011228|ctcf	PF13465.2	zf-H2C2_2	748	768	5	25	1.1000000000000001E-6	0
Xtv9	Xetrov90011228|Xetrov90011229|ctcf	PF13465.2	zf-H2C2_2	299	324	1	26	0.0000017	0
Xtv9	Xetrov90011228|Xetrov90011229|ctcf	PF13465.2	zf-H2C2_2	328	352	2	26	1.1999999999999999E-6	0
Xtv9	Xetrov90011228|Xetrov90011229|ctcf	PF13465.2	zf-H2C2_2	356	379	2	24	0.00012	0
Xtv9	Xetrov90011228|Xetrov90011229|ctcf	PF13465.2	zf-H2C2_2	385	406	2	23	7.4000000000000001E-8	0
Xtv9	Xetrov90011228|Xetrov90011229|ctcf	PF13465.2	zf-H2C2_2	413	436	2	25	1.4999999999999999E-7	0
Xtv9	Xetrov90011228|Xetrov90011229|ctcf	PF13465.2	zf-H2C2_2	501	523	2	24	0.0015	0
Xtv9	Xetrov90011228|Xetrov90011229|ctcf	PF13465.2	zf-H2C2_2	532	552	5	25	9.0999999999999997E-7	0
Xtv9	Xetrov90011236|Xetrov90011236|thap11	PF05485.8	THAP	43	121	1	52	5.2999999999999996E-12	1
Xtv9	Xetrov90011241|Xetrov90011241|nfatc3	PF00554.18	RHD_DNA_bind	610	768	2	169	2.9E-21	1
Xtv9	Xetrov90011248|Xetrov90011248|irx3	PF05920.7	Homeobox_KN	232	271	1	40	1.8000000000000001E-15	1
Xtv9	Xetrov90011248|Xetrov90011249|irx3	PF05920.7	Homeobox_KN	193	232	1	40	0.0000000000000017	1
Xtv9	Xetrov90011250|Xetrov90011250|irx5	PF05920.7	Homeobox_KN	256	295	1	40	2.2999999999999999E-15	1
Xtv9	Xetrov90011251|Xetrov90011251|irx6	PF05920.7	Homeobox_KN	160	199	1	40	4.1000000000000001E-16	1
Xtv9	Xetrov90011271|Xetrov90011270|znf423	PF00096.22	zf-C2H2	132	154	1	23	1.6000000000000001E-4	0
Xtv9	Xetrov90011271|Xetrov90011270|znf423	PF00096.22	zf-C2H2	257	280	1	23	8.9999999999999998E-4	0
Xtv9	Xetrov90011271|Xetrov90011270|znf423	PF00096.22	zf-C2H2	478	501	1	23	8.2000000000000007E-3	0
Xtv9	Xetrov90011271|Xetrov90011270|znf423	PF13465.2	zf-H2C2_2	176	198	3	25	1.9000000000000001E-4	0
Xtv9	Xetrov90011271|Xetrov90011270|znf423	PF13465.2	zf-H2C2_2	202	226	1	25	8.7999999999999998E-5	0
Xtv9	Xetrov90011271|Xetrov90011271|znf423	PF00096.22	zf-C2H2	132	154	1	23	1.7000000000000001E-4	0
Xtv9	Xetrov90011271|Xetrov90011271|znf423	PF00096.22	zf-C2H2	257	280	1	23	9.2000000000000003E-4	0
Xtv9	Xetrov90011271|Xetrov90011271|znf423	PF00096.22	zf-C2H2	478	501	1	23	8.3000000000000001E-3	0
Xtv9	Xetrov90011271|Xetrov90011271|znf423	PF13465.2	zf-H2C2_2	176	198	3	25	1.9000000000000001E-4	0
Xtv9	Xetrov90011271|Xetrov90011271|znf423	PF13465.2	zf-H2C2_2	202	226	1	25	9.0000000000000006E-5	0
Xtv9	Xetrov90011277|Xetrov90011277|	PF00170.17	bZIP_1	151	180	32	61	9.1999999999999998E-3	0
Xtv9	Xetrov90011336|Xetrov90011336|tox3	PF00505.15	HMG_box	487	555	1	69	6.4000000000000005E-17	1
Xtv9	Xetrov90011338|Xetrov90011338|sall1	PF00096.22	zf-C2H2	845	867	1	23	0.0028	0
Xtv9	Xetrov90011338|Xetrov90011338|sall1	PF00096.22	zf-C2H2	1108	1130	1	23	5.3999999999999998E-5	0
Xtv9	Xetrov90011338|Xetrov90011338|sall1	PF13465.2	zf-H2C2_2	549	574	1	26	1.9999999999999999E-7	0
Xtv9	Xetrov90011338|Xetrov90011338|sall1	PF13465.2	zf-H2C2_2	799	824	1	26	6.7000000000000004E-8	0
Xtv9	Xetrov90011338|Xetrov90011338|sall1	PF13465.2	zf-H2C2_2	1227	1252	1	26	9.9999999999999995E-8	0
Xtv9	Xetrov90011338|Xetrov90011339|sall1	PF00096.22	zf-C2H2	818	840	1	23	0.0028	0
Xtv9	Xetrov90011338|Xetrov90011339|sall1	PF00096.22	zf-C2H2	1081	1103	1	23	5.3999999999999998E-5	0
Xtv9	Xetrov90011338|Xetrov90011339|sall1	PF13465.2	zf-H2C2_2	522	547	1	26	1.9999999999999999E-7	0
Xtv9	Xetrov90011338|Xetrov90011339|sall1	PF13465.2	zf-H2C2_2	772	797	1	26	0.000000068	0
Xtv9	Xetrov90011338|Xetrov90011339|sall1	PF13465.2	zf-H2C2_2	1200	1225	1	26	1.1000000000000001E-7	0
Xtv9	Xetrov90011379|Xetrov90011379|hsf4	PF00447.13	HSF_DNA-bind	97	197	1	90	1.2E-33	1
Xtv9	Xetrov90011402|Xetrov90011402|maf	PF03131.13	bZIP_Maf	364	454	1	91	3.3000000000000003E-33	1
Xtv9	Xetrov90011432|Xetrov90011432|ccdc79	PF00249.27	Myb_DNA-binding	197	244	1	46	0.00035	0
Xtv9	Xetrov90011435|Xetrov90011435|snai3	PF00096.22	zf-C2H2	169	191	1	23	7.2000000000000005E-4	0
Xtv9	Xetrov90011435|Xetrov90011435|snai3	PF13465.2	zf-H2C2_2	210	233	2	25	0.0000017	0
Xtv9	Xetrov90011435|Xetrov90011435|snai3	PF13465.2	zf-H2C2_2	237	262	1	26	5.7000000000000005E-7	0
Xtv9	Xetrov90011487|Xetrov90011487|znf276	PF00096.22	zf-C2H2	537	560	1	23	8.3999999999999995E-3	0
Xtv9	Xetrov90011487|Xetrov90011487|znf276	PF13465.2	zf-H2C2_2	465	490	2	26	1.7000000000000001E-4	0
Xtv9	Xetrov90011495|Xetrov90011495|terf2	PF00249.27	Myb_DNA-binding	449	496	1	46	3.3000000000000001E-12	1
Xtv9	Xetrov90011497|Xetrov90011497|nfat5-like	PF00554.18	RHD_DNA_bind	226	363	1	147	1.2000000000000001E-19	1
Xtv9	Xetrov90011505|Xetrov90011505|zfhx3	PF00046.25	Homeobox	2123	2179	1	57	0.00000000000039	1
Xtv9	Xetrov90011505|Xetrov90011505|zfhx3	PF00046.25	Homeobox	2220	2276	1	57	3.8999999999999999E-17	1
Xtv9	Xetrov90011505|Xetrov90011505|zfhx3	PF00046.25	Homeobox	2621	2677	1	57	4.9999999999999999E-17	1
Xtv9	Xetrov90011505|Xetrov90011505|zfhx3	PF00046.25	Homeobox	2923	2979	1	57	1.1999999999999999E-14	1
Xtv9	Xetrov90011505|Xetrov90011505|zfhx3	PF00096.22	zf-C2H2	1596	1620	1	23	4.4000000000000003E-3	0
Xtv9	Xetrov90011533|Xetrov90011533|foxc2	PF00250.14	Forkhead	154	241	1	85	2.8999999999999999E-39	1
Xtv9	Xetrov90011534|Xetrov90011534|foxl1	PF00250.14	Forkhead	101	189	1	86	9.4000000000000005E-39	1
Xtv9	Xetrov90011536|Xetrov90011536|hnf4b	PF00105.14	zf-C4	193	261	2	70	6.4000000000000005E-29	1
Xtv9	Xetrov90011569|Xetrov90011569|foxf1	PF00250.14	Forkhead	173	260	1	85	1.7000000000000001E-37	1
Xtv9	Xetrov90011570|Xetrov90011570|irf8	PF00605.13	IRF	9	113	1	105	4.1999999999999998E-36	1
Xtv9	Xetrov90011600|Xetrov90011600|	PF12756.3	zf-C2H2_2	3452	3526	2	73	0.0033	0
Xtv9	Xetrov90011601|Xetrov90011601|zfpm1-like	PF13465.2	zf-H2C2_2	571	596	1	26	3.3000000000000003E-5	0
Xtv9	Xetrov90011628|Xetrov90011628|zzz3-like	PF00249.27	Myb_DNA-binding	754	802	3	46	1.8999999999999999E-10	1
Xtv9	Xetrov90011640|Xetrov90011640|lhx8	PF00046.25	Homeobox	277	333	1	57	7.9999999999999998E-19	1
Xtv9	Xetrov90011694|Xetrov90011694|	PF00096.22	zf-C2H2	8	27	1	20	4.7999999999999996E-3	0
Xtv9	Xetrov90011696|Xetrov90011695|gpbp1l1	PF15337.2	Vasculin	672	763	2	98	3.5000000000000003E-30	1
Xtv9	Xetrov90011696|Xetrov90011696|gpbp1l1	PF15337.2	Vasculin	719	810	2	98	3.7000000000000003E-30	1
Xtv9	Xetrov90011696|Xetrov90011697|gpbp1l1	PF15337.2	Vasculin	717	808	2	98	3.7000000000000003E-30	1
Xtv9	Xetrov90011696|Xetrov90011698|gpbp1l1	PF15337.2	Vasculin	670	761	2	98	3.5000000000000003E-30	1
Xtv9	Xetrov90011750|Xetrov90011747|mysm1	PF00249.27	Myb_DNA-binding	231	273	3	46	4.8000000000000002E-11	1
Xtv9	Xetrov90011750|Xetrov90011748|mysm1	PF00249.27	Myb_DNA-binding	221	263	3	46	4.6999999999999999E-11	1
Xtv9	Xetrov90011750|Xetrov90011749|mysm1	PF00249.27	Myb_DNA-binding	126	168	3	46	4.4000000000000003E-11	1
Xtv9	Xetrov90011750|Xetrov90011750|mysm1	PF00249.27	Myb_DNA-binding	136	178	3	46	4.4000000000000003E-11	1
Xtv9	Xetrov90011752|Xetrov90011752|jun	PF00170.17	bZIP_1	347	410	1	64	8.5000000000000001E-17	1
Xtv9	Xetrov90011758|Xetrov90011758|	PF03165.12	MH1	69	170	2	101	8.0000000000000002E-13	1
Xtv9	Xetrov90011759|Xetrov90011759|nfia-like.2	PF00859.14	CTF_NFI	1	41	62	103	8.6999999999999998E-8	1
Xtv9	Xetrov90011759|Xetrov90011759|nfia-like.2	PF00859.14	CTF_NFI	42	191	150	297	2.5999999999999999E-67	1
Xtv9	Xetrov90011768|Xetrov90011768|foxd3	PF00250.14	Forkhead	92	179	1	85	6.7000000000000004E-38	1
Xtv9	Xetrov90011799|Xetrov90011799|mier1-like	PF00249.27	Myb_DNA-binding	294	337	4	47	8.7999999999999998E-5	0
Xtv9	Xetrov90011822|Xetrov90011822|dmbx1	PF00046.25	Homeobox	67	123	1	57	5.1000000000000002E-22	1
Xtv9	Xetrov90011845|Xetrov90011845|klf17	PF13465.2	zf-H2C2_2	382	404	1	21	2.5000000000000001E-5	0
Xtv9	Xetrov90011845|Xetrov90011845|klf17	PF13465.2	zf-H2C2_2	413	437	2	26	0.0000017	0
Xtv9	Xetrov90011870|Xetrov90011870|tal1	PF00010.22	HLH	294	344	2	54	4.1000000000000004E-15	1
Xtv9	Xetrov90011874|Xetrov90011874|foxe3	PF00250.14	Forkhead	102	189	1	85	2.8999999999999999E-38	1
Xtv9	Xetrov90011875|Xetrov90011875|foxd2	PF00250.14	Forkhead	78	165	1	85	5.7999999999999999E-38	1
Xtv9	Xetrov90011892|Xetrov90011892|dmrta2	PF00751.14	DM	246	292	1	47	3.1999999999999999E-22	1
Xtv9	Xetrov90011926|Xetrov90011926|dmrtb1	PF00751.14	DM	51	96	1	46	2.7000000000000001E-15	1
Xtv9	Xetrov90011927|Xetrov90011927|glis1	PF13465.2	zf-H2C2_2	307	333	2	26	0.0001	0
Xtv9	Xetrov90011927|Xetrov90011927|glis1	PF13465.2	zf-H2C2_2	336	363	1	26	7.9999999999999996E-6	0
Xtv9	Xetrov90011960|Xetrov90011960|zbtb37	PF13465.2	zf-H2C2_2	389	413	1	25	6.9999999999999999E-6	0
Xtv9	Xetrov90011960|Xetrov90011960|zbtb37	PF13465.2	zf-H2C2_2	418	440	2	24	5.8999999999999996E-7	0
Xtv9	Xetrov90011996|Xetrov90011996|LOC100488674	PF00096.22	zf-C2H2	594	615	2	23	2.0999999999999998E-6	1
Xtv9	Xetrov90011996|Xetrov90011996|LOC100488674	PF00096.22	zf-C2H2	704	726	1	23	5.1999999999999998E-3	0
Xtv9	Xetrov90011996|Xetrov90011996|LOC100488674	PF13465.2	zf-H2C2_2	91	114	1	24	8.0999999999999997E-8	0
Xtv9	Xetrov90011996|Xetrov90011996|LOC100488674	PF13465.2	zf-H2C2_2	121	144	3	26	1.0000000000000001E-9	0
Xtv9	Xetrov90011996|Xetrov90011996|LOC100488674	PF13465.2	zf-H2C2_2	202	225	2	25	4.0999999999999999E-4	0
Xtv9	Xetrov90011996|Xetrov90011996|LOC100488674	PF13465.2	zf-H2C2_2	331	354	1	24	0.0000027	0
Xtv9	Xetrov90011996|Xetrov90011996|LOC100488674	PF13465.2	zf-H2C2_2	360	383	2	25	1.4000000000000001E-10	1
Xtv9	Xetrov90011996|Xetrov90011996|LOC100488674	PF13465.2	zf-H2C2_2	388	412	2	26	1.1000000000000001E-3	0
Xtv9	Xetrov90011996|Xetrov90011996|LOC100488674	PF13465.2	zf-H2C2_2	499	521	2	24	6.7000000000000002E-4	0
Xtv9	Xetrov90011996|Xetrov90011996|LOC100488674	PF13465.2	zf-H2C2_2	527	550	2	25	0.00000042	0
Xtv9	Xetrov90011996|Xetrov90011996|LOC100488674	PF13465.2	zf-H2C2_2	634	657	1	24	2.7999999999999999E-8	0
Xtv9	Xetrov90011996|Xetrov90011996|LOC100488674	PF13465.2	zf-H2C2_2	664	686	3	25	6.1999999999999999E-7	0
Xtv9	Xetrov90012003|Xetrov90012003|lhx4	PF00046.25	Homeobox	149	205	1	57	6.6999999999999997E-21	1
Xtv9	Xetrov90012047|Xetrov90012047|	PF13873.2	Myb_DNA-bind_5	150	226	1	77	3.8E-19	1
Xtv9	Xetrov90012048|Xetrov90012048|	PF13873.2	Myb_DNA-bind_5	155	231	1	77	1.5E-19	1
Xtv9	Xetrov90012071|Xetrov90012071|gfi1	PF00096.22	zf-C2H2	350	372	1	23	1.2999999999999999E-5	1
Xtv9	Xetrov90012071|Xetrov90012071|gfi1	PF13465.2	zf-H2C2_2	308	333	2	26	0.000041	0
Xtv9	Xetrov90012071|Xetrov90012071|gfi1	PF13465.2	zf-H2C2_2	393	416	2	25	2.7999999999999999E-6	0
Xtv9	Xetrov90012071|Xetrov90012071|gfi1	PF13465.2	zf-H2C2_2	420	443	1	24	5.5000000000000002E-5	0
Xtv9	Xetrov90012084|Xetrov90012084|znf644	PF00096.22	zf-C2H2	424	446	1	23	4.4000000000000002E-4	0
Xtv9	Xetrov90012084|Xetrov90012084|znf644	PF13909.2	zf-H2C2_5	473	494	2	24	0.02	1
Xtv9	Xetrov90012084|Xetrov90012084|znf644	PF13909.2	zf-H2C2_5	501	525	1	25	3.6999999999999998E-2	1
Xtv9	Xetrov90012084|Xetrov90012084|znf644	PF13909.2	zf-H2C2_5	562	585	1	24	7.1999999999999998E-3	1
Xtv9	Xetrov90012085|Xetrov90012085|barhl2	PF00046.25	Homeobox	398	454	1	57	6.3E-21	1
Xtv9	Xetrov90012089|Xetrov90012088|znf326	PF13909.2	zf-H2C2_5	343	362	1	20	1.6999999999999999E-3	0
Xtv9	Xetrov90012089|Xetrov90012089|znf326	PF13909.2	zf-H2C2_5	345	364	1	20	1.6999999999999999E-3	0
Xtv9	Xetrov90012149|Xetrov90012148|pbx1	PF00046.25	Homeobox	326	385	1	57	5.8E-18	1
Xtv9	Xetrov90012149|Xetrov90012148|pbx1	PF03792.9	PBC	132	324	1	188	6.3000000000000003E-94	1
Xtv9	Xetrov90012149|Xetrov90012149|pbx1	PF00046.25	Homeobox	326	385	1	57	6.2000000000000001E-18	1
Xtv9	Xetrov90012149|Xetrov90012149|pbx1	PF03792.9	PBC	132	324	1	188	6.7999999999999996E-94	1
Xtv9	Xetrov90012150|Xetrov90012150|lmx1a	PF00046.25	Homeobox	197	253	1	57	3.0999999999999998E-17	1
Xtv9	Xetrov90012191|Xetrov90012191|zbtb41	PF00096.22	zf-C2H2	481	502	2	23	0.00012	0
Xtv9	Xetrov90012191|Xetrov90012191|zbtb41	PF00096.22	zf-C2H2	535	558	1	23	0.0014	0
Xtv9	Xetrov90012191|Xetrov90012191|zbtb41	PF13465.2	zf-H2C2_2	393	416	3	26	1.3999999999999999E-6	0
Xtv9	Xetrov90012191|Xetrov90012191|zbtb41	PF13465.2	zf-H2C2_2	579	603	2	26	3.3000000000000002E-6	0
Xtv9	Xetrov90012191|Xetrov90012191|zbtb41	PF13465.2	zf-H2C2_2	607	629	2	24	6.0000000000000002E-5	0
Xtv9	Xetrov90012191|Xetrov90012191|zbtb41	PF13465.2	zf-H2C2_2	634	658	1	25	7.7000000000000001E-5	0
Xtv9	Xetrov90012191|Xetrov90012191|zbtb41	PF13465.2	zf-H2C2_2	699	722	1	24	2.2000000000000001E-6	0
Xtv9	Xetrov90012194|Xetrov90012194|lhx9	PF00046.25	Homeobox	269	325	1	57	7.2000000000000002E-19	1
Xtv9	Xetrov90012199|Xetrov90012199|nr5a2	PF00105.14	zf-C4	196	263	2	69	2.0000000000000002E-31	1
Xtv9	Xetrov90012251|Xetrov90012251|csdc2	PF00313.18	CSD	164	227	2	64	0.000000000015	1
Xtv9	Xetrov90012288|Xetrov90012287|cebpg	PF07716.11	bZIP_2	124	176	2	54	4.5999999999999998E-15	1
Xtv9	Xetrov90012288|Xetrov90012288|cebpg	PF07716.11	bZIP_2	144	196	2	54	0.000000000000005	1
Xtv9	Xetrov90012329|Xetrov90012329|prrx1	PF00046.25	Homeobox	206	262	1	57	4.4000000000000001E-22	1
Xtv9	Xetrov90012333|Xetrov90012333|LOC100145493	PF05485.8	THAP	178	270	1	75	7.4999999999999996E-15	1
Xtv9	Xetrov90012341|Xetrov90012341|atf6	PF00170.17	bZIP_1	296	352	4	60	3.1000000000000002E-10	1
Xtv9	Xetrov90012344|Xetrov90012344|rxrg	PF00105.14	zf-C4	219	287	2	70	3.6999999999999998E-31	1
Xtv9	Xetrov90012380|Xetrov90012380|srebf2	PF00010.22	HLH	344	394	1	55	0.0000000000000017	1
Xtv9	Xetrov90012380|Xetrov90012381|srebf2	PF00010.22	HLH	106	156	1	55	1.4000000000000001E-15	1
Xtv9	Xetrov90012414|Xetrov90012414|atf4	PF00170.17	bZIP_1	386	444	4	62	8.5000000000000001E-16	1
Xtv9	Xetrov90012427|Xetrov90012426|tef	PF07716.11	bZIP_2	227	280	1	54	0.000000000000011	1
Xtv9	Xetrov90012427|Xetrov90012427|tef	PF07716.11	bZIP_2	266	319	1	54	1.1999999999999999E-14	1
Xtv9	Xetrov90012432|Xetrov90012432|hmgxb4	PF00505.15	HMG_box	464	526	2	64	5.6000000000000001E-14	1
Xtv9	Xetrov90012438|Xetrov90012438|sox10	PF00505.15	HMG_box	137	205	1	69	4.7999999999999996E-24	1
Xtv9	Xetrov90012441|Xetrov90012441|maff	PF03131.13	bZIP_Maf	28	119	1	92	9.899999999999999E-35	1
Xtv9	Xetrov90012661|Xetrov90012661|bhlhe40	PF00010.22	HLH	95	145	5	54	1.6999999999999999E-11	1
Xtv9	Xetrov90012700|Xetrov90012700|nr2c2	PF00105.14	zf-C4	115	182	2	69	5.8000000000000001E-31	1
Xtv9	Xetrov90012715|Xetrov90012715|zxdc	PF00096.22	zf-C2H2	212	236	1	23	0.01	0
Xtv9	Xetrov90012715|Xetrov90012715|zxdc	PF00096.22	zf-C2H2	243	267	1	23	2.5999999999999998E-4	0
Xtv9	Xetrov90012715|Xetrov90012715|zxdc	PF00096.22	zf-C2H2	423	447	1	23	5.5000000000000003E-4	0
Xtv9	Xetrov90012715|Xetrov90012715|zxdc	PF13465.2	zf-H2C2_2	380	401	2	21	2.8999999999999998E-3	0
Xtv9	Xetrov90012717|Xetrov90012717|klf15	PF13465.2	zf-H2C2_2	315	337	1	21	2.1000000000000001E-4	0
Xtv9	Xetrov90012717|Xetrov90012717|klf15	PF13465.2	zf-H2C2_2	346	369	2	25	9.3999999999999995E-8	0
Xtv9	Xetrov90012741|Xetrov90012741|gata2	PF00320.23	GATA	375	408	1	35	8.3999999999999995E-14	1
Xtv9	Xetrov90012741|Xetrov90012741|gata2	PF00320.23	GATA	429	462	1	35	3.2999999999999998E-14	1
Xtv9	Xetrov90012741|Xetrov90012742|gata2	PF00320.23	GATA	364	397	1	35	0.000000000000083	1
Xtv9	Xetrov90012741|Xetrov90012742|gata2	PF00320.23	GATA	418	451	1	35	3.2999999999999998E-14	1
Xtv9	Xetrov90012838|Xetrov90012838|LOC101731334	PF05485.8	THAP	3	95	1	75	3.4000000000000002E-13	1
Xtv9	Xetrov90012838|Xetrov90012838|LOC101731334	PF05485.8	THAP	706	798	1	75	9.6999999999999991E-13	1
Xtv9	Xetrov90012859|Xetrov90012858|foxp1	PF00250.14	Forkhead	470	545	1	78	1.2000000000000001E-28	1
Xtv9	Xetrov90012859|Xetrov90012859|foxp1	PF00250.14	Forkhead	468	543	1	78	1.2000000000000001E-28	1
Xtv9	Xetrov90012859|Xetrov90012861|foxp1	PF00250.14	Forkhead	461	536	1	78	1.2000000000000001E-28	1
Xtv9	Xetrov90012867|Xetrov90012867|mitf	PF00010.22	HLH	152	205	1	55	9.3999999999999999E-17	1
Xtv9	Xetrov90012896|Xetrov90012896|fezf2	PF00096.22	zf-C2H2	397	419	1	23	6.1999999999999999E-6	1
Xtv9	Xetrov90012896|Xetrov90012896|fezf2	PF00096.22	zf-C2H2	481	504	1	23	0.00031	0
Xtv9	Xetrov90012896|Xetrov90012896|fezf2	PF13465.2	zf-H2C2_2	355	379	1	25	0.000011	0
Xtv9	Xetrov90012896|Xetrov90012896|fezf2	PF13465.2	zf-H2C2_2	439	463	1	25	3.0000000000000001E-5	0
Xtv9	Xetrov90012929|Xetrov90012929|fosl2-like	PF00170.17	bZIP_1	141	199	1	59	1.4999999999999999E-7	1
Xtv9	Xetrov90012972|Xetrov90012972|mixer	PF00046.25	Homeobox	111	167	1	57	4.7999999999999999E-20	1
Xtv9	Xetrov90012973|Xetrov90012973|mix1	PF00046.25	Homeobox	110	166	1	57	2.2000000000000001E-21	1
Xtv9	Xetrov90012974|Xetrov90012974|bix1.2	PF00046.25	Homeobox	78	134	1	57	5.2999999999999997E-22	1
Xtv9	Xetrov90012976|Xetrov90012976|LOC101733442	PF00046.25	Homeobox	51	103	1	57	0.00000000000032	1
Xtv9	Xetrov90012978|Xetrov90012978|bix1.1	PF00046.25	Homeobox	94	150	1	57	9.1999999999999992E-22	1
Xtv9	Xetrov90012980|Xetrov90012980|LOC101734448	PF00046.25	Homeobox	31	87	1	57	6.7999999999999997E-22	1
Xtv9	Xetrov90012981|Xetrov90012981|	PF00046.25	Homeobox	136	188	1	57	4.2999999999999999E-13	1
Xtv9	Xetrov90012982|Xetrov90012982|	PF00046.25	Homeobox	83	135	1	57	3.5999999999999998E-13	1
Xtv9	Xetrov90012991|Xetrov90012991|LOC100491909	PF05485.8	THAP	76	166	1	74	0.0000000000072	1
Xtv9	Xetrov90013039|Xetrov90013039|hlx	PF00046.25	Homeobox	394	448	3	57	3.5000000000000002E-19	1
Xtv9	Xetrov90013064|Xetrov90013064|esrrg	PF00105.14	zf-C4	201	269	2	70	1.8000000000000002E-30	1
Xtv9	Xetrov90013078|Xetrov90013078|prox1	PF05044.8	HPD	582	734	2	154	8.9999999999999999E-83	1
Xtv9	Xetrov90013087|Xetrov90013087|batf3	PF00170.17	bZIP_1	35	94	3	62	9.9999999999999994E-12	1
Xtv9	Xetrov90013088|Xetrov90013088|atf3	PF00170.17	bZIP_1	84	142	1	59	2.2000000000000002E-11	1
Xtv9	Xetrov90013103|Xetrov90013103|trerf1	PF00249.27	Myb_DNA-binding	828	872	2	47	4.2000000000000002E-4	0
Xtv9	Xetrov90013117|Xetrov90013117|rcor3	PF00249.27	Myb_DNA-binding	155	198	3	47	6.2000000000000003E-5	0
Xtv9	Xetrov90013117|Xetrov90013117|rcor3	PF00249.27	Myb_DNA-binding	378	421	3	47	0.00000000048	1
Xtv9	Xetrov90013117|Xetrov90013118|rcor3	PF00249.27	Myb_DNA-binding	155	198	3	47	5.5999999999999999E-5	0
Xtv9	Xetrov90013149|Xetrov90013149|six3	PF00046.25	Homeobox	173	224	5	56	2.5999999999999998E-12	1
Xtv9	Xetrov90013150|Xetrov90013150|six2	PF00046.25	Homeobox	215	265	6	56	7.0000000000000005E-14	1
Xtv9	Xetrov90013155|Xetrov90013155|epas1	PF11413.4	HIF-1	661	693	1	32	3.9E-18	1
Xtv9	Xetrov90013155|Xetrov90013155|epas1	PF13551.2	HTH_29	13	67	2	62	5.4999999999999999E-6	0
Xtv9	Xetrov90013178|Xetrov90013178|foxn2	PF00250.14	Forkhead	183	268	1	82	1.1E-31	1
Xtv9	Xetrov90013224|Xetrov90013224|gzf1	PF13465.2	zf-H2C2_2	581	607	1	26	0.000029	0
Xtv9	Xetrov90013224|Xetrov90013224|gzf1	PF13465.2	zf-H2C2_2	640	664	1	25	5.0000000000000004E-6	0
Xtv9	Xetrov90013224|Xetrov90013224|gzf1	PF13465.2	zf-H2C2_2	668	692	1	25	0.00000002	0
Xtv9	Xetrov90013224|Xetrov90013224|gzf1	PF13465.2	zf-H2C2_2	697	720	2	25	0.0000015	0
Xtv9	Xetrov90013224|Xetrov90013224|gzf1	PF13465.2	zf-H2C2_2	725	748	2	25	0.00011	0
Xtv9	Xetrov90013224|Xetrov90013224|gzf1	PF13465.2	zf-H2C2_2	752	776	1	25	7.4999999999999993E-9	0
Xtv9	Xetrov90013224|Xetrov90013224|gzf1	PF13465.2	zf-H2C2_2	780	804	1	25	0.00000016	0
Xtv9	Xetrov90013286|Xetrov90013286|insm1	PF00096.22	zf-C2H2	258	280	1	23	1.1000000000000001E-3	0
Xtv9	Xetrov90013286|Xetrov90013286|insm1	PF00096.22	zf-C2H2	317	339	1	23	6.8000000000000005E-4	0
Xtv9	Xetrov90013286|Xetrov90013286|insm1	PF00096.22	zf-C2H2	372	395	1	23	3.6999999999999999E-4	0
Xtv9	Xetrov90013286|Xetrov90013286|insm1	PF00096.22	zf-C2H2	400	423	1	23	0.0014	0
Xtv9	Xetrov90013297|Xetrov90013297|nkx2-4	PF00046.25	Homeobox	200	256	1	57	5.3999999999999999E-20	1
Xtv9	Xetrov90013298|Xetrov90013298|nkx2-2	PF00046.25	Homeobox	230	286	1	57	6.3000000000000002E-19	1
Xtv9	Xetrov90013300|Xetrov90013300|pax1	PF00292.14	PAX	88	211	2	125	6.4999999999999997E-72	1
Xtv9	Xetrov90013300|Xetrov90013301|pax1	PF00292.14	PAX	63	186	2	125	1.7E-71	1
Xtv9	Xetrov90013306|Xetrov90013306|foxa2	PF00250.14	Forkhead	249	335	1	84	8.8000000000000001E-37	1
Xtv9	Xetrov90013319|Xetrov90013318|bcl11a	PF13465.2	zf-H2C2_2	229	253	1	25	5.3000000000000001E-6	0
Xtv9	Xetrov90013319|Xetrov90013319|bcl11a	PF00096.22	zf-C2H2	806	829	1	23	1.3999999999999999E-4	0
Xtv9	Xetrov90013319|Xetrov90013319|bcl11a	PF13465.2	zf-H2C2_2	402	426	1	25	5.2000000000000002E-6	0
Xtv9	Xetrov90013319|Xetrov90013319|bcl11a	PF13465.2	zf-H2C2_2	762	786	1	25	2.4999999999999999E-7	0
Xtv9	Xetrov90013319|Xetrov90013320|bcl11a	PF00096.22	zf-C2H2	674	697	1	23	9.1000000000000003E-5	0
Xtv9	Xetrov90013319|Xetrov90013320|bcl11a	PF13465.2	zf-H2C2_2	270	294	1	25	3.4000000000000001E-6	0
Xtv9	Xetrov90013319|Xetrov90013320|bcl11a	PF13465.2	zf-H2C2_2	630	654	1	25	0.00000016	0
Xtv9	Xetrov90013323|Xetrov90013323|rel	PF00554.18	RHD_DNA_bind	239	407	1	169	1.4E-71	1
Xtv9	Xetrov90013341|Xetrov90013341|otx1	PF00046.25	Homeobox	209	261	1	57	5.6999999999999997E-14	1
Xtv9	Xetrov90013367|Xetrov90013366|meis1	PF05920.7	Homeobox_KN	290	329	1	40	4.1000000000000001E-20	1
Xtv9	Xetrov90013367|Xetrov90013367|meis1	PF05920.7	Homeobox_KN	290	329	1	40	3.0000000000000003E-20	1
Xtv9	Xetrov90013416|Xetrov90013416|LOC101734213	PF02892.11	zf-BED	26	71	1	43	3.4000000000000001E-6	1
Xtv9	Xetrov90013419|Xetrov90013419|myb	PF00249.27	Myb_DNA-binding	56	102	1	47	7.1999999999999999E-17	1
Xtv9	Xetrov90013419|Xetrov90013419|myb	PF00249.27	Myb_DNA-binding	108	154	1	47	7.4000000000000001E-19	1
Xtv9	Xetrov90013419|Xetrov90013419|myb	PF00249.27	Myb_DNA-binding	160	203	1	45	0.0000000000000002	1
Xtv9	Xetrov90013427|Xetrov90013427|tcf21	PF00010.22	HLH	113	164	1	54	6.2000000000000002E-16	1
Xtv9	Xetrov90013448|Xetrov90013448|prdm13	PF13465.2	zf-H2C2_2	611	633	2	24	6.3999999999999997E-5	0
Xtv9	Xetrov90013448|Xetrov90013448|prdm13	PF13465.2	zf-H2C2_2	638	661	1	23	5.9999999999999995E-4	0
Xtv9	Xetrov90013450|Xetrov90013450|sim1	PF00010.22	HLH	8	51	8	52	3.1999999999999999E-5	1
Xtv9	Xetrov90013457|Xetrov90013457|esr1	PF00105.14	zf-C4	218	286	2	70	4.5999999999999997E-31	1
Xtv9	Xetrov90013460|Xetrov90013460|zbtb2	PF00096.22	zf-C2H2	786	808	1	23	5.1999999999999998E-3	0
Xtv9	Xetrov90013460|Xetrov90013460|zbtb2	PF00096.22	zf-C2H2	980	999	1	20	5.7999999999999996E-3	0
Xtv9	Xetrov90013460|Xetrov90013460|zbtb2	PF13465.2	zf-H2C2_2	911	932	2	24	2.0000000000000001E-4	0
Xtv9	Xetrov90013475|Xetrov90013475|ovol2	PF13465.2	zf-H2C2_2	324	347	2	25	0.001	0
Xtv9	Xetrov90013475|Xetrov90013475|ovol2	PF13465.2	zf-H2C2_2	351	376	1	26	0.000000017	0
Xtv9	Xetrov90013540|Xetrov90013540|arid1b	PF01388.17	ARID	1021	1105	2	87	6.8000000000000001E-16	1
Xtv9	Xetrov90013550|Xetrov90013550|tulp4	PF01167.14	Tub	1137	1194	61	120	0.0014	0
Xtv9	Xetrov90013550|Xetrov90013550|tulp4	PF01167.14	Tub	2001	2107	138	216	9.2999999999999994E-25	1
Xtv9	Xetrov90013550|Xetrov90013551|tulp4	PF01167.14	Tub	1376	1484	138	216	5.2999999999999997E-25	1
Xtv9	Xetrov90013637|Xetrov90013637|hey2	PF00010.22	HLH	53	104	5	55	3.2000000000000002E-17	1
Xtv9	Xetrov90013655|Xetrov90013655|vsx1	PF00046.25	Homeobox	170	226	1	57	1.7999999999999999E-22	1
Xtv9	Xetrov90013793|Xetrov90013793|t2	PF00907.18	T-box	64	239	1	178	3.9000000000000001E-74	1
Xtv9	Xetrov90013794|Xetrov90013794|t	PF00907.18	T-box	114	289	1	178	3.9000000000000001E-74	1
Xtv9	Xetrov90013794|Xetrov90013795|t	PF00907.18	T-box	114	289	1	178	3.9000000000000001E-74	1
Xtv9	Xetrov90013814|Xetrov90013813|arid4b	PF01388.17	ARID	286	372	1	87	2.7E-20	1
Xtv9	Xetrov90013814|Xetrov90013814|arid4b	PF01388.17	ARID	302	388	1	87	1.7999999999999999E-20	1
Xtv9	Xetrov90013850|Xetrov90013850|zbtb18	PF13465.2	zf-H2C2_2	542	564	2	24	1.4999999999999999E-7	0
Xtv9	Xetrov90013850|Xetrov90013850|zbtb18	PF13465.2	zf-H2C2_2	569	593	1	25	1.2999999999999999E-3	0
Xtv9	Xetrov90013850|Xetrov90013851|zbtb18	PF13465.2	zf-H2C2_2	466	488	2	24	1.4000000000000001E-7	0
Xtv9	Xetrov90013850|Xetrov90013851|zbtb18	PF13465.2	zf-H2C2_2	493	517	1	25	1.1999999999999999E-3	0
Xtv9	Xetrov90013914|Xetrov90013914|olig3	PF00010.22	HLH	125	177	2	54	3.5999999999999998E-11	1
Xtv9	Xetrov90013967|Xetrov90013967|	PF13873.2	Myb_DNA-bind_5	158	234	1	77	2.9E-19	1
Xtv9	Xetrov90013979|Xetrov90013979|hivep2	PF13465.2	zf-H2C2_2	198	222	2	26	4.0999999999999999E-7	0
Xtv9	Xetrov90013979|Xetrov90013979|hivep2	PF13465.2	zf-H2C2_2	1758	1782	2	26	0.0000054	0
Xtv9	Xetrov90013981|Xetrov90013981|hsf2.2	PF00447.13	HSF_DNA-bind	46	146	1	90	1.6000000000000001E-30	1
Xtv9	Xetrov90013983|Xetrov90013982|hsf2	PF00447.13	HSF_DNA-bind	42	142	1	90	5.8999999999999999E-33	1
Xtv9	Xetrov90013983|Xetrov90013983|hsf2	PF00447.13	HSF_DNA-bind	65	143	23	90	4.1999999999999999E-24	1
Xtv9	Xetrov90014005|Xetrov90014005|rfx6	PF02257.11	RFX_DNA_binding	46	122	2	78	5.6999999999999999E-31	1
Xtv9	Xetrov90014032|Xetrov90014032|	PF05485.8	THAP	3	94	1	75	1.4999999999999999E-13	1
Xtv9	Xetrov90014065|Xetrov90014065|zbtb24	PF00096.22	zf-C2H2	479	501	1	23	8.7000000000000001E-5	0
Xtv9	Xetrov90014065|Xetrov90014065|zbtb24	PF13465.2	zf-H2C2_2	299	321	3	25	2.2000000000000001E-6	0
Xtv9	Xetrov90014065|Xetrov90014065|zbtb24	PF13465.2	zf-H2C2_2	325	347	1	23	0.00000047	0
Xtv9	Xetrov90014065|Xetrov90014065|zbtb24	PF13465.2	zf-H2C2_2	353	377	1	25	0.000015	0
Xtv9	Xetrov90014065|Xetrov90014065|zbtb24	PF13465.2	zf-H2C2_2	410	433	2	25	7.4999999999999993E-9	0
Xtv9	Xetrov90014065|Xetrov90014065|zbtb24	PF13465.2	zf-H2C2_2	437	461	1	25	9.2999999999999999E-8	0
Xtv9	Xetrov90014079|Xetrov90014079|foxo3	PF00250.14	Forkhead	277	358	3	78	5.7000000000000004E-25	1
Xtv9	Xetrov90014082|Xetrov90014082|nr2e1-like	PF00105.14	zf-C4	6	76	2	70	2.2999999999999999E-28	1
Xtv9	Xetrov90014106|Xetrov90014106|prdm1	PF13465.2	zf-H2C2_2	612	636	1	25	2.2000000000000001E-7	0
Xtv9	Xetrov90014106|Xetrov90014106|prdm1	PF13465.2	zf-H2C2_2	640	665	1	26	0.0000017	0
Xtv9	Xetrov90014106|Xetrov90014106|prdm1	PF13465.2	zf-H2C2_2	668	692	1	25	1.9999999999999999E-7	0
Xtv9	Xetrov90014112|Xetrov90014112|lin28b	PF00313.18	CSD	98	167	3	65	2.3999999999999999E-15	1
Xtv9	Xetrov90014112|Xetrov90014113|lin28b	PF00313.18	CSD	98	167	3	65	2.2999999999999999E-15	1
Xtv9	Xetrov90014142|Xetrov90014141|irf6.2	PF00605.13	IRF	58	163	1	105	2.4000000000000002E-38	1
Xtv9	Xetrov90014142|Xetrov90014142|irf6.2	PF00605.13	IRF	58	163	1	105	2.4000000000000002E-38	1
Xtv9	Xetrov90014143|Xetrov90014143|irf6	PF00605.13	IRF	63	167	1	104	1.3000000000000001E-38	1
Xtv9	Xetrov90014210|Xetrov90014210|bach2	PF03131.13	bZIP_Maf	650	726	4	78	6.0000000000000003E-12	1
Xtv9	Xetrov90014230|Xetrov90014230|pou3f2	PF00046.25	Homeobox	387	443	1	57	5.0999999999999998E-18	1
Xtv9	Xetrov90014230|Xetrov90014230|pou3f2	PF00157.13	Pou	299	368	3	72	1.1E-37	1
Xtv9	Xetrov90014251|Xetrov90014251|znf292	PF00096.22	zf-C2H2	2265	2290	1	23	5.0000000000000001E-3	0
Xtv9	Xetrov90014265|Xetrov90014265|tbx18	PF00907.18	T-box	114	303	1	178	3.4000000000000002E-75	1
Xtv9	Xetrov90014359|Xetrov90014358|znf639	PF13465.2	zf-H2C2_2	368	393	1	25	1.7000000000000001E-4	0
Xtv9	Xetrov90014359|Xetrov90014358|znf639	PF13909.2	zf-H2C2_5	183	207	1	25	0.00012	1
Xtv9	Xetrov90014359|Xetrov90014358|znf639	PF13909.2	zf-H2C2_5	242	263	3	24	3.6999999999999998E-2	1
Xtv9	Xetrov90014359|Xetrov90014359|znf639	PF13465.2	zf-H2C2_2	391	416	1	25	1.7000000000000001E-4	0
Xtv9	Xetrov90014359|Xetrov90014359|znf639	PF13909.2	zf-H2C2_5	206	230	1	25	1.2999999999999999E-4	1
Xtv9	Xetrov90014359|Xetrov90014359|znf639	PF13909.2	zf-H2C2_5	265	286	3	24	3.7999999999999999E-2	1
Xtv9	Xetrov90014375|Xetrov90014375|sox2	PF00505.15	HMG_box	107	175	1	69	2.9E-27	1
Xtv9	Xetrov90014389|Xetrov90014389|hes1	PF00010.22	HLH	124	181	1	55	7.6000000000000004E-14	1
Xtv9	Xetrov90014441|Xetrov90014441|tp63	PF00870.14	P53	70	264	2	195	4.6000000000000003E-110	1
Xtv9	Xetrov90014446|Xetrov90014446|bcl6	PF13465.2	zf-H2C2_2	583	607	1	25	1.5999999999999999E-5	0
Xtv9	Xetrov90014446|Xetrov90014446|bcl6	PF13465.2	zf-H2C2_2	611	635	1	25	4.7999999999999996E-7	0
Xtv9	Xetrov90014446|Xetrov90014446|bcl6	PF13465.2	zf-H2C2_2	639	664	1	26	4.3000000000000003E-6	0
Xtv9	Xetrov90014446|Xetrov90014446|bcl6	PF13465.2	zf-H2C2_2	668	691	2	25	0.000051	0
Xtv9	Xetrov90014446|Xetrov90014446|bcl6	PF16622.1	zf-C2H2_11	539	564	3	28	1.2999999999999999E-3	0
Xtv9	Xetrov90014446|Xetrov90014447|bcl6	PF13465.2	zf-H2C2_2	583	607	1	25	1.5999999999999999E-5	0
Xtv9	Xetrov90014446|Xetrov90014447|bcl6	PF13465.2	zf-H2C2_2	611	635	1	25	4.7999999999999996E-7	0
Xtv9	Xetrov90014446|Xetrov90014447|bcl6	PF13465.2	zf-H2C2_2	639	664	1	26	4.1999999999999996E-6	0
Xtv9	Xetrov90014446|Xetrov90014447|bcl6	PF13465.2	zf-H2C2_2	668	691	2	25	0.000051	0
Xtv9	Xetrov90014446|Xetrov90014447|bcl6	PF16622.1	zf-C2H2_11	539	564	3	28	1.2999999999999999E-3	0
Xtv9	Xetrov90014507|Xetrov90014507|shox2	PF00046.25	Homeobox	172	228	1	57	7.3999999999999996E-24	1
Xtv9	Xetrov90014592|Xetrov90014592|mynn	PF13465.2	zf-H2C2_2	320	345	1	26	9.5999999999999999E-9	0
Xtv9	Xetrov90014592|Xetrov90014592|mynn	PF13465.2	zf-H2C2_2	349	372	2	25	2.2999999999999999E-9	0
Xtv9	Xetrov90014592|Xetrov90014592|mynn	PF13465.2	zf-H2C2_2	377	402	2	26	1.2999999999999999E-5	0
Xtv9	Xetrov90014718|Xetrov90014718|gcm1	PF03615.11	GCM	46	183	1	140	2.7000000000000001E-71	1
Xtv9	Xetrov90014778|Xetrov90014778|zic4	PF00096.22	zf-C2H2	457	481	1	23	4.5000000000000003E-5	0
Xtv9	Xetrov90014778|Xetrov90014778|zic4	PF13465.2	zf-H2C2_2	384	409	2	25	2.7999999999999999E-8	0
Xtv9	Xetrov90014778|Xetrov90014778|zic4	PF13465.2	zf-H2C2_2	413	440	1	26	1.6999999999999999E-7	0
Xtv9	Xetrov90014780|Xetrov90014780|zic1	PF00096.22	zf-C2H2	593	615	1	23	5.5000000000000002E-5	0
Xtv9	Xetrov90014780|Xetrov90014780|zic1	PF13465.2	zf-H2C2_2	520	545	2	25	0.000000037	0
Xtv9	Xetrov90014780|Xetrov90014780|zic1	PF13465.2	zf-H2C2_2	549	576	1	26	2.2999999999999999E-7	0
Xtv9	Xetrov90014826|Xetrov90014826|LOC101733909	PF00046.25	Homeobox	354	410	1	57	2.7999999999999999E-22	1
Xtv9	Xetrov90014826|Xetrov90014826|LOC101733909	PF00292.14	PAX	30	154	1	125	1.9999999999999999E-75	1
Xtv9	Xetrov90014860|Xetrov90014860|thap4	PF05485.8	THAP	21	103	1	75	3.5000000000000001E-15	1
Xtv9	Xetrov90014897|Xetrov90014894|LOC100158501	PF01342.17	SAND	42	112	4	76	1.2E-21	1
Xtv9	Xetrov90014897|Xetrov90014894|LOC100158501	PF01342.17	SAND	176	244	5	74	1.9000000000000001E-16	1
Xtv9	Xetrov90014897|Xetrov90014895|LOC100158501	PF01342.17	SAND	42	112	4	76	1.2E-21	1
Xtv9	Xetrov90014897|Xetrov90014895|LOC100158501	PF01342.17	SAND	176	245	5	75	0.00000000000000012	1
Xtv9	Xetrov90014897|Xetrov90014896|LOC100158501	PF01342.17	SAND	40	110	4	76	1.1E-21	1
Xtv9	Xetrov90014897|Xetrov90014896|LOC100158501	PF01342.17	SAND	174	243	5	75	0.00000000000000011	1
Xtv9	Xetrov90014897|Xetrov90014897|LOC100158501	PF01342.17	SAND	40	110	4	76	1.2E-21	1
Xtv9	Xetrov90014897|Xetrov90014897|LOC100158501	PF01342.17	SAND	174	242	5	74	1.9000000000000001E-16	1
Xtv9	Xetrov90014951|Xetrov90014951|hes6.1	PF00010.22	HLH	55	98	4	49	3.3000000000000002E-7	1
Xtv9	Xetrov90014951|Xetrov90014952|hes6.1	PF00010.22	HLH	28	71	4	49	0.00000031	1
Xtv9	Xetrov90014953|Xetrov90014953|hes6.2	PF00010.22	HLH	61	113	3	55	1.1999999999999999E-13	1
Xtv9	Xetrov90014958|Xetrov90014958|foxl2	PF00250.14	Forkhead	70	157	1	85	3.8999999999999999E-38	1
Xtv9	Xetrov90014997|Xetrov90014997|zbtb38	PF13465.2	zf-H2C2_2	484	505	3	24	5.1999999999999998E-3	0
Xtv9	Xetrov90014997|Xetrov90014997|zbtb38	PF13465.2	zf-H2C2_2	976	999	2	25	9.9000000000000001E-6	0
Xtv9	Xetrov90014997|Xetrov90014997|zbtb38	PF13465.2	zf-H2C2_2	1003	1026	1	24	8.3999999999999995E-5	0
Xtv9	Xetrov90014997|Xetrov90014997|zbtb38	PF13465.2	zf-H2C2_2	1032	1055	2	25	4.8999999999999998E-4	0
Xtv9	Xetrov90015004|Xetrov90015004|tfdp2	PF02319.16	E2F_TDP	187	266	2	65	1.3E-22	1
Xtv9	Xetrov90015052|Xetrov90015052|sox14	PF00505.15	HMG_box	24	92	1	69	4.1000000000000002E-28	1
Xtv9	Xetrov90015089|Xetrov90015087|myt1l	PF01530.14	zf-C2HC	31	58	2	29	8.7000000000000002E-15	1
Xtv9	Xetrov90015089|Xetrov90015087|myt1l	PF01530.14	zf-C2HC	497	523	1	27	1.6999999999999999E-11	1
Xtv9	Xetrov90015089|Xetrov90015087|myt1l	PF01530.14	zf-C2HC	541	569	1	29	4.1000000000000002E-13	1
Xtv9	Xetrov90015089|Xetrov90015087|myt1l	PF01530.14	zf-C2HC	895	923	1	29	1.0999999999999999E-15	1
Xtv9	Xetrov90015089|Xetrov90015087|myt1l	PF01530.14	zf-C2HC	944	972	1	29	2.9999999999999998E-15	1
Xtv9	Xetrov90015089|Xetrov90015087|myt1l	PF01530.14	zf-C2HC	998	1025	2	29	0.00000000000022	1
Xtv9	Xetrov90015089|Xetrov90015088|myt1l	PF01530.14	zf-C2HC	31	58	2	29	8.7000000000000002E-15	1
Xtv9	Xetrov90015089|Xetrov90015088|myt1l	PF01530.14	zf-C2HC	497	523	1	27	1.6999999999999999E-11	1
Xtv9	Xetrov90015089|Xetrov90015088|myt1l	PF01530.14	zf-C2HC	541	569	1	29	4.1999999999999998E-13	1
Xtv9	Xetrov90015089|Xetrov90015088|myt1l	PF01530.14	zf-C2HC	895	923	1	29	1.0999999999999999E-15	1
Xtv9	Xetrov90015089|Xetrov90015088|myt1l	PF01530.14	zf-C2HC	944	972	1	29	2.9999999999999998E-15	1
Xtv9	Xetrov90015089|Xetrov90015088|myt1l	PF01530.14	zf-C2HC	998	1035	2	29	9.6999999999999995E-8	1
Xtv9	Xetrov90015089|Xetrov90015089|myt1l	PF01530.14	zf-C2HC	31	58	2	29	5.9999999999999997E-15	1
Xtv9	Xetrov90015089|Xetrov90015089|myt1l	PF01530.14	zf-C2HC	497	523	1	27	1.2000000000000001E-11	1
Xtv9	Xetrov90015089|Xetrov90015089|myt1l	PF01530.14	zf-C2HC	541	569	1	29	2.8000000000000002E-13	1
Xtv9	Xetrov90015089|Xetrov90015089|myt1l	PF01530.14	zf-C2HC	895	923	1	29	7.3999999999999999E-16	1
Xtv9	Xetrov90015089|Xetrov90015089|myt1l	PF01530.14	zf-C2HC	944	972	1	29	2.0999999999999998E-15	1
Xtv9	Xetrov90015089|Xetrov90015089|myt1l	PF01530.14	zf-C2HC	998	1025	2	29	1.4999999999999999E-13	1
Xtv9	Xetrov90015107|Xetrov90015107|sox11	PF00505.15	HMG_box	87	155	1	69	1.8E-25	1
Xtv9	Xetrov90015113|Xetrov90015113|id2	PF00010.22	HLH	89	128	14	55	2.9000000000000002E-12	1
Xtv9	Xetrov90015130|Xetrov90015130|grhl1	PF04516.11	CP2	269	463	29	227	1.8999999999999999E-77	1
Xtv9	Xetrov90015131|Xetrov90015131|klf11	PF13465.2	zf-H2C2_2	527	553	1	25	3.7000000000000002E-6	0
Xtv9	Xetrov90015131|Xetrov90015131|klf11	PF13465.2	zf-H2C2_2	558	580	2	24	6.1999999999999999E-8	0
Xtv9	Xetrov90015149|Xetrov90015149|e2f6	PF02319.16	E2F_TDP	101	164	2	65	4.4000000000000001E-22	1
Xtv9	Xetrov90015169|Xetrov90015169|mycn	PF00010.22	HLH	458	509	1	54	0.00000000000008	1
Xtv9	Xetrov90015181|Xetrov90015181|msgn1	PF00010.22	HLH	153	206	1	54	4.1000000000000001E-11	1
Xtv9	Xetrov90015188|Xetrov90015188|osr1	PF13465.2	zf-H2C2_2	104	128	1	25	1.5999999999999999E-6	0
Xtv9	Xetrov90015188|Xetrov90015188|osr1	PF13465.2	zf-H2C2_2	132	155	1	24	7.1000000000000005E-5	0
Xtv9	Xetrov90015277|Xetrov90015277|runx2	PF00853.15	Runt	162	290	2	130	3.6999999999999996E-71	1
Xtv9	Xetrov90015281|Xetrov90015281|cdc5l	PF13921.2	Myb_DNA-bind_6	76	140	1	60	1.2999999999999999E-12	1
Xtv9	Xetrov90015399|Xetrov90015399|LOC100493787	PF00096.22	zf-C2H2	341	361	3	23	3.0999999999999999E-3	0
Xtv9	Xetrov90015399|Xetrov90015399|LOC100493787	PF13465.2	zf-H2C2_2	177	198	4	25	0.000014	0
Xtv9	Xetrov90015399|Xetrov90015399|LOC100493787	PF13465.2	zf-H2C2_2	232	255	2	25	4.3000000000000001E-7	0
Xtv9	Xetrov90015399|Xetrov90015399|LOC100493787	PF13465.2	zf-H2C2_2	259	282	1	26	2.3999999999999998E-3	0
Xtv9	Xetrov90015400|Xetrov90015400|LOC100493966	PF00096.22	zf-C2H2	269	291	1	23	6.4999999999999997E-4	0
Xtv9	Xetrov90015400|Xetrov90015400|LOC100493966	PF00096.22	zf-C2H2	294	315	2	23	1.0000000000000001E-5	1
Xtv9	Xetrov90015400|Xetrov90015400|LOC100493966	PF13465.2	zf-H2C2_2	201	224	3	26	1.2999999999999999E-5	0
Xtv9	Xetrov90015400|Xetrov90015400|LOC100493966	PF13465.2	zf-H2C2_2	227	252	1	26	6.6000000000000003E-7	0
Xtv9	Xetrov90015407|Xetrov90015407|LOC101731994	PF00096.22	zf-C2H2	97	119	1	23	1.1000000000000001E-3	0
Xtv9	Xetrov90015407|Xetrov90015407|LOC101731994	PF00096.22	zf-C2H2	245	267	1	23	7.5000000000000002E-4	0
Xtv9	Xetrov90015407|Xetrov90015407|LOC101731994	PF00096.22	zf-C2H2	270	291	2	23	2.0000000000000002E-5	1
Xtv9	Xetrov90015407|Xetrov90015407|LOC101731994	PF13465.2	zf-H2C2_2	175	199	1	25	0.0000013	0
Xtv9	Xetrov90015407|Xetrov90015407|LOC101731994	PF13465.2	zf-H2C2_2	203	227	1	25	5.7999999999999995E-7	0
Xtv9	Xetrov90015408|Xetrov90015408|	PF13465.2	zf-H2C2_2	234	259	1	26	7.1999999999999997E-6	0
Xtv9	Xetrov90015408|Xetrov90015408|	PF13465.2	zf-H2C2_2	263	286	2	25	1.1999999999999999E-6	0
Xtv9	Xetrov90015408|Xetrov90015408|	PF13465.2	zf-H2C2_2	290	314	1	25	7.9000000000000006E-8	0
Xtv9	Xetrov90015408|Xetrov90015408|	PF13465.2	zf-H2C2_2	318	342	1	25	0.0000015	0
Xtv9	Xetrov90015408|Xetrov90015408|	PF13465.2	zf-H2C2_2	347	369	2	24	6.1999999999999999E-6	0
Xtv9	Xetrov90015408|Xetrov90015408|	PF13465.2	zf-H2C2_2	402	426	1	25	8.7999999999999994E-8	0
Xtv9	Xetrov90015408|Xetrov90015408|	PF13465.2	zf-H2C2_2	434	455	5	26	6.4999999999999996E-6	0
Xtv9	Xetrov90015408|Xetrov90015408|	PF13465.2	zf-H2C2_2	458	483	1	26	1.4999999999999999E-7	0
Xtv9	Xetrov90015409|Xetrov90015409|zfp90-like	PF00096.22	zf-C2H2	293	315	1	23	8.1999999999999994E-6	1
Xtv9	Xetrov90015409|Xetrov90015409|zfp90-like	PF13465.2	zf-H2C2_2	224	248	1	25	8.8999999999999995E-7	0
Xtv9	Xetrov90015409|Xetrov90015409|zfp90-like	PF13465.2	zf-H2C2_2	252	276	1	25	0.00000016	0
Xtv9	Xetrov90015419|Xetrov90015419|	PF13465.2	zf-H2C2_2	191	215	2	26	2.1999999999999999E-5	0
Xtv9	Xetrov90015419|Xetrov90015419|	PF13465.2	zf-H2C2_2	218	242	1	25	1.4999999999999999E-8	0
Xtv9	Xetrov90015419|Xetrov90015419|	PF13465.2	zf-H2C2_2	246	270	1	25	3.9999999999999998E-6	0
Xtv9	Xetrov90015419|Xetrov90015419|	PF13465.2	zf-H2C2_2	274	297	1	24	9.3999999999999998E-9	0
Xtv9	Xetrov90015419|Xetrov90015419|	PF13465.2	zf-H2C2_2	303	323	2	22	0.00011	0
Xtv9	Xetrov90015419|Xetrov90015419|	PF13465.2	zf-H2C2_2	331	354	2	25	1.1000000000000001E-6	0
Xtv9	Xetrov90015419|Xetrov90015419|	PF13465.2	zf-H2C2_2	359	382	2	25	3.8000000000000003E-8	0
Xtv9	Xetrov90015419|Xetrov90015419|	PF13465.2	zf-H2C2_2	386	410	1	25	0.000015	0
Xtv9	Xetrov90015421|Xetrov90015420|	PF13465.2	zf-H2C2_2	263	287	1	25	1.4999999999999999E-7	0
Xtv9	Xetrov90015421|Xetrov90015420|	PF13465.2	zf-H2C2_2	292	315	2	25	5.3000000000000001E-7	0
Xtv9	Xetrov90015421|Xetrov90015420|	PF13465.2	zf-H2C2_2	320	342	2	24	2.8999999999999998E-7	0
Xtv9	Xetrov90015421|Xetrov90015420|	PF13465.2	zf-H2C2_2	348	371	2	25	4.0999999999999999E-7	0
Xtv9	Xetrov90015421|Xetrov90015420|	PF13465.2	zf-H2C2_2	376	399	2	25	1.3000000000000001E-8	0
Xtv9	Xetrov90015421|Xetrov90015420|	PF13465.2	zf-H2C2_2	403	427	1	25	7.5000000000000002E-6	0
Xtv9	Xetrov90015421|Xetrov90015420|	PF13465.2	zf-H2C2_2	431	455	1	25	2.8999999999999998E-7	0
Xtv9	Xetrov90015421|Xetrov90015420|	PF13465.2	zf-H2C2_2	460	482	2	24	1.1000000000000001E-3	0
Xtv9	Xetrov90015421|Xetrov90015421|	PF13465.2	zf-H2C2_2	281	305	1	25	0.00000016	0
Xtv9	Xetrov90015421|Xetrov90015421|	PF13465.2	zf-H2C2_2	310	333	2	25	5.5000000000000003E-7	0
Xtv9	Xetrov90015421|Xetrov90015421|	PF13465.2	zf-H2C2_2	338	360	2	24	2.9999999999999999E-7	0
Xtv9	Xetrov90015421|Xetrov90015421|	PF13465.2	zf-H2C2_2	366	389	2	25	0.00000042	0
Xtv9	Xetrov90015421|Xetrov90015421|	PF13465.2	zf-H2C2_2	394	417	2	25	1.3000000000000001E-8	0
Xtv9	Xetrov90015421|Xetrov90015421|	PF13465.2	zf-H2C2_2	421	445	1	25	7.7999999999999999E-6	0
Xtv9	Xetrov90015421|Xetrov90015421|	PF13465.2	zf-H2C2_2	449	473	1	25	2.9999999999999999E-7	0
Xtv9	Xetrov90015421|Xetrov90015421|	PF13465.2	zf-H2C2_2	478	500	2	24	1.1000000000000001E-3	0
Xtv9	Xetrov90015443|Xetrov90015443|LOC101732837	PF13465.2	zf-H2C2_2	233	257	1	25	3.4000000000000001E-6	0
Xtv9	Xetrov90015443|Xetrov90015443|LOC101732837	PF13465.2	zf-H2C2_2	261	284	1	24	6.4000000000000004E-8	0
Xtv9	Xetrov90015443|Xetrov90015443|LOC101732837	PF13465.2	zf-H2C2_2	290	312	2	24	8.8000000000000004E-6	0
Xtv9	Xetrov90015443|Xetrov90015443|LOC101732837	PF13465.2	zf-H2C2_2	318	342	2	26	0.00000037	0
Xtv9	Xetrov90015443|Xetrov90015443|LOC101732837	PF13465.2	zf-H2C2_2	349	369	5	25	0.002	0
Xtv9	Xetrov90015443|Xetrov90015443|LOC101732837	PF13465.2	zf-H2C2_2	373	397	1	25	2.9999999999999999E-7	0
Xtv9	Xetrov90015443|Xetrov90015443|LOC101732837	PF13465.2	zf-H2C2_2	402	425	2	25	2.4000000000000001E-5	0
Xtv9	Xetrov90015443|Xetrov90015443|LOC101732837	PF13465.2	zf-H2C2_2	430	453	2	25	8.7999999999999994E-8	0
Xtv9	Xetrov90015443|Xetrov90015443|LOC101732837	PF13465.2	zf-H2C2_2	457	481	1	25	0.000000017	0
Xtv9	Xetrov90015443|Xetrov90015443|LOC101732837	PF13465.2	zf-H2C2_2	485	509	1	25	0.00000073	0
Xtv9	Xetrov90015446|Xetrov90015446|LOC100492514	PF13873.2	Myb_DNA-bind_5	188	263	1	76	2.9000000000000002E-15	1
Xtv9	Xetrov90015447|Xetrov90015447|LOC100492687	PF00096.22	zf-C2H2	514	534	1	21	1.6999999999999999E-3	0
Xtv9	Xetrov90015447|Xetrov90015447|LOC100492687	PF00096.22	zf-C2H2	566	588	1	23	6.4000000000000005E-4	0
Xtv9	Xetrov90015447|Xetrov90015447|LOC100492687	PF13465.2	zf-H2C2_2	608	632	1	25	4.1999999999999997E-3	0
Xtv9	Xetrov90015447|Xetrov90015447|LOC100492687	PF13465.2	zf-H2C2_2	639	660	4	25	2.5000000000000001E-5	0
Xtv9	Xetrov90015447|Xetrov90015447|LOC100492687	PF13465.2	zf-H2C2_2	664	688	1	25	4.3999999999999997E-8	0
Xtv9	Xetrov90015447|Xetrov90015448|LOC100492687	PF00096.22	zf-C2H2	472	492	1	21	1.6000000000000001E-3	0
Xtv9	Xetrov90015447|Xetrov90015448|LOC100492687	PF00096.22	zf-C2H2	524	546	1	23	6.0999999999999997E-4	0
Xtv9	Xetrov90015447|Xetrov90015448|LOC100492687	PF13465.2	zf-H2C2_2	566	590	1	25	4.0000000000000001E-3	0
Xtv9	Xetrov90015447|Xetrov90015448|LOC100492687	PF13465.2	zf-H2C2_2	597	618	4	25	2.4000000000000001E-5	0
Xtv9	Xetrov90015447|Xetrov90015448|LOC100492687	PF13465.2	zf-H2C2_2	622	646	1	25	4.1000000000000003E-8	0
Xtv9	Xetrov90015486|Xetrov90015486|zbtb47-like	PF00096.22	zf-C2H2	462	485	1	23	1.2999999999999999E-4	0
Xtv9	Xetrov90015486|Xetrov90015486|zbtb47-like	PF13465.2	zf-H2C2_2	561	585	2	26	0.0015	0
Xtv9	Xetrov90015486|Xetrov90015486|zbtb47-like	PF13465.2	zf-H2C2_2	588	611	1	24	2.7999999999999998E-4	0
Xtv9	Xetrov90015486|Xetrov90015486|zbtb47-like	PF13465.2	zf-H2C2_2	646	672	3	26	7.8999999999999996E-5	0
Xtv9	Xetrov90015486|Xetrov90015486|zbtb47-like	PF13465.2	zf-H2C2_2	675	698	1	24	1.1999999999999999E-7	0
Xtv9	Xetrov90015576|Xetrov90015576|kmt2c	PF00505.15	HMG_box	1449	1500	9	62	0.00062	0
Xtv9	Xetrov90015576|Xetrov90015577|kmt2c	PF00505.15	HMG_box	1449	1500	9	62	0.00062	0
Xtv9	Xetrov90015586|Xetrov90015586|en2	PF00046.25	Homeobox	286	342	1	57	3.3000000000000001E-21	1
Xtv9	Xetrov90015598|Xetrov90015598|mnx1	PF00046.25	Homeobox	178	234	1	57	1.3000000000000001E-21	1
Xtv9	Xetrov90015619|Xetrov90015619|klf6	PF13465.2	zf-H2C2_2	339	360	1	20	2.1000000000000001E-4	0
Xtv9	Xetrov90015619|Xetrov90015619|klf6	PF13465.2	zf-H2C2_2	370	393	2	25	5.4999999999999999E-6	0
Xtv9	Xetrov90015624|Xetrov90015624|crem	PF00170.17	bZIP_1	77	130	3	56	1.7E-18	1
Xtv9	Xetrov90015641|Xetrov90015641|zeb1	PF00046.25	Homeobox	598	636	11	49	7.7999999999999999E-4	0
Xtv9	Xetrov90015641|Xetrov90015641|zeb1	PF13465.2	zf-H2C2_2	264	289	1	26	2.3000000000000001E-8	0
Xtv9	Xetrov90015641|Xetrov90015641|zeb1	PF13465.2	zf-H2C2_2	916	941	1	26	5.8999999999999996E-7	0
Xtv9	Xetrov90015641|Xetrov90015641|zeb1	PF13465.2	zf-H2C2_2	945	969	2	26	0.000000017	0
Xtv9	Xetrov90015643|Xetrov90015643|znf438	PF13465.2	zf-H2C2_2	463	488	1	26	0.00035	0
Xtv9	Xetrov90015643|Xetrov90015643|znf438	PF13465.2	zf-H2C2_2	491	520	1	26	4.2999999999999999E-4	0
Xtv9	Xetrov90015657|Xetrov90015657|mkx	PF05920.7	Homeobox_KN	108	147	1	40	2.2000000000000001E-14	1
Xtv9	Xetrov90015689|Xetrov90015689|ptf1a	PF00010.22	HLH	134	184	2	54	3.7000000000000003E-18	1
Xtv9	Xetrov90015699|Xetrov90015699|dnajc1	PF00249.27	Myb_DNA-binding	868	911	3	44	6.7999999999999996E-3	0
Xtv9	Xetrov90015699|Xetrov90015699|dnajc1	PF00249.27	Myb_DNA-binding	1036	1079	4	44	0.00000018	1
Xtv9	Xetrov90015780|Xetrov90015780|gatad1	PF00320.23	GATA	95	119	1	26	9.5000000000000005E-5	0
Xtv9	Xetrov90015801|Xetrov90015801|	PF00170.17	bZIP_1	143	172	32	61	8.5000000000000006E-3	0
Xtv9	Xetrov90015803|Xetrov90015803|pou6f2	PF00046.25	Homeobox	599	654	1	56	6.5000000000000001E-18	1
Xtv9	Xetrov90015803|Xetrov90015803|pou6f2	PF00157.13	Pou	471	515	2	46	5.8000000000000005E-14	1
Xtv9	Xetrov90015803|Xetrov90015803|pou6f2	PF00157.13	Pou	550	577	45	72	6.5000000000000002E-7	1
Xtv9	Xetrov90015826|Xetrov90015826|neurod6	PF00010.22	HLH	178	227	1	52	8.3999999999999992E-15	1
Xtv9	Xetrov90015832|Xetrov90015832|sall3	PF00096.22	zf-C2H2	789	811	1	23	2.0999999999999999E-3	0
Xtv9	Xetrov90015832|Xetrov90015832|sall3	PF13465.2	zf-H2C2_2	479	504	1	26	1.4999999999999999E-7	0
Xtv9	Xetrov90015832|Xetrov90015832|sall3	PF13465.2	zf-H2C2_2	743	768	1	26	0.000000051	0
Xtv9	Xetrov90015832|Xetrov90015832|sall3	PF13465.2	zf-H2C2_2	1049	1074	1	26	9.8999999999999999E-4	0
Xtv9	Xetrov90015832|Xetrov90015832|sall3	PF13465.2	zf-H2C2_2	1185	1210	1	26	0.0000015	0
Xtv9	Xetrov90015835|Xetrov90015835|nfatc1	PF00554.18	RHD_DNA_bind	463	623	1	169	1.7E-25	1
Xtv9	Xetrov90015835|Xetrov90015836|nfatc1	PF00554.18	RHD_DNA_bind	463	623	1	169	1.6000000000000001E-25	1
Xtv9	Xetrov90015835|Xetrov90015837|nfatc1	PF00554.18	RHD_DNA_bind	459	619	1	169	1.7E-25	1
Xtv9	Xetrov90015846|Xetrov90015846|adnp2	PF13909.2	zf-H2C2_5	196	216	3	24	7.7000000000000002E-3	0
Xtv9	Xetrov90015846|Xetrov90015847|adnp2	PF13909.2	zf-H2C2_5	166	186	3	24	7.4999999999999997E-3	0
Xtv9	Xetrov90015867|Xetrov90015867|e2f3	PF02319.16	E2F_TDP	248	311	2	65	1.4000000000000001E-24	1
Xtv9	Xetrov90015871|Xetrov90015871|sox4	PF00505.15	HMG_box	236	304	1	69	5.4000000000000003E-25	1
Xtv9	Xetrov90015890|Xetrov90015890|creb5-like	PF00170.17	bZIP_1	376	433	5	62	1.2999999999999999E-12	1
Xtv9	Xetrov90015895|Xetrov90015895|	PF13873.2	Myb_DNA-bind_5	155	231	1	77	1.2000000000000001E-19	1
Xtv9	Xetrov90015898|Xetrov90015898|evx1	PF00046.25	Homeobox	272	328	1	57	9.9000000000000006E-21	1
Xtv9	Xetrov90015899|Xetrov90015899|hoxa13	PF00046.25	Homeobox	238	294	1	57	2.7000000000000001E-17	1
Xtv9	Xetrov90015900|Xetrov90015900|hoxa11	PF00046.25	Homeobox	382	438	1	57	2.8E-19	1
Xtv9	Xetrov90015901|Xetrov90015901|hoxa10	PF00046.25	Homeobox	286	342	1	57	2.8000000000000003E-20	1
Xtv9	Xetrov90015902|Xetrov90015902|hoxa9	PF00046.25	Homeobox	203	259	1	57	3.9000000000000001E-20	1
Xtv9	Xetrov90015903|Xetrov90015903|hoxa7	PF00046.25	Homeobox	508	564	1	57	1.5999999999999999E-20	1
Xtv9	Xetrov90015904|Xetrov90015904|hoxa6	PF00046.25	Homeobox	156	212	1	57	9.5999999999999997E-21	1
Xtv9	Xetrov90015905|Xetrov90015905|hoxa5	PF00046.25	Homeobox	220	276	1	57	2.7000000000000001E-21	1
Xtv9	Xetrov90015906|Xetrov90015906|hoxa4	PF00046.25	Homeobox	178	234	1	57	9.9999999999999991E-22	1
Xtv9	Xetrov90015909|Xetrov90015907|hoxa3	PF00046.25	Homeobox	255	311	1	57	7.9000000000000005E-21	1
Xtv9	Xetrov90015909|Xetrov90015909|hoxa3	PF00046.25	Homeobox	308	364	1	57	8.6999999999999999E-21	1
Xtv9	Xetrov90015911|Xetrov90015910|hoxa2	PF00046.25	Homeobox	95	151	1	57	1.3000000000000001E-21	1
Xtv9	Xetrov90015911|Xetrov90015911|hoxa2	PF00046.25	Homeobox	186	242	1	57	3.0999999999999998E-21	1
Xtv9	Xetrov90015912|Xetrov90015912|hoxa1	PF00046.25	Homeobox	334	388	3	57	4.0999999999999999E-21	1
Xtv9	Xetrov90015923|Xetrov90015923|nfe2l3	PF03131.13	bZIP_Maf	692	784	1	91	8.1E-18	1
Xtv9	Xetrov90015963|Xetrov90015963|irx4	PF05920.7	Homeobox_KN	159	198	1	40	0.0000000000000017	1
Xtv9	Xetrov90015965|Xetrov90015965|irx2	PF05920.7	Homeobox_KN	275	314	1	40	2.1999999999999999E-15	1
Xtv9	Xetrov90015966|Xetrov90015966|irx1	PF05920.7	Homeobox_KN	261	300	1	40	2.0000000000000002E-15	1
Xtv9	Xetrov90016005|Xetrov90016005|msantd3	PF13873.2	Myb_DNA-bind_5	66	143	2	78	4.7000000000000003E-22	1
Xtv9	Xetrov90016032|Xetrov90016032|sp4	PF13465.2	zf-H2C2_2	646	673	1	26	0.00000031	0
Xtv9	Xetrov90016032|Xetrov90016032|sp4	PF13465.2	zf-H2C2_2	677	699	2	24	0.000000017	0
Xtv9	Xetrov90016033|Xetrov90016033|sp8	PF13465.2	zf-H2C2_2	403	430	1	26	0.00000047	0
Xtv9	Xetrov90016033|Xetrov90016033|sp8	PF13465.2	zf-H2C2_2	434	456	2	24	5.3000000000000003E-9	0
Xtv9	Xetrov90016042|Xetrov90016042|ferd3l	PF00010.22	HLH	124	175	1	54	7.6000000000000002E-16	1
Xtv9	Xetrov90016043|Xetrov90016043|twist1	PF00010.22	HLH	128	178	1	54	2.2999999999999999E-16	1
Xtv9	Xetrov90016046|Xetrov90016046|ahr	PF00010.22	HLH	109	150	10	52	3.1999999999999999E-5	1
Xtv9	Xetrov90016057|Xetrov90016057|meox2	PF00046.25	Homeobox	265	321	1	57	7.1999999999999996E-22	1
Xtv9	Xetrov90016062|Xetrov90016061|etv1	PF00178.18	Ets	379	458	1	81	1.5E-37	1
Xtv9	Xetrov90016062|Xetrov90016062|etv1	PF00178.18	Ets	501	580	1	81	1.7000000000000001E-37	1
Xtv9	Xetrov90016095|Xetrov90016095|id4	PF00010.22	HLH	174	212	15	55	5.0999999999999997E-12	1
Xtv9	Xetrov90016116|Xetrov90016116|jarid2	PF01388.17	ARID	799	880	6	87	5.8000000000000005E-14	1
Xtv9	Xetrov90016144|Xetrov90016144|LOC733928	PF13465.2	zf-H2C2_2	522	545	1	24	3.0000000000000001E-5	0
Xtv9	Xetrov90016144|Xetrov90016144|LOC733928	PF13465.2	zf-H2C2_2	551	572	2	23	0.00000016	0
Xtv9	Xetrov90016144|Xetrov90016144|LOC733928	PF13465.2	zf-H2C2_2	578	600	1	23	1.1000000000000001E-7	0
Xtv9	Xetrov90016144|Xetrov90016144|LOC733928	PF13909.2	zf-H2C2_5	70	93	1	24	4.8999999999999998E-3	1
Xtv9	Xetrov90016144|Xetrov90016144|LOC733928	PF13909.2	zf-H2C2_5	620	643	1	24	3.6999999999999998E-2	1
Xtv9	Xetrov90016151|Xetrov90016151|irf4	PF00605.13	IRF	18	122	1	104	7.9000000000000003E-43	1
Xtv9	Xetrov90016154|Xetrov90016154|foxq1	PF00250.14	Forkhead	111	198	1	84	2.2E-32	1
Xtv9	Xetrov90016155|Xetrov90016155|foxf2	PF00250.14	Forkhead	350	437	1	85	1.2E-36	1
Xtv9	Xetrov90016156|Xetrov90016156|foxc1	PF00250.14	Forkhead	193	280	1	85	3.1999999999999998E-39	1
Xtv9	Xetrov90016216|Xetrov90016216|znf622	PF12756.3	zf-C2H2_2	422	521	1	99	6.7000000000000002E-28	1
Xtv9	Xetrov90016216|Xetrov90016217|znf622	PF12756.3	zf-C2H2_2	421	520	1	99	6.7000000000000002E-28	1
Xtv9	Xetrov90016249|Xetrov90016249|nfx1	PF01422.13	zf-NF-X1	643	661	1	19	1.7000000000000001E-2	1
Xtv9	Xetrov90016249|Xetrov90016249|nfx1	PF01422.13	zf-NF-X1	755	773	1	19	4.3000000000000002E-5	1
Xtv9	Xetrov90016249|Xetrov90016249|nfx1	PF01422.13	zf-NF-X1	866	890	1	18	6.6000000000000003E-2	1
Xtv9	Xetrov90016302|Xetrov90016302|gli3	PF00096.22	zf-C2H2	611	636	1	23	3.2000000000000003E-4	0
Xtv9	Xetrov90016302|Xetrov90016302|gli3	PF13465.2	zf-H2C2_2	537	562	2	25	3.3000000000000002E-6	0
Xtv9	Xetrov90016302|Xetrov90016302|gli3	PF13465.2	zf-H2C2_2	566	593	1	26	0.00000026	0
Xtv9	Xetrov90016328|Xetrov90016328|ikzf1	PF13465.2	zf-H2C2_2	179	202	1	24	3.4000000000000001E-6	0
Xtv9	Xetrov90016328|Xetrov90016328|ikzf1	PF13465.2	zf-H2C2_2	208	232	2	26	6.8999999999999997E-5	0
Xtv9	Xetrov90016435|Xetrov90016435|eomes	PF00907.18	T-box	295	480	3	178	1.4000000000000001E-73	1
Xtv9	Xetrov90016442|Xetrov90016442|rarb	PF00105.14	zf-C4	80	148	2	70	3.1000000000000001E-32	1
Xtv9	Xetrov90016450|Xetrov90016449|thrb	PF00105.14	zf-C4	33	102	2	69	3.9000000000000003E-30	1
Xtv9	Xetrov90016450|Xetrov90016450|thrb	PF00105.14	zf-C4	216	285	2	69	4.8999999999999997E-30	1
Xtv9	Xetrov90016451|Xetrov90016451|nr1d2	PF00105.14	zf-C4	228	297	2	70	2.6999999999999999E-30	1
Xtv9	Xetrov90016468|Xetrov90016468|satb1	PF00046.25	Homeobox	642	697	2	56	0.00000021	1
Xtv9	Xetrov90016468|Xetrov90016468|satb1	PF02376.11	CUT	378	454	4	79	1.5999999999999999E-23	1
Xtv9	Xetrov90016468|Xetrov90016468|satb1	PF02376.11	CUT	503	576	6	78	5.3000000000000002E-20	1
Xtv9	Xetrov90016503|Xetrov90016503|tbx20	PF00907.18	T-box	240	426	1	178	3.5E-76	1
Xtv9	Xetrov90016524|Xetrov90016524|nr4a3	PF00105.14	zf-C4	256	324	2	70	9.6000000000000001E-31	1
Xtv9	Xetrov90016538|Xetrov90016536|rreb1	PF13465.2	zf-H2C2_2	353	378	1	26	3.2000000000000001E-7	0
Xtv9	Xetrov90016538|Xetrov90016536|rreb1	PF13465.2	zf-H2C2_2	892	912	2	22	0.00066	0
Xtv9	Xetrov90016538|Xetrov90016536|rreb1	PF13465.2	zf-H2C2_2	920	943	2	25	5.3000000000000001E-6	0
Xtv9	Xetrov90016538|Xetrov90016536|rreb1	PF13465.2	zf-H2C2_2	1004	1028	4	25	0.0019	0
Xtv9	Xetrov90016538|Xetrov90016536|rreb1	PF13465.2	zf-H2C2_2	1434	1459	1	26	3.2000000000000001E-7	0
Xtv9	Xetrov90016538|Xetrov90016536|rreb1	PF13465.2	zf-H2C2_2	1735	1759	1	25	7.1999999999999996E-8	0
Xtv9	Xetrov90016538|Xetrov90016537|rreb1	PF13465.2	zf-H2C2_2	331	356	1	26	3.2000000000000001E-7	0
Xtv9	Xetrov90016538|Xetrov90016537|rreb1	PF13465.2	zf-H2C2_2	870	890	2	22	6.4999999999999997E-4	0
Xtv9	Xetrov90016538|Xetrov90016537|rreb1	PF13465.2	zf-H2C2_2	898	921	2	25	5.3000000000000001E-6	0
Xtv9	Xetrov90016538|Xetrov90016537|rreb1	PF13465.2	zf-H2C2_2	982	1006	4	25	0.0019	0
Xtv9	Xetrov90016538|Xetrov90016537|rreb1	PF13465.2	zf-H2C2_2	1412	1437	1	26	3.2000000000000001E-7	0
Xtv9	Xetrov90016538|Xetrov90016537|rreb1	PF13465.2	zf-H2C2_2	1713	1737	1	25	0.000000071	0
Xtv9	Xetrov90016538|Xetrov90016538|rreb1	PF13465.2	zf-H2C2_2	370	395	1	26	3.2000000000000001E-7	0
Xtv9	Xetrov90016538|Xetrov90016538|rreb1	PF13465.2	zf-H2C2_2	909	929	2	22	0.00066	0
Xtv9	Xetrov90016538|Xetrov90016538|rreb1	PF13465.2	zf-H2C2_2	937	960	2	25	0.0000054	0
Xtv9	Xetrov90016538|Xetrov90016538|rreb1	PF13465.2	zf-H2C2_2	1021	1045	4	25	0.0019	0
Xtv9	Xetrov90016538|Xetrov90016538|rreb1	PF13465.2	zf-H2C2_2	1451	1476	1	26	3.2000000000000001E-7	0
Xtv9	Xetrov90016538|Xetrov90016538|rreb1	PF13465.2	zf-H2C2_2	1752	1776	1	25	7.3000000000000005E-8	0
Xtv9	Xetrov90016538|Xetrov90016539|rreb1	PF13465.2	zf-H2C2_2	348	373	1	26	3.2000000000000001E-7	0
Xtv9	Xetrov90016538|Xetrov90016539|rreb1	PF13465.2	zf-H2C2_2	887	907	2	22	0.00066	0
Xtv9	Xetrov90016538|Xetrov90016539|rreb1	PF13465.2	zf-H2C2_2	915	938	2	25	5.3000000000000001E-6	0
Xtv9	Xetrov90016538|Xetrov90016539|rreb1	PF13465.2	zf-H2C2_2	999	1023	4	25	0.0019	0
Xtv9	Xetrov90016538|Xetrov90016539|rreb1	PF13465.2	zf-H2C2_2	1429	1454	1	26	3.2000000000000001E-7	0
Xtv9	Xetrov90016538|Xetrov90016539|rreb1	PF13465.2	zf-H2C2_2	1730	1754	1	25	7.1999999999999996E-8	0
Xtv9	Xetrov90016561|Xetrov90016561|tfap2a	PF03299.10	TF_AP-2	245	444	1	201	3.1E-89	1
Xtv9	Xetrov90016561|Xetrov90016562|tfap2a	PF03299.10	TF_AP-2	256	455	1	201	3.2E-89	1
Xtv9	Xetrov90016561|Xetrov90016563|tfap2a	PF03299.10	TF_AP-2	395	594	1	201	4.4000000000000002E-89	1
Xtv9	Xetrov90016561|Xetrov90016564|tfap2a	PF03299.10	TF_AP-2	368	567	1	201	4.0999999999999998E-89	1
Xtv9	Xetrov90016572|Xetrov90016572|gcm2	PF03615.11	GCM	42	179	1	140	6.1999999999999996E-72	1
Xtv9	Xetrov90016579|Xetrov90016579|hivep1	PF13465.2	zf-H2C2_2	355	379	2	26	2.7000000000000001E-7	0
Xtv9	Xetrov90016579|Xetrov90016579|hivep1	PF13465.2	zf-H2C2_2	1965	1989	2	26	3.8000000000000002E-5	0
Xtv9	Xetrov90016656|Xetrov90016656|zbtb14	PF13465.2	zf-H2C2_2	288	312	2	26	3.7000000000000002E-6	0
Xtv9	Xetrov90016656|Xetrov90016656|zbtb14	PF13465.2	zf-H2C2_2	315	338	1	24	0.0000046	0
Xtv9	Xetrov90016656|Xetrov90016656|zbtb14	PF13465.2	zf-H2C2_2	343	368	1	26	0.00000073	0
Xtv9	Xetrov90016656|Xetrov90016656|zbtb14	PF13465.2	zf-H2C2_2	371	395	1	25	0.00029	0
Xtv9	Xetrov90016662|Xetrov90016662|tgif1	PF05920.7	Homeobox_KN	211	250	1	40	1.2999999999999999E-16	1
Xtv9	Xetrov90016691|Xetrov90016690|gata6	PF00320.23	GATA	342	375	1	35	5.2000000000000001E-13	1
Xtv9	Xetrov90016691|Xetrov90016690|gata6	PF00320.23	GATA	396	429	1	35	1.7999999999999999E-14	1
Xtv9	Xetrov90016691|Xetrov90016691|gata6	PF00320.23	GATA	343	376	1	35	5.6999999999999999E-13	1
Xtv9	Xetrov90016691|Xetrov90016691|gata6	PF00320.23	GATA	397	430	1	35	1.9000000000000001E-14	1
Xtv9	Xetrov90016691|Xetrov90016692|gata6	PF00320.23	GATA	342	375	1	35	5.2000000000000001E-13	1
Xtv9	Xetrov90016691|Xetrov90016692|gata6	PF00320.23	GATA	396	429	1	35	1.7999999999999999E-14	1
Xtv9	Xetrov90016715|Xetrov90016715|	PF13465.2	zf-H2C2_2	870	894	1	24	0.00011	0
Xtv9	Xetrov90016780|Xetrov90016780|cebpd	PF07716.11	bZIP_2	226	277	2	53	7.3999999999999999E-16	1
Xtv9	Xetrov90016785|Xetrov90016785|snai2	PF00096.22	zf-C2H2	209	231	1	23	8.5000000000000006E-3	0
Xtv9	Xetrov90016785|Xetrov90016785|snai2	PF00096.22	zf-C2H2	240	262	1	23	1.2999999999999999E-3	0
Xtv9	Xetrov90016785|Xetrov90016785|snai2	PF13465.2	zf-H2C2_2	281	304	2	25	1.9000000000000001E-8	0
Xtv9	Xetrov90016785|Xetrov90016785|snai2	PF13465.2	zf-H2C2_2	308	333	1	26	4.0999999999999997E-6	0
Xtv9	Xetrov90016789|Xetrov90016789|st18	PF01530.14	zf-C2HC	402	428	1	27	1.8999999999999999E-11	1
Xtv9	Xetrov90016789|Xetrov90016789|st18	PF01530.14	zf-C2HC	446	474	1	29	4.8999999999999999E-14	1
Xtv9	Xetrov90016789|Xetrov90016789|st18	PF01530.14	zf-C2HC	758	786	1	29	1.8000000000000001E-15	1
Xtv9	Xetrov90016789|Xetrov90016789|st18	PF01530.14	zf-C2HC	802	830	1	29	7.6000000000000002E-16	1
Xtv9	Xetrov90016789|Xetrov90016789|st18	PF01530.14	zf-C2HC	850	878	1	29	0.000000000000023	1
Xtv9	Xetrov90016789|Xetrov90016789|st18	PF01530.14	zf-C2HC	904	930	2	28	3.9999999999999998E-11	1
Xtv9	Xetrov90016800|Xetrov90016800|sox17a	PF00505.15	HMG_box	89	156	2	69	2.0000000000000001E-25	1
Xtv9	Xetrov90016800|Xetrov90016801|sox17a	PF00505.15	HMG_box	45	81	33	69	0.000000017	1
Xtv9	Xetrov90016802|Xetrov90016802|sox17b.1	PF00505.15	HMG_box	74	141	2	69	9.9999999999999996E-24	1
Xtv9	Xetrov90016803|Xetrov90016803|sox17b.2	PF00505.15	HMG_box	98	165	2	69	1.5E-23	1
Xtv9	Xetrov90016821|Xetrov90016821|plag1	PF13465.2	zf-H2C2_2	49	74	2	25	9.3999999999999998E-6	0
Xtv9	Xetrov90016821|Xetrov90016821|plag1	PF13465.2	zf-H2C2_2	79	102	2	25	1.6000000000000001E-4	0
Xtv9	Xetrov90016821|Xetrov90016821|plag1	PF13465.2	zf-H2C2_2	165	196	2	26	1.3999999999999999E-4	0
Xtv9	Xetrov90016821|Xetrov90016821|plag1	PF13465.2	zf-H2C2_2	200	223	2	25	5.5999999999999995E-4	0
Xtv9	Xetrov90016838|Xetrov90016838|tox	PF00505.15	HMG_box	248	316	1	69	2.3000000000000001E-17	1
Xtv9	Xetrov90016858|Xetrov90016858|bhlhe22	PF00010.22	HLH	244	294	2	52	1.7999999999999999E-13	1
Xtv9	Xetrov90016876|Xetrov90016874|mybl1	PF00249.27	Myb_DNA-binding	107	151	2	47	2.9999999999999998E-14	1
Xtv9	Xetrov90016876|Xetrov90016874|mybl1	PF00249.27	Myb_DNA-binding	157	203	1	47	1.8000000000000001E-18	1
Xtv9	Xetrov90016876|Xetrov90016874|mybl1	PF00249.27	Myb_DNA-binding	209	252	1	45	9.5000000000000003E-17	1
Xtv9	Xetrov90016876|Xetrov90016875|mybl1	PF00249.27	Myb_DNA-binding	107	151	2	47	3.2000000000000002E-14	1
Xtv9	Xetrov90016876|Xetrov90016875|mybl1	PF00249.27	Myb_DNA-binding	157	203	1	47	1.8999999999999999E-18	1
Xtv9	Xetrov90016876|Xetrov90016875|mybl1	PF00249.27	Myb_DNA-binding	209	252	1	45	9.9999999999999998E-17	1
Xtv9	Xetrov90016876|Xetrov90016876|mybl1	PF00249.27	Myb_DNA-binding	107	151	2	47	3.2999999999999998E-14	1
Xtv9	Xetrov90016876|Xetrov90016876|mybl1	PF00249.27	Myb_DNA-binding	157	203	1	47	2.0000000000000001E-18	1
Xtv9	Xetrov90016876|Xetrov90016876|mybl1	PF00249.27	Myb_DNA-binding	209	252	1	45	9.9999999999999998E-17	1
Xtv9	Xetrov90016876|Xetrov90016877|mybl1	PF00249.27	Myb_DNA-binding	107	151	2	47	0.000000000000031	1
Xtv9	Xetrov90016876|Xetrov90016877|mybl1	PF00249.27	Myb_DNA-binding	157	203	1	47	1.8999999999999999E-18	1
Xtv9	Xetrov90016876|Xetrov90016877|mybl1	PF00249.27	Myb_DNA-binding	209	252	1	45	9.8999999999999994E-17	1
Xtv9	Xetrov90016881|Xetrov90016881|LOC101733633	PF00010.22	HLH	177	225	4	54	7.1999999999999996E-13	1
Xtv9	Xetrov90016898|Xetrov90016898|prdm14	PF13465.2	zf-H2C2_2	492	516	2	25	0.0018	0
Xtv9	Xetrov90016898|Xetrov90016898|prdm14	PF13465.2	zf-H2C2_2	520	544	1	25	9.5000000000000003E-10	0
Xtv9	Xetrov90016898|Xetrov90016898|prdm14	PF13465.2	zf-H2C2_2	549	572	2	25	0.0000000085	0
Xtv9	Xetrov90016898|Xetrov90016898|prdm14	PF13465.2	zf-H2C2_2	579	601	4	25	5.0000000000000001E-4	0
Xtv9	Xetrov90016906|Xetrov90016906|msc	PF00010.22	HLH	117	168	1	54	2.3999999999999999E-15	1
Xtv9	Xetrov90016910|Xetrov90016909|terf1	PF00249.27	Myb_DNA-binding	391	438	1	46	2.5999999999999998E-12	1
Xtv9	Xetrov90016910|Xetrov90016910|terf1	PF00249.27	Myb_DNA-binding	400	447	1	46	2.5999999999999998E-12	1
Xtv9	Xetrov90016927|Xetrov90016927|hnf4g	PF00105.14	zf-C4	19	87	2	70	6.9E-28	1
Xtv9	Xetrov90016928|Xetrov90016928|	PF13909.2	zf-H2C2_5	803	826	2	25	0.0033	1
Xtv9	Xetrov90016928|Xetrov90016928|	PF13909.2	zf-H2C2_5	1101	1122	1	22	3.0999999999999999E-3	1
Xtv9	Xetrov90016928|Xetrov90016928|	PF13909.2	zf-H2C2_5	1158	1179	2	24	1.2999999999999999E-2	1
Xtv9	Xetrov90016928|Xetrov90016929|	PF13909.2	zf-H2C2_5	803	826	2	25	3.2000000000000002E-3	1
Xtv9	Xetrov90016928|Xetrov90016929|	PF13909.2	zf-H2C2_5	1075	1096	1	22	3.0000000000000001E-3	1
Xtv9	Xetrov90016928|Xetrov90016929|	PF13909.2	zf-H2C2_5	1132	1153	2	24	1.2999999999999999E-2	1
Xtv9	Xetrov90016932|Xetrov90016932|zfhx4	PF00046.25	Homeobox	893	949	1	57	2.5999999999999998E-12	1
Xtv9	Xetrov90016932|Xetrov90016932|zfhx4	PF00046.25	Homeobox	990	1046	1	57	1.8E-17	1
Xtv9	Xetrov90016932|Xetrov90016932|zfhx4	PF00046.25	Homeobox	1356	1412	1	57	3.3999999999999998E-17	1
Xtv9	Xetrov90016932|Xetrov90016932|zfhx4	PF00046.25	Homeobox	1679	1735	1	57	0.0000000000000025	1
Xtv9	Xetrov90016932|Xetrov90016932|zfhx4	PF00096.22	zf-C2H2	368	392	1	23	3.5000000000000001E-3	0
Xtv9	Xetrov90016937|Xetrov90016935|zc2hc1a	PF13913.2	zf-C2HC_2	34	58	1	25	0.000000012	1
Xtv9	Xetrov90016937|Xetrov90016935|zc2hc1a	PF13913.2	zf-C2HC_2	139	161	3	25	6.7000000000000002E-5	1
Xtv9	Xetrov90016937|Xetrov90016936|zc2hc1a	PF13913.2	zf-C2HC_2	33	57	1	25	0.000000012	1
Xtv9	Xetrov90016937|Xetrov90016936|zc2hc1a	PF13913.2	zf-C2HC_2	138	160	3	25	6.7000000000000002E-5	1
Xtv9	Xetrov90016937|Xetrov90016937|zc2hc1a	PF13913.2	zf-C2HC_2	34	58	1	25	1.3000000000000001E-8	1
Xtv9	Xetrov90016937|Xetrov90016937|zc2hc1a	PF13913.2	zf-C2HC_2	139	161	3	25	7.2999999999999999E-5	1
Xtv9	Xetrov90016937|Xetrov90016938|zc2hc1a	PF13913.2	zf-C2HC_2	33	57	1	25	1.3000000000000001E-8	1
Xtv9	Xetrov90016937|Xetrov90016938|zc2hc1a	PF13913.2	zf-C2HC_2	138	160	3	25	7.2999999999999999E-5	1
Xtv9	Xetrov90016944|Xetrov90016944|hey1	PF00010.22	HLH	114	164	5	54	0.00000000000000037	1
Xtv9	Xetrov90016949|Xetrov90016949|zbtb10	PF13909.2	zf-H2C2_5	710	731	2	23	4.1999999999999998E-5	0
Xtv9	Xetrov90016973|Xetrov90016973|e2f5	PF02319.16	E2F_TDP	62	126	2	65	4.7000000000000001E-23	1
Xtv9	Xetrov90017042|Xetrov90017041|osr2	PF13465.2	zf-H2C2_2	332	356	1	25	7.8000000000000005E-7	0
Xtv9	Xetrov90017042|Xetrov90017041|osr2	PF13465.2	zf-H2C2_2	360	383	1	24	0.000034	0
Xtv9	Xetrov90017042|Xetrov90017042|osr2	PF00096.22	zf-C2H2	402	424	1	23	9.5999999999999996E-6	1
Xtv9	Xetrov90017042|Xetrov90017042|osr2	PF00096.22	zf-C2H2	430	452	1	23	4.2999999999999999E-4	0
Xtv9	Xetrov90017042|Xetrov90017042|osr2	PF13465.2	zf-H2C2_2	332	356	1	25	8.2999999999999999E-7	0
Xtv9	Xetrov90017042|Xetrov90017042|osr2	PF13465.2	zf-H2C2_2	360	383	1	24	3.6000000000000001E-5	0
Xtv9	Xetrov90017105|Xetrov90017105|klf10	PF13465.2	zf-H2C2_2	390	416	1	25	5.0000000000000004E-6	0
Xtv9	Xetrov90017105|Xetrov90017105|klf10	PF13465.2	zf-H2C2_2	421	443	2	24	6.5999999999999995E-8	0
Xtv9	Xetrov90017117|Xetrov90017116|grhl2	PF04516.11	CP2	287	508	5	229	1.3000000000000001E-85	1
Xtv9	Xetrov90017117|Xetrov90017117|grhl2	PF04516.11	CP2	323	544	5	229	1.3000000000000001E-85	1
Xtv9	Xetrov90017175|Xetrov90017175|zfat	PF12756.3	zf-C2H2_2	396	464	2	71	2.0000000000000001E-4	0
Xtv9	Xetrov90017175|Xetrov90017175|zfat	PF13465.2	zf-H2C2_2	325	347	1	23	0.00000018	0
Xtv9	Xetrov90017175|Xetrov90017175|zfat	PF13465.2	zf-H2C2_2	353	373	1	22	3.0000000000000001E-3	0
Xtv9	Xetrov90017175|Xetrov90017175|zfat	PF13465.2	zf-H2C2_2	831	856	2	25	0.00062	0
Xtv9	Xetrov90017175|Xetrov90017175|zfat	PF13465.2	zf-H2C2_2	911	934	1	24	9.7999999999999997E-5	0
Xtv9	Xetrov90017175|Xetrov90017175|zfat	PF13465.2	zf-H2C2_2	939	964	1	26	1.1999999999999999E-3	0
Xtv9	Xetrov90017175|Xetrov90017175|zfat	PF13909.2	zf-H2C2_5	982	1004	1	23	0.024	1
Xtv9	Xetrov90017175|Xetrov90017175|zfat	PF13909.2	zf-H2C2_5	1012	1034	3	25	0.016	1
Xtv9	Xetrov90017175|Xetrov90017175|zfat	PF13909.2	zf-H2C2_5	1058	1081	2	25	2.1000000000000001E-4	1
Xtv9	Xetrov90017203|Xetrov90017202|MGC76254	PF00010.22	HLH	377	429	1	55	0.00000000000019	1
Xtv9	Xetrov90017203|Xetrov90017203|MGC76254	PF00010.22	HLH	409	461	1	55	2.0000000000000001E-13	1
Xtv9	Xetrov90017243|Xetrov90017243|	PF13873.2	Myb_DNA-bind_5	463	539	1	77	1.5999999999999999E-19	1
Xtv9	Xetrov90017279|Xetrov90017279|mafa	PF03131.13	bZIP_Maf	174	264	1	91	1.9000000000000001E-34	1
Xtv9	Xetrov90017319|Xetrov90017319|	PF00170.17	bZIP_1	390	423	29	62	5.5999999999999999E-3	0
Xtv9	Xetrov90017356|Xetrov90017357|	PF00250.14	Forkhead	2	36	47	77	0.0000000001	1
Xtv9	Xetrov90017402|Xetrov90017402|	PF00096.22	zf-C2H2	439	461	1	23	0.00012	0
Xtv9	Xetrov90017402|Xetrov90017402|	PF13465.2	zf-H2C2_2	219	242	3	26	0.000012	0
Xtv9	Xetrov90017402|Xetrov90017402|	PF13465.2	zf-H2C2_2	246	269	2	25	1.5999999999999999E-5	0
Xtv9	Xetrov90017402|Xetrov90017402|	PF13465.2	zf-H2C2_2	274	303	2	26	5.5999999999999999E-5	0
Xtv9	Xetrov90017402|Xetrov90017402|	PF13465.2	zf-H2C2_2	307	330	2	25	3.1999999999999999E-6	0
Xtv9	Xetrov90017402|Xetrov90017402|	PF13465.2	zf-H2C2_2	334	364	1	26	2.9000000000000002E-6	0
Xtv9	Xetrov90017402|Xetrov90017402|	PF13465.2	zf-H2C2_2	370	391	4	25	0.00011	0
Xtv9	Xetrov90017402|Xetrov90017402|	PF13465.2	zf-H2C2_2	395	422	1	26	2.6000000000000001E-6	0
Xtv9	Xetrov90017475|Xetrov90017475|tfam-like	PF00505.15	HMG_box	77	145	1	69	3.0000000000000001E-17	1
Xtv9	Xetrov90017475|Xetrov90017475|tfam-like	PF00505.15	HMG_box	182	245	1	68	1.3999999999999999E-6	1
Xtv9	Xetrov90017504|Xetrov90017504|nrbf2	PF00170.17	bZIP_1	243	278	27	62	1.2999999999999999E-3	0
Xtv9	Xetrov90017506|Xetrov90017506|egr2	PF13465.2	zf-H2C2_2	258	281	2	25	0.0000023	0
Xtv9	Xetrov90017506|Xetrov90017506|egr2	PF13465.2	zf-H2C2_2	285	309	1	25	1.7999999999999999E-8	0
Xtv9	Xetrov90017510|Xetrov90017510|arid5b-like.1	PF01388.17	ARID	1	75	13	87	9.4999999999999999E-13	1
Xtv9	Xetrov90017522|Xetrov90017522|ybx3	PF00313.18	CSD	81	148	2	65	1.3E-25	1
Xtv9	Xetrov90017557|Xetrov90017557|hmx2	PF00046.25	Homeobox	130	186	1	57	9.0000000000000003E-20	1
Xtv9	Xetrov90017558|Xetrov90017558|hmx3	PF00046.25	Homeobox	253	309	1	57	1.9999999999999999E-20	1
Xtv9	Xetrov90017560|Xetrov90017560|ikzf5	PF13465.2	zf-H2C2_2	185	206	2	23	3.3000000000000003E-5	0
Xtv9	Xetrov90017560|Xetrov90017560|ikzf5	PF13465.2	zf-H2C2_2	212	235	1	24	1.7999999999999999E-6	0
Xtv9	Xetrov90017560|Xetrov90017561|ikzf5	PF13465.2	zf-H2C2_2	166	187	2	23	3.1999999999999999E-5	0
Xtv9	Xetrov90017560|Xetrov90017561|ikzf5	PF13465.2	zf-H2C2_2	193	216	1	24	1.7999999999999999E-6	0
Xtv9	Xetrov90017575|Xetrov90017575|nkx1-2	PF00046.25	Homeobox	125	181	1	57	4.4000000000000001E-21	1
Xtv9	Xetrov90017576|Xetrov90017576|nkx6-2	PF00046.25	Homeobox	233	289	1	57	1.1E-20	1
Xtv9	Xetrov90017592|Xetrov90017591|ebf3-like	PF16422.1	COE1_DBD	115	344	2	231	3.4E-147	1
Xtv9	Xetrov90017592|Xetrov90017592|ebf3-like	PF16422.1	COE1_DBD	115	344	2	231	3.4E-147	1
Xtv9	Xetrov90017599|Xetrov90017599|foxi2	PF00250.14	Forkhead	195	283	1	86	2.1000000000000001E-38	1
Xtv9	Xetrov90017618|Xetrov90017618|hhex	PF00046.25	Homeobox	168	220	5	57	6.3999999999999994E-20	1
Xtv9	Xetrov90017629|Xetrov90017629|znf518a	PF13909.2	zf-H2C2_5	285	307	1	23	5.6000000000000001E-2	1
Xtv9	Xetrov90017629|Xetrov90017629|znf518a	PF13909.2	zf-H2C2_5	313	336	1	24	2.9000000000000001E-2	1
Xtv9	Xetrov90017637|Xetrov90017637|ventx3.2	PF00046.25	Homeobox	141	196	2	57	6.3999999999999994E-20	1
Xtv9	Xetrov90017638|Xetrov90017638|ventx1.2	PF00046.25	Homeobox	137	193	1	57	1.4000000000000001E-20	1
Xtv9	Xetrov90017639|Xetrov90017639|ventx3.1	PF00046.25	Homeobox	135	190	2	57	4.3999999999999998E-20	1
Xtv9	Xetrov90017640|Xetrov90017640|ventx2.2	PF00046.25	Homeobox	192	248	1	57	1.4E-21	1
Xtv9	Xetrov90017641|Xetrov90017641|ventx1.1	PF00046.25	Homeobox	145	201	1	57	1.8999999999999999E-20	1
Xtv9	Xetrov90017642|Xetrov90017642|ventx2.1	PF00046.25	Homeobox	192	248	1	57	1.4E-21	1
Xtv9	Xetrov90017709|Xetrov90017709|tlx1	PF00046.25	Homeobox	183	239	1	57	1.8999999999999999E-20	1
Xtv9	Xetrov90017711|Xetrov90017711|lbx1	PF00046.25	Homeobox	277	333	1	57	3.3000000000000001E-21	1
Xtv9	Xetrov90017736|Xetrov90017736|	PF05225.12	HTH_psq	218	260	3	44	3.7000000000000002E-15	1
Xtv9	Xetrov90017775|Xetrov90017775|nkx2-3	PF00046.25	Homeobox	198	254	1	57	5.3000000000000002E-20	1
Xtv9	Xetrov90017776|Xetrov90017776|nkx3-3	PF00046.25	Homeobox	118	174	1	57	9.9999999999999995E-21	1
Xtv9	Xetrov90017849|Xetrov90017849|atoh7	PF00010.22	HLH	72	123	1	54	7.5000000000000002E-18	1
Xtv9	Xetrov90017871|Xetrov90017871|stox1	PF10264.5	Stork_head	117	195	1	79	1.3E-34	1
Xtv9	Xetrov90017933|Xetrov90017933|pax2	PF00292.14	PAX	219	343	1	125	1.3E-74	1
Xtv9	Xetrov90017997|Xetrov90017997|drgx-like	PF00046.25	Homeobox	40	96	1	57	4.1000000000000001E-24	1
Xtv9	Xetrov90017997|Xetrov90017998|drgx-like	PF00046.25	Homeobox	39	95	1	57	4.1000000000000001E-24	1
Xtv9	Xetrov90018120|Xetrov90018120|LOC100496651	PF00046.25	Homeobox	33	87	1	55	0.00000000000000051	1
Xtv9	Xetrov90018166|Xetrov90018166|	PF00010.22	HLH	143	193	2	54	6.0999999999999995E-16	1
Xtv9	Xetrov90018175|Xetrov90018175|zbtb44	PF00096.22	zf-C2H2	604	628	1	23	4.8999999999999998E-4	0
Xtv9	Xetrov90018175|Xetrov90018175|zbtb44	PF13465.2	zf-H2C2_2	530	555	1	26	5.8000000000000004E-6	0
Xtv9	Xetrov90018175|Xetrov90018176|zbtb44	PF13465.2	zf-H2C2_2	530	555	1	26	0.0000054	0
Xtv9	Xetrov90018222|Xetrov90018222|neurog3	PF00010.22	HLH	150	199	1	52	7.9000000000000002E-16	1
Xtv9	Xetrov90018248|Xetrov90018248|pitx3	PF00046.25	Homeobox	119	175	1	57	3.5999999999999998E-22	1
Xtv9	Xetrov90018250|Xetrov90018250|nfkb2	PF00554.18	RHD_DNA_bind	156	337	1	169	9.9999999999999992E-66	1
Xtv9	Xetrov90018337|Xetrov90018337|ssrp1	PF00505.15	HMG_box	564	632	1	69	1.1E-24	1
Xtv9	Xetrov90018352|Xetrov90018352|zfp91	PF13465.2	zf-H2C2_2	362	385	1	24	2.7999999999999998E-4	0
Xtv9	Xetrov90018352|Xetrov90018353|zfp91	PF13465.2	zf-H2C2_2	332	355	1	24	2.7999999999999998E-4	0
Xtv9	Xetrov90018417|Xetrov90018417|	PF13837.2	Myb_DNA-bind_4	79	175	2	89	3.9000000000000001E-21	1
Xtv9	Xetrov90018429|Xetrov90018428|pknox2	PF05920.7	Homeobox_KN	310	349	1	40	3.0999999999999999E-19	1
Xtv9	Xetrov90018429|Xetrov90018429|pknox2	PF05920.7	Homeobox_KN	313	352	1	40	3.0999999999999999E-19	1
Xtv9	Xetrov90018437|Xetrov90018437|LOC100170599	PF00178.18	Ets	461	540	1	81	4.8999999999999997E-36	1
Xtv9	Xetrov90018437|Xetrov90018438|LOC100170599	PF00178.18	Ets	460	539	1	81	4.8999999999999997E-36	1
Xtv9	Xetrov90018439|Xetrov90018439|fli1	PF00178.18	Ets	358	436	1	80	4.7E-35	1
Xtv9	Xetrov90018450|Xetrov90018450|barx2	PF00046.25	Homeobox	136	192	1	57	8.1999999999999999E-21	1
Xtv9	Xetrov90018457|Xetrov90018457|prdm10	PF00096.22	zf-C2H2	887	909	1	23	0.00012	0
Xtv9	Xetrov90018457|Xetrov90018457|prdm10	PF00096.22	zf-C2H2	916	938	2	23	9.3999999999999997E-4	0
Xtv9	Xetrov90018457|Xetrov90018458|prdm10	PF00096.22	zf-C2H2	821	843	1	23	0.00012	0
Xtv9	Xetrov90018457|Xetrov90018458|prdm10	PF00096.22	zf-C2H2	850	872	2	23	0.00091	0
Xtv9	Xetrov90018495|Xetrov90018495|zbtb40	PF00096.22	zf-C2H2	1100	1122	1	23	2.7999999999999998E-4	0
Xtv9	Xetrov90018495|Xetrov90018495|zbtb40	PF13465.2	zf-H2C2_2	944	968	2	25	5.9999999999999995E-4	0
Xtv9	Xetrov90018495|Xetrov90018495|zbtb40	PF13465.2	zf-H2C2_2	973	996	2	25	0.000034	0
Xtv9	Xetrov90018495|Xetrov90018495|zbtb40	PF13465.2	zf-H2C2_2	1000	1025	1	25	5.0000000000000001E-3	0
Xtv9	Xetrov90018495|Xetrov90018495|zbtb40	PF13465.2	zf-H2C2_2	1030	1053	2	25	8.4999999999999994E-8	0
Xtv9	Xetrov90018495|Xetrov90018495|zbtb40	PF13465.2	zf-H2C2_2	1210	1234	1	24	5.4000000000000003E-3	0
Xtv9	Xetrov90018504|Xetrov90018504|LOC100496228-like	PF13465.2	zf-H2C2_2	422	444	2	24	4.8999999999999998E-5	0
Xtv9	Xetrov90018504|Xetrov90018504|LOC100496228-like	PF13465.2	zf-H2C2_2	449	472	1	24	0.00000047	0
Xtv9	Xetrov90018504|Xetrov90018504|LOC100496228-like	PF13465.2	zf-H2C2_2	478	502	2	26	2.4999999999999999E-7	0
Xtv9	Xetrov90018504|Xetrov90018504|LOC100496228-like	PF13465.2	zf-H2C2_2	505	530	1	26	0.000000037	0
Xtv9	Xetrov90018575|Xetrov90018575|zbtb16	PF13465.2	zf-H2C2_2	430	451	4	24	8.3999999999999995E-3	0
Xtv9	Xetrov90018575|Xetrov90018575|zbtb16	PF13465.2	zf-H2C2_2	571	594	2	25	0.0000013	0
Xtv9	Xetrov90018575|Xetrov90018575|zbtb16	PF13465.2	zf-H2C2_2	599	620	2	23	0.000017	0
Xtv9	Xetrov90018575|Xetrov90018575|zbtb16	PF13465.2	zf-H2C2_2	629	648	4	23	0.0076	0
Xtv9	Xetrov90018600|Xetrov90018599|LOC100496870-like	PF13873.2	Myb_DNA-bind_5	105	178	1	76	0.00000000000011	1
Xtv9	Xetrov90018600|Xetrov90018600|LOC100496870-like	PF13873.2	Myb_DNA-bind_5	105	178	1	76	1.1999999999999999E-13	1
Xtv9	Xetrov90018663|Xetrov90018663|prdm2	PF00096.22	zf-C2H2	453	475	1	23	0.0043	0
Xtv9	Xetrov90018663|Xetrov90018663|prdm2	PF00096.22	zf-C2H2	483	505	1	23	3.0999999999999999E-3	0
Xtv9	Xetrov90018663|Xetrov90018664|prdm2	PF00096.22	zf-C2H2	277	299	1	23	3.8999999999999998E-3	0
Xtv9	Xetrov90018663|Xetrov90018664|prdm2	PF00096.22	zf-C2H2	307	329	1	23	2.8999999999999998E-3	0
Xtv9	Xetrov90018674|Xetrov90018674|foxj3	PF00250.14	Forkhead	142	225	1	81	4.1999999999999998E-36	1
Xtv9	Xetrov90018683|Xetrov90018683|ybx1	PF00313.18	CSD	96	162	3	65	8.1E-26	1
Xtv9	Xetrov90018683|Xetrov90018684|ybx1	PF00313.18	CSD	86	152	3	65	7.8999999999999994E-26	1
Xtv9	Xetrov90018701|Xetrov90018701|hes4	PF00010.22	HLH	88	145	1	55	5.9999999999999997E-14	1
Xtv9	Xetrov90018709|Xetrov90018709|samd11	PF01342.17	SAND	20	92	4	77	3.3000000000000002E-23	1
Xtv9	Xetrov90018712|Xetrov90018711|rere	PF00320.23	GATA	597	631	1	35	1.6999999999999999E-9	1
Xtv9	Xetrov90018712|Xetrov90018712|rere	PF00320.23	GATA	597	631	1	35	1.6999999999999999E-9	1
Xtv9	Xetrov90018725|Xetrov90018725|hes5.2	PF00010.22	HLH	39	89	5	53	0.00000000000022	1
Xtv9	Xetrov90018726|Xetrov90018726|hes5.1	PF00010.22	HLH	55	106	4	53	0.000000000000023	1
Xtv9	Xetrov90018819|Xetrov90018818|foxr1	PF00250.14	Forkhead	282	312	1	31	0.000028	0
Xtv9	Xetrov90018819|Xetrov90018819|foxr1	PF00250.14	Forkhead	255	285	1	31	2.5000000000000001E-5	0
Xtv9	Xetrov90018826|Xetrov90018826|hinfp	PF00096.22	zf-C2H2	335	357	1	23	5.9999999999999995E-4	0
Xtv9	Xetrov90018826|Xetrov90018826|hinfp	PF00096.22	zf-C2H2	451	474	1	23	4.4999999999999999E-4	0
Xtv9	Xetrov90018826|Xetrov90018826|hinfp	PF13465.2	zf-H2C2_2	292	316	2	26	5.0000000000000002E-5	0
Xtv9	Xetrov90018826|Xetrov90018826|hinfp	PF13465.2	zf-H2C2_2	375	401	1	26	6.9999999999999999E-4	0
Xtv9	Xetrov90018849|Xetrov90018849|pou2f3	PF00046.25	Homeobox	254	310	1	57	1.1E-17	1
Xtv9	Xetrov90018849|Xetrov90018849|pou2f3	PF00157.13	Pou	159	229	2	72	3.0999999999999998E-38	1
Xtv9	Xetrov90018859|Xetrov90018859|bsx	PF00046.25	Homeobox	131	187	1	57	7.5999999999999995E-21	1
Xtv9	Xetrov90018887|Xetrov90018887|hes3-like	PF00010.22	HLH	153	209	1	55	9.6999999999999991E-13	1
Xtv9	Xetrov90018893|Xetrov90018893|hes2	PF00010.22	HLH	96	151	1	53	6.5000000000000002E-12	1
Xtv9	Xetrov90018901|Xetrov90018901|hes3.3	PF00010.22	HLH	119	170	4	53	2.0999999999999999E-12	1
Xtv9	Xetrov90018902|Xetrov90018902|hes8	PF00010.22	HLH	42	94	5	55	3.5000000000000002E-14	1
Xtv9	Xetrov90018903|Xetrov90018903|esr10	PF00010.22	HLH	39	93	1	53	1.8999999999999999E-10	1
Xtv9	Xetrov90018905|Xetrov90018904|hes9.1	PF00010.22	HLH	45	95	5	53	0.00000000051	1
Xtv9	Xetrov90018905|Xetrov90018905|hes9.1	PF00010.22	HLH	42	96	1	53	2.5999999999999998E-10	1
Xtv9	Xetrov90018906|Xetrov90018906|LOC100495414	PF00010.22	HLH	36	88	3	53	5.6000000000000003E-10	1
Xtv9	Xetrov90018907|Xetrov90018907|LOC733709	PF00010.22	HLH	36	90	1	53	0.00000000045	1
Xtv9	Xetrov90018908|Xetrov90018908|hes3.1	PF00010.22	HLH	41	91	5	53	1.1999999999999999E-13	1
Xtv9	Xetrov90018910|Xetrov90018910|zbtb48	PF00096.22	zf-C2H2	626	648	1	23	8.3000000000000002E-6	1
Xtv9	Xetrov90018910|Xetrov90018910|zbtb48	PF13465.2	zf-H2C2_2	354	376	2	24	3.0000000000000001E-6	0
Xtv9	Xetrov90018910|Xetrov90018910|zbtb48	PF13465.2	zf-H2C2_2	413	435	2	24	1.2999999999999999E-4	0
Xtv9	Xetrov90018910|Xetrov90018910|zbtb48	PF13465.2	zf-H2C2_2	499	523	2	25	4.6999999999999999E-4	0
Xtv9	Xetrov90018910|Xetrov90018910|zbtb48	PF13465.2	zf-H2C2_2	527	552	1	26	3.8000000000000001E-9	0
Xtv9	Xetrov90018910|Xetrov90018910|zbtb48	PF13465.2	zf-H2C2_2	558	579	4	25	5.1000000000000003E-6	0
Xtv9	Xetrov90018910|Xetrov90018910|zbtb48	PF13465.2	zf-H2C2_2	584	608	2	25	0.0043	0
Xtv9	Xetrov90018928|Xetrov90018928|tp73	PF00870.14	P53	6	201	2	196	2.2000000000000001E-107	1
Xtv9	Xetrov90018935|Xetrov90018935|prdm16	PF00096.22	zf-C2H2	267	289	1	23	9.1999999999999998E-3	0
Xtv9	Xetrov90018935|Xetrov90018935|prdm16	PF00096.22	zf-C2H2	297	316	2	21	5.0000000000000001E-4	0
Xtv9	Xetrov90018935|Xetrov90018935|prdm16	PF13465.2	zf-H2C2_2	135	158	1	24	9.7999999999999993E-6	0
Xtv9	Xetrov90018935|Xetrov90018935|prdm16	PF13465.2	zf-H2C2_2	224	250	1	26	2.4000000000000001E-5	0
Xtv9	Xetrov90018935|Xetrov90018935|prdm16	PF13465.2	zf-H2C2_2	836	860	1	25	5.3000000000000003E-9	0
Xtv9	Xetrov90018935|Xetrov90018935|prdm16	PF13465.2	zf-H2C2_2	864	889	1	25	0.000028	0
Xtv9	Xetrov90018943|Xetrov90018943|zbtb45	PF13465.2	zf-H2C2_2	518	541	1	24	6.9999999999999994E-5	0
Xtv9	Xetrov90018943|Xetrov90018943|zbtb45	PF13465.2	zf-H2C2_2	547	571	2	26	0.000014	0
Xtv9	Xetrov90018943|Xetrov90018943|zbtb45	PF13465.2	zf-H2C2_2	574	598	1	26	7.9000000000000001E-4	0
Xtv9	Xetrov90018948|Xetrov90018948|thap7	PF05485.8	THAP	67	153	1	75	3.7000000000000002E-15	1
Xtv9	Xetrov90018948|Xetrov90018948|thap7	PF05485.8	THAP	163	253	1	75	1.6000000000000001E-14	1
Xtv9	Xetrov90018986|Xetrov90018986|atf5.2	PF00170.17	bZIP_1	321	380	2	61	9.7999999999999994E-12	1
Xtv9	Xetrov90018987|Xetrov90018987|atf5	PF00170.17	bZIP_1	342	401	2	61	2.5000000000000001E-11	1
Xtv9	Xetrov90018989|Xetrov90018989|znf628	PF00096.22	zf-C2H2	310	332	1	23	2.0999999999999999E-3	0
Xtv9	Xetrov90018989|Xetrov90018989|znf628	PF00096.22	zf-C2H2	366	388	1	23	2.6999999999999999E-5	1
Xtv9	Xetrov90018989|Xetrov90018989|znf628	PF13465.2	zf-H2C2_2	82	102	5	25	2.7999999999999999E-6	0
Xtv9	Xetrov90018989|Xetrov90018989|znf628	PF13465.2	zf-H2C2_2	106	131	1	26	9.8999999999999993E-9	0
Xtv9	Xetrov90018989|Xetrov90018989|znf628	PF13465.2	zf-H2C2_2	135	158	2	25	7.5000000000000002E-4	0
Xtv9	Xetrov90018989|Xetrov90018989|znf628	PF13465.2	zf-H2C2_2	162	187	1	26	9.5000000000000004E-8	0
Xtv9	Xetrov90018989|Xetrov90018989|znf628	PF13465.2	zf-H2C2_2	190	215	1	26	2.9999999999999997E-8	0
Xtv9	Xetrov90018989|Xetrov90018989|znf628	PF13465.2	zf-H2C2_2	218	243	1	26	0.0000000073	0
Xtv9	Xetrov90018989|Xetrov90018989|znf628	PF13465.2	zf-H2C2_2	440	465	1	26	2.5999999999999998E-10	1
Xtv9	Xetrov90018989|Xetrov90018989|znf628	PF13465.2	zf-H2C2_2	469	492	2	25	0.00031	0
Xtv9	Xetrov90018989|Xetrov90018989|znf628	PF13465.2	zf-H2C2_2	496	521	1	26	4.0000000000000001E-8	0
Xtv9	Xetrov90018989|Xetrov90018989|znf628	PF13465.2	zf-H2C2_2	525	549	2	26	7.8000000000000005E-7	0
Xtv9	Xetrov90018989|Xetrov90018989|znf628	PF13465.2	zf-H2C2_2	552	577	1	26	3.2000000000000001E-9	0
Xtv9	Xetrov90018989|Xetrov90018989|znf628	PF13465.2	zf-H2C2_2	580	604	1	25	0.0000019	0
Xtv9	Xetrov90018990|Xetrov90018990|LOC101731441	PF13465.2	zf-H2C2_2	317	342	1	26	2.0999999999999998E-6	0
Xtv9	Xetrov90018990|Xetrov90018990|LOC101731441	PF13465.2	zf-H2C2_2	345	368	1	24	3.8999999999999999E-6	0
Xtv9	Xetrov90018990|Xetrov90018990|LOC101731441	PF13465.2	zf-H2C2_2	374	397	2	25	5.3000000000000003E-9	0
Xtv9	Xetrov90018994|Xetrov90018994|dbp	PF07716.11	bZIP_2	334	387	1	54	8.3999999999999992E-15	1
Xtv9	Xetrov90019035|Xetrov90019035|LOC101730373-like	PF13465.2	zf-H2C2_2	369	393	2	26	2.5000000000000002E-6	0
Xtv9	Xetrov90019035|Xetrov90019035|LOC101730373-like	PF13465.2	zf-H2C2_2	425	447	2	24	2.5000000000000001E-5	0
Xtv9	Xetrov90019036|Xetrov90019036|LOC100492389	PF13465.2	zf-H2C2_2	136	161	1	26	2.2000000000000001E-7	0
Xtv9	Xetrov90019036|Xetrov90019036|LOC100492389	PF13465.2	zf-H2C2_2	164	187	1	24	8.8999999999999995E-6	0
Xtv9	Xetrov90019036|Xetrov90019036|LOC100492389	PF13465.2	zf-H2C2_2	192	233	1	26	6.0000000000000002E-5	0
Xtv9	Xetrov90019036|Xetrov90019036|LOC100492389	PF13465.2	zf-H2C2_2	236	260	1	25	7.3000000000000004E-6	0
Xtv9	Xetrov90019036|Xetrov90019036|LOC100492389	PF13465.2	zf-H2C2_2	265	289	2	26	0.00000001	0
Xtv9	Xetrov90019036|Xetrov90019036|LOC100492389	PF13465.2	zf-H2C2_2	607	631	1	25	2.4999999999999999E-8	0
Xtv9	Xetrov90019036|Xetrov90019036|LOC100492389	PF13465.2	zf-H2C2_2	635	660	1	26	2.9999999999999997E-8	0
Xtv9	Xetrov90019036|Xetrov90019036|LOC100492389	PF13465.2	zf-H2C2_2	663	686	1	24	2.9000000000000002E-8	0
Xtv9	Xetrov90019038|Xetrov90019037|znf865	PF13465.2	zf-H2C2_2	245	270	1	26	0.0000031	0
Xtv9	Xetrov90019038|Xetrov90019037|znf865	PF13465.2	zf-H2C2_2	358	379	4	25	3.6999999999999998E-5	0
Xtv9	Xetrov90019038|Xetrov90019037|znf865	PF13465.2	zf-H2C2_2	383	406	1	24	0.0019	0
Xtv9	Xetrov90019038|Xetrov90019037|znf865	PF13465.2	zf-H2C2_2	412	436	2	25	1.1999999999999999E-6	0
Xtv9	Xetrov90019038|Xetrov90019037|znf865	PF13465.2	zf-H2C2_2	540	562	2	24	0.000000017	0
Xtv9	Xetrov90019038|Xetrov90019037|znf865	PF13465.2	zf-H2C2_2	567	592	1	26	3.8999999999999999E-5	0
Xtv9	Xetrov90019038|Xetrov90019037|znf865	PF13465.2	zf-H2C2_2	637	660	1	24	1.6999999999999999E-3	0
Xtv9	Xetrov90019038|Xetrov90019037|znf865	PF13465.2	zf-H2C2_2	780	803	2	25	0.00033	0
Xtv9	Xetrov90019038|Xetrov90019037|znf865	PF13465.2	zf-H2C2_2	808	832	2	26	0.000014	0
Xtv9	Xetrov90019038|Xetrov90019037|znf865	PF13465.2	zf-H2C2_2	836	859	2	25	7.6000000000000001E-6	0
Xtv9	Xetrov90019038|Xetrov90019037|znf865	PF13465.2	zf-H2C2_2	864	887	2	25	3.2000000000000002E-3	0
Xtv9	Xetrov90019038|Xetrov90019037|znf865	PF13465.2	zf-H2C2_2	891	914	1	24	5.3000000000000001E-6	0
Xtv9	Xetrov90019038|Xetrov90019037|znf865	PF13465.2	zf-H2C2_2	948	972	2	26	4.6999999999999999E-4	0
Xtv9	Xetrov90019038|Xetrov90019038|znf865	PF13465.2	zf-H2C2_2	66	90	1	25	8.4999999999999999E-6	0
Xtv9	Xetrov90019038|Xetrov90019038|znf865	PF13465.2	zf-H2C2_2	95	117	2	24	0.00000016	0
Xtv9	Xetrov90019038|Xetrov90019038|znf865	PF13465.2	zf-H2C2_2	123	147	2	26	4.1999999999999999E-8	0
Xtv9	Xetrov90019038|Xetrov90019038|znf865	PF13465.2	zf-H2C2_2	235	259	1	25	1.9999999999999999E-6	0
Xtv9	Xetrov90019038|Xetrov90019038|znf865	PF13465.2	zf-H2C2_2	263	286	1	24	0.000011	0
Xtv9	Xetrov90019038|Xetrov90019038|znf865	PF13465.2	zf-H2C2_2	291	316	1	26	0.0000000031	0
Xtv9	Xetrov90019038|Xetrov90019038|znf865	PF13465.2	zf-H2C2_2	425	448	1	24	4.6999999999999999E-6	0
Xtv9	Xetrov90019038|Xetrov90019038|znf865	PF13465.2	zf-H2C2_2	453	477	1	25	0.00031	0
Xtv9	Xetrov90019038|Xetrov90019038|znf865	PF13465.2	zf-H2C2_2	706	731	1	26	3.8999999999999999E-6	0
Xtv9	Xetrov90019038|Xetrov90019038|znf865	PF13465.2	zf-H2C2_2	819	840	4	25	0.000046	0
Xtv9	Xetrov90019038|Xetrov90019038|znf865	PF13465.2	zf-H2C2_2	844	867	1	24	2.3999999999999998E-3	0
Xtv9	Xetrov90019038|Xetrov90019038|znf865	PF13465.2	zf-H2C2_2	873	897	2	25	0.0000015	0
Xtv9	Xetrov90019038|Xetrov90019038|znf865	PF13465.2	zf-H2C2_2	1001	1023	2	24	2.0999999999999999E-8	0
Xtv9	Xetrov90019038|Xetrov90019038|znf865	PF13465.2	zf-H2C2_2	1028	1053	1	26	4.8999999999999998E-5	0
Xtv9	Xetrov90019038|Xetrov90019038|znf865	PF13465.2	zf-H2C2_2	1098	1121	1	24	2.2000000000000001E-3	0
Xtv9	Xetrov90019038|Xetrov90019038|znf865	PF13465.2	zf-H2C2_2	1241	1264	2	25	4.2000000000000002E-4	0
Xtv9	Xetrov90019038|Xetrov90019038|znf865	PF13465.2	zf-H2C2_2	1269	1293	2	26	0.000018	0
Xtv9	Xetrov90019038|Xetrov90019038|znf865	PF13465.2	zf-H2C2_2	1297	1320	2	25	9.5999999999999996E-6	0
Xtv9	Xetrov90019038|Xetrov90019038|znf865	PF13465.2	zf-H2C2_2	1325	1348	2	25	4.0000000000000001E-3	0
Xtv9	Xetrov90019038|Xetrov90019038|znf865	PF13465.2	zf-H2C2_2	1352	1375	1	24	6.6000000000000003E-6	0
Xtv9	Xetrov90019038|Xetrov90019038|znf865	PF13465.2	zf-H2C2_2	1409	1433	2	26	5.9000000000000003E-4	0
Xtv9	Xetrov90019078|Xetrov90019078|	PF00178.18	Ets	42	120	1	80	1.9E-33	1
Xtv9	Xetrov90019082|Xetrov90019082|znf574	PF00096.22	zf-C2H2	402	424	1	23	7.4000000000000003E-3	0
Xtv9	Xetrov90019082|Xetrov90019082|znf574	PF13465.2	zf-H2C2_2	576	600	1	25	0.00000047	0
Xtv9	Xetrov90019082|Xetrov90019082|znf574	PF13465.2	zf-H2C2_2	604	628	1	25	1.0999999999999999E-8	0
Xtv9	Xetrov90019082|Xetrov90019082|znf574	PF13465.2	zf-H2C2_2	661	683	2	24	0.0014	0
Xtv9	Xetrov90019082|Xetrov90019082|znf574	PF13465.2	zf-H2C2_2	800	824	1	25	9.1000000000000004E-9	0
Xtv9	Xetrov90019082|Xetrov90019082|znf574	PF13465.2	zf-H2C2_2	828	852	1	25	9.9999999999999995E-8	0
Xtv9	Xetrov90019082|Xetrov90019082|znf574	PF13465.2	zf-H2C2_2	857	879	2	24	1.3999999999999999E-6	0
Xtv9	Xetrov90019082|Xetrov90019083|znf574	PF00096.22	zf-C2H2	377	399	1	23	7.1999999999999998E-3	0
Xtv9	Xetrov90019082|Xetrov90019083|znf574	PF13465.2	zf-H2C2_2	551	575	1	25	4.5999999999999999E-7	0
Xtv9	Xetrov90019082|Xetrov90019083|znf574	PF13465.2	zf-H2C2_2	579	603	1	25	0.00000001	0
Xtv9	Xetrov90019082|Xetrov90019083|znf574	PF13465.2	zf-H2C2_2	636	658	2	24	1.2999999999999999E-3	0
Xtv9	Xetrov90019082|Xetrov90019083|znf574	PF13465.2	zf-H2C2_2	775	799	1	25	8.7999999999999994E-9	0
Xtv9	Xetrov90019082|Xetrov90019083|znf574	PF13465.2	zf-H2C2_2	803	827	1	25	9.9999999999999995E-8	0
Xtv9	Xetrov90019082|Xetrov90019083|znf574	PF13465.2	zf-H2C2_2	832	854	2	24	0.0000013	0
Xtv9	Xetrov90019084|Xetrov90019084|	PF00046.25	Homeobox	310	366	1	57	2.5999999999999998E-16	1
Xtv9	Xetrov90019084|Xetrov90019084|	PF00157.13	Pou	211	281	2	72	1.5E-37	1
Xtv9	Xetrov90019086|Xetrov90019086|znf526	PF00096.22	zf-C2H2	340	362	1	23	1.6000000000000001E-3	0
Xtv9	Xetrov90019086|Xetrov90019086|znf526	PF00096.22	zf-C2H2	368	389	2	23	1.7000000000000001E-4	0
Xtv9	Xetrov90019086|Xetrov90019086|znf526	PF00096.22	zf-C2H2	631	653	1	23	0.00027	0
Xtv9	Xetrov90019086|Xetrov90019086|znf526	PF00096.22	zf-C2H2	659	681	1	23	2.3000000000000001E-4	0
Xtv9	Xetrov90019086|Xetrov90019086|znf526	PF00096.22	zf-C2H2	715	737	1	23	5.4999999999999997E-3	0
Xtv9	Xetrov90019086|Xetrov90019086|znf526	PF13465.2	zf-H2C2_2	561	585	1	25	0.000000014	0
Xtv9	Xetrov90019086|Xetrov90019086|znf526	PF13465.2	zf-H2C2_2	589	613	1	25	7.9000000000000006E-6	0
Xtv9	Xetrov90019086|Xetrov90019086|znf526	PF13465.2	zf-H2C2_2	759	780	3	24	2.2000000000000001E-4	0
Xtv9	Xetrov90019086|Xetrov90019086|znf526	PF13465.2	zf-H2C2_2	785	809	1	25	0.0000000048	0
Xtv9	Xetrov90019086|Xetrov90019086|znf526	PF13465.2	zf-H2C2_2	813	837	1	25	2.7000000000000001E-7	0
Xtv9	Xetrov90019088|Xetrov90019088|erf	PF00178.18	Ets	83	161	1	80	8.7000000000000004E-32	1
Xtv9	Xetrov90019090|Xetrov90019090|cic-like	PF00505.15	HMG_box	1146	1213	2	69	0.00000000000000015	1
Xtv9	Xetrov90019186|Xetrov90019186|LOC100486384-like	PF02892.11	zf-BED	270	319	1	44	8.7999999999999994E-9	1
Xtv9	Xetrov90019187|Xetrov90019187|elf5l	PF00178.18	Ets	141	220	1	80	1.3999999999999999E-28	1
Xtv9	Xetrov90019190|Xetrov90019190|LOC100485335-like	PF00046.25	Homeobox	99	154	2	57	5.5999999999999994E-23	1
Xtv9	Xetrov90019203|Xetrov90019203|irf3	PF00605.13	IRF	7	109	1	104	2.7999999999999999E-32	1
Xtv9	Xetrov90019207|Xetrov90019207|LOC100494131	PF00010.22	HLH	96	145	3	55	2.7999999999999999E-17	1
Xtv9	Xetrov90019254|Xetrov90019254|tead4	PF01285.14	TEA	217	286	65	132	6.0000000000000002E-26	1
Xtv9	Xetrov90019280|Xetrov90019280|tulp2	PF01167.14	Tub	370	611	1	218	2.2999999999999998E-84	1
Xtv9	Xetrov90019399|Xetrov90019399|nr1h2	PF00105.14	zf-C4	177	244	2	69	3.5E-28	1
Xtv9	Xetrov90019401|Xetrov90019401|spib	PF00178.18	Ets	178	259	1	80	1.9000000000000001E-22	1
Xtv9	Xetrov90019423|Xetrov90019423|LOC100490952	PF00096.22	zf-C2H2	387	409	1	23	7.1999999999999997E-6	1
Xtv9	Xetrov90019423|Xetrov90019423|LOC100490952	PF00096.22	zf-C2H2	898	920	1	23	3.2000000000000001E-7	1
Xtv9	Xetrov90019423|Xetrov90019423|LOC100490952	PF13465.2	zf-H2C2_2	208	232	1	25	0.0000017	0
Xtv9	Xetrov90019423|Xetrov90019423|LOC100490952	PF13465.2	zf-H2C2_2	236	260	1	25	0.00000052	0
Xtv9	Xetrov90019423|Xetrov90019423|LOC100490952	PF13465.2	zf-H2C2_2	345	370	1	26	3.8000000000000002E-5	0
Xtv9	Xetrov90019423|Xetrov90019423|LOC100490952	PF13465.2	zf-H2C2_2	626	650	1	25	6.6000000000000004E-9	0
Xtv9	Xetrov90019423|Xetrov90019423|LOC100490952	PF13465.2	zf-H2C2_2	768	792	1	25	7.7000000000000001E-5	0
Xtv9	Xetrov90019423|Xetrov90019423|LOC100490952	PF13465.2	zf-H2C2_2	796	820	1	25	1.0000000000000001E-5	0
Xtv9	Xetrov90019423|Xetrov90019423|LOC100490952	PF13465.2	zf-H2C2_2	940	964	1	25	0.0001	0
Xtv9	Xetrov90019423|Xetrov90019423|LOC100490952	PF13909.2	zf-H2C2_5	144	166	1	23	4.5999999999999999E-3	0
Xtv9	Xetrov90019503|Xetrov90019503|znf554	PF00096.22	zf-C2H2	510	532	1	23	6.7000000000000002E-3	0
Xtv9	Xetrov90019503|Xetrov90019503|znf554	PF00096.22	zf-C2H2	580	602	1	23	3.6999999999999999E-4	0
Xtv9	Xetrov90019503|Xetrov90019503|znf554	PF00096.22	zf-C2H2	712	733	1	22	2.8999999999999998E-3	0
Xtv9	Xetrov90019538|Xetrov90019538|	PF13873.2	Myb_DNA-bind_5	155	231	1	77	1.2000000000000001E-19	1
Xtv9	Xetrov90019668|Xetrov90019668|edf1	PF01381.18	HTH_3	99	150	1	52	5.0999999999999998E-11	1
Xtv9	Xetrov90019678|Xetrov90019678|pou5f3.3	PF00157.13	Pou	207	277	2	72	1.3E-35	1
Xtv9	Xetrov90019679|Xetrov90019679|	PF00046.25	Homeobox	353	409	1	57	7.0999999999999995E-17	1
Xtv9	Xetrov90019679|Xetrov90019680|	PF00046.25	Homeobox	353	397	1	57	3.2000000000000003E-4	0
Xtv9	Xetrov90019681|Xetrov90019681|pou5f3.1	PF00046.25	Homeobox	424	480	1	57	2.6000000000000001E-19	1
Xtv9	Xetrov90019681|Xetrov90019681|pou5f3.1	PF00157.13	Pou	335	403	4	72	7.2000000000000004E-35	1
Xtv9	Xetrov90019770|Xetrov90019770|naif1	PF13873.2	Myb_DNA-bind_5	135	212	1	78	2.6000000000000001E-26	1
Xtv9	Xetrov90019817|Xetrov90019817|ciz1-like	PF12756.3	zf-C2H2_2	129	157	50	78	8.6999999999999994E-3	0
Xtv9	Xetrov90019839|Xetrov90019839|prrx2	PF00046.25	Homeobox	138	194	1	57	3.7E-22	1
Xtv9	Xetrov90019859|Xetrov90019859|	PF13465.2	zf-H2C2_2	239	262	2	25	3.7000000000000002E-6	0
Xtv9	Xetrov90019889|Xetrov90019889|ttf1-like	PF13921.2	Myb_DNA-bind_6	686	742	2	60	0.0000061	1
Xtv9	Xetrov90019889|Xetrov90019890|ttf1-like	PF13921.2	Myb_DNA-bind_6	681	737	2	60	0.0000061	1
Xtv9	Xetrov90019891|Xetrov90019891|barhl1	PF00046.25	Homeobox	177	233	1	57	4.0000000000000002E-22	1
Xtv9	Xetrov90019900|Xetrov90019900|gfi1b	PF13465.2	zf-H2C2_2	237	262	2	26	3.8999999999999999E-5	0
Xtv9	Xetrov90019900|Xetrov90019900|gfi1b	PF13465.2	zf-H2C2_2	265	290	1	26	0.0000046	0
Xtv9	Xetrov90019900|Xetrov90019900|gfi1b	PF13465.2	zf-H2C2_2	294	317	2	25	6.9999999999999999E-4	0
Xtv9	Xetrov90019900|Xetrov90019900|gfi1b	PF13465.2	zf-H2C2_2	322	345	2	25	1.1999999999999999E-7	0
Xtv9	Xetrov90019900|Xetrov90019900|gfi1b	PF13465.2	zf-H2C2_2	349	372	1	24	3.7000000000000002E-6	0
Xtv9	Xetrov90019917|Xetrov90019916|kdm5c	PF01388.17	ARID	189	271	2	86	6.3000000000000001E-17	1
Xtv9	Xetrov90019917|Xetrov90019917|kdm5c	PF01388.17	ARID	192	274	2	86	6.3000000000000001E-17	1
Xtv9	Xetrov90019921|Xetrov90019921|foxp3	PF00250.14	Forkhead	308	382	1	77	1.6000000000000001E-25	1
Xtv9	Xetrov90019971|Xetrov90019971|lmx1b.1	PF00046.25	Homeobox	219	275	1	57	2.7000000000000001E-17	1
Xtv9	Xetrov90019975|Xetrov90019974|pbx3	PF00046.25	Homeobox	236	295	1	57	9.0000000000000003E-19	1
Xtv9	Xetrov90019975|Xetrov90019974|pbx3	PF03792.9	PBC	42	234	1	188	6.3000000000000003E-94	1
Xtv9	Xetrov90019975|Xetrov90019975|pbx3	PF00046.25	Homeobox	236	295	1	57	9.0000000000000003E-19	1
Xtv9	Xetrov90019975|Xetrov90019975|pbx3	PF03792.9	PBC	42	234	1	188	6.3999999999999999E-94	1
Xtv9	Xetrov90020106|Xetrov90020106|zbtb6	PF13465.2	zf-H2C2_2	527	551	1	25	5.6000000000000004E-7	0
Xtv9	Xetrov90020107|Xetrov90020107|zbtb26	PF00096.22	zf-C2H2	344	366	1	23	0.002	0
Xtv9	Xetrov90020107|Xetrov90020107|zbtb26	PF13465.2	zf-H2C2_2	383	407	1	25	2.8999999999999998E-7	0
Xtv9	Xetrov90020107|Xetrov90020107|zbtb26	PF13465.2	zf-H2C2_2	411	436	1	26	4.3999999999999999E-5	0
Xtv9	Xetrov90020112|Xetrov90020112|lhx6	PF00046.25	Homeobox	246	302	1	57	1.7000000000000001E-19	1
Xtv9	Xetrov90020202|Xetrov90020202|znf534	PF13465.2	zf-H2C2_2	380	402	1	21	6.7999999999999999E-5	0
Xtv9	Xetrov90020202|Xetrov90020202|znf534	PF13465.2	zf-H2C2_2	411	434	2	25	2.5000000000000001E-5	0
Xtv9	Xetrov90020205|Xetrov90020203|klf8	PF13465.2	zf-H2C2_2	422	439	1	18	2.1000000000000001E-4	0
Xtv9	Xetrov90020205|Xetrov90020203|klf8	PF13465.2	zf-H2C2_2	453	477	2	26	2.8000000000000002E-7	0
Xtv9	Xetrov90020205|Xetrov90020204|klf8	PF13465.2	zf-H2C2_2	422	439	1	18	0.00027	0
Xtv9	Xetrov90020205|Xetrov90020204|klf8	PF13465.2	zf-H2C2_2	453	477	2	26	3.9000000000000002E-7	0
Xtv9	Xetrov90020205|Xetrov90020205|klf8	PF13465.2	zf-H2C2_2	422	439	1	18	2.2000000000000001E-4	0
Xtv9	Xetrov90020205|Xetrov90020205|klf8	PF13465.2	zf-H2C2_2	453	477	2	26	3.2000000000000001E-7	0
Xtv9	Xetrov90020249|Xetrov90020249|LOC100486951	PF13465.2	zf-H2C2_2	429	454	1	26	4.7999999999999998E-6	0
Xtv9	Xetrov90020249|Xetrov90020249|LOC100486951	PF13465.2	zf-H2C2_2	457	482	1	26	3.8000000000000001E-7	0
Xtv9	Xetrov90020249|Xetrov90020249|LOC100486951	PF13465.2	zf-H2C2_2	486	509	2	25	9.5000000000000007E-9	0
Xtv9	Xetrov90020249|Xetrov90020249|LOC100486951	PF13465.2	zf-H2C2_2	515	538	3	26	8.0000000000000002E-8	0
Xtv9	Xetrov90020249|Xetrov90020249|LOC100486951	PF13465.2	zf-H2C2_2	542	566	2	26	4.8000000000000001E-4	0
Xtv9	Xetrov90020249|Xetrov90020249|LOC100486951	PF13465.2	zf-H2C2_2	570	593	2	25	0.00058	0
Xtv9	Xetrov90020250|Xetrov90020250|LOC100487103	PF13465.2	zf-H2C2_2	518	543	1	26	3.9999999999999998E-6	0
Xtv9	Xetrov90020250|Xetrov90020250|LOC100487103	PF13465.2	zf-H2C2_2	546	571	1	26	3.2000000000000001E-7	0
Xtv9	Xetrov90020250|Xetrov90020250|LOC100487103	PF13465.2	zf-H2C2_2	575	598	2	25	8.0000000000000005E-9	0
Xtv9	Xetrov90020250|Xetrov90020250|LOC100487103	PF13465.2	zf-H2C2_2	604	627	3	26	6.7000000000000004E-8	0
Xtv9	Xetrov90020250|Xetrov90020250|LOC100487103	PF13465.2	zf-H2C2_2	631	655	2	26	2.5999999999999998E-4	0
Xtv9	Xetrov90020250|Xetrov90020250|LOC100487103	PF13465.2	zf-H2C2_2	659	682	2	25	4.8999999999999998E-4	0
Xtv9	Xetrov90020250|Xetrov90020251|LOC100487103	PF13465.2	zf-H2C2_2	473	498	1	26	3.7000000000000002E-6	0
Xtv9	Xetrov90020250|Xetrov90020251|LOC100487103	PF13465.2	zf-H2C2_2	501	526	1	26	2.8999999999999998E-7	0
Xtv9	Xetrov90020250|Xetrov90020251|LOC100487103	PF13465.2	zf-H2C2_2	530	553	2	25	7.4000000000000001E-9	0
Xtv9	Xetrov90020250|Xetrov90020251|LOC100487103	PF13465.2	zf-H2C2_2	559	582	3	26	6.1999999999999999E-8	0
Xtv9	Xetrov90020250|Xetrov90020251|LOC100487103	PF13465.2	zf-H2C2_2	586	610	2	26	2.4000000000000001E-4	0
Xtv9	Xetrov90020250|Xetrov90020251|LOC100487103	PF13465.2	zf-H2C2_2	614	637	2	25	4.4999999999999999E-4	0
Xtv9	Xetrov90020253|Xetrov90020253|hsf3	PF00447.13	HSF_DNA-bind	16	114	1	90	1.5E-32	1
Xtv9	Xetrov90020269|Xetrov90020269|	PF00105.14	zf-C4	101	135	2	36	1.4000000000000001E-12	1
Xtv9	Xetrov90020269|Xetrov90020269|	PF00105.14	zf-C4	298	334	33	69	0.0000000037	1
Xtv9	Xetrov90020315|Xetrov90020315|foxo4	PF00250.14	Forkhead	317	398	4	79	4.2999999999999999E-26	1
Xtv9	Xetrov90020361|Xetrov90020361|zbtb33	PF13465.2	zf-H2C2_2	571	594	1	24	6.4999999999999997E-4	0
Xtv9	Xetrov90020361|Xetrov90020361|zbtb33	PF13465.2	zf-H2C2_2	601	622	3	24	4.4999999999999997E-3	0
Xtv9	Xetrov90020390|Xetrov90020389|cdx4	PF00046.25	Homeobox	210	265	2	57	5.9999999999999999E-19	1
Xtv9	Xetrov90020390|Xetrov90020390|cdx4	PF00046.25	Homeobox	228	283	2	57	6.1999999999999998E-19	1
Xtv9	Xetrov90020469|Xetrov90020469|diaph2	PF00170.17	bZIP_1	348	375	21	48	0.0076	0
Xtv9	Xetrov90020478|Xetrov90020478|sox3	PF00505.15	HMG_box	73	141	1	69	5.0000000000000002E-27	1
Xtv9	Xetrov90020498|Xetrov90020498|hmgb3	PF00505.15	HMG_box	132	200	1	69	1.3000000000000001E-26	1
Xtv9	Xetrov90020501|Xetrov90020501|	PF00010.22	HLH	18	68	1	53	1.9000000000000001E-8	1
Xtv9	Xetrov90020516|Xetrov90020516|LOC101733993	PF00046.25	Homeobox	137	193	1	57	1.9000000000000001E-23	1
Xtv9	Xetrov90020557|Xetrov90020557|znf711	PF00096.22	zf-C2H2	429	451	1	23	2.1999999999999999E-5	1
Xtv9	Xetrov90020557|Xetrov90020557|znf711	PF00096.22	zf-C2H2	551	573	1	23	2.5000000000000002E-6	1
Xtv9	Xetrov90020557|Xetrov90020557|znf711	PF13465.2	zf-H2C2_2	650	675	1	25	1.7999999999999999E-6	0
Xtv9	Xetrov90020557|Xetrov90020557|znf711	PF13465.2	zf-H2C2_2	737	759	2	24	5.5999999999999997E-6	0
Xtv9	Xetrov90020557|Xetrov90020557|znf711	PF13465.2	zf-H2C2_2	765	789	2	25	5.0000000000000001E-3	0
Xtv9	Xetrov90020557|Xetrov90020557|znf711	PF13909.2	zf-H2C2_5	522	545	1	24	1.6000000000000001E-3	1
Xtv9	Xetrov90020557|Xetrov90020557|znf711	PF13909.2	zf-H2C2_5	579	603	1	25	4.8999999999999998E-3	1
Xtv9	Xetrov90020562|Xetrov90020562|hdx	PF00046.25	Homeobox	62	117	4	55	0.001	0
Xtv9	Xetrov90020562|Xetrov90020562|hdx	PF00046.25	Homeobox	497	554	3	56	4.3000000000000002E-5	1
Xtv9	Xetrov90020564|Xetrov90020564|pou3f4	PF00046.25	Homeobox	283	339	1	57	2.6E-17	1
Xtv9	Xetrov90020564|Xetrov90020564|pou3f4	PF00157.13	Pou	195	264	3	72	6.6000000000000005E-38	1
Xtv9	Xetrov90020576|Xetrov90020573|tbx22	PF00907.18	T-box	83	174	27	115	4.5999999999999999E-27	1
Xtv9	Xetrov90020576|Xetrov90020574|tbx22	PF00907.18	T-box	83	246	27	178	4.8999999999999999E-60	1
Xtv9	Xetrov90020576|Xetrov90020575|tbx22	PF00907.18	T-box	108	225	1	115	2.4E-42	1
Xtv9	Xetrov90020576|Xetrov90020576|tbx22	PF00907.18	T-box	108	297	1	178	2.8E-75	1
Xtv9	Xetrov90020584|Xetrov90020584|LOC100495066-like	PF05485.8	THAP	74	174	1	75	0.0000000000017	1
Xtv9	Xetrov90020584|Xetrov90020584|LOC100495066-like	PF13465.2	zf-H2C2_2	486	511	1	26	0.00000018	0
Xtv9	Xetrov90020584|Xetrov90020584|LOC100495066-like	PF13465.2	zf-H2C2_2	515	537	2	24	0.00000021	0
Xtv9	Xetrov90020584|Xetrov90020584|LOC100495066-like	PF13465.2	zf-H2C2_2	544	566	3	25	1.1000000000000001E-7	0
Xtv9	Xetrov90020590|Xetrov90020590|pou4f1.2	PF00046.25	Homeobox	298	354	1	57	0.00000000000000017	1
Xtv9	Xetrov90020590|Xetrov90020590|pou4f1.2	PF00157.13	Pou	207	279	3	72	2.7999999999999999E-30	1
Xtv9	Xetrov90020675|Xetrov90020675|zic3	PF00096.22	zf-C2H2	416	438	1	23	6.8000000000000001E-6	1
Xtv9	Xetrov90020675|Xetrov90020675|zic3	PF13465.2	zf-H2C2_2	343	368	2	25	0.00000013	0
Xtv9	Xetrov90020675|Xetrov90020675|zic3	PF13465.2	zf-H2C2_2	372	399	1	26	0.00000018	0
Xtv9	Xetrov90020706|Xetrov90020706|LOC100490871-like	PF00170.17	bZIP_1	63	122	1	60	0.000000017	1
Xtv9	Xetrov90020715|Xetrov90020715|sympk	PF13873.2	Myb_DNA-bind_5	61	137	1	77	7.9000000000000004E-23	1
Xtv9	Xetrov90020721|Xetrov90020721|relb	PF00554.18	RHD_DNA_bind	59	227	1	169	1.1E-64	1
Xtv9	Xetrov90020734|Xetrov90020734|ovol3	PF13465.2	zf-H2C2_2	134	159	1	26	8.2999999999999998E-11	1
Xtv9	Xetrov90020735|Xetrov90020735|LOC100492368	PF05485.8	THAP	29	121	1	75	3.8000000000000002E-14	1
Xtv9	Xetrov90020736|Xetrov90020736|LOC100487768-like	PF13465.2	zf-H2C2_2	480	501	2	23	9.9999999999999995E-8	0
Xtv9	Xetrov90020736|Xetrov90020736|LOC100487768-like	PF13465.2	zf-H2C2_2	510	531	4	25	7.4000000000000001E-7	0
Xtv9	Xetrov90020736|Xetrov90020736|LOC100487768-like	PF13465.2	zf-H2C2_2	536	560	2	26	1.0999999999999999E-8	0
Xtv9	Xetrov90020736|Xetrov90020736|LOC100487768-like	PF13465.2	zf-H2C2_2	566	587	4	25	4.0999999999999999E-4	0
Xtv9	Xetrov90020765|Xetrov90020765|zbtb9	PF00096.22	zf-C2H2	349	369	3	23	6.1999999999999998E-3	0
Xtv9	Xetrov90020765|Xetrov90020765|zbtb9	PF00096.22	zf-C2H2	374	393	1	20	5.8999999999999999E-3	0
Xtv9	Xetrov90020788|Xetrov90020788|zbtb22	PF13465.2	zf-H2C2_2	353	374	4	25	4.2000000000000002E-4	0
Xtv9	Xetrov90020788|Xetrov90020788|zbtb22	PF13465.2	zf-H2C2_2	378	401	1	24	3.2000000000000002E-8	0
Xtv9	Xetrov90020793|Xetrov90020792|rxrb	PF00105.14	zf-C4	246	314	2	70	3.2999999999999999E-31	1
Xtv9	Xetrov90020793|Xetrov90020793|rxrb	PF00105.14	zf-C4	280	348	2	70	3.4000000000000001E-31	1
Xtv9	Xetrov90020873|Xetrov90020873|zbtb12	PF00096.22	zf-C2H2	360	382	1	23	6.2999999999999998E-6	1
Xtv9	Xetrov90020873|Xetrov90020873|zbtb12	PF13465.2	zf-H2C2_2	406	427	5	26	6.6000000000000005E-5	0
Xtv9	Xetrov90020887|Xetrov90020887|atf6b	PF00170.17	bZIP_1	318	379	2	63	0.00000002	1
Xtv9	Xetrov90020898|Xetrov90020898|pbx2	PF00046.25	Homeobox	390	449	1	57	1.0999999999999999E-18	1
Xtv9	Xetrov90020898|Xetrov90020898|pbx2	PF03792.9	PBC	196	388	1	188	8.5999999999999997E-94	1
Xtv9	Xetrov90020898|Xetrov90020899|pbx2	PF00046.25	Homeobox	390	449	1	57	1.0999999999999999E-18	1
Xtv9	Xetrov90020898|Xetrov90020899|pbx2	PF03792.9	PBC	196	388	1	188	8.4000000000000004E-94	1
Xtv9	Xetrov90020909|Xetrov90020909|LOC100492742	PF13465.2	zf-H2C2_2	212	237	1	26	3.8000000000000003E-8	0
Xtv9	Xetrov90020909|Xetrov90020909|LOC100492742	PF13465.2	zf-H2C2_2	240	265	1	26	9.6999999999999995E-8	0
Xtv9	Xetrov90020909|Xetrov90020909|LOC100492742	PF13465.2	zf-H2C2_2	268	292	1	25	0.00000031	0
Xtv9	Xetrov90020909|Xetrov90020909|LOC100492742	PF13465.2	zf-H2C2_2	449	472	1	24	4.9000000000000002E-8	0
Xtv9	Xetrov90020909|Xetrov90020909|LOC100492742	PF13465.2	zf-H2C2_2	477	502	1	26	1.1999999999999999E-7	0
Xtv9	Xetrov90020909|Xetrov90020909|LOC100492742	PF13465.2	zf-H2C2_2	505	530	1	26	0.00000021	0
Xtv9	Xetrov90020909|Xetrov90020909|LOC100492742	PF13465.2	zf-H2C2_2	533	558	1	26	8.9999999999999993E-3	0
Xtv9	Xetrov90020909|Xetrov90020909|LOC100492742	PF13465.2	zf-H2C2_2	564	586	4	26	8.7000000000000003E-7	0
Xtv9	Xetrov90020909|Xetrov90020909|LOC100492742	PF13465.2	zf-H2C2_2	590	613	2	25	0.00012	0
Xtv9	Xetrov90020910|Xetrov90020910|znf383	PF13465.2	zf-H2C2_2	285	308	2	25	0.00000002	0
Xtv9	Xetrov90020910|Xetrov90020910|znf383	PF13465.2	zf-H2C2_2	314	337	3	26	0.00000013	0
Xtv9	Xetrov90020910|Xetrov90020910|znf383	PF13465.2	zf-H2C2_2	340	365	1	26	4.8999999999999997E-6	0
Xtv9	Xetrov90020910|Xetrov90020910|znf383	PF13465.2	zf-H2C2_2	368	391	1	24	2.2000000000000001E-3	0
Xtv9	Xetrov90020910|Xetrov90020910|znf383	PF13465.2	zf-H2C2_2	396	419	1	24	0.0000017	0
Xtv9	Xetrov90020910|Xetrov90020910|znf383	PF13465.2	zf-H2C2_2	425	448	2	25	6.9999999999999994E-5	0
Xtv9	Xetrov90020910|Xetrov90020911|znf383	PF13465.2	zf-H2C2_2	284	307	2	25	0.00000002	0
Xtv9	Xetrov90020910|Xetrov90020911|znf383	PF13465.2	zf-H2C2_2	313	336	3	26	0.00000013	0
Xtv9	Xetrov90020910|Xetrov90020911|znf383	PF13465.2	zf-H2C2_2	339	364	1	26	4.8999999999999997E-6	0
Xtv9	Xetrov90020910|Xetrov90020911|znf383	PF13465.2	zf-H2C2_2	367	390	1	24	2.2000000000000001E-3	0
Xtv9	Xetrov90020910|Xetrov90020911|znf383	PF13465.2	zf-H2C2_2	395	418	1	24	0.0000017	0
Xtv9	Xetrov90020910|Xetrov90020911|znf383	PF13465.2	zf-H2C2_2	424	447	2	25	6.9999999999999994E-5	0
Xtv9	Xetrov90020912|Xetrov90020912|znf160	PF13465.2	zf-H2C2_2	422	447	1	26	2.7000000000000001E-7	0
Xtv9	Xetrov90020912|Xetrov90020912|znf160	PF13465.2	zf-H2C2_2	451	475	2	26	8.1999999999999998E-7	0
Xtv9	Xetrov90020912|Xetrov90020912|znf160	PF13465.2	zf-H2C2_2	481	503	4	26	1.9999999999999999E-6	0
Xtv9	Xetrov90020912|Xetrov90020912|znf160	PF13465.2	zf-H2C2_2	506	531	1	26	4.3999999999999999E-5	0
Xtv9	Xetrov90020912|Xetrov90020912|znf160	PF13465.2	zf-H2C2_2	536	557	3	24	3.3000000000000002E-6	0
Xtv9	Xetrov90020912|Xetrov90020912|znf160	PF13465.2	zf-H2C2_2	590	613	1	24	2.8000000000000002E-7	0
Xtv9	Xetrov90020912|Xetrov90020912|znf160	PF13465.2	zf-H2C2_2	618	643	1	26	8.2000000000000001E-5	0
Xtv9	Xetrov90020912|Xetrov90020913|znf160	PF13465.2	zf-H2C2_2	364	389	1	26	2.4999999999999999E-7	0
Xtv9	Xetrov90020912|Xetrov90020913|znf160	PF13465.2	zf-H2C2_2	393	417	2	26	7.5000000000000002E-7	0
Xtv9	Xetrov90020912|Xetrov90020913|znf160	PF13465.2	zf-H2C2_2	423	445	4	26	0.0000019	0
Xtv9	Xetrov90020912|Xetrov90020913|znf160	PF13465.2	zf-H2C2_2	448	473	1	26	4.0000000000000003E-5	0
Xtv9	Xetrov90020912|Xetrov90020913|znf160	PF13465.2	zf-H2C2_2	478	499	3	24	3.0000000000000001E-6	0
Xtv9	Xetrov90020912|Xetrov90020913|znf160	PF13465.2	zf-H2C2_2	532	555	1	24	0.00000026	0
Xtv9	Xetrov90020912|Xetrov90020913|znf160	PF13465.2	zf-H2C2_2	560	585	1	26	7.4999999999999993E-5	0
Xtv9	Xetrov90020962|Xetrov90020962|esrrgr	PF00105.14	zf-C4	71	139	2	70	3.4000000000000001E-31	1
Xtv9	Xetrov90021015|Xetrov90021014|crx	PF00046.25	Homeobox	111	167	1	57	2.3E-21	1
Xtv9	Xetrov90021015|Xetrov90021015|crx	PF00046.25	Homeobox	178	234	1	57	2.4999999999999999E-21	1
Xtv9	Xetrov90021017|Xetrov90021017|LOC100485697	PF00046.25	Homeobox	152	208	1	57	6.7999999999999994E-20	1
Xtv9	Xetrov90021030|Xetrov90021029|meis3	PF05920.7	Homeobox_KN	593	632	1	40	3.3999999999999997E-20	1
Xtv9	Xetrov90021030|Xetrov90021030|meis3	PF05920.7	Homeobox_KN	593	632	1	40	3.3E-20	1
Xtv9	Xetrov90021093|Xetrov90021092|znf410	PF13465.2	zf-H2C2_2	263	289	1	25	0.00011	0
Xtv9	Xetrov90021093|Xetrov90021092|znf410	PF13465.2	zf-H2C2_2	294	320	2	26	3.5999999999999998E-6	0
Xtv9	Xetrov90021093|Xetrov90021092|znf410	PF13465.2	zf-H2C2_2	323	349	1	25	3.8999999999999999E-6	0
Xtv9	Xetrov90021093|Xetrov90021092|znf410	PF13465.2	zf-H2C2_2	353	377	1	25	4.0999999999999999E-7	0
Xtv9	Xetrov90021093|Xetrov90021093|znf410	PF13465.2	zf-H2C2_2	540	566	1	25	1.8000000000000001E-4	0
Xtv9	Xetrov90021093|Xetrov90021093|znf410	PF13465.2	zf-H2C2_2	571	597	2	26	5.5999999999999997E-6	0
Xtv9	Xetrov90021093|Xetrov90021093|znf410	PF13465.2	zf-H2C2_2	600	626	1	25	6.1999999999999999E-6	0
Xtv9	Xetrov90021093|Xetrov90021093|znf410	PF13465.2	zf-H2C2_2	630	654	1	25	6.5000000000000002E-7	0
Xtv9	Xetrov90021101|Xetrov90021101|vsx2	PF00046.25	Homeobox	149	205	1	57	4.4999999999999997E-23	1
Xtv9	Xetrov90021101|Xetrov90021102|vsx2	PF00046.25	Homeobox	149	205	1	57	4.2000000000000002E-23	1
Xtv9	Xetrov90021118|Xetrov90021118|zc2hc1c	PF13913.2	zf-C2HC_2	331	355	1	25	4.8999999999999997E-7	1
Xtv9	Xetrov90021118|Xetrov90021118|zc2hc1c	PF13913.2	zf-C2HC_2	441	463	3	25	6.9999999999999997E-7	1
Xtv9	Xetrov90021121|Xetrov90021121|fos	PF00170.17	bZIP_1	160	219	1	60	2.3999999999999998E-7	1
Xtv9	Xetrov90021124|Xetrov90021124|batf-like	PF00170.17	bZIP_1	28	83	4	59	2.1999999999999999E-12	1
Xtv9	Xetrov90021134|Xetrov90021134|esrrb	PF00105.14	zf-C4	110	178	2	70	1.3999999999999999E-30	1
Xtv9	Xetrov90021194|Xetrov90021191|foxn3	PF00250.14	Forkhead	183	269	1	83	1.3999999999999999E-33	1
Xtv9	Xetrov90021194|Xetrov90021192|foxn3	PF00250.14	Forkhead	183	269	1	83	1.5000000000000001E-33	1
Xtv9	Xetrov90021194|Xetrov90021193|foxn3	PF00250.14	Forkhead	188	274	1	83	1.5000000000000001E-33	1
Xtv9	Xetrov90021194|Xetrov90021194|foxn3	PF00250.14	Forkhead	225	311	1	83	1.5000000000000001E-33	1
Xtv9	Xetrov90021259|Xetrov90021259|gsc	PF00046.25	Homeobox	234	290	1	57	5.6999999999999996E-22	1
Xtv9	Xetrov90021280|Xetrov90021280|bcl11b	PF00096.22	zf-C2H2	970	993	1	23	2.5999999999999998E-4	0
Xtv9	Xetrov90021280|Xetrov90021280|bcl11b	PF13465.2	zf-H2C2_2	573	597	1	25	2.4000000000000001E-5	0
Xtv9	Xetrov90021280|Xetrov90021280|bcl11b	PF13465.2	zf-H2C2_2	926	950	1	25	0.00000037	0
Xtv9	Xetrov90021299|Xetrov90021299|LOC100494403	PF05485.8	THAP	66	152	1	75	1.5000000000000001E-12	1
Xtv9	Xetrov90021307|Xetrov90021307|mis18bp1-like	PF00249.27	Myb_DNA-binding	1313	1357	3	44	2.2000000000000001E-6	1
Xtv9	Xetrov90021354|Xetrov90021354|wdhd1	PF00505.15	HMG_box	1032	1085	2	55	2.0999999999999998E-6	1
Xtv9	Xetrov90021379|Xetrov90021379|yy1	PF13465.2	zf-H2C2_2	1191	1216	2	25	3.0000000000000001E-6	0
Xtv9	Xetrov90021379|Xetrov90021379|yy1	PF13465.2	zf-H2C2_2	1220	1246	1	25	5.9999999999999997E-7	0
Xtv9	Xetrov90021404|Xetrov90021404|rcor1	PF00249.27	Myb_DNA-binding	211	254	3	47	8.0000000000000007E-5	0
Xtv9	Xetrov90021404|Xetrov90021404|rcor1	PF00249.27	Myb_DNA-binding	402	445	3	47	0.0000000037	1
Xtv9	Xetrov90021452|Xetrov90021452|znf238.2	PF13465.2	zf-H2C2_2	453	475	2	24	6.2999999999999995E-8	0
Xtv9	Xetrov90021452|Xetrov90021452|znf238.2	PF13465.2	zf-H2C2_2	480	504	1	25	5.9999999999999995E-4	0
Xtv9	Xetrov90021494|Xetrov90021494|zbtb1	PF13465.2	zf-H2C2_2	643	667	1	25	6.9999999999999999E-4	0
Xtv9	Xetrov90021500|Xetrov90021499|esr2	PF00105.14	zf-C4	200	268	2	70	3.4000000000000001E-31	1
Xtv9	Xetrov90021500|Xetrov90021500|esr2	PF00105.14	zf-C4	261	329	2	70	4.0999999999999996E-31	1
Xtv9	Xetrov90021514|Xetrov90021514|hif1a	PF11413.4	HIF-1	674	702	2	31	9.1999999999999996E-15	1
Xtv9	Xetrov90021520|Xetrov90021520|six4	PF00046.25	Homeobox	272	321	7	56	9.3000000000000008E-13	1
Xtv9	Xetrov90021521|Xetrov90021521|six1	PF00046.25	Homeobox	168	218	6	56	0.00000000000008	1
Xtv9	Xetrov90021522|Xetrov90021522|six6	PF00046.25	Homeobox	181	232	5	56	6.3000000000000002E-12	1
Xtv9	Xetrov90021544|Xetrov90021544|arid4a	PF01388.17	ARID	392	478	1	87	1.4E-19	1
Xtv9	Xetrov90021558|Xetrov90021558|otx2	PF00046.25	Homeobox	185	241	1	57	3.4E-21	1
Xtv9	Xetrov90021558|Xetrov90021559|otx2	PF00046.25	Homeobox	168	224	1	57	3.3000000000000001E-21	1
Xtv9	Xetrov90021558|Xetrov90021560|otx2	PF00046.25	Homeobox	117	173	1	57	2.9999999999999999E-21	1
Xtv9	Xetrov90021600|Xetrov90021600|mga	PF00010.22	HLH	2332	2381	2	54	1.0000000000000001E-9	1
Xtv9	Xetrov90021600|Xetrov90021600|mga	PF00907.18	T-box	103	286	1	178	1.9E-71	1
Xtv9	Xetrov90021614|Xetrov90021614|elmsan1	PF00249.27	Myb_DNA-binding	965	1009	2	47	1.3999999999999999E-4	0
Xtv9	Xetrov90021668|Xetrov90021668|insm2	PF00096.22	zf-C2H2	233	255	1	23	6.9999999999999999E-4	0
Xtv9	Xetrov90021668|Xetrov90021668|insm2	PF00096.22	zf-C2H2	344	366	1	23	0.0001	0
Xtv9	Xetrov90021673|Xetrov90021673|nkx2-1	PF00046.25	Homeobox	206	262	1	57	9.9999999999999998E-20	1
Xtv9	Xetrov90021674|Xetrov90021674|nkx2-8	PF00046.25	Homeobox	124	180	1	57	8.6000000000000002E-20	1
Xtv9	Xetrov90021675|Xetrov90021675|pax9	PF00292.14	PAX	15	138	2	125	7.5999999999999998E-71	1
Xtv9	Xetrov90021679|Xetrov90021679|foxa1	PF00250.14	Forkhead	238	324	1	84	6.8000000000000004E-37	1
Xtv9	Xetrov90021728|Xetrov90021726|meis2	PF05920.7	Homeobox_KN	577	616	1	40	2.7E-20	1
Xtv9	Xetrov90021728|Xetrov90021727|meis2	PF05920.7	Homeobox_KN	357	396	1	40	3.9000000000000001E-20	1
Xtv9	Xetrov90021728|Xetrov90021728|meis2	PF05920.7	Homeobox_KN	370	409	1	40	1.6999999999999999E-20	1
Xtv9	Xetrov90021731|Xetrov90021731|znf770-like	PF00096.22	zf-C2H2	639	661	1	23	5.0000000000000001E-3	0
Xtv9	Xetrov90021731|Xetrov90021731|znf770-like	PF13465.2	zf-H2C2_2	37	59	2	24	6.6000000000000003E-6	0
Xtv9	Xetrov90021731|Xetrov90021731|znf770-like	PF13465.2	zf-H2C2_2	170	193	2	25	2.0999999999999998E-6	0
Xtv9	Xetrov90021731|Xetrov90021731|znf770-like	PF13465.2	zf-H2C2_2	197	222	1	26	3.1999999999999999E-5	0
Xtv9	Xetrov90021731|Xetrov90021731|znf770-like	PF13465.2	zf-H2C2_2	464	487	2	25	0.000011	0
Xtv9	Xetrov90021742|Xetrov90021742|foxg1	PF00250.14	Forkhead	210	294	1	82	6.7000000000000004E-38	1
Xtv9	Xetrov90021761|Xetrov90021761|npas3	PF00010.22	HLH	95	144	2	52	1.1000000000000001E-3	0
Xtv9	Xetrov90021836|Xetrov90021835|mta1	PF00249.27	Myb_DNA-binding	380	424	3	47	0.000051	0
Xtv9	Xetrov90021836|Xetrov90021835|mta1	PF00320.23	GATA	490	526	1	35	0.000000014	1
Xtv9	Xetrov90021836|Xetrov90021836|mta1	PF00249.27	Myb_DNA-binding	380	424	3	47	3.8999999999999999E-5	0
Xtv9	Xetrov90021836|Xetrov90021836|mta1	PF00320.23	GATA	490	526	1	35	1.0999999999999999E-8	1
Xtv9	Xetrov90021836|Xetrov90021837|mta1	PF00249.27	Myb_DNA-binding	380	424	3	47	4.1999999999999998E-5	0
Xtv9	Xetrov90021836|Xetrov90021837|mta1	PF00320.23	GATA	490	526	1	35	0.000000012	1
Xtv9	Xetrov90021865|Xetrov90021865|LOC100491165-like	PF00096.22	zf-C2H2	277	299	1	23	3.1999999999999999E-5	0
Xtv9	Xetrov90021865|Xetrov90021865|LOC100491165-like	PF13465.2	zf-H2C2_2	320	343	2	25	3.8999999999999998E-8	0
Xtv9	Xetrov90021865|Xetrov90021865|LOC100491165-like	PF13465.2	zf-H2C2_2	350	372	4	26	1.1000000000000001E-7	0
Xtv9	Xetrov90021865|Xetrov90021865|LOC100491165-like	PF13465.2	zf-H2C2_2	375	400	1	26	0.000000034	0
Xtv9	Xetrov90021865|Xetrov90021865|LOC100491165-like	PF13465.2	zf-H2C2_2	403	427	1	25	0.000000099	0
Xtv9	Xetrov90021865|Xetrov90021865|LOC100491165-like	PF13465.2	zf-H2C2_2	431	456	1	26	2.1999999999999998E-8	0
Xtv9	Xetrov90021865|Xetrov90021865|LOC100491165-like	PF13465.2	zf-H2C2_2	459	483	1	25	0.0000015	0
Xtv9	Xetrov90021865|Xetrov90021865|LOC100491165-like	PF13465.2	zf-H2C2_2	487	512	1	26	4.9999999999999998E-7	0
Xtv9	Xetrov90021886|Xetrov90021886|max	PF00010.22	HLH	283	333	1	54	6.4999999999999996E-17	1
Xtv9	Xetrov90021930|Xetrov90021929|LOC100485688	PF13465.2	zf-H2C2_2	207	231	1	25	8.1000000000000004E-5	0
Xtv9	Xetrov90021930|Xetrov90021929|LOC100485688	PF13465.2	zf-H2C2_2	236	259	2	25	0.000014	0
Xtv9	Xetrov90021930|Xetrov90021929|LOC100485688	PF13465.2	zf-H2C2_2	266	287	4	25	5.4999999999999996E-9	0
Xtv9	Xetrov90021930|Xetrov90021929|LOC100485688	PF13465.2	zf-H2C2_2	291	316	1	26	0.000000012	0
Xtv9	Xetrov90021930|Xetrov90021929|LOC100485688	PF13465.2	zf-H2C2_2	320	344	2	26	3.0000000000000001E-6	0
Xtv9	Xetrov90021930|Xetrov90021929|LOC100485688	PF13465.2	zf-H2C2_2	347	371	1	25	5.6000000000000004E-7	0
Xtv9	Xetrov90021930|Xetrov90021930|LOC100485688	PF13465.2	zf-H2C2_2	181	205	2	26	9.7000000000000003E-3	0
Xtv9	Xetrov90021930|Xetrov90021930|LOC100485688	PF13465.2	zf-H2C2_2	208	232	1	25	7.2000000000000002E-5	0
Xtv9	Xetrov90021930|Xetrov90021930|LOC100485688	PF13465.2	zf-H2C2_2	237	260	2	25	1.2999999999999999E-5	0
Xtv9	Xetrov90021930|Xetrov90021930|LOC100485688	PF13465.2	zf-H2C2_2	267	288	4	25	0.0000000049	0
Xtv9	Xetrov90021930|Xetrov90021930|LOC100485688	PF13465.2	zf-H2C2_2	292	317	1	26	1.0999999999999999E-8	0
Xtv9	Xetrov90021930|Xetrov90021930|LOC100485688	PF13465.2	zf-H2C2_2	321	345	2	26	0.0000027	0
Xtv9	Xetrov90021930|Xetrov90021930|LOC100485688	PF13465.2	zf-H2C2_2	348	372	1	25	4.9999999999999998E-7	0
Xtv9	Xetrov90021931|Xetrov90021931|LOC100490776	PF13465.2	zf-H2C2_2	282	304	2	24	1.4999999999999999E-7	0
Xtv9	Xetrov90021931|Xetrov90021931|LOC100490776	PF13465.2	zf-H2C2_2	310	332	2	24	2.4999999999999999E-7	0
Xtv9	Xetrov90021931|Xetrov90021931|LOC100490776	PF13465.2	zf-H2C2_2	337	362	1	26	9.9999999999999995E-7	0
Xtv9	Xetrov90021931|Xetrov90021931|LOC100490776	PF13465.2	zf-H2C2_2	365	390	1	26	0.0000000036	0
Xtv9	Xetrov90021939|Xetrov90021939|LOC101733690-like	PF13873.2	Myb_DNA-bind_5	92	168	1	77	3.0000000000000001E-12	1
Xtv9	Xetrov90021953|Xetrov90021953|LOC100491613	PF13465.2	zf-H2C2_2	365	389	1	25	3.2999999999999998E-8	0
Xtv9	Xetrov90021953|Xetrov90021953|LOC100491613	PF13465.2	zf-H2C2_2	394	417	2	25	5.7999999999999998E-9	0
Xtv9	Xetrov90021953|Xetrov90021953|LOC100491613	PF13465.2	zf-H2C2_2	422	445	2	25	0.000000037	0
Xtv9	Xetrov90021953|Xetrov90021953|LOC100491613	PF13465.2	zf-H2C2_2	449	474	1	26	3.9999999999999998E-6	0
Xtv9	Xetrov90021953|Xetrov90021953|LOC100491613	PF13465.2	zf-H2C2_2	477	501	1	25	0.00000016	0
Xtv9	Xetrov90021968|Xetrov90021968|LOC100496443	PF00096.22	zf-C2H2	152	172	3	23	2.5000000000000001E-5	1
Xtv9	Xetrov90021968|Xetrov90021968|LOC100496443	PF13465.2	zf-H2C2_2	193	216	2	25	4.8000000000000001E-5	0
Xtv9	Xetrov90021968|Xetrov90021968|LOC100496443	PF13465.2	zf-H2C2_2	221	244	2	25	5.4000000000000004E-9	0
Xtv9	Xetrov90021968|Xetrov90021968|LOC100496443	PF13465.2	zf-H2C2_2	251	273	4	26	1.0999999999999999E-8	0
Xtv9	Xetrov90021968|Xetrov90021968|LOC100496443	PF13465.2	zf-H2C2_2	277	300	2	25	1.2999999999999999E-5	0
Xtv9	Xetrov90021968|Xetrov90021968|LOC100496443	PF13465.2	zf-H2C2_2	304	329	1	26	2.6000000000000001E-6	0
Xtv9	Xetrov90021968|Xetrov90021968|LOC100496443	PF13465.2	zf-H2C2_2	332	356	1	25	1.1000000000000001E-6	0
Xtv9	Xetrov90022002|Xetrov90022002|znf329	PF13465.2	zf-H2C2_2	346	368	2	24	1.2999999999999999E-5	0
Xtv9	Xetrov90022002|Xetrov90022002|znf329	PF13465.2	zf-H2C2_2	374	397	2	25	4.0999999999999999E-4	0
Xtv9	Xetrov90022002|Xetrov90022002|znf329	PF13465.2	zf-H2C2_2	430	453	2	25	8.0999999999999997E-8	0
Xtv9	Xetrov90022002|Xetrov90022002|znf329	PF13465.2	zf-H2C2_2	458	482	2	26	0.0000013	0
Xtv9	Xetrov90022002|Xetrov90022002|znf329	PF13465.2	zf-H2C2_2	485	509	1	25	0.000023	0
Xtv9	Xetrov90022136|Xetrov90022134|arnt	PF00010.22	HLH	114	165	2	54	0.000000000000023	1
Xtv9	Xetrov90022136|Xetrov90022135|arnt	PF00010.22	HLH	114	165	2	54	0.000000000000023	1
Xtv9	Xetrov90022136|Xetrov90022136|arnt	PF00010.22	HLH	115	166	2	54	0.000000000000023	1
Xtv9	Xetrov90022138|Xetrov90022138|cers2	PF11569.4	Homez	137	166	24	53	0.0001	1
Xtv9	Xetrov90022157|Xetrov90022157|onecut1.2	PF00046.25	Homeobox	332	385	1	54	4.8999999999999996E-10	1
[truncated: 4,457 more rows]
