# Supplementary material for: A catalog of Xenopus tropicalis transcription factors and their regional expression in the early gastrula stage embryo
Source: Dev Biol. Author manuscript; Available in PMC 2018 Jan 18. (PMC5596316; doi:10.1016/j.ydbio.2016.07.002)
Supplement: 6 [file NIHMS806821-supplement-6.zip › Supplementary Data File 2_V3.fasta]

>Xetrov90000258|Xetrov90000258|vax2                                                                 
ATGTTTGATCAAGCTACTAGTATGGGCGATGGAGTGTCCGAGGAGAGAAGCCCTCTGTGTGGCAAATCAGCCACAGAACGAGTCAGAGACAAGGGAACAA
GGGCTGATCTGGAGTGCTCCTTGCGAGGCCACAGTCTAAAGGAGATTCCTGTGACCTCCACCTCCAGCCCCGGCTCGTCCAAGGAAGAGGGTCAGGACAG
CCAGTCCACAGGAGAAGCTGATTACTGTCGACGGATCCTGGTTAGAGATGCCAAAGGGACGATTAGGGAGATTGTTCTCCCAAAGGGCTTGGATCTGGAT
CGGCCCAAACGTACCAGAACGTCCTTCACAGCTGAACAGCTTTACCGCCTGGAGCTGGAATTCCAGAGGTGCCAGTATGTTGTTGGCAGAGAGAGGACAG
AGCTGGCCAGGCAACTCAATCTGTCGGAAACCCAGGTCAAGGTTTGGTTCCAGAACAGAAGAACGAAACAGAAGAAAGATCAGAGCAGGGACTCTGAGAA
ACGTTCCTCTTCCACTTCCGAATCCTTCGCTACTTGCAATATTTTGCGATTGTTGGAACAGGGTAGACTTTTGTCGGTCCCGGCCCCACCGAATCTGATC
TCCTCTAGTCAAAACAACATGGGCACTTCATCTGGCAACGGAGTCAGCCTGGGGACATCGGGAAGCACTTCACCAGTCATCAGTACTACACCTCCTGGAG
TAGGAGCTTTCAGCCTCCAGGTTCCATCTTTAGCAGCCTCATCTTCTCCAAGGTTACCGACCCCACTTTGTTTTCCCGGTCCCCTATTGGGAGGTCTGCA
TGAAATACCCTCAGGGTATGGACTGGGGAGCTCTGCTTTTGAGCCTTACACACGTCTGGATAGGAAAGACACTGCTGCAGGCAAGAAGCCAACTTCTTAA
AAACATGACTGAATGGAAGGTGTCTGTCTAAGTCGGAAGTGTTGGCTTCCCGGCACCCTGCGCTCAGTGACTGGTGGGAAGTGGGAATTGTCAAAAACTG
TTTACCAAAATGTGTCTAGTGGTGTGTGTGTTTGTTTCACGGTTGTAACATAATCTGATATATATGGAGGTTCATTACTGGGCACGAAGAGGCTCTTGAA
GCTCAACCAGATGGAAGCACAAATATCATCTCCAGCCAAGTGATCCTTAAGGGGAATCTATCATTACATGAATTCTAGCATCTTATTTCCTTCTAAGCAC
AGCCTTACGGTTCCTTTGTAGGACACTCTTGTAGCAGAATATAGACCTTGTGGTCCTCAACTGTTACACCATTAAGGTTTCCATTAAACAATATACAGGT
AATAGAAGGTTCTAGATGGAATTAGAGAATTCAGCGCTCCAATAAACTATTACTCTCAAATATATCTCTGCAATTCCGTATTAGTTTGATAGATTCCCTT
TAATCATTCATACAACATTGCCATTATAGTTATGGGACCATATTACAAGGCGGGCTAATGTAATGGCCAAGATTATTGGTAGATAAGTGTTTAAAAAAAA
AATGATGAAAATGCATTATTTATTTCAGATTTACAGCTTGCCAAATGTGTCTAATATTGTTGGTGGGAGGGGGCGGGGCAATGGAATAAAGGGGCAGTTC
ACGTTTTGTAAAAATGTTTCAATACGACGCAATCATGGCCACAGTAGAACGATTCATGTGTTTTTGGTTTCCAGTTCTACAGTCTGGTGTTTCAGCTGGC
ATCTAGTTGCCAGGCACCTGAAGAGTAGCAACTGGGCAGAGATTGGAATACCAGAGTGGAGGATGACCTAAACATAAAGATATGTCATGGAAAAATAATA
GCAATAAAACTGTAGGACTGCAATTAGTTTTCTGGTCAAGTTGACAGGCACCAAAAAGAAAAGGGAGGAACCAACTGCTACTGGGTCGGAATACAAAACC
ACGGGCCCTAGTGGTCCCCTCTATGGTATAATGCCCATCAGTTCATTATTACTTATTCCCAAAAGCCATGGTAGCCCCGGAGGTCAAGTTCTCTGTTGGG
CTTTAGAATGTCCAGCCAACACGGAATTGCTAAGATACCTTTCAACGCTTCTACCAAGTGATAGGGTAGTCATTCCACTGACTTGGTAAAAAAACAAGGC
AATAGGGTTGTCTAAAAAAATCTTAATTATCCCCCTGATCCTAAATGAAAGCAGCAAGCCCCTCCCACCTACGTGTAACATTAATGTAGCATTATTGGGA
TCACTGATATGGATTCTCTCTAGAACCATTGAGACAAGAGAGAGATCCTTCTGGGCTTCCTCTCAGTATTTAATTAGCCCGGGACGATGCATTTGATTGC
CAAGGTCGTTATAGTTCTAACTAAAATAAATCTACAAATGCACTAGCCTGGCGACCGGACCCCCCTGTACGTCGGAAAATGTTTTTCTGTTGTAAAGTTC
TTTGCAATGTAATGACGATGAATAGTCTATTGGAATCAAATATATACAGATTTACTTTACTAATAATATTTTCTTACACTAGTGTTTGTGATGTGTGCCG
CTCAGTCAGTGCTATGAGCCGGAAACAAACAAAAAAAAAGAAGTCTTGACCTGAAGAGCTTTTAATATTGGGGGTGGGGTGCAAGGATATGATGTAACTT
GACTCAAGAACCAATGGTAATGCAATATGTGGTCAGCTGACAAGCGTTGGGATTCCAAGGCTACGAGACTGGCCAACGGGCATTCTACTATGTATGTTGT
TTGACAAAAATCCACCGCACAAGTAAATGTCTTAAATTTTCAACTG                                                      
>Xetrov90000278|Xetrov90000278| [ebf4/ebf3.2]                                                       
ATGCAGATTGCTTATGCATTTGCTTCTGAAGGAGCAACATGGCTGCGCAACTGGAAAATTAACACCAGGTGGATCTCAAGGGACCTCCATAGTCAAAAGC
AGTTCTGCAAATTGTCTTCTGGTGTTGGCAGTTTTCCCTCCAGCTGTGTCTTCTCTGTGTTCTTCATTGCATCTGGAAAAGAAGAGGGGCTCAGGACAGA
GCAGGACCTGTACGTACGGCTCATTGACTCCATGTCCAAACAGCCAATTATCTATGAAGGACAGGACAAGAACCCAGAGATGTGCCGAGTACTGCTCACC
CACGAAATCATGTGCAGAGCTTATATGTCCCTGCGTCCCTTCGGCATCATGCGCGCTAACAGAAGCTCTAACAGAGCTTATATGTCCCTGCGTCCCTTCG
GCATCATGCGCGCTAACAGAAGCTCTAACAGAGCTTATATGTCCCTGCGTCCCTTCGGCATCATGCGCGCTAACAGAAGCTCTAACAGAGCTTATATGTC
CCTGCGTCCCTTCGGCATCATGCGCGCTAACAGAAGCTCTAACAGAGCTTATATGTCCCTGCGTCCCTTCGGCATCATGCGCGCTAACAGAAGCTCTAAC
AGAGCTTATATGTCCCTGCGTCCCTTCGGCATCATGCGCGCTAACAGAAGCTCTAACAGAGCTTATATGTCCCTGCGTCCCTTCGGCATCATTCGGTGTT
GTGACAAGAAGAGCTGTGGGAACCGGAATGAGACTCCCTCTGATCCAGTGATCATAGACAGAGTATTTAATCCTAACCTGACATCTCCAGTGGCCGCCGC
CGCTTATCTCCAGTCTGCTACCTGCTGCCGCCTTTATCCCAAGCCCAGAAGATTCTTTTTAAAGTTCTTCTTGAAATGCAACCAGAACTGTCTAAAAAAT
GCAGGGAATCCTCGGGATATGAGGAGGTTTCAGGTTGTAGTTTCTACAACAGTAAATGTAGATGGACACGTTCTCGCGGTTTCAGACAACATGTTCGTTC
ATAACAACTCTAAACATGGCCGAAGGGCTCGCAGACTGGATCCCTCAGAAGCCACTCCATGTATCAAAGCTATCAGTCCAAGTGAAGGATGGACCACCGG
GGGCGCTACTGTCATTCTTATAGGGGATAATTTCTTTGATGGACTGCAGGTTGTGTTTGGCACAATGCTGGTGTGGAGTGAGTTGATCACGCCCCACGCC
ATACGGGTCCAGACGCCCCCGAGGCACATACCGGGAGTGGTGGAAGTCACCCTGTCCTACAAGTCTAAGCACTTCTGTAAAGGCGCCCCAGGCCGGTTTG
TCTATACAGCTCTGAATGAACCAACCATTGACTATGGCTTCCAGAGACTACAGAAGGTGGTTCCCAGGCACCCAGGGGACCCAGAGAGATTACCCAAGGA
GGTGCTATTGAAGAGAGCAGCGGATTTGGTGGAGGCTCTGTATGGAATGCCGCACAATAACCAGGATATTATCCTGAAACGAGCTGCTGACATTGCTGAA
GCCTTGTATAGCGTCCCCCGAAACTCCAATCAGCTTTCCTCACTGACAGCCAATCACCCCCACTCAGGCATGATGGGAGTCAACTCATTCGGCAGCCAGC
TGGCCATTAACATTGCTGAATCCTCCCAGGCATCTGAACAAGGTTATACCAGGAACACCAGTAGCGTCTCCCCACGTGGCTATGTGCCCAGCTCAACCCC
CCAGCAGTCTAATTACAATACCATCACCTCCACTATGAATGGATATGGGGGGACAGCCATGACCAGCCTTGGGGTCCCTGGATCTCCGAGCTTCCTTAAT
GGCTCCACGGCTAATTCTCCATATGCAAGAGTCTTCTCCTTCTCTCCAGTCAACATGATCTCCGCGGTCAAACAAAAGAGTGCCTTTGCGCCAGTAGTGC
GGCCGCAGACCTCTCCGCCACCGACCTGCACAAGCTCCAGTGCAAACAACCTCCAAGCCCAAACACTGGCGGCTCTGCTGGCAGAGACCTTCATTCTTTA
TCTCTATTACGGGCCAAGCTCTGATAAATTTCAGTCACACTTTACTGCTGCGCTGCAAGTTGGAGTGATATCCCCCCCCCCTCACCCCCAGCAGCCGATC
AGCAGAACAATGGGAAGGGAGCAAGATAGCAGCCCCCAGTAG                                                          
>Xetrov90000310|Xetrov90000310|egr4                                                                 
ATGGAGAGATCCCAGGCGGCGGAAGATCTGAGGCAGCTCCTGCTGCATATAAAAGGGGATGTGCATGAAGCATGGACACAATCGCACAGACACAGAGAGG
AGCGACACAAGCAGCAGCCCCCCAGGCACAGGGTTCCCAGTAGCACTTCTGAAAGGAACCAGTGTCCCAGCAGCCTGCTCACCTACCCAATAAGGATGGA
CCTCTCCTGTCAGGACTCGCTGTACCCCAAATACCAGGGGGACCCTGATTTGAAAGAAGAAGGGGTGCAAAGCTCAGACTCTGGAGCACCCCAACAGCCG
CAAGAAATGAAGCAAGAGCTCGGCTCAGGTGACTTCGCTGACAACGGTGAGACCTCCGATTACTTCTTCCTCAGCAGCCAGCCCTCTCCGCCGTTACCGC
TGAATTATTCGGGCAGCTTCTTCATCGAGACCAACCCAGAGCATTCCCAAGACCAAGAAGCTCTCTTCAGCATCATGTCTGGAATTCTGGGAATCTCCCA
ATTCTCGGCCCCTCAGCAGCTCAGCAAGCAAGAGTCCCTTTATTCTGTCCCTGACGCCATTCAGAACCATATGGACCTTTACTCCAACTCCCAAGCCAAC
CTGAGCATCTCTGTGCAGCAGCCCTACCAGAACCAGCTGTACTCTGCGTTCAGCAGCACTGAGGATATCCACCAGGTCCCCAGCTCCCCCAGCCTGGGAA
GCTCCTGCTCTTCCCAGTGCTTTTTTGACTCCAAAGTGCTCCCAAGCAAACACGAAATGGAGGTTTCCCCAATCTCCCCCTCTATGGATTCCTTCAGTTC
CCCCTGCCCTCGGTGGGATGCCCAGACTGGCCAGAGCTTTGCCTCCACCTCCTTCCAGATGGACTCTTTCCGCCAGTCCGATAACCCCCAGCCAGTCTTT
CACCCCCTGGAATCCAAGGTTGAGCATATCCTGACTGCCTGCTGCCAGCCCCATGCCACGGAAATGTCGGAAGAATCTGCTCATTTTAGCAGCATGGACT
TTACCTGCCAGTCGGACAGTTATCAGACCCCTCATTGCGATTTCAGTGAAACCAAGATGGACTTAAAATCTCAGCTGATGGGAGATCTGAAATACCAGTT
TGGCCACCAGGTGGCAGCACCTGGACTACCCAACCAAGAGGAGCTCCTTCATCACTCTTCCCCTCCTCTCATCTCCACTAACTTTCTGGGTCACTCCCCC
ACTGCGGGGCATATGCTCCCCAACCATGCGGGGGAACCCCCTGTAGAGCCAAGGAAAAAATACAGAAGGAACAAGTTCCCAGCCAAATGCTTTCGGCCAA
AACCTCACGAAAAAGCCTTTGCCTGCCCCGTTGAGAGCTGTATTAGGAGCTTTGCCCGCTCGGATGAACTCAACAGGCACTTGAGGATCCACACTGGCCA
CAAACCCTTCCAGTGCAGGATTTGCCTGAGGAATTTCAGTCGCAGCGACCATCTCACCACCCACATTCGCACTCACACAGGGGAAAAACCCTTCTCCTGC
GATCTGTGCGGCAGAAGGTTTGCCAGGAGCGATGAAAAGAAGCGACACGGCAAGGTCCACATGAAGCAGAAGGCCAGGACTGAGGAGAAGCTGAAAGGTC
TTGGCTTCTACACGGTGGGCTTATCTTTTGGGACCCTGTGAAGCCACCCACCCGAGGTTGCCTCTGGTTACACCTCTTACTTGGGGGAGAGCTTCCCCTG
CATTTGGTCTACACGCTAGCCCCTTGTTCTTTGGAAGGAGCTAGCTTGATTTGTGGCTCGGCTGTTACCTGCATGGCTCAATCTGATGTCTACTTTGCCA
TAGGCACACTCTGTCAGCTTCAGTGGGTGAGAACGCCTCCATTTTGTACAGAGATGTAGAGTTTCAGAGTTTCAGAGTTTCAGCACCAAGAAACTGGAGT
TGAGGAGTTTCAGCACCACGACCTGTGGACAGCTCCTGCCT                                                           
>Xetrov90000316|Xetrov90000316|not [/noto]                                                          
CACAAGCAACTCACCTGCTCCTTCCAGTGAGACCTTGGACTACTCTCCTGCGCCCCCCAGCGGAAACATGTTACACAGCCCTGTCTTTCCTGCATTTGGG
CACCACTTGGCAGAGCACCCCGCCATGTCCATCTCCTCGGAGCTGCCCAGGACCCCAAAAGCTTCTTTCAACATTGACTCCATTCTCTCCAGGGCTGACA
GACCGGTCCCCAAAGTCTCCATGGAGATGCCCAGTTGGCAGCCCCCCTCTCCCCCATCTGTGCCCTACCGCTACTCTTATGGCATGATGCCCTACCCACC
CGTGTGGCTCATCAAACCCACAGTGGGATACCCCAGCATGGCACAACAGCAGCCAATGAGGATGCCCAGGGGAGAATGCCCATGCCCGGACCCTGCCTGT
AAAGAGAGAGGTTTACCCTACTCCCATTGCCCAAATGGTTCCATGAACCCTCTTTCATGGAGGACAGGGCCCTGCAAGATGAAGAGAATCCGCACAGTGT
TCACCCCAGAGCAGCTGGAGAGGCTGGAGAAAGAGTTTCTCAAACAGCAATACATGGTTGGCACTGAAAGGGTGGATCTGGCATCGACACTGAACCTCAC
AGAGACACAGGTTAAAGTTTGGTTCCAGAACCGACGCATCAAGTGGCGGAAGCAGAGTCTGGAGCAGAAGAAAGCCAAGCTGTCCCAGTTTGGGGTGATC
CCTGCAGACAGCTCAGATCACACTGATGACAGCAGGGAGACCGAGGAGGATGAGGATGATGTGGATGTTGAACTGTAGGGCCCCACTGAACATACACTAG
CTGAATTCATCTTGGGTAGCTCCACAAAGAACCACCCCCCAAAAAAAGAGCACTACAGTGAAGGAGATGGTATTGGACTTCACCAAATACTTAAAGACTG
AACATCCAAAATCCCTCTCTGCATCTCTGAATTTCTAATGGGCAGTAATGGTCGGCTTTACTTGCCCTTTACGCCCTCCTGCCTCCTTAATACTGAAAAA
CCTTACAAGGCACTGAGCCAGCACTTTGGGTGTATTGGATTATGGACTGGGGAGAAACGGATGATACTGCATGGACAATCCATAGGTGCTGTACCTGGGG
TTGGTCGATGGGTGGGTAATAAGACTGGGGTGCCCCACTCCTGCCCTTGCAATCTCTGCCTCTTTAACCAAATGTTGGGTGCTGTGATCGCCCAGGTTGG
AAACTTAAATGTACTTTTTGCCTTAATATTTATAGTAACTGTGTTACTTCCACAGTCCTGATGCCTTGCCCTGCGCCTCCCACTAGATACGGTGGGCTAG
CCCTCACCCCTTCCTGCTGCCAGTGGGGGTGCCCAGCAACATTGGCCCCTGATGGTTGATAAGTGACTGATTTCTGTGTGTATATATATATATATGTGTC
AGGGTAATGGGCCCCGGCGCCGTGTGGATGAGTCTGGCAGCGCTCAGGATAATGATTATATGACTGTACATGATTGTATTATTTATACTGCTGCACGCTG
TGTGTCACTGTGACTTATTTATTGGATCTGCTTTTTATATAAAGATTTTTTTCTATTTTACATAAAATACATGTCTTGTGACTTCTTACCATTTTATGTG
CCCTACTATTCACCCACAACCCACAATAACACTGTGTGCCCCACTATACGCTCACAGAATA                                       
>Xetrov90000319|Xetrov90000319|emx1.2 [emx1/]                                                       
ATGGCTCTGCTCCCATACTGCCGTTCTGCTGCGCCGCAGTATTTTACCCTTAGTGCCATCGTGCCCAATTCTGGCGGCGACGTTTCCCAGGAGAGTTTGC
TCCTACACGGCCCATTCGCCAGGAAACCCAAACGGATCAGAACGGCCTTCTCCCCGTCTCAGCTGCTCAGGCTGGAGAGGGCATTTGAGAAGAACCATTA
TGTGGTGGGGGCTGAACGGAAACAGTTGGCCAGCAGCCTCAGTCTGTCTGAGACCCAGGTGAAGGTTTGGTTCCAGAACAGAAGGACAAAATACAAAAGG
CAGAAGTTGGAAGAGGAAGGTCCAGATTCTGATCAGAAGAAAAAAGGTTCTCATCACATCAACCGGTGGCGATTGGCCACCAAACAGCCCAATGGGGAAG
ACATTGATGTTACCTCCAATGACTAG                                                                          
>Xetrov90000379|Xetrov90000379|mxd4                                                                 
GAACTCTTTGTAGTTGGTTCCCACTTCATTTGCTTTTTCAGACCTTCCCTGCAAGAGTTCCAAGGGAACAACTTTATTGCTTTTCTCCTTGTCAGTATCC
AGCAGCATAGACCTGCCTGTGTATAAATCTATTTATATAGCAAGTATGGAGTTGAACTCTCTGTTAATCCTTCTGGAGGCAGCTGAATATTTGGAAAGAA
GAGATCGAGAAGCAGAACATGGCTATGCATCAGTTTTACCTTTTGACAGTGATTACTCCATGAAGAAAACCAAAGCAGCCTCCTCCTTATCTAGGAAATC
TCAGAACAACAGGTCATCGCACAACGAATTAGAAAAACACAGGCGAGCAAAATTACGATTATATTTGGAGCAGCTAAAGCAACTCGTGCCTCTTGGGCCA
GATAGCAACAGACATACTACTCTAAGCCTTCTGAAAAGAGCCAAAATGCACATAAAGAAACTAGAAGAACAGGACAGAAAAGCTCTCAATGTTAAAGAAC
AGCTTCAGAGAGAACATCGCTACCTCAAGCGCCGTTTAGAGCAGCTCTCCGTGCACGGGATGGAACGAATGCGCACTGACAGCATGGGCTCCATTATATC
CACAGATTCGGAGCAAGAGGTCGATATTGAAGGCATGGAGTTCACGCCAGGGGAAATAGACAGTATTGGCAGTGACGTTGATGACCACTACAGTTTGCAA
AGCGGCTCCAGCAGTAGTGGATACACACATTCCCTGAGGCTCAATTCCAGACTTTCATAGTGGCCTGAACACTGGACCAATTCAGGACCACCAAGCTGAA
GGCACTTATAAAGAGAAAACAAGGAAAAAAAACTTAAAAAAAAAAAGAATTTCAAAAAAGAAAGTTACTGATATGTCAACTGCCATTTGGCAAGGGCTGA
ACATGCTCAGTCCCGACAAGGAGCTTTTATGTGCTGAGGCCCCTTGCATTGTAACCACACCACTACAGATTGCAACAAGGCACTATGTTGCAGGGGAGAA
AAAAAGTACATTGTGGAACGGCCAAGTTTTAGCATAGGGGCACTTGCCAAGGAGAGAAGGGGGGGGACCTTGGGTGGAATATATACTGGAGCTCTTTTAC
CACACTGGGCACTGTTGCCGAAGTGCAGTAAACCATAGCAACCAGATTAGATATTTGCATTCAGTGTTCAGCAGACTGATCCAAGCAAGTTATTTTGGTT
GCTGTGAGTCCTACAGTGAGGTAATTTTTTCCCAGTCATAAAGTAAATGAGCCCCATTGTAAGATATTAACAGCACATGTATCAAGGATATCAGCCCCCA
AAATGTTTGTTAGCCCCCAACTTCTCAGTGTTGCCTTGGAGCCCCCTCCCCTCTTCTCTAACTTGGGCCGTGAGTTTTGGTGTGAGGTAATGGGGGGGGG
GGGGGGGACATTAACGAAATATAAAGTAGAAGCTCAACAAAGCCCTGTTCTACAATCATATCATTCCATTATATAGTATTACACAGAAACAGAGAAAAGG
CGCAGGTCGGATTATTTTTGATTACCAGAGAACCATTTAGTTTTGAGAATGAAGAAGAATTTGTACAATGCTGGTCAAATTTCATAGCTATACGTAAGAA
TATATAAAGATATATATATATATCTATATAAAAAAAATCTACATTTTCTTGAAGTACAGGTAAATGAATTTTGTAGCGTCAGTATTTTAAGCACTTGGAT
TCGGAGAGGAAGAGAGAAGTCCAATTTCTATGACTTTTGTATGTCAAGGTGATCTTTGATAGGAGATTTTATTTTTCAGACTCTTTACTGTAAAAAAAAA
AAAAGGTGTTTGCTCTGAGACTTTATGGGATATTATTCTGTTCCATTCAAATTATTGTCCATCCACTGTTGAGCGACCAGAGATGCATCCATTTGCTGTG
CATTGACGGTCAAGGGAAAAGAATGTGCATTTCATGTTTGGAGATGATGTCCACTTAAATTCAGCTTTATACCTGGACAGGTGGAGGTACCTTTAATGGA
GCTTTAATCGTGCAGAGCACCCACATTGTAAGTGCGCTGAGAGTGCTGCTATCCTGCAGCAAAGCGCATTGCTCCAGCTGCACTCCATTAAGGGTCATGC
CATCTGGAGCTTACAGTGCACGCTGAATATTCATTCTTTTCATAGTTGTGTTCCTACTTACAGATGGTACTGGCCACAAGCTTGCTTAGAATTCATACAC
AG                                                                                                  
>Xetrov90000387|Xetrov90000387|whsc1                                                                
CTTCGTTTGCGGTGTGCCTGTCTCTCCATTGATCGCCAGCCAGGAGCAGCTTTTTTTCAGCCTAAACGCGCGCGTCAGGATGCGACAAACAGTAGTGTGA
AATTTGTGCGAACTACTTACTTTTCTCTACATTACCTGAAACCACCTCAGCACAATGAAACAAGTACCTCATATCCTCGGAAGTCCAGCTGTGAAGCCAT
CCAATCCAGAAGTGAGTCGGGAGTGCTCTGTGTTGCTTGGGAGAGCCCAAATCTCAGCCTCTCTCCAAGAGGGTGTAATACAGAAACTCAATGGCCATGA
TTCCCTGCCTTTCATTCCAACGGAGAAGCTGAAGGACCTCACTTCCCGTGTGTTTAATGGAGAGTCTGGAGCCCAGGAAGCCAAAGTGCGCTTTGAGGCT
CAAGAGGTTCAAGGTATTGAGACGCCACCCAGCACTACTCCTACTAAAAATGGATCTCCTGAAATAAAGCTGAAAATCACTAAGACCTACATGAATGGAA
AGCCCTTGTTTGAATCTTCTATATGTGGTGATAGAGGCGAGGAAGAGCCTCAACCGGAGCAAAAGAAAAGTAAGAGAGGCAGGAAACGAAAAATTATCAC
GTCTGAAGCCAATGAAAAGTCGAGCAGTGAGATGCCCTCCCACTCAGAATCTTCCAAAATGAAGCCTGTATCAGAATCAGAATTCCTAGAGCACAAGAAT
AAAGAGGACTTTTCCTTGAAGTACTCTGTTGGAGATGTAGTGTGGTCCAAGGTCTCTGGTTATCCATGGTGGCCATGTATGGTGACATCTGACCCTGTGC
TGTATAGCCACACAAAAGTAAAGGGGCAAAAAAAGAATGTCAGGCAATATCATGTACAGTTTTTTGGTAATGCTCCTGAGAGAGCTTGGATATCTGAGAA
GAGTATGGTGCCCTTCAAAGGAGAAAATGAATACGACCACTTGTGCCAGGAAAGTGCAAAACAGGCACCCACCAAAGCAGAAAAAACTAAGCTCTTAAAA
CCCATAACAGGCAAAATCCGGGCTCAGTGGGACATAGGTATAGAACAGGCCAAAGAAGGCATATTGATGACTCCTGAAGAAAGGAAAGAAAAGTTTACTT
TTATTTACATAAAAGACCGTCCTCAACTCAATCCCAGAGTGGCTTCTGAAGTGGGTGTCCCAGTGGAGTCCTCAGAGAAAAGTACAGAAAGCCCACAAAA
AGAAGGCTCTTCCTCCTACAAGAGGAGACGTGTATCCAGAACACCGGCTGCTAGTAAAGAGGTTGATCCTGCTGACAAAACCACTACTGCTAAAGGACCG
GAGAACTCATCAGACCCTAAAGGGATGACCTCACCTGCAAGTAAAAAAAGGTCTGGGGCATATACCCCTAGGAGCAGGAAGGGCGATGCTGTGAACCAGT
TTCTTGTATTTTGTCAGAAGCACAAAGATGAGGTAATAAATGAACACCCAGATGCTTCCGATGAAGAGATTGAAGAATTGCTGGAATCCCAGTGGAATAT
GCTCAGCAATAAACAAAAAGCTCGCTATAACACAAAGTTTGCCATTCTCACCTCTCCCAAATCAGAAGAAGACTCTGGTAGCTTGCATGGACATAAAAGA
AACCACTTAAAGACAACGCACAATCAAACCGAAGATTCAGAAATCCAAGAATCTCCACGCAAGCGGCTCCGGATGCATAATCGAAAGCAAAGGGAAACCT
GCAAACCTCCAAAAGCCAGAGCATCTGCCCCTGTAAAGAACTCTCCAGCAATGTTCAGCCTGTCTGATGCGTGTAAGCCTTTGAAGAAGAGAAACAGGAG
TTCTACTCTTGGTTCAGTGGCCCTTCCTGTGAGCAAAAGTTCTTCTCCTGCTTCACTGACTGAGAATGAGGTCTCTGATAGTCAGGGGGATGAGAGATCA
GAGTCCCCTTCAGAGAGCGCTGATGAGTCTCAAGCAGAAATATCAATGCTTCACAGGAAGTCCGAGAGAGGAGCCATGAAAAAAGAGCTTGTGTGCCAGG
TCTGTGAGAAGGTCGGAGACCTTATGTTGTGTGAAGGAGTGTGTTGTTCTGCTTTCCATTTGTCCTGCATTGGCCTTTCCACACGACCGGCTGGGAAATA
TCTGTGCAAGGAATGCACATCAGGTGCCCGTTCGTGTTTTTTGTGTAAGGAGAGTAACAGAGATGTGAAGCGGTGTATTGTGCCCCACTGTGGCAAATTC
TACCATGAGTCTTGTTTAAGAAAGTATCCACTTGCTGTGTTTGAGAGCAGAGGCTTTCGTTGTCCCCTACACCGCTGTGCTACCTGTTACTTCTCAAACC
CTTCCAACCCTAGAGCATCTAAAGGCAAAATGGTTCGATGTGTTCGATGTCCTCTAGCTTATCATGGAGCGGAATCCTGTATTGTTGCTGGATGTACAGC
GTTAACTTCTACCAGCATCATCTGTTCTTCTCATTTTGCTGCTAACAAAGCAAAGAGCCATCATGCGCACATCAATGTTAGCTGGTGTTTTGTGTGCTCC
AATGGGGGAAGCCTGCTATGCTGTGAGTCGTGTCCAGCAGCCTTTCACCCTGATTGCTTGAATATCGAAATGCCTGATGGCAGCTGGTTTTGCAATGATT
GCAGATTAGGGAAGAAGCCGCGATTCAATGACATCATTTGGGTGAAGCTGGGGAACTACAGGTGGTGGCCTGCAGAAGTGTGTCATCCGAAGAATGTGCC
TCCAAATATCCAGAAAATGAAGCACGCAATTGGTGAATTCCCTGTTTTCTTTTTTGGGTCCAAGGATTATTACTGGACCCACCAAGCTCGAGTCTTTCCA
TATATGGAAGGAGACAGGGGTAGCAAACACCATGGAGGCAAAAGCATTGGCAAAGTGTTCAAAAATGCTCTGCAAGAAGCCGAAACCCGATTCTGTGAGA
TAATGCGCCAGCGGGAAGCAAAAGTTACTCAGGAAAATGAAAAAAAGCCTCCCCCATATAAACATATAAAGGTGAATAAGCCTTATGGAAAAGTACAGGT
TTACACGGCTGATATATCTGAAATTCCCAAATGCAATTGCAAACCTTCCAGTGAAAAACCCTGTGGCTTTGACTCTGAATGTTTAAACCGAATGCTGATG
TATGAATGCCACCCTCAAGTGTGCCCTGCTGGAGACCGGTGTCAGAATCAGTGTTTCAACAAGCGCCAGTATCCAGAAACCAAGATCATCAAAACTGAAG
GCAAAGGATGGGGGCTCATTGCAACAAGAGATATTAAAAAGGGAGAGTTTGTGAATGAATATATTGGTGAACTTATAGATGAAGAAGAATGTATGTACAG
AATTCGACACGCGCAGGAGAATGACATCACACATTTTTACATGCTGACAATTGACAAGGACCGGATTATTGATGCAGGGCCCAAGGGAAACTTTTCCCGA
TTTATGAATCACAGCTGTCAGCCAAACTGTGAAACCCAGAAATGGTCTGTGAACGGAGATACGCGTGTCGGTCTCTTTGCAGTGCGTGATATTCCTGCAG
GAGAGGAGTTGACCTTTAACTACAACTTAGACTGTCTAGGTAATGAGAAGACAATCTGCAGATGCGGTGCCCCGAATTGCAGTGGATTCCTTGGAGACAG
GCCTAAGAACAACACAGCTTCATCTCACGAAGAAAAAGTGAAAAAGCCCAAGAAAAAACAGAAGAAGCGTCGTACAAAAACAGATGGGAAAAAGCAATCT
GAAGATTACTGCTTTCGTTGTAATGATGGAGGAGAGCTTGTTCTATGTGACAGGAAGTTTTGCACGAAGGCCTATCACCTTTCTTGCCTGTCTCTAACTA
AGAGGCCTTTTGGAAAATGGGAATGCCCCTGGCATCACTGTGATGTGTGTGGGAAGGCGTCGGTGTCGTGCTGCTCATTGTGCCCCAATTCTTTCTGCAA
AGGTCACTATGATGATAGCCAGTTCACAAGGACTGCAGAGGGACAGTTATGTTGCCCAGAGCATGACCCGGAAGAGTCTGTTGAATGCGAAGTTGTTAAA
AATCTACCCAAGAAGAAAGCAAAACAAAGGAAGAACAAAAAGACTCGATAGTAACCTTTTATTTTGTTGATGTAAAGGACTGCAGTTTCAGCTGCCAACA
CTAGTATGTAAATAGAAAATAGTTTGTGAATAAGGGCAAAAAAAACAATTTTCCATTTTACACTGTACAACTAGAGTACATATTTTGATTCAGGACAAAA
ATGTTATCGCTGAGCCGTCACCGGCGGCAGATCCTGCCGCCTCTGCACTGATACCGAACTGTGATTTTAGCAGTTCGTAAAACTGTCAGGAAAAAAAAAT
TACACATTTACACAGCATTACAGTTATCCTTTATGGATTATGGCACGTGGAACGCCACCGCCGTGTTCAGGTGGAAAGAAGCCATAGCACCCGTTGGCAA
AGGCTCTGCATGGAGATAATGTGGAGCCTGTCTGTCACCTCTGTGTGCCATAATCATAGTTGTACCGATGTCTTCCACCTGAGACAGCCACAATTAATAG
CTTAATGTGGCTTAAATTCTCAACAATGTAGGTTGAGATATATGAAGGGAGAACACGATCCAGCACGTGCGTGTTGTGTAAAAGCAAAGACACTATTGCT
CCAGCTGAACAGTGCCTAGCTAATGTAGTTACGTTTTTATAGTACAGACAATGCTTCTGTGTAATCCCTGTTTTGTTTTTATAAAATAATGTTACGTATA
ACTCAATGATATTTTAATATTTTTCAGAGGATTTTTCCATATTTTAAATTTTTGGTATAAGGCAAATCTGCACGCGGAGACAAGTCGTGTTGCCGAGAGC
GTGCACGCTTCAGGTATGGTGGAAGAGAATGGAAAGTGGTGAGGTTCTGTATCTCCCATGTCATAGTTTTACAAACGCACAGTTGCTACCTCACCTGGTT
AAAATAGTGACCGGCGCTCTTTTTCACTGTAAGAGGTGCCTTCTGCACAGTTTCGTTTCAGCAGCAAATTAATCCAAATGGAAATCTGAAACCATCCTCT
TCTTTTTCAGGGTTGCTTTTACCCCCCATCCCCGTTATTAAACCCTAATGCTTTAACTTGTCTAGTTTTAAAAAGTGTGGAGATTGAATGTGGTAGTGGC
ATTTATAAAAGGGGTAAAAGCTTATTTTTTCCCCTCCAGTTTCGCCTGAATGAGCCTATAACACGTAGCCCTTTACTATATCCTTTTAGTGTTGCACATA
AAATAACTTTTAGCTATAGGCAATCTCCTCTAAAAGGATAATCAATGTATGTACTCTGTTTGATAATAGGTGTCCTGCGTGAATCAAAATATTTTACATT
TGCCAAGGTTTTCTGTGGTTATTTTGACAATTGTGCTCTTAAAATGAAAAATGCAGCCTTATTCCTAAAGGGATACCTTTAACCCCCCTTTTTTTATTTT
AATTTTTTACAATTGCTGATATGTCGTTAACATGACCGGATACCCTAAAGATATGGGATTTTTTCCTGCTATTGGCGCTACCCCTTATTTCTAGGCCAAG
TGCTGCCTGTTTTTTTTTTTTTTCTATGGGAGTGCCCAATTAGTGATAATTCCGGCTTTTGCACCTCTGGAAAATAAGGTGATTTAGGGGAAATAAACTG
CATTACCCCCAAGTTATAGAGGCCTGGGCATGACAGCAATTTTAGAAAACGGTCTGCATCCCTTGAAGTTACAATTCAGCTTGAAAATTTTACCTCACTT
GTTGATTTTACTCATGCACATTGAGAGTACTGATGTGATTCCTGCAAAGTGTTCTGTATGTTCTATGTTATTGTATAGACTGTTTGGTCAGATAGACTTG
TCAATGCAAACAGGCACATTCTTAATAAATGTGTAAATAAGTACAGAGAAGTCTGAACAATGCAAGTAGCGCCATCCTTAGGAAGCAAGTATAATGCGCT
CAGCGTGACGCTTCTCCATAGAGATCACTCGTGTCAAACATTCCTCCTTCTTTTGCATTGCAAACGTCCCCCTTAATCTGATTATTCTATCCTGATCAGT
ATAAAAGACGCACTTTATTCTTTTCCGAAATAGTTTTATCTCCATAGTAGAACCACATATCACTTTCATATATTAACCCCCTTTTTTTTTTCTCCGCCTC
ATTTTTTTTATTTTTTTTAAATGTTTATGCTTACATTTTTCAATAATTATTTCTGGGTTATTATTTTATTCCTTTGTATCCGAATGACTGTGGTCATAAT
TGTAAATAATTGTTACCAGCACTTCAGAACCGAGTCCTGAGTCCAGTCTGTAGATGGATTGGGCATAATGATTCTCCCTTTTGTAAAAGAGTCATCGTTT
TATTATTATCAGCACAGTTTTTTGTTAATGGAAAAAGATAATTTGCTTGGACGTAGAAAATGCGCTATATGAAGACCTGCCCTTAATAATATGATCTGGT
TTTCTGCCAGTAATTTATAGATTTAAACGGGCCCATTTAGTCTGCCCATTATTGCTTTTAAAAGCTTAATCCTATGTTTTTTTTGTACAATGGTTTGGTG
GTTTAGCTGTGAAAGACTTGAATCCAGCCATACACATGGTTGCGGTCACATGACTGGGCCACCACATGACTAGATCTGAACCTGTAGCTCTGACAGTTGC
ACGGTTCTGGTTATTTAGCAGTCTGACCAAACCACTAAGGCCATAGTGGACCCCACTGTGTTACCAGGTATGATTTTGTTTTTTTTGCAACCCGCCCAGT
TGACTGAAAATTTTAATCCAGCAAACAGAATGTTTGGCCGGGGTAAAGAGTACTAATAAGGTTGAAATGTACCCACGCTGGCGAGCAAGATCTTCTAGTT
TGTGGCCAGCTATAAAGGGGCTTTCCAAGGTATATGAAGGTAAAAGTAATGTTATCCATCCTTTAGAGTAAATATTGTTTACTTTTCCTTTATTTTAACC
ACTTGAATAAAACATTCCCTTTACTCAGTTTGGCCCCTGTCCCGTTTATAGATAAATAATGCAGAAGCTTGTCTTTTT                      
>Xetrov90000399|Xetrov90000399|nkx1-1                                                               
ATGAATGCCACCAGAGAGAAGGTCCAGCTGGACATGCCCATTGGAGGTGCCCAGGCAGCGGGGGTGGTGGAAGCGGTGACCTGCGGTCTCCACGGAGAGA
TGATGGACAGCCATGGGGAGCAGAGACTGACTGCCAGCGACCTGCCGGCCTATGGGTGCCCAAGGGACAGACAAGGGGACCACCCGAACTGTAACGCACC
TGCTGGGCCTGAGAGCTTGGGGGCTGCCCCGCTTGCGGTCCACAGAACCACGTCCTTCTCGGTGCTGGACATCTTGGACCCTAACAAGTTCAACAGCAAA
CAGAGACACTGCTCTGGGGCATACAAGCCCCCCGGCGATTATATCCTGAGGGGAGAGGAAAAGGCGGAGGGTCCCGACATAGCAACGGGCCAAAAGGCTT
TCCTTGAAGAATATGAGTCCTGCAAAAAGTCCACTGAAGTTATAAAGGAGGAGGGGCTGTACCAGCACTCGGCTACAGAGGACTGTCAGACCCAGGAGTT
CAGCCCCAGCCCGGGCAGTGACCTGGAGGAAGAGGAGGATGAAGAGGAAGATGAAGAGATCTGCAGTGAGGAGAGCAGCAATTCCACCCCTTCAGGTCTG
GCAGAGAGGGACCCAGGGGCCGGGAATGGCCAGGGTGAGGATGCCCTGAATACTGGGGCCCCTGCCGGGTCCAACCAACAGCAACCCACTGGGAAGAACC
AACAGCAGCAGAACCAGCACGGGAAGCCCAAAAGGAAGCGCACCGGGTCGGACTCCAAGTCGGGGAAGCCCCGGAGAGCCCGCACCGCATTCACCTACGA
ACAGCTGGTGGCGCTAGAGAACAAGTTCAAGTCGACCCGGTACCTGTCGGTGTGTGAGAGGCTCAACCTGGCTCTGTCCCTCAGTCTCACCGAGACCCAA
GTTAAAATCTGGTTCCAGAACCGGCGCACTAAGTGGAAGAAGCAGAACCCTGGGGCTGACACTAGCGCCCCCACTGGGGGGTCCGGCCATGGGGGAGGTG
GGTCTGGATCTGTGTTGGGAGGGGGTCTCAGCCCTCTTAGCCACTCGCCCCCCATGGGAAACCCAATGGCCTTGCATGGCCACCATGGCTACCCCAGCCA
TGCCCCCGGGGGGTTAATGTGCACTGCCCAACTGCCCTTCCTGCCGGGTCCGGCCGCTGTACTGTCCCCCTTTGTCCTGAGCTCCCAGTCCTATGGGGCC
CCAGCATTCTATGCCCCTCACTTATAA                                                                         
>Xetrov90000412|Xetrov90000412|atoh8                                                                
ATGGTGATATGTCCTGCACGGCCACCACCAGAGACTCCTTACTTGCCAGCCCCCCAAGCCCCTTACAGCCCAGACCCCTCGGCATCGCCTAGGAATCGGC
TGGGGGAGACAGCAGGCGTCAATTCAGAGATCAAAGCCATTCAGCAGACAAGGAGGCTGCTAGCCAATGCCAGGGAGAGGACCAGAGTACATACCATCAG
CGCTGCCTTTGAGGCTCTCAGGAAACAGGTCCCATGTTATTCCTATGGACAGAAGCTGTCGAAGCTGGCCATCTTGAGAATAGCTTGTAACTATATCCTG
TCCTTAGCCCGGCTGGCTGACCTGGATTACAGCGTGGATCACAGTAACCTGAGTTTCCCCGAGTGCGTAGAGCAATGTACTAGGACTTTACAGTCAGAGG
GAAGGTCGAAAAAAAGAAAGTAG                                                                             
>Xetrov90000422|Xetrov90000422|foxi4.1 [foxi3.1/foxi1.2]                                            
ATGAACTCCATTCACCTTCCGTCTCACCAGAGAACGTCAGCGCCGGGCCTACACCAGCATCGCCCTAAAGGTGCTCAGGAAGCCTCCGAAATGGCAGTAT
ACTGTGACAATTTCAGCATGTACCACCAGCAAAATCTGCACTCCTCTCAGAGGGCACCCAACTACGGGATAGGAGATTATGCGCCCCCCACTAACCCTTA
CTTGTGGCTTGGGGGTCCTGGGGTGAGCAATTCTCCCAGCTATCTGCATGGAAACAGCCCTGCTTCTTTTATGCCTCCATCCTACAGATCCCAAAGGCAG
TTCCTATCAAATTCCTCCAGTTTTTGCGGGACAGATCTGAGCTGGCTTTCTGTAGCCTCGCAGGAAGAACTTCTCAAGGTGGTGAGGCCGCCATATTCCT
ACTCGGCTCTCATCGCCATGGCCATACAAAATGCACCAGAGAAGAAGTTAACGCTGAGTCAGATTTACCAGTATGTGGCGGACAATTTCCCTTTCTACAA
AAGAAGTAAAGCAGGCTGGCAGAACTCCATCCGGCACAATCTGTCCCTGAACGACTGCTTCAAGAAGGTCCCGAGAGATGAAGATGATCCAGGTAAAGGG
AATTACTGGACTCTGGACCCCAACTGTGAGAAGATGTTTGATAATGGAAACTTCCGCAGAAAGAGAAAGCGCAGGTCAGATTCAAGCAGTGCAGAAGCCG
TAACAGTTAAAGGTGAGGAAGGTCGCCCAGCTCTAGGGGGGAAAGGTGGCGAGAGCCCTTTAATGCTGACCCCGTCCTCTCCGGAGTTGGAAGCTGCCTC
TGATGGCAGGAAAAGCACCTCTCCCAGTGGGATCACCTCTAGTCCTTGCTTGAACAATTTCTTCAGCAGCATGACCTCCTTGGACACAACTTCTGTCAAC
AGACAGATGTCTATGGGACTTGTAAATGAACTGTCGCAGAGGAACATCACTGGCTTAGGCAGTTTCACCTCAGGCTCCGTCGCTGAACCATCTGTGGACC
TACAAGACAACAGCCTGCACCTCAACCGGCCCTCGTATTACAGCACCCTTTCTAGCACTCACCAAAACAACCAGTTCAACAGTCACTTCTACAACACCTT
CAGCGTCAATAGCCTCATATACGCCAGGGAAGGCAGCGAAGTATAG                                                      
>Xetrov90000423|Xetrov90000423|foxi4.2 [foxi3.2/foxi1.3]                                            
ATGGATCAGTTGGACAAGTATCGCAGGATGAACCCAGTCCAGCAACCTGCCCAGCAGCGCTCCCCTGCCTCCAGCCTGCCTCACCCCAAACGGGCCCAGG
AGGCCCCGGACATGGCACTTTATTGTGACAACTTCATGTACCCCCAGCAGAGCCTGCACCCCAGCCAGAGGGGGCCCAACTTCGCCATCGGGGAATACAC
CTCTCCGGCTAATCCTTACTTATGGCTGGGGGGCCATGGGGTGAACAATGCACCCAATTACAGCCCTTCCCCGGCGCCTTACATGCCCCCGTCCTTTGGC
GCCCCCCAGCGGCAGTTCCTGCCCAACTCCCCCGCCTTTGGCGGCACCGAGCTGAGCTGGATGTCGGCGGCTTCCCAGGAGGAACTTCTGAAAATGGTGA
GACCCCCGTACTCCTACTCTGCCCTCATCGCCATGGCCATCCAGCATGCCAGCGATAGGAGGCTGACCCTGAGCCAGATCTACCAGTATGTGGCAGAAAA
CTTCCCTTTCTACAAAAAGAGCAAAGCAGGCTGGCAGAACTCCATCCGGCACAACCTGTCCCTCAATGACTGCTTCAAGAAGGTGCCAAGGGATGAGAAT
GATCCAGGAAAAGGAAACTACTGGACTCTGGACCCCAACTGCGAGAAGATGTTCGACAATGGCAATTTCCGTCGGAAGAGAAAGCCCAAGTCTGACGCCA
ACAGCGCTAAAATCGCCAAGATCGGAGAGGATCACTTGAACCCAAAAGGCAAAGAGAGCCCACCCATGATTACTCCCTCCTCCCCCGAGGAGCCGTCTCC
CACAGGCCATAGCAAGAGCCCATCTCCCCCAGCGGTCACCTATACCCCCTGTCTGACCAACTTCATCGGCAGCATGACCGCCGTGGATGCAGCTACAGCC
AACAGACAGGGCCCCTTGGGGCTCCTCAATGAACTGTCTCAGAGGAACATCAGCAGCTTGAGCAGCTTCATCTCGGGCTCCGCAGTGGATCAGAGTGCAG
AGCATCCGGACACCTCCCTGTTCTATAACAGAAGCCCCTATTACAGTTCCTTCCCCACCACTGCCCAGAAGCAGCCGCAGTTTCTTCAGCAGCCCCCTTT
GTACCAGGGAAGGTACTGAAGCGGAGTTGGAAGTGACATTTGTAGGAAAAGACTGGGGGATACGTGGGGGGTCCAGGACTGAAATCTCCCGCGCAAGGGA
CTACCCTAAACTGCAAATACTATCATCCATAGCTGGCTGAGGATGCTGGGAAATGTAGTTCACAAGTTTAGGGAATAAGGAGTTTTTTTTTTTCTTGAAA
GTTTATTTTGTATAATGGTGGCTGCTAGAGCATGCTGGGAGTTGTATGCCAGCAAATGGTATAAAGCCAGACTCTTCTTATCTCTGTTATAAGACAAAGG
AATGAGCAATATTTTGCATTGTGTAACCTGTATATATATGTTGTGACTTGGGTGTCACATGGTTCTTTATTTATAACTTTATTTAATAAAAAAGAAAAAC
ATGA                                                                                                
>Xetrov90000432|Xetrov90000432|msantd1                                                              
ATGGCTGCAGCTGAAATGCCCGGCTACGTGGTCTCCTCTCAGAGCGAGAAGCACCGGAGGGCCCGCAATTGGACCGACGCCGAAATGCGGGGCCTGATGC
TGGTCTGGGAGGAATATTTCGAGGAGCTGAAACAGACCAAACGCAACGCCAAAGTTTACGAGCGAATGGCTAACAAGCTCTTTGAGATGACCGGGGAACA
CCGCCATGGGGAAGAAATCAAGATCAAAATTACGAACATGACATTCCAGTACAGGAAATTAAAATGCATGACTGACGGGGAGACTGCTCCTCCCGATTGG
CCTTATTTCAAAACCATTGATCGGATCTTATCCAAGCTGCCTGAGCACAGCGATGTGAAGCTTCAGCCTGGACCCTCCACCTCTCACACAGAGGCCTCAC
AGTCCCCCTCTGCCAAGTCCACTCCGCTCTACTTGTCCTACAACCAATTCACTTATGAAGAAAGGGAGGACTGTTTTGAGGATGACAACTCGGACAGCTC
TGCCAGCCTCCAGTCTTTCAAACTGAGATCCGGTGAGCGATCAGTTAAGAGAAGAAAGATGCAGATGTTCAGTTTCCAGAGGAAGAAGTTAAAAGTCATG
GAGAGCATGTTGGAGGAGCAGAAGAGGTTGAGCCGCGCCATGGAAGAGACGTGCAGGGAGGTGCGCCGGATACTGGATCAGCAGAACATCATCCAAGTGC
AGAGCCTGCAGCTACAGGAAAGAATGATGAACCTGTTGGAGAAAATGGTCGCCAAGTCTACACCTTGACTCACTAGTGAGAGCTCTAAAGACAATTCTGA
AGTCAGAACATAAAAACTTCACCATTGATTAATATGGAACCAATGATAAAATGACATACAAACATATCATGGAGTAAATCACGACAGACCCTTTACCGCC
ACAAAAAAACGGGTATTTATAGTTTTATCATTGAGTTTTCAGGACTTATAGATACTGGCCATTATTGAAGAGAAATAATGTTTCTACGACGAGTGGCATA
TACAGCTCTTGTTATGTTTCTT                                                                              
>Xetrov90000470|Xetrov90000470|nkx3-2                                                               
ATGTTCAGAGGCCCACTGGATACCCCCTGGGCAGCCGATGTTCCCCCCAGTGGCCCACACAGGATCAAGGCTGGCCGCTCTGCCCTGCTAGTGCCTATCT
TGGGATCCATTTGGGGAGCTTGGTGCCCAGAGCCAGGAGCCACCCGGTGCCGGACACTGGATCCGATGGCAGCTGTGCGAAGCTCGGGCAGCCTGACCCC
ATTCTCCATACAGGCTATTCTGAACAGGAAAGAGGAGCGTGCCCGCACCTTCCCCAGGCTGGGCTCCGCAGTCTCTCCCGCCTGTTGCTGGAGGATCTTT
GGGGAGACAGAGGCAGATGGACTGGGCTCCCTTTGCGGAGGGACACCTGGGACAGGAGCCGGAGGAGAGCCAGCCGGGTGGGATTCAGACTCTGCCCTGA
GTGAGGAGGGAGAACTGGGGAGGCCGGGGGACACCGGGGAGAGGAAGAAGCAGAGGCCGCTGGAGGCCAGAACCAAGGGGGAGGATGAGGAGGAAACCCC
AGGCTGCAGCGACTGTGAGATAGGAGCAGGCGTCCCAGATCCCAGCCCCCCAGATGAGGACCCCAAGTGTGAGCAGCTGATGCTGGAACCCCCCAAGCAG
AGAAAGAAGCGCTCCCGGGCTGCATTCTCTCATGCCCAGGTTTTCGAGCTAGAGAGACGCTTCAACCACCAGCGATACCTGTCCGGGCCCGAGCGGGCCG
ACCTGGCTGCCTCCCTTAAGCTAACAGAAACCCAGGTGAAGATATGGTTCCAAAACAGGCGCTACAAGACCAAGCGCAGGCAGATGGCCGCTGACCTTCT
TGCTGCAGCCCCTGCAGCAAAGAAAGTAGCTGTGAAAGTGCTGGTGAGGGACGATCAGAGACAATACCAGCCTGGGGAAGTCCTGCGCCCCTCACTGCTT
CCCCTTCAGACCCCCTACTTCTACCCTTATTACTGCGCCCTGCCTGGCTGGACACTCTCAGCAGCTGCCTGCAGTGGGGGGACTCCATAAGCAAGGTGGG
CTTCATATGATCACCCCCGCCTTGGCACCCTTGGGGCTTGAATACTGACTTTTCTCTTTAATTCTGCACCAGCAAAACTGTGACCAAAAAGGATTTAATC
AATTGCAGACTTTGTCCATGGTATCCATGTTGTCTATATGCCGTATAGGTTTTATATCTATATTATAGCGCCTTATATTCTCTATGGAATGACTATGCTT
TCTGGGCAAGTTGAGGGGCCTATGGAAGGAGATCCCAAGTTTGGACTCTGGGTGGCCCCCGCTGACTGCATGGGGCTGTTTATAGGTTCCCTGGGTGTCC
AGGGCTATGAATGTACAGTACAGAGCTTCCTTATCGCTTTGCCATTCCTCCCTTCCTTACCCTCTGCATCATCCATGTGGTCGATGATCACTTAGGTAGC
AATCCCAAGGGATATCCCATGTTGGGGTGGGGAGGTAAGATATTTCTAGCACTTTCATGCTCTTGCAACCTGTGGCCCTTTATCTGCGTGTATAAGTCTC
TGCATTCCTAGACAGTTAGGAATTGTAGTCCGACTACAAATGGGGGGCCACAGAATGGATAAGTCCAGTAGAGATACTTCCCAACATGCATCACGGTTTT
ATCTCTGCTTGACTCAGTGCCTTTCCCAGAAACCGTGTAGGCATCTGCTTCATCGTTGCCTTATTTTTTAACACAAGAAGCAATCCTTTTATAATCTTGC
AGTTTGTAGATTCATACGAATCTGGCACTGTGGCCTAAGCTACATTATGTACTTTTCCAATGAAATTGTGAATATGAATTTTTTTAATACTTTGTTTTTT
TTTTCTAATTTATAAAGTATAGTTTAACTAAGAAACTTATTGTGTCTTTCTTTTCCTAAAGTGTTAACTATTTAGG                        
>Xetrov90000475|Xetrov90000475|znf518b                                                              
GGCCATAAAGAGAGACTCTCTGGCAAGATGGAGCCGTGTAGTGGAGAAATAGCAGGAGGGGGTTGTACAGCACGCCTGGGGGGGGGGGGGGGATTCACTG
CTGAAATACAGCGATTTGGCCAAAAATCCTTATAATCGTTTTTATCTGCCGGGGAGTCTGACCGACTCTGTGCTGAGTTCTGTTTGTGGAATTATGTGCG
GCTCTGAGCCCTCAGGGATAAACATGGGAGCTTTCTGTACTGTGCCATGTAGCACCCACAGCTTTTCTGAAAGAATCCATTCTATATGTAAAGAAATGGA
ATTCCTTTGAAGAAAGAATCCTGTTTCACGACTATGAGTGGAGTGGATTTAAGAAGCGTAAAGATGCAGATATTGTCTGTATGCTAAAAAGTAATTCATG
AATTGGTCATTAAAAAGAAGATGTAGTTATTTGTTTGAAATGGTCACTTGTTGACCCTGGACTTTTATTCCATTTTACTGTGAATCGATTGGCAATAGAT
TTTTTTTCAAAAGCGAGTGATTGATACAGTACAATCCAGTACCCCACAAACAAGCTGAACACTTTTTAAGTAAGTATGACAAGTGAAATCAGGCAGTTTC
AGCCACTGACTAAATATAATTGCCAGAAATGCAGATTCTCAACAAAAGACCCAAAAAGGTACAGAACACATGTGTCTATTCACAATGACATCAAGTTTGC
CTGTTCACATTGTAGTTATGTATCTTACACAAAAGGAGACTTTCAAAGACATTTGGTGACGCACACCGGCAAATTCCCTTATACATGTGAATACTGTGGC
TATGGGGCTGTTCGAAACGATTATATTGTCAAGCATATCAGAAGAATTCATGGTGACGGCAAGATACAGTGTTCCGTAAGCGGTGCTGAAAATGACTTAA
AAAATGCATCAGTTAATTTAATTCAAAGTCAACTGCAAAACAGCCCACAAGAAAGTTTGCAGACAAAAACTTCTAATGTTATTGATTTAACAAATGATGC
AGAAAATGGTGACACTCACAATGCAGTCGATTCAAATGGCAATAAAATAAGTGCTGTGCAGGGGGTTCTTGTGGAAGTTGAAGTAATGTCTCCCCTGCAA
GAGGAATTACGCCCGGAAATGCCTTTAACTGTTGTCGCACCATCAGGGTTGAAAGTACCAAACAATTGTTTCGCTCAGGTTGTGGATGTAAGGCCCATTA
ATGGTACGTACCGCTTAATCTTACAGTGTCTGAAACAAGGAGACTCAGAATTGGTTGATTTAACGGTTACAGATAAAACTTGTGAAGAGCAATGCTTGGA
GAACAATTCCAATACTAACCCACCTACAGCTGGCACTACTGTGTGCTCATTGGGAGGCAATGTTTCGCTGAATGAATATGGTTCTGTAGAAGCCTTAAGC
AATCCTGTTAATACAGACAAAGGTCCCAGTGCTACTTGTTTTTCTCAAACGCAGGTTGCTACAGACAAACAGATCAACGTTGAGTCTGATACACAAATAA
ATTCTGGGAATGTCAGCCCAATTCAAGAAGGACCATTTATTTCTTCTGTATTTTCACTTAGTAGTGGCTCACAAAATATCCTGGAAGGAATACGCTGGGA
AAAGGGCCATGCCAGTAGCAGAGAAACAAAGGCGCCTCAAGACACAAGCAAAACCTTAAACACACCTCCGACGAAATCGGCCAATTCAACTGTTGCTGGA
AATACTCTTTCCATGCCTGAAACACCTATATCAAGTGTTAAATCATTACCTTTCAGTAATTCTTTGGAAATGCAGAGCTCTTCCTTGTTAAATCGTGTGG
AAATGAATGTCCATAAAGATCGCAGCCACCAAACAGAGACCAATATCTGTGCCAAACCTCAAACCCTTTTTCTGTCTTGTGACAAATCTGTTGTTATGCA
GCCAGTTACCTGTGCCGTACAGAATGATCCGAAAATGTCTATTGCGCTGTTACCTAAATCAATCACTTCTGTGACAACAAATACACAACAGCAAAAACAG
CTTATTGATGCTGAAAGAACAAATAAAATTGGACAGAATGGTAAAATGCAGACTGATGTAGACAATGGGCAGTCATTAAAATCAATAAAGAAGCAAAAAA
GTTATTCTAAGGAAAAGGAAAAAACGCTTTTCAAACCTGTGTCTTCACAAACTCTCCGGCTTCTGCCTCTTAAAGAAGATCAGTTACTACAAATTCCTTC
CTTTAACCAGCCGGTGGTTGTATTAAATCATCCAGATCTGGATACATTGGAGATTATCAGTGTTATGACAGCTATCAGTAAATTTAAAGGGAAAGTCCTC
AGTGTAACACTGTGCAAACAAATGTGCGAGCCAAACCGCTCACATAATGGAAAATCGTTTGACCTAAGATAAGAAATGTGTTGTGTAAATTTTATTATAC
CGCTGTTAAGGTAGATGAAATGAGATGCTCATCAGTAGAAATCTTAGGGAGAAGTTATTAGGATTTTTTTTAAAAAAAATAAACTTCTGACCTCATAAAG
AATTTTAGATGACTGGTTGTTTTTTTTTTTAATTCCTACCTGCGCCTACATTAAAATGTGCCTTAAACGAACTTTTCATTAAATCCTTTTGCAAATTATA
CATCTGTATTGGAACTTACTTTATTATATAATTGTTCCAATATGTATCAACTGTTTTTCACTGGAAGAGTATCTGTTGCCTATAAATAGGGACCCAGATA
TTTATTAGGGAGACAGTATTCTGTGTAATTCTGCACTTGTGACATGGGTACATTTAACAGTTTATACTCAAATCCAAAAATTTTTGGTACGTGCTAGTTT
TGCTTATATGTAAGGCAGATATTTTTAATGGAATTTTTTATTTTTACTGTTTTTAAATTAGGCAGTTTCTAATTGCTGAATAACTGTGACGCCCCCCCCC
CCCCACGTCAGAGGTGTTCCACTGTGTGGAGCAGATGACTTAACCTTTATAGTATTATATGTAAGTGCTTTACTTGGTATCTGAACGATACAACGTTAAT
ACAAGGGCCAGCTCCTCTAGTCAAACAAAATCCTACAACGGTTAATTTTACATTAAGGTATGTTTTAATAAAGGTTGAATACTTTTAGTATGTTTCCTCA
TGTCAAAACATGGTGAAACCCTTCAGGTTTAATGCAATGTGCTGCATGCATTCAATTTGTTTTTCTAAGTATTTCATTTGAAAGTGTTGTAAATTTTTTG
GCCATCAGTTGAACATCTGTATATCATTAAATATGATTTCTAATAATAAATA                                                
>Xetrov90000475|Xetrov90000476|znf518b                                                              
GTCAGCTGTAGTAGGGCTGCAGCCCGCTTTCCCAAGAGCCCCCGGGTGGGCTTTCTAGCTGAGGAGAGCTTATTGCTCGGGCGTGGGTCACTTCGGGTGA
AATATCGCGTCCTGTCGCGTAAGGGTTAATGACGGCCCGGGCTGGAGCTTTTCTGAAAGAATCCATTCTATATGTAAAGAAATGGAATTCCTTTGAAGAA
AGAATCCTGTTTCACGACTATGAGTGGAGTGGATTTAAGAAGCGTAAAGATGCAGATATTGTCTGTATGCTAAAAAGTAATTCATGAATTGGTCATTAAA
AAGAAGATGTAGTTATTTGTTTGAAATGGTCACTTGTTGACCCTGGACTTTTATTCCATTTTACTGTGAATCGATTGGCAATAGATTTTTTTTCAAAAGC
GAGTGATTGATACAGTACAATCCAGTACCCCACAAACAAGCTGAACACTTTTTAAGTAAGTATGACAAGTGAAATCAGGCAGTTTCAGCCACTGACTAAA
TATAATTGCCAGAAATGCAGATTCTCAACAAAAGACCCAAAAAGGTACAGAACACATGTGTCTATTCACAATGACATCAAGTTTGCCTGTTCACATTGTA
GTTATGTATCTTACACAAAAGGAGACTTTCAAAGACATTTGGTGACGCACACCGGCAAATTCCCTTATACATGTGAATACTGTGGCTATGGGGCTGTTCG
AAACGATTATATTGTCAAGCATATCAGAAGAATTCATGGTGACGGCAAGATACAGTGTTCCGTAAGCGGTGCTGAAAATGACTTAAAAAATGCATCAGTT
AATTTAATTCAAAGTCAACTGCAAAACAGCCCACAAGAAAGTTTGCAGACAAAAACTTCTAATGTTATTGATTTAACAAATGATGCAGAAAATGGTGACA
CTCACAATGCAGTCGATTCAAATGGCAATAAAATAAGTGCTGTGCAGGGGGTTCTTGTGGAAGTTGAAGTAATGTCTCCCCTGCAAGAGGAATTACGCCC
GGAAATGCCTTTAACTGTTGTCGCACCATCAGGGTTGAAAGTACCAAACAATTGTTTCGCTCAGGTTGTGGATGTAAGGCCCATTAATGGTACGTACCGC
TTAATCTTACAGTGTCTGAAACAAGGAGACTCAGAATTGGTTGATTTAACGGTTACAGATAAAACTTGTGAAGAGCAATGCTTGGAGAACAATTCCAATA
CTAACCCACCTACAGCTGGCACTACTGTGTGCTCATTGGGAGGCAATGTTTCGCTGAATGAATATGGTTCTGTAGAAGCCTTAAGCAATCCTGTTAATAC
AGACAAAGGTCCCAGTGCTACTTGTTTTTCTCAAACGCAGGTTGCTACAGACAAACAGATCAACGTTGAGTCTGATACACAAATAAATTCTGGGAATGTC
AGCCCAATTCAAGAAGGACCATTTATTTCTTCTGTATTTTCACTTAGTAGTGGCTCACAAAATATCCTGGAAGGAATACGCTGGGAAAAGGGCCATGCCA
GTAGCAGAGAAACAAAGGCGCCTCAAGACACAAGCAAAACCTTAAACACACCTCCGACGAAATCGGCCAATTCAACTGTTGCTGGAAATACTCTTTCCAT
GCCTGAAACACCTATATCAAGTGTTAAATCATTACCTTTCAGTAATTCTTTGGAAATGCAGAGCTCTTCCTTGTTAAATCGTGTGGAAATGAATGTCCAT
AAAGATCGCAGCCACCAAACAGAGACCAATATCTGTGCCAAACCTCAAACCCTTTTTCTGTCTTGTGACAAATCTGTTGTTATGCAGCCAGTTACCTGTG
CCGTACAGAATGATCCGAAAATGTCTATTGCGCTGTTACCTAAATCAATCACTTCTGTGACAACAAATACACAACAGCAAAAACAGCTTATTGATGCTGA
AAGAACAAATAAAATTGGACAGAATGGTAAAATGCAGACTGATGTAGACAATGGGCAGTCATTAAAATCAATAAAGAAGCAAAAAAGTTATTCTAAGGAA
AAGGAAAAAACGCTTTTCAAACCTGTGTCTTCACAAACTCTCCGGCTTCTGCCTCTTAAAGAAGATCAGTTACTACAAATTCCTTCCTTTAACCAGCCGG
TGGTTGTATTAAATCATCCAGATCTGGATACATTGGAGATTATCAGTGTTATGACAGCTATCAGTAAATTTAAAGGGAAAGTCCTCAGTGTAACACTGTG
CAAACAAATGTGCGAGCCAAACCGCTCACATAATGGAAAATCGTTTGACCTAAGATAAGAAATGTGTTGTGTAAATTTTATTATACCGCTGTTAAGGTAG
ATGAAATGAGATGCTCATCAGTAGAAATCTTAGGGAGAAGTTATTAGGATTTTTTTTAAAAAAAATAAACTTCTGACCTCATAAAGAATTTTAGATGACT
GGTTGTTTTTTTTTTTAATTCCTACCTGCGCCTACATTAAAATGTGCCTTAAACGAACTTTTCATTAAATCCTTTTGCAAATTATACATCTGTATTGGAA
CTTACTTTATTATATAATTGTTCCAATATGTATCAACTGTTTTTCACTGGAAGAGTATCTGTTGCCTATAAATAGGGACCCAGATATTTATTAGGGAGAC
AGTATTCTGTGTAATTCTGCACTTGTGACATGGGTACATTTAACAGTTTATACTCAAATCCAAAAATTTTTGGTACGTGCTAGTTTTGCTTATATGTAAG
GCAGATATTTTTAATGGAATTTTTTATTTTTACTGTTTTTAAATTAGGCAGTTTCTAATTGCTGAATAACTGTGACGCCCCCCCCCCCCCACGTCAGAGG
TGTTCCACTGTGTGGAGCAGATGACTTAACCTTTATAGTATTATATGTAAGTGCTTTACTTGGTATCTGAACGATACAACGTTAATACAAGGGCCAGCTC
CTCTAGTCAAACAAAATCCTACAACGGTTAATTTTACATTAAGGTATGTTTTAATAAAGGTTGAATACTTTTAGTATGTTTCCTCATGTCAAAACATGGT
GAAACCCTTCAGGTTTAATGCAATGTGCTGCATGCATTCAATTTGTTTTTCTAAGTATTTCATTTGAAAGTGTTGTAAATTTTTTGGCCATCAGTTGAAC
ATCTGTATATCATTAAATATGATTTCTAATAATAAATA                                                              
>Xetrov90000492|Xetrov90000491|zbtb49                                                               
GTAGTTGCGATGCGTATCCAGTATGGACCATGCAGCCAGTCATAGCTGCCACCTTCTCCAACAGCTGCATGAACAGCGGATCCAGGGACTGCTATGCGAC
TGTATGCTTGTGGTGAAAGGTGTCTGTTTTAAAGCACATAAAAATGTCTTGGCTGCATTTAGCCAGTACTTCAGGTCATTGTTCCAGAATGCTTCAAGTC
AGAAAAATGATATCTTTCATTTGGATATTAAAAATATTGGGGGTATTGGACAAATTCTCGACTTCATGTACACCTCTCGCCTGGACCTGAATAATGACAA
CATACAAGTTATGTTGGACGTTGCGCAGTGTCTTCAAGTGCAAAATGTACTCAACATGTGCTATAGCTTCTTAAAACTGACCAACTCTGTGGGCCCAGTG
ACGTCTATACCATGCAGTGGTTCTTTGCCTCTCCCCAGCACCTCCCCTACGTACTCTAATTCTGTATCAAATGAGCAGCTCAGCCCTCCATTACTCCAGG
ACAGTGTAACGGAAGAGAGGCATTGCTGCTTAGCGCAAACCCTTAAGGAGAGCGCCTCCTCAAATGAGGTGTCAAAAGTTGCATCAACTCCTTTAAACGC
ACCTGACAAAGAAATTCAACTGAAACACTTAAATCAACCCTATAAGTTGCGGGACTTTTACAGCAAGCTTTTCTACAAGGAAAATGCTGATAGAGCAATG
GAACAGGTTGCGGGGTCCATCATAGACCAGGCTGCTGGGGCGCCCAATGTAGCCCGGGCTGTTGGAGTGCCCTATGTAGCCCAGGCTATTGGAGCACCCA
GTGTATCCCAGGCTGTTGGAGCACCCAGTATAGACCAAGCTGTTGGAGCGCCCAATGTAGACCAGGCTGTTGGAGCGCCAAATGTAGGTCAGGCTGTTGG
GGCGTCCAATGTAGACCAGGTTGATGGGGCGCCCAATGTAGACCAGGGTGATGGGGCGCCAAATGTAGACCAGGGTGATGGGGTGCCCGACATAAACCAG
GTTGTGGCAGCCAACGTAGAACAGACTGTGGCATCAAACGTAGACCAGACTGAATTGCCCAGCGTAGACCTGGCTGTAGTGCCCAATGTGGAACAGACTG
TAGTGCCCAATGTGTGCGCAGACCACAATGCCATAGAAACTCACCCTTGGGATTTAAATCATTCTGAACCCATTTTAGGGCCACCCGATTCTCTAACACC
TATTCCTGTGGAACCCCTGCCTGCGTTTTCCCATACATTTGTCATCCACCAGGATCCTGAACCTTTACCTCTGCAGTTTCCAGAACAGATGCAGCTGAAA
AAAGCAGTCCATTTAAAAAAATTAAATATTCTCCGCTCACAGAAAGCAGCCGAGGGATCTTCTCAACCAGAAGCTGTCTTGCAAAGTACAACAGAGCCTG
TATATTCAGAGGGAAAGGTGTTGGAAGCGAGTGACAGAGGCTATTGGGAAAAGGAAGCGGGGAGTGGGATTTTTGAAGGCCTCCATGAGAATGTGGAAGC
CGAGAGAGTGGAAAGCCCTCTGGTTCCAGCTGAAGACGGTATCTCCACAAACAAACACTGTGTCTGTAATATATGTGGGAAGAGATTTAAACACCCAAGC
AATCTGGAACTGCACAAACGATCTCATACAGGTGAGAAACCGTTTGAATGCAGCATTTGTGGGAAGCACTTCTCACAGGCTGGCAATCTTCAGACTCATT
TACGGCGGCACTCTGGTGAAAAACCCTATATATGTGAGATTTGTGGCAAAAGGTTTGCAGTTTCGGGTGATGTTCAGCGCCACATTGTTATCCACACTGG
AGAAAAACCTCACTTGTGTGATATCTGCGGCCGAGGGAAAGGCCTTTGGCCTCAGAACCCAGCGAAGTGGTACGACTTCCAGACAGTCTCATTCCTTTCT
CTGCCCTGTCAGGTTTCAGCAATGTCAGTAACTTGAAGGAACATGAGAAAACACACGTGGCAGATAAAATATTCACGTGCGATGAGTGCGGCAAGTCGTT
CAACATGCACCGGAAGCTCATCAAGCACAGAATCCGGCACACCGGCGAGAAACCCTACAACTGCGTAACATGTGGTAAAAAGTTTGCTGGTTCTGGTGAT
TTACGGAGACACGTGAGAAGTCACACAGGAGAAAGGCCATACACCTGCGACGTTTGCAACAAAAACTTCAGCCGTTCTGCCGTCCTTAGGCGCCACAAGA
CTACGCACAGCAAGGCCGGCGAGAATGGGCAGAATGCGCCAGAGGAACCGTCCAACCCCGCCGAATCACCCAGTTTAGGAAAATCTCAAAACTCTGATAC
CCTGACCCCGGGCATCTCCGATACCTTAATCCCAGAACCTTGTCATTCAGTGGAAAATACCAGAACTGAAATTGAAAGCGGTACCACCAGTACCTACTGT
AAACTGCAGGCAGTTATGCACCAACACGAACTGAGCGAAGCCGAAAAACTGCCGGATGATCGGGGAAAGGTCCCCAAAGCCCATGTTCCCGACGCCTCAC
ACAGTTACACGTTGGCAGAGGTGGCAGTTGCGGTGACTGAAGAAAATCTGCATTCTGACATTTCCCTGATTCGCCCTTCTTTAGTATCTCTGGATAACTG
CGCCGAGCCCGTAGGTAACCGTGCCGCCGCTAACGTTTACAAGAGCCCCGATGCCCCCTTCTTCTCCAGCATGACACTGTGGGGCTTGGCAATGAAGACT
TTGCAAAACGAAAGCGAGTTGGACCAGTAACAATTAGGAAAGTCTTTTTTTTTTTTGCAAATTTCTTTAAAAAATGCAGTATTTTGGTTATTTAATAAAC
ATTACATGTGTTGCACATGCTGTTAATTTATTCTGA                                                                
>Xetrov90000492|Xetrov90000492|zbtb49                                                               
GTAGTTGCGATGCGTATCCAGTATGGACCATGCAGCCAGTCATAGCTGCCACCTTCTCCAACAGCTGCATGAACAGCGGATCCAGGGACTGCTATGCGAC
TGTATGCTTGTGGTGAAAGGTGTCTGTTTTAAAGCACATAAAAATGTCTTGGCTGCATTTAGCCAGTACTTCAGGTCATTGTTCCAGAATGCTTCAAGTC
AGAAAAATGATATCTTTCATTTGGATATTAAAAATATTGGGGGTATTGGACAAATTCTCGACTTCATGTACACCTCTCGCCTGGACCTGAATAATGACAA
CATACAAGTTATGTTGGACGTTGCGCAGTGTCTTCAAGTGCAAAATGTACTCAACATGTGCTATAGCTTCTTAAAACTGACCAACTCTGTGGGCCCAGTG
ACGTCTATACCATGCAGTGGTTCTTTGCCTCTCCCCAGCACCTCCCCTACGTACTCTAATTCTGTATCAAATGAGCAGCTCAGCCCTCCATTACTCCAGG
ACAGTGTAACGGAAGAGAGGCATTGCTGCTTAGCGCAAACCCTTAAGGAGAGCGCCTCCTCAAATGAGGTGTCAAAAGTTGCATCAACTCCTTTAAACGC
ACCTGACAAAGAAATTCAACTGAAACACTTAAATCAACCCTATAAGTTGCGGGACTTTTACAGCAAGCTTTTCTACAAGGAAAATGCTGATAGAGCAATG
GAACAGGTTGCGGGGTCCATCATAGACCAGGCTGCTGGGGCGCCCAATGTAGCCCGGGCTGTTGGAGTGCCCTATGTAGCCCAGGCTATTGGAGCACCCA
GTGTATCCCAGGCTGTTGGAGCACCCAGTATAGACCAAGCTGTTGGAGCGCCCAATGTAGACCAGGCTGTTGGAGCGCCAAATGTAGGTCAGGCTGTTGG
GGCGTCCAATGTAGACCAGGTTGATGGGGCGCCCAATGTAGACCAGGGTGATGGGGCGCCAAATGTAGACCAGGGTGATGGGGTGCCCGACATAAACCAG
GTTGTGGCAGCCAACGTAGAACAGACTGTGGCATCAAACGTAGACCAGACTGAATTGCCCAGCGTAGACCTGGCTGTAGTGCCCAATGTGGAACAGACTG
TAGTGCCCAATGTGTGCGCAGACCACAATGCCATAGAAACTCACCCTTGGGATTTAAATCATTCTGAACCCATTTTAGGGCCACCCGATTCTCTAACACC
TATTCCTGTGGAACCCCTGCCTGCGTTTTCCCATACATTTGTCATCCACCAGGATCCTGAACCTTTACCTCTGCAGTTTCCAGAACAGATGCAGCTGAAA
AAAGCAGTCCATTTAAAAAAATTAAATATTCTCCGCTCACAGAAAGCAGCCGAGGGATCTTCTCAACCAGAAGCTGTCTTGCAAAGTACAACAGAGCCTG
TATATTCAGAGGGAAAGGTGTTGGAAGCGAGTGACAGAGGCTATTGGGAAAAGGAAGCGGGGAGTGGGATTTTTGAAGGCCTCCATGAGAATGTGGAAGC
CGAGAGAGTGGAAAGCCCTCTGGTTCCAGCTGAAGACGGTATCTCCACAAACAAACACTGTGTCTGTAATATATGTGGGAAGAGATTTAAACACCCAAGC
AATCTGGAACTGCACAAACGATCTCATACAGGTGAGAAACCGTTTGAATGCAGCATTTGTGGGAAGCACTTCTCACAGGCTGGCAATCTTCAGACTCATT
TACGGCGGCACTCTGGTGAAAAACCCTATATATGTGAGATTTGTGGCAAAAGGTTTGCAGTTTCGGGTGATGTTCAGCGCCACATTGTTATCCACACTGG
AGAAAAACCTCACTTGTGTGATATCTGCGGCCGAGGTTTCAGCAATGTCAGTAACTTGAAGGAACATGAGAAAACACACGTGGCAGATAAAATATTCACG
TGCGATGAGTGCGGCAAGTCGTTCAACATGCACCGGAAGCTCATCAAGCACAGAATCCGGCACACCGGCGAGAAACCCTACAACTGCGTAACATGTGGTA
AAAAGTTTGCTGGTTCTGGTGATTTACGGAGACACGTGAGAAGTCACACAGGAGAAAGGCCATACACCTGCGACGTTTGCAACAAAAACTTCAGCCGTTC
TGCCGTCCTTAGGCGCCACAAGACTACGCACAGCAAGGCCGGCGAGAATGGGCAGAATGCGCCAGAGGAACCGTCCAACCCCGCCGAATCACCCAGTTTA
GGAAAATCTCAAAACTCTGATACCCTGACCCCGGGCATCTCCGATACCTTAATCCCAGAACCTTGTCATTCAGTGGAAAATACCAGAACTGAAATTGAAA
GCGGTACCACCAGTACCTACTGTAAACTGCAGGCAGTTATGCACCAACACGAACTGAGCGAAGCCGAAAAACTGCCGGATGATCGGGGAAAGGTCCCCAA
AGCCCATGTTCCCGACGCCTCACACAGTTACACGTTGGCAGAGGTGGCAGTTGCGGTGACTGAAGAAAATCTGCATTCTGACATTTCCCTGATTCGCCCT
TCTTTAGTATCTCTGGATAACTGCGCCGAGCCCGTAGGTAACCGTGCCGCCGCTAACGTTTACAAGAGCCCCGATGCCCCCTTCTTCTCCAGCATGACAC
TGTGGGGCTTGGCAATGAAGACTTTGCAAAACGAAAGCGAGTTGGACCAGTAACAATTAGGAAAGTCTTTTTTTTTTTTGCAAATTTCTTTAAAAAATGC
AGTATTTTGGTTATTTAATAAACATTACATGTGTTGCACATGCTGTTAATTTATTCTGA                                         
>Xetrov90000496|Xetrov90000496|msx1                                                                 
CAGGTGCCCCGGGCTCAGTTGTATGGATCGCACTCGCCCGCTGTAACTTCCCAGCTCGGATATCTCTGTATGGCCCCGGCTCTGCTTATGGCTACTTACC
AGCCCGGGGTGAAAGTAGAAGAAAGTCCTTCTGTGAATAAGATGCAAACCGGCCTGAAGGTGGCCCTGGGCGAGGACAAGCCCAAAGTGCCCGGGATCCT
GCCCTTCAGTGTGGAGGCCCTGATGGCCGATAGGAAGCCTGGGAGAGAAAGAGACCTGTCCAGCCCCACTGGATCTCCGCTGGCAGGGACTTCTCACAGC
CCCAGGGTGGGCTCTTTAGCGCCCGGGGAGACCCCCAACTCCCCCATATCCATTGGAAACCGCTTCCCTGTGGGGGGCATCATGAAACTGCCGGAGGAGG
CGCTGGTCAAGCCGGAGAGCCCAGAGAGGAGCTCATGGATCCAGAGCCCCAGGTTCTCCCCTTCCCCAACAAGAAGGATGAGTCCCCCCGCCTGCACTTT
GAGAAAGCACAAAACCAACAGAAAGCCCAGGACCCCCTTCACTACATCCCAGCTGCTGGCCCTGGAGAGGAAATTCAGGCAGAAGCAGTATCTGTCCATA
GCCGAGAGGGCAGAGTTCTCCAGCTCCCTCAACCTCACAGAGACCCAAGTGAAGATCTGGTTCCAGAACAGGAGAGCCAAAGCCAAAAGACTCCAAGAAG
CAGAGTTGGAAAAGCTCAAAATGGCTGCCAAACCCATGCTCCCCCCTGCATTTGGTATCTCCTTTCCTCTTGGGACTCCAGTACCCACAGCCTCCTTGTA
TGGGACCTCCAACCCTTTCCAGAGGCCGGCTCTGCCAGTGTCTCCTATGGGACTTTACACAGCCCATGTTGGATACAGCATGTATCATCTCTCCTAAGAC
TTGGTCGCACTCCATTGGGACTATGGGCAAGAAGACTTGAGTGAATTTTCTGTGCACCCCTATATTTTTTCACTATTTATGAGTTCCTAGGGAATTGAAT
TGTAGAAATACTATGTCACTTCAATATGCCTATTGTTGTCATCTTGTTAGCTGTGTCTAATTAGTAGTCCATGAGTTTCAGGTGTCAACCAGCTTCCCAA
GCCCTAATTGGGCAGCCTTAGTGCTATCCCAGAACCGAGGGAATATCTGTAACATTGAAAGCATCCACTGCTTCAGGAGTTCTCCCAGATTGCATGGAAA
GGCTTCCCAGCAAAGGTGGTGAGCAGTGTAAATATATTATAATATGGTACAAGCAGGATTGGGAGCTTAATCGATTTGCTGCAGAAGGGATCAGTAGTCC
CCTGACCCAAACTGGGGTAAGGATAAATAGCTTAATTTGGGGTGGGACCTGCTGCTGTGTAACTTTAGGTTTGGGGAGCTTGGCACCTCCACAGAATGAC
AAGATTGATAAAGGGAGTAAAATATCTCTTACATATAAGAGATACATGTAATATAGTATTGAAACTTTCACTTAACAGCACTGTCTGTTTGCGTTTCGTT
ATTGCAATAATCCCTTTGGAAGGGATTGTATGTAATATGTAATATATTGTATATTTGAAATTTATTATCATTTATATTATAGTTATATTTGTTAAATAAA
TTAATTTTAATGCATTTCGTTCGGATTCAAACGTTTGTGTTTTTTATCACCTCGCACCAGCACACATATAGATATTATATGCGATTTGTTT         
>Xetrov90000512|Xetrov90000512|tada2b                                                               
GCGCTTCGGGACAGGGGAAACGATGGGCGGGGCGTAGTTTGCAGAGTCCCCCAACAACAACTCAATATGGCGGACCTGAGCAAGAAGTACTGCGTCTACT
GCTTAGCTGATGTGACCAGCCTGCGTCTGCGTTGTACCGAGTGTCAGGACATCGAGCTATGCACAGACTGCTTCTCAGCGGGGGCAGAGATCGGCAATCA
CCGCCGGTGGCACGGATACCAGCTGGTAGACGGCGGCCGATTCACACTATGGGGGCCCGAAGCAGAGGGAGGCTGGACCAGCAGGGAAGAGCAGCTGCTG
CTCGATGCAATCGAACAATTTGGATTCGGAAACTGGGAGGATATGGCTGCACACGTGGGAGCTTCCAGAACACCAACAGAAGTAATGGAACACTACGTCA
CCATGTATATTCATGGCAACCTTGGGAAAGCGTGCATTCCAGACAGTATCCCCAACAGAGTAACTGACCACACATGCCCCACGGGAGGTCCGCTGTCCCC
GAGCCTAACTACCCCGCTGCCTCCTTTAGACTTGACAGTTGCAGATCAGCAGCAGCTGGGATACATGCCACTCCGAGATGACTATGAAATCGAATACGAC
CAGGACGCAGAGACTCTAATTAGTGGGTTGTCTGTGAATTACGACGACGATGACGTTGAAGTAGAACTAAAAGAAGCCTATGTGGATATGTATGTGAGGA
AACTTAAAGAAAGGCAGCGGAGGAAAAACATAGCTAGGGATTACAATCTTGTACCTGCCTTTTTGGGTAAAGATAAAAAGGACAAAGACAAACCAGCCAA
ACGGAAAATTTCCAAAGAGGAGAAGGAGCTCCGGTTAAAACTGAGGCCGCTGTATCAGTTTATGTCAAACAAGGAAATCGAGGACTTTTTCGAGAACATG
CACAAAGAGCGAATGCTTAGGGCTAAAATCCGGGAACTGCAGAGGTATCGCCGAAATGGCATTACCAAGATGGAGGAATCTGCAGAATATGAGGCTGCCA
GACATAAACGGGAGAAAAGGAAAGAAAATAAGAACACTGCGAGCTCCAAGAGAGGGAGAGAAGACGGTAAGGAGAGTGAATTTGCTGCCATTGAAAACCT
TGCTGGCTTTGAACTGCTGTCTGACAGAGAAAAGGTGCTGTGCAGCTCCCTCAACTTGAGCCCCACTCGCTACCTGACTGTAAAAACCATCATCATTAAG
GACCACCTACAGAAACGGCAAGGGATCCCATCCAAAAGCCGCCTCCCCAGCTATCTGGATAAAGTATTAAAGAAAAGGATTTTAAATTTCCTAACAGAGA
GTGGCTGGATATCTAGAGATGCATCCTGACAGGTTCTTCTTTGAATGACTTTCTAGGCACAAAGAGTCCCATTATGCCAACAAAATACTCAGTACTTGGT
AGGCTTCTGTTGTGCAAGGTCCCTGCATCCTGAGGAAGCTGTAAATCCATAGGGTCCCACCTGTCATGGAGCATATACAGGTCCCACACTGGGCAATCCC
AGTTGTACGTATTAAAGGAGTGGCCCCATAATGCATTGCCTTACTTGCAACCTGTGTCATATTTTCCACTTCTCAGCCATTGTTACTCTGTAGGTTCCTT
TGCCAGAGAAATTCAATAGAAAGGTGTATTTAGGTTCAAGCTGGCCGCTCATATATCTTTTTCTGGTTTTGTGTTGGCATTGGATAACATTTCCTGGGAT
TCAAGATAAAGATGGACTATTAAATCTTTCAGCCAGTGCATTTGTACAAAACCCGGAAAGCTCATTATAAGTTATATATCATGGCTGGAAGCGGAAACGC
CATGGAATTCGCGACGGAGCGGTTTTCTCACGGAGCGTCTTCGTGGAATGACTTTCATGTTGGACGTATAGAAAGCCACGGAGCCTTTTACATTTTCTAA
TTTATTATTTTGCCAGAAATAGTAATACTATAAATCTGTTGGCATTATTTCCATTTTTTATGATGTAATAAACAAGTTTCTGTGAAACTGAAAATCTGTG
C                                                                                                   
>Xetrov90000570|Xetrov90000570|klf3                                                                 
ATGGAGCCACTGAAGACAAATAAATACAGTGTAATTTATCCTACATCAAACTTGCTTCACAGTAAATTTCCATACCATATGCCAGAAGGACTACCAGGGC
TCCAAATGGAACCAGTAGATCTCACTACAAACAAAAGGAACTCACCTCCCTCTACTGGAAGCTCCCCATCTCCAATAAAATACCAATCTCCAAAGAGAAG
AAGTCCACCAGTATTATACATGCCCTCATCCAGTCCACCTATAAAAAAGTTATCACCTTCACCACCTGCATTACCTCCCTTTACCATGCCATTGGCAATC
AACCCCATGATATCTGCATTTCCTCGGCACGGATATAGGAACCCTGGACTTTTACCACTTTTGCAACCAGTTGTGGTTCAGCCTGTCCCTTTTATGTATT
CCCCACATCTTCAGCAGCCAATAATGGTGTCCACTCTTCTACCAGAGGAGTTGGAGAATCCACACAATAAACACGTGGCAGTAACAGAACCCTATGAAAA
ACCACCACCTCTAATGAAAACCATAAAAATTGAGCCTGGGCTGGAACAACAAAACCCAGAATTCTACCCAGAACAGTTATCACCTGGAATCAGCACACCA
CCCAAGGGGATGAATTACGAAAATCACCCTTCGGTTATAGTGCACCCAGGAAAGAGACCTTTGCCAGTGGAATCCCCCGAAACTCAAAGGAAAAGGCGGA
TACACCGATGTGATTATGAAGGTTGCAACAAAGTTTACACCAAAAGTTCCCATTTAAAGGCACACAGAAGGACACATACAGGGGAAAAGCCTTATCAGTG
TACTTGGGAAGGATGCACATGGAAGTTTGCCCGCTCTGATGAACTGACTCGACATTTCCGTAAACACACTGGAATCAAACCATTTCAGTGCCCAGACTGT
GACCGCAGCTTTTCCCGCTCGGACCATCTTGCTCTTCACAGAAAGAGACACATGCTTGTCTAAATGCCCTTCTTGCCTTTTATACACAAAAATATTATTT
TTGGATTCAGCTGGTTCTGAATCTACATAATTTTTTTTCCATATGGTCAGTAAATGAGGTCCCCCATGCTTCATTGTACTAACCACGGGTCAGACCTAAG
AATGTGAACATTTTCCTACAGAGTCAATGCAGTACCTTCCTGCACACAGTACACCTCAGGAAATACCCCAATGGACAATGTACTGCTTTCTATGTACTTA
CAAGCCATATTATCTATATTGAATAAGTTATAAATGTATTTAATTATCAACACAATTTGCCTATTTGCTTCATCTTGCCACAACATTCCTCACATAAGTT
TATTTTTTTTGTCCACAACTAAAGATATACATTTCCCAAAGTAGCCACGTAACGGTGTAAGAATTGTTTCCATGTTACTAATTTATGCTGTAGAATAGTG
AATTTAAACATGCACAGCACTTTTCAGAGACACAATCAACAGCCTGTGTTTAGGTTTGTAAAACATCAATCAGTTGGTACGTCAACGGTGACGCTTCTTT
TTTGCCCAATTTGCAGCTCACGTTAACAAAATATTCATAAAAATGTAATGTAATTTGTTTTGGAGTAATTATTGTATATTTGCAGATATACAATGTCAGG
TGTCTCAAGTGACTTACTGAAATAATAGGTTTTTTTTA                                                              
>Xetrov90000616|Xetrov90000616|phox2b                                                               
CCGCTTTGCTATTGTCCAAGTGGAAAGAGCCAAGTTTATTATGAGGACTCTATGCTCTGGAGACCCCAGGCGAGGCAGCTCATAGGAGGCTTTTTCATAA
AACTGGGCTCTGCAGCAAGTAAGAAGGCCAGTACTGAATCAGGCACACAGCAGAGCACATCTCCTCCCAGAGCCTTCAGCCTCAGCTCCTCCAGTGTTTC
CTCTGCAGCCACCTCCAGGGTGACACTTCCAGAGCCACTTCAATGTATAAAATGGAATATTCTTACCTCAATTCCTCCGCCTATGAGTCTTGCATGGCTG
GCATGGACACTTCTAGCCTGGCCTCAGCCTACGCTGATTTCAGCTCATGCAGCCAAGCCAGTGGCTTCCAGTATAATCCTATCAGGACCACTTTTGGGGC
CACTTCAGGTTGCCCATCCCTTACCCCTGGATCCTGCAGCCTCGGCACTCTCAGAGACCACCAGAGCAGCCCCTATGCAGCAGTTCCTTACAAGCTATTT
ACTGATCACGGCGGGCTGAATGAGAAAAGGAAACAGAGAAGGATACGCACCACCTTCACCAGCGCACAGCTCAAGGAACTGGAGAGGGTATTTGCAGAGA
CCCATTACCCTGATATCTACACCCGCGAGGAGCTGGCACTCAAGATAGACCTGACAGAGGCCAGAGTGCAGGTCTGGTTCCAGAACCGCAGGGCCAAGTT
CAGGAAGCAGGAAAGAGCAGCAGCAGCGGCGGCAGCAGCTGCCAAGAATGGCTCCTCAGGCAAGAAATCCGACTCCTCACGGGACGAAGAGAGCAAGGAC
TCCAAGAGCGCTGACCCTGACAGCACTGGTGGGCCTGGGAACAACCCGAACCCCACTCCCAGCTGTGGTGGAGGGCCAAGTCCTAGCGGGGCACAAGGAA
ATGGGGTCCCACAGGAGCCAGGCAAGGTTGGGGTGCCAGGGCCTGGAAGCCTAACATCAGCATCGGTTGTAGGAGTTTCAGGTGGACCACAAGGCTGGGC
AACTGGGCCAGGTGGCACCATCACCTCCATCCCTGACTCCTTAGGAGGCCCCTTCGCCAGTGTCTTATCTTCTCTGCAGAGACCCAACAGCACCAAAGCC
ACTCTAGTCAAGAGCATGTTCTGAACTCTACCCCAGCCTTATCCTTCTGAGTAACAGTACTAGTCCTCTTAGCTACATGGCCCTTGCTCTTGTGCTTAGT
GAGAAACAGAACACTGAGAGTAACATTGACACGGGCCAGGCCTGCCCGCAACCTTCCTGGTGAGATGGACCCTCGACATCGGTTCCCTTCTTCAAAGCAG
TGAAACTGACGGCCGCATACAGGAAGCTGGTGGCTTCTTAGAGCCACAATTGTGGACTCCATAACTCACAAAATCATGGTTCCCGAGATGAAGATCTCAT
CTAAGAAGAAGCCCAAGGTTTTTATTAAGAACAAATGGTCATTCTACAGCAAGTGGTTCAGTAAAGATGGGGGGAGCACGGGAAGCCAGCGGGTACACTG
TATCTAGAAAGAGCCATTCTCTAAGGTTTCTAGCTGCTTGGCTTGGGGAGCGATGCAATCGCATGTCAATGTCTTGTTCCTCCAGCTGTTGTAGAACTAC
AACTTCCAGCTTGCATTACTAGAGGGAATGCTGGGAAGTGTAAAAACACAAAAGATTTAGGGACAGGATTCTGACAAACAGATGCATTACACAACTAAAA
AAAAATCCCATCTTTATACTGTAAATTGAAAATTGCCCACAAATATGTATTTTCTCCAATAAATATTTAGGGAATTTTACAAAATCTTCATCTAAAAATT
GCACTGCATTACGGGTGGGGTCTGTCTTTTTTCCTACTGAATCTGTACATCGACGATGGTTGTATTTATTTATTACATTGATTCAAGCAAATTAAACCAT
TTTTTTTAAAAAGGCACAACAAAAATTGTAGATATTAGTTGGATGTTAAGAGGTATGCTTTCTATTTTCTGTGTCCTTTTCAGCCCTGTAACGTGGCAGT
TGTATAGTGTTAATATAAGTACAAATTGTCTCCAGTTGTTGGAAGTAAGTCATGCCGAACCCTCTAGTCTGCTTTGTGTCTAATGAGAAAAAATATAAGG
ATTTTATGGGTTCAATTCGTTTGTCTGTTTGTTTGTTCGTTTGTTTGTTTCCTTGTTTCGTTCAATGAAGCTGGATTTCACAACAAAACATACCTTTCTA
TTTTTGTTACACTCTGCATGTTGTCTATTTCTTCCCGTTAGAAATGGTGGGGGGCAGAATATCCATAAATTATGTTCTGGACTAAAGTTATTTATATGTT
GTTATAATGAATGCTTCTATTTAATGAATCCCATTTTTTTTTACATGTGCATTTCGCTTTGATTTTTGGGTTTTTTTCTTCTCCAAAATTGTGCCATTAA
AACTGATTGTTGATAATAAAAATGAAAAATGTAAAGA                                                               
>Xetrov90000616|Xetrov90000617|phox2b                                                               
ATGTATAAAATGGAATATTCTTACCTCAATTCCTCCGCCTATGAGTCTTGCATGGCTGGCATGGACACTTCTAGCCTGGCCTCAGCCTACGCTGATTTCA
GCTCATGCAGCCAAGCCAGTGGCTTCCAGTATAATCCTATCAGGACCACTTTTGGGGCCACTTCAGGTTGCCCGTCCCTTACCCCTGGATCCTGCAGCCT
CGGCACTCTCAGAGACCACCAGGGCAGCCCGTATGCAGCAGTTCCTTACAAGCTATTTACTGATCACGGCGGGCTGAATGAGAAAAGGAAACAGAGAAGG
ATACGCACCACCTTCACCAGCGCACAGCTCAAGGAACTGGAGAGGGTATTTGCAGAGACCCATTACCCTGATATCTACACCCGCGAGGAGCTGGCACTCA
AGATAGACCTGACAGAGGCCAGAGTGCAGGTCTGGTTCCAGAACCGCAGGGCCAAGTTCAGGAAGCAGGAAAGAGCAGCAGCAGCGGCGGCAGCAGCTGC
CAAGAATGGCTCCTCAGGCAAGAAATCCGACTCCTCACGGGACGAAGAGAGCAAGGACTCCAAGAGCGCTGACCCTGACAGCACTGGTGGGCCTGGGAAC
AACCCGAACCCCACTCCCAGCTGTGGTGGAGGGCCAAGTCCTAGCGGGGCACAAGGAAATGGGGTCCCACAGGAGCCAGGCAAGGTTGGGGTGCCAGGGC
CTGGAAGCCTAACATCAGCATCGGTTGTAGGAGTTTCAGGTGGACCACAAGGCTGGGCAACTGGGCCAGGTGGCACCATCACCTCCATCCCTGACTCCTT
AGGAGGCCCCTTCGCCAGTGTCTTATCTTCTCTGCAGAGACCCAACAGCACCAAAGCCACTCTAGTCAAGAGCATGTTCTGA                  
>Xetrov90000643|Xetrov90000643|nfxl1                                                                
TTGAATTGCTCGTACAGCAGCGGCTGTCAGAGCGATGCATTGTGGGGGATGTAGTTTTGTGCCCCTTTGCGCCAAGGTTTTTTTTTTTTCTTGAGAGGCC
CTTCCTGGCCGTAAGTGTACGGCTGGCCGGTGCCAGTCAGTGCTGAAAGCAGATGGACTGAGCCGTGTAAGAATCACATGCTGAGTTGTTCAGTTGTAGA
AGAATGGATGCTCCCTGGCGTCAGGCTGGCAGAGGAAGAGCCAGAGGCCGTGCTACATCTGTCAATGGTGGATCATTCCAGGCACCAGGCCCCATATCAG
CATCAAACAGAAATACATCTTACCCTAGAGCAGTCCACACTGATGGAAATGGTGCTCAAAGGCCTGGCACTGGACGGGGAAATGCTTATGCTTCAGCCAG
CAAACCAGTCACCAGCGAAAATTTAAAACGTGAAACTAATGAGGAAAATTCTAAAAAGAAGTTTGAAGAAATCCAGAAAGCTAATCAAGCAGCGGTTAAA
AAGCTTGCAGCGGATCATTATAGTTCATCAGATGATGAGGATGGCGATGAAGATGCAGAAGGAAAGCAGAAAAAGATACTGGCTTTAACCTTTACATCTT
ATACCAGTCAAACAGATGGAGACCTTAGCGAGTTAGCCCGTACCCAACAATATTTAAACGAGGCTTTTCAGTCTGGAGCAGTGACCTGCTTGATCTGCAT
TGCTTCTGTCAAGAGAAACCAAGCAGTTTGGAGCTGCTCTGGTTGCTATTGTATATTTCACATGCCGTGTATACAGAAATGGGCAAAGGACAGTGTGTTC
CTTGTATCTTCTCCTCTGACAGATGATGATTTTGATAAAAAAGATTATCCATGGCCTTGCCCTAAGTGCCGCTATGAATATAAACGTTCTGAGACCCCCA
GTAGGTATTACTGTTATTGTGGGAAAGTGGAAGACCCTCCCTTGGACCCATGGCTGGTACCTCATTCATGTGGGCAAGTTTGTGAAAGAGAATTTAAACC
TTCATGTGGCCATAAATGCCTGTTGTTATGCCATCCAGGCCCATGCCCACCATGCCCAAAGATGGTCACTGTAACTTGTTTCTGCCAGAAGGCTAAGCCA
GTCCCTCGAAGATGCAGTGCCAAAGAGTGGTCTTGTCAGCAGCCTTGCAGAAGGACACTAATGTGTAAACAGCACAAGTGTGAAAACCCTTGTCATAAAG
GAGAGTGCCTGCCTTGCCCACAAGTAAGCAAGCAAAAATGTTTGTGTGGAAGAAATGTAGCAGAAAGACCATGTGCAAGTCCAACCTGGCAGTGTGAGAA
GGTCTGCGGCAAAACACTGCCATGTGGTAACCACACCTGTGAGAAGATCTGCCATGCTGGCGCATGTGGACAGTGTCCTCGTTCAGGAAATCGCCTGTGT
CCTTGTGGAAAATCAAAGTATACCTTACCTTGTACTGAAGATGTCCCTACATGTGGAGACAGCTGTGACAAACTTCTAGAGTGTGCACTTCATAAATGTT
CACAGAGATGCCACCGAGGTCCCTGTGAGACTTGCAGACAGGAGGTTGAAAAACAGTGTCGATGTGGAAAGCATGCAAAAAGAATGCCTTGTCACAAGCC
ATATCTGTGTGAAACTAAGTGCTCTAAAGTTCGGGATTGCCAGAGACACCAATGCAAGAGAAAGTGCTGTCCTGGGAACTGTCCTGGATGTGACCAACAA
TGTGGACGTTCCCTAGGTTGCCGGAATCACAAGTGCCCCTCTATTTGCCACAGAGGCAGCTGCTACCCATGCCCAGAGACAGTTGATGTGAAGTGTAATT
GTGGTAAAGCTGTGCTGAAGGTGCCTTGTGGAAGAGAACGTACAACCAAGCCACCGAGGTGCAAGGAGGTTTGCAGTTGTCCACCTACTTGCCACCATGA
GGTCAGAGAGCGGCACAGATGTCACTTTGGCCCCTGTCCTCCTTGTCGGCAGACTTGCCAGAATATTCTGAAGAAGTGTGGCCATTTGTGTCCTATCCCT
TGCCATGATGAAGCACTTGTCAAGCAGAAAGGCCTGCCTCAGCCAGCAGGTCCTTGGGAACAACCTAGCGAGCCAGCCTTTATTCAAACAGCCCTACCCT
GTCCTCCTTGCCAAGTACCTATTCCAACAGAATGTCTTGGAAAACATGAGATAAGCCCCTTGCCGTGCCATGCAGCAGGTCCTTTCTCCTGTAAGAGACC
ATGTGGCCGGCTGCTTGCATGTGGCAACCACACTTGCTCAAGAGAATGCCATAAAGTCACAGATGTTAATGGCAACAAGGAAAAGGCTGGCCTAGAATGT
GTTGTGTGTGAGGAAGAATGCACCAAGCCTCGGCCACCTGGGTGTCCTCATCAGTGCAACTTACCGTGTCATCCAGATGACTGTCCGTCCTGTGTACAAA
TGGTCAGAACCAAGTGTCACTGCAAGATCAGCAATCTTTTCATCGAATGCACGAAATTATCTATGGCTGATGCTAAAGAAAAGAACAATTTGACTTCATG
CAAAAATCAATGTCCTAAAGAGTTGCCCTGTGGGCACCGATGCAAAGAGATTTGCCACCAAGGGAATTGTTCTCCTTATTGCATTCAGAAAGTAAAACTC
CGCTGTCCTTGCAGAAGAATTAAAAAGGAGATGCCTTGTAACTCTGTGCGTGAAGGTCACATTTCGCTAGAATGTGATTCTGTTTGCCTGGATATGAGGA
AAAAAGCTGCAGAGATAAAAGCTGAAGAAGAAAAGGCAGCTACTGAGCAAGAAAGACTCAGACAGCAGGCTGAACTGGAAGCCTTTGAAAACAGGCTGAA
AGGAAAACGGAGAAAGAACAAGCGTAAAGATGACGTGGAGGTCCAGCCGACGGCATGGCAGAAATACAAGAAATACATATTCATGCCTGTCTGCGGAATC
GCTCTTGCTGTATTGACGCTATATTTCACTCAAGTTGATGTGTAACTGTCTATTAAACAGAAAGTTTGCCTCTAACTTTAAGTATGTTGTAGATGGACCT
ATTCTAAACAAACTGCAGTTGGTATTTATTTTTGACAGTTTTTGAATTATTAGTCTTCTTATTTTGCCTCTCTGTAGGTTGCAAAAAATATCTCTCTGTG
GTTCTTGGGGCCCTCCTTATACTGATTTGAAAAAAAGATATCTGTGACACTACAGTTTTATTGTTCTCATTTTGTATGGTATTTTATACAGACCCTGGAC
TAGTCATCTTTCCTTTTAACTTCCAAACTGAAGACTGGTTGCTAAGGTAACTAAGCCCTAGCAGCTAGAAAGCAGTTTAAAGTCCAAGACTGGTAAATTA
AGAAAAAAGAGGCAGAGGTGCAAAAAAAAATAAAAACAAAGATTTTAAATTGTCTTAAAATATTACTATCTACACTATGGGATCCACCCCCTTTTAGGTT
TTTTATTGGGTTCCATAAATTGCTGTATATGCTTCTAGAATATTTCCTTTTCTGTATAGGCAACCACAAGCCCCAAAAGGAAAAAAAAGTTTGGCTAGCA
TAATCAGTTTGTCCAGTTTGTCCGAAGGGGCTAATGCTTCAGAGGTTTCATTTGACTGCCATATTAAACTGTGCCCTGTTGTGGGTCTTCAGCCACTGGC
ATTTACTAATACAAGCTCAGACAGTGGCGGAGCCGATAAAAATGTTACATTTATAAAATTAAAAGAGGAAAATTTGGATATATATGTCATTTTTTAATGT
ACTCTATTCATTATTTTAGTAGCATTTATATATAATTAAAATCATTTTAGAAAAGAGGTTTAAAAATCAATTAAAAAAAGAAACCTTTCTTAGTGTTGAT
CCACTTTGCTACCCAACTAATTAGCATGTGAATTTGTCATTATGGTGTCATTCTGTTTTCATAGGCATGTGGTTTGTGAGATCCACAGAGCTCATTTTGC
AAATGCCTGTACCAAAATAAATCTGTCTTTAGGTAAAATATAGTCAAAATGTACCTTTAATAGTGTTTTCACTTATTTCATGTCCACTAACATTTCTTAA
ATCTGTTTCATTGATGCGGGTGGTTGCTAAGGACCACTTGTTTCATTTGCAGATGACGGGTTCCATATTTCAGCCTTTGGCATTCAGCACTTTTAGCAGA
GGATTACATTTTACA                                                                                     
>Xetrov90000667|Xetrov90000667|gsx2                                                                 
GAGCTCCACAAGAACCTTACACTGTCACTGAGAGAGGAGAAGGAGCTGTCTGACTGCTGAGCTGCGGCAATGTCTAGGTCTTTTTATGTTGACTCTCTAA
TTATCAAAGATTCCTCCTCAAGACCAATTCCAGCCTTGCCTGATCTCTCCCACCACCATCATCATCATCATGGGCAGGATTTCCTTCTGCCTATCAGCAT
GCCATCTCCAACAGTCATGTCGGTGCATGCCCCTGTGTGCCCTTCTAGGAAAAGTGGCAGCTTTTGTGTGTGTCCCATCTGTGTGGCATCTCACCTGCAC
TCCAGCCGGAATAGCATCCCTCTGCTCAAGGGCCACTTCCCTAATGGGGAGGCGCAGTACTGCCAGAGGGTGAGCCAACAGCCCAGCCCAGCCATGGTCC
ACCCAGCGCATTCACCTGTCTGCAGCCCAACCTACAACGTTACGGACCCCAGGAGATTCCATTGCATGACAATGGGTGGAGCAGAGAACAGCCAAGCGCA
GAATGGCAAGCGAATGAGGACTGCATTTAGCAGCACCCAGCTTCTGGAGCTGGAGAGAGAATTCTCCTCCAACATGTACCTGTCCAGGCTGAGGAGGATC
GAGATTGCCACCTACCTGAGCCTGTCAGAGAAGCAGGTGAAGATCTGGTTTCAGAACAGGAGGGTAAAGCACAAGAAAGAGAATAAGGGCTCCCAAAGGA
ACACCCATGGGGGCTGCAAGTGCACAGGGCCACAACTCCATTACCCCCGATCAGAAGACGAAGATTCCTTGTCTACAGGTTCAACAAGTGAGGATAAGGA
GGTGTCACCTTTATAAATTGCTCTACCTGCATACATGTCTCTGTGACTCTATGGCACTTATGATCTACACCAGGAAAACTATATTGACTCATCCAAATGC
CCCTTTATTCCACAATCAGCTCAGTTAAAGCCTTTGGACAAATCTCAGTTTCTGTTGATTTTGGGGATTGAATATATGTGTCCCTAGGATGGGAAAATGT
CATGGGTTCGTTTTATAAAGAATGTGTTTTTGTTACAGTCAGAAAATTAGTCGGATGTAGGTTTTTATGCAAAGGTCTGTAAATAGTCTCATGCCCTAAC
GTTTTGCAAATCCACCTGCGAGTGAATAGTTTTATACAAATTTATATTTATATTTATTTAAATAAACGAAGATATGGGTAATA                 
>Xetrov90000675|Xetrov90000675|clock                                                                
GGGACGTTTAAGCAGCGATCCGGGACAGCCGGCTGTGTAGGGAAAAGCGGGACTGTCCCCGCGTAAAGCGGAGCTGCTGGGCGAGTTGAAATTAGAAATG
CTGCTGCTTCACAGAACTAGAGCTGAAGCTTCTGTCTAATAGACCACTCGTCCTGCGACCAGTTCATTTTCCTGAGCTAGAGTGCTATAAGATAAGTCTA
CAAATGTCTCCTACGAGGCTAAAGTGTGACCTTTTCTTCTCCTTTCCATAAGCATACATAAGATGAGCTCCACTGCAGACAGAGATGACGGTAGTATTTT
TGATGGACTTGTGGAAGAAGATGACAAGGATAAAGCAAAGAGGGTGTCTCGGAACAAATCGGAGAAAAGGAGAAGAGATCAGTTCAATATTCTCATTAAG
GAGCTTGGCTCTATGTTGCCAGGCAATGCCCGAAGGATGGACAAATCCACTGTGCTGCAGAAAAGCATTGACTTCCTACGGAAGCATAAAGAAATTAGTG
CACAGTCGGATGCTAGTGAAATACGACAAGACTGGAAACCTACGTTCCTTAGTAATGAGGAATTTACTCAACTCATGCTGGAGGCACTGGATGGATTTTT
CCTGGCAGTTATGACAGATGGAAACATAATATATGTATCTGAAAGTGTGACTTCCTTACTTGAACACTTACCGTCTGATCTTGTTGATCAGAGTATATTT
AATTTTGTCCCCGAGGGGGAACATTCAGAAGTGTATAAAATTCTATCTACGCGGATGTTGGAAAGTGGTTCTTTGTCATCAGAGTATCTTAAAACAAAAA
ATGAACTTGAATTCTGTTGCCACATGTTAAGAGGCACAGCTGACCCCAAAGAGCCATCAACCTACGAATTTGTAAAGTTTATTGGAAATTTCAAGTCCTT
AAATAACGTGCCCAGCTCTACACATAATGGTTTTGATGGTGCATTACAGAGGTCACTGCGGCCGCCCTATGAAGAGAGAGTGTGCTTTGTAGCTACTGTA
AGGCTAGCTACGCCACAGTTCATTAAGGAAATGTGTACTGTAGAGGAATCCACTGAAGAGTTCACATCAAGGCACAGTCTGGAATGGAAGTTTCTTTTCT
TGGACCACAGGGCCCCTCCAATAATTGGATATTTGCCTTTTGAAGTGCTGGGGACTTCCGGCTATGATTACTATCATGTGGATGACCTGGAAAACCTTGC
AAAATGCCATGAACACTTAATGCAGTATGGGAAAGGCAAGTCATGCTATTATAGGTTCCTGACAAAAGGGCAACAGTGGATATGGCTGCAGACACGCTAT
TATATCACCTACCATCAGTGGAATTCCAGGCCAGAGTTTATAGTTTGTACGCATACTGTAGTAAGCTATGCTGAGGTTGGGGCAGAAAGAAGACGTGAGC
GGGGCATTGAAGATTCCCCTCCTGCCATAACTGCAGATAAAAATCAGGACTCTGTCTCAGACAATCACATGAACACAGTTAGCCTGAAGGAAGCTTTGGA
AAGATTTGATGACAGCCGAACACCCTCACCATCATCCAAAAGCTCAATTAAATCATCATCTCACACTGCTGTGTCGGACCCATCATCAACACCAACAAAG
ATCACAACAGAAACAAGCACACCTCCCAGACAAGCTATAACTGGCCTTGACAAGAGGAGGTCGTCAGTCAGCAGCCAGTCTATGAGTTCTCAGTCAGTCA
GCCAGGCGCTGTCACAGTCAGTGATGAAACAAACAGCATCTATGCAGCTCCAGCAAGGAATGGCACAGCCCATGTTTCAGTTCACGGCTCAGTTTGGAGC
TATGAAGCATCTGAAGGACCAGCTGGAGCAGAGAACTCGGATCATTGAAGAAAATATCCAACGGCAACAGGAGGAGCTGCGTAAGATTCAAGAGCAGCTG
CATATGGTCCATGGGCAGGGAATCCAGATGTTCTTACAACAACCAGGACCAGGGCTAAATTTTGGGCCAGTGCAAGTCTCTTCTGCAAACAGTGCAAGCA
TTCAGCAGTTACCACAGCTCACCATGCAAGGCCAGGTGGTCCAAACTAATCAACTTCAAGCTGGCATGAACACTGGGCATGTGGGAGCTCAGCACATAAT
GCAGCAGCAACAGTTACAGACTACAAGCCAGCAAGGCCAGCAGAATATTCATGGAGGGCACAGCCAGCAGACTTCTCTGTCTAGCCAGACGTCTGGAACA
CTCACTAGTCCTTTGTACAACACTATGGTGATCTCCCAGCCACCTTCTGGTAGTATGGTACAGATGCCTTCCAACATACAGCAGAGCAACCAGGGAGCCT
CTGTCACTACATTTCCTCAGGACAGGCAGATTAGGTTTTCTCAAGCTCAACAAATTGTTACTAAGCTGGTGACCACTCCTGTGGCTTGTGGGACAGTTAT
GGTCCCAAGCACAATGTTTATGGGCCCAGTGGTTACTGCCTACCCTACATTTGCTACACAGCAACAGCAGCAGCAGCAGCAACCCCAGACCTTATCAATA
ACCCAGCACCAACCAAATCAGCAAGACCAGCAGTCAATGCCTACAGTACAGCAGCCTGCTCAAGCGCAATTAGCCCAGCAGCCACAGCAGTTTTTGCAGA
CCTCTAGGTTGGTCCATGGAAACCAGTCCACACAGCTCATCCTTTCCCCTTTCCCTGTGCAACAGAACACTTTTGCCCCATCACACCAGCAGCAGTTATC
CCATCATAGGACTGACAGTATGAGTGATCCTTCCAAGGTGCAGCAACAGTAGTACCACTATGAGTCACGTTACACTGCTGCCTGGAAAGGAGACAATAGG
ATCTGGTGGCAGTTTGGCATTTATAATCACTACGGATACAGCGCAATGAATGTTTGGTACGAGGCAGCGGAGCTCATTGAGATCATGCACGGATTGAAAC
TTGGCATGTACAATGCTCTGCTGCTCTATGGACTTGTTTGATGCAGAAGATAATTGGACGTGCAATGTTCTACACCAGTCTGGTACTGGAGATGCCTTCA
CAAACCACTAGGACAGCCTGGGAAATGCTCAAATGTTTGATGAACACAGGTTATATCTTTGCCCCTTTGCTGAGGATCATAATGCTGCCCCTACTTGCCA
CAGGATTTCAGATTTTAATTATAGGATATCAAGTAGTTTTAGGCATTAATATAAATAATTTCATAACAGAACTATTTTAGTACATTTACACAGAATAACA
AAAAATGACTATTTAACAGTTAAAGTTACATCCTACAGTACTTAATACAATATATTTTAATGTGAAGCAGTGCAGTTTTCAGGACAGCCCCTAAATAAGA
TTCTTGAGGTGTCCTAGTTTGTGTTATCAGAACCAAGAGAGCCAGTGGGCTCAGCACAGCAAATGTATGCATGCCTGCTGGGCCTGTGCCACTGATAGGA
TACATTAGCTGGGCCTGTGCCACTGATAGATACAATAGCTTCTATATCACTATTCCTAGCAGGCCTGAATACTGATCAGATTTTACATTAAGTGGAGTAT
GTATTAACATTGGAGGCAAACATCACTGGTGATATTGCCCATAAGTCGAAAGCAAAGGCAAAGATCTAATTGGTTGCTATGGGCAGCATCGCCAGTGATG
CTTGTCCCCAGTGTTAATAAATACACTCGTGAAGTTACTAATGAATACAGCAGACTCCCATTGTGAAACCTGATCTTCATCCTTACACACTGCGCTTAGC
AAATCAGCCCACGTTTGATATGAAAAGTCACTTCTGAAGTTTTTGCTTGCGGCCTGGGCTATGTTTAGCTGAGGCAGAGTGCAGCAGAACAGGTTTTTCC
AGTCCCCATGATTAAACAAAAGCAGGGCTGCACACCCTTTAGCACTTTGTTCATGTCCCAGTGCTCCCCCCCCATCAGCTTCAACCAGTGGAGGATTCCG
GGAGTTGTACTTCAACAACTGAAGGGCTGGAAATTGGCCGATGTGCTAATAAGTCTTACTGTTACCATCTCAGGCTACTATATCTGCCCCCTACCTACAG
CCACACAGTGCCCCTTATTTGCAACCCCTACAGACAGCCCTGCCTGTGCCCTGTCAGATTATTAGGCCACTTGCTGGTAAGTTTTCATTGGCCAGTTATA
CTGACTGACTTGGGAACTGACCCAGCCAGATACAAATGCTTCGGCTGGATTCCAGGTTCACATTCCATGTTAGATTTTAGGTGATAGGCAAGAGATGACT
TGTGCTATTACTGCCCGGAGCTAATAGGTCTCTAACTCAGGCCCAATCATCCCTTCCATTGCCCTGCCGTGTCCTTCCTCTAAGCATTGGGTTCTACCAT
TTAATAACTGTGTTTTCCCATCGCTGTGTCAATGTATTTCTGCCTACTGACCGTGCCTGTCGGCCATTTTGTTTTCAGAGCGTTGCAGGCATCTCCGGAA
CCAGATGAAGTAAATATCAGGTAAACCTATTCTTTTTCTGTGGGACTTGTGTGTGTTTGGTTTCAGAAATGAGACAGAATTTCACTATTTTTTTTAATGA
TATAACACTATTTTGAGGATGTTGGAAATCAGAGTCTATATTGTACAGCCGGTGTAAAATATTCTGTAAATACTGACATATATATATGGATAATATAAGG
AAGCAGAATTTTATATGATGCATGGCTGTAGGAGTTAATGTTTCTATAAAGCCCCCCGGTTTCTGAAACACATCTCCCCCCGCCCCCACACACTTTTTAA
AAAAAAAATACTTTGTTTACAGTTTTGTTGCTGTTTCTGCGTGTTCTCTTATTGGTCGATCGTATCATGTTGTGGGGAGCTATTGGTTCATTTCTGAATG
CCTTCAGCGTGTCAGAGGTGTTGCTGCCCAGCCATCCATGCTTATTAGAGCCCCATTTTATCCCCATGGTTTTATATGGAAGCATTTGCACTTTTCTGCA
GATGGTTTAACAGAAAAAACTCTTACCTCTCAAAGCTTTGTCTATTTATGTCAAAAATGTTAAGCTAAAAAAAAACCTTAAGAAACTACTTATTGGAAGT
TCCGTTCTAGGAGTGTTTTTTACAAAATGATATACAAATATATATACAGTGTATTTTTACCATATGTATGTGTTGTAAAGGAAAGTGATTTACTCTCACT
AAGTGTCTCCTTTGCAGTGCATCCTCACACATGCTTTACTGGTGTCTGGCGCTGCCGCTGGGGTGCCCCCTGTTATTGGGGTGCTCGGTGTGCCTACACC
TCAGTGCTAATGAAGTGCTTATTGGAGAGGAACTGTCATTGCTATCAAATGCACCCAAATTGTAGTGGATGTTAAATAAATCTCTTCCAC          
>Xetrov90000686|Xetrov90000683|paics.2 [/paics]                                                     
TTGCGCGTCACTAAGAACCTACTGATGGAGCTGGGCCTGCTCCTTGTTGTGTTGTGAACGGTTTTTGTACAGTGAGATATGGAAACAGAGGAGAACGGTT
CCCAGGATGTCTGTACTGATATAAATACAGCAATGGCAACTGTAAAAGAAGAGCCTTGTGATGTAGGAGCTGCTTCTTCGAGCACCACGTCTGAAGAGCA
ACATTATTCACATGGAGCAGACGTGGTGATAAAATCAGAGGATGATCCAGAGCTACTGGATAAAACTGAGAGTAGCTTCAGAATAGTTACGGTAAATGAG
GGTGGAAGTGAGAACTGGAGAGATCATGAAGTTATTTCTTTACTGCACGTGTGCCTGGATGAGAGGATCTGCCAGCAACTGGAGGGGCCATTTCAGAACA
AGGAACTGTTTCAGTTGATCTCTCAAAGGATGATGGAATTTGGCATTAACAAAGACTGGAAACAATGTCGGACAAAGTATAAAAACCTTAAGTGTGAATA
TTCTCTACTCAAGAACAACAGAAATCTACACCTGTCCCAAGAAAACTCGATGAAATTTTATGATGAAGTTGATAATTTAATGCAAAGGCTGTCAGGTGTA
TTAAATGCTGGAGGGAGTATAACCGGCAAAAGGAAGTCTTCTAGAATAAACTATCCAGAGCAGTCCCAAGAATGTTACAACAGACTGCAAGGAAATGCAG
AGTGTCAAGTTCCTGGTAAATTAAAGCGAGCAGAGATTGCAAGGACACACACCTCTGATACCAGTCCTAACTTAACTGCTATAAGGAAGCTAGGAGAAAG
TCCATCGAGAGCAAGGTTTAACAATCAACTGGGCAGTTATCAGGATGTCAGTGGGGAGCAGCTGCAGGCTGACCAGCCAGAATTTCACAGCTATTCTTCA
CAGTTTCTTCAGCTTCAAGCAAAGTTTAAGAAGAATAGCATTTTGGCAAGTCGTGCTAATAAACGCTGCCGTTCATCCTCTGGAAAATTTAGAAAAGTTT
CCAAAGATATAATTTGTTTGCCTGCTGAGTATCCAGAGGAAAACTGCACTTACAGAGTTCCACGAGGGACGGAAAGAGAACAGCTAGCCATGCAAGGCCT
GATAGGAAAGATACTTATACAGTCTTCATGGACCTTTGAGAACTTCAAGACGGAAGTAATCTCCTTATTTCAAAAGTGTTTTAAGTGCAAGGACCAAGAC
TTCACCTTTTCTTTTTTACAGTGTTTACCAGGAAATCGTAAGTTAATTAAGCCAAATGTGTCGGCAGGCTTTAAATGGAGTGGAATTGCAATTATTAGCC
TTGCAGCCCAAGGTTCCTTGTACATAAAAACAGAACACTCTCTTGCATCACCTTCAAAGAATATGTTTTTCCAAAACAAACCATACGTTACTGAAGCAGG
CAGTGACACTGATGTTGCAAGTATTAGCACACCACCAGTTAAAACCTATAGTCAGCAGAAACAAATAGAGGCGGCAAACTGGCTGCCCCAGGCTTCTCAG
ATTAGGAACACAGTTGCAGAAGATTCTGACAAATCAGGTAGCCAGGAGAACCAAAGAGAAGGGTTCCCTGATGCAGCACATGAGAGAGATTATAACCAGA
AAGTTGCTTCTCGAAACCCACAAGGCTTTCAGGATTTACACATTCCTCTTTATAAGACTCTAGTGCAGCACTGTCCTGATGAAAGGGAACATGTCATAGA
CCCGAAGCTTGGTAAGAAGCTAAGGGAAGATGAAGCTACTGAGGTTTATGATTTACCTGAACGGCCAGGCTGTGTTCTGATCCAGTCAAAGGATCATATG
AATGCACAGTATGCGGCCTGGGATGGTCATACAGAGGGAAATGCCTCAGTATCCAACAGGGCTACCAGCTGTGTATTCAGTCTGTTACAGGAAGCTGGCA
TAAAAACAGCATTTGTTAAGAAGTGCAGTGAAGCTGCTTTCATTGCTACTCAGTGTGAGATGATTCCAATAGAGTGGTTCTGTCGGAGAATTGCCAGTAA
GAGGAATGCAGAGACTGAAGAAGGCTACAGATTTCCCCAAGCAAAAGTAGAGATGTATAAGGTGAATGATACTAATAATCACCAAGTCTCGGTGGAACAG
TTGATAGCAGTAAAGCTTATCTGTTCAGGACTTCTGATTGGAAAGATTGAGGTGGATGTAATGACTCGCTCCACAATAGCCATATTTGAAATTATAGAAA
AATCATGGCGGGCTCAGGACTGCACTTTGGTGGACATGAGGATTAAGTTTGGTGTTGATGTGACTAAAAAAGAAGTTCTACTTACTGATATTAAATGTGG
CTCTCAAGCTCTTTGGCCAGCAGGAAACAAGAGTCAGCTGAAAAATAATTTGTGCTTAGATGGCCAGAGCAGAGTTGTCGTGTTAATGGCATCAACTTCG
GATCTTGTGCACTGTGAAGAAATCAAGAAGTCGTGTTCCAAGTATGGAATGAAATGTGAGCTGAGGGTGGCTTCGGCCCACACAGGCCCACAGGAAACTC
TGGAGATCATAGCAGAATATGAAGGAGATTACATTCCAACTGTTTTCATAGCAGTGGCTGGTGGAAGCAATGGCTTAGGGGCTATAGTGGCTGCAAATTC
TTCTCATCCTGTTATTAACTGCCCCCCTCTTAGCGAAGATTGGAGCACTAAGGATATCTGGTCTTCTCTCAGGGTGCCAAGTGGGCTTGGATGCTCCACC
GTGCTGTCACCAGAAGCAGCAGCTCAATTTGCTGCTCGCATTTTTGGAATAAACAGTCACATGGTGTGGTCCAAGCTACGAGCCTGCACTCTGAACTCAT
GGATTTCTCTCAAGCAGGCAGATGTCAAGTTTAGAAAATCCACTTTGTAAAAGCTTCTCACTCCCCGGATCTTACATCTTCAAAGTGAAAGTATGTTCAC
CTGACAAAGGATAACAGTCCTTTTCTGTTTTGGTTATTTTCAGTTTAAAACTTTCCAGCAAATCCAAACCAGGCAAAGAAAAAAAAAAGCTCATTTAGGT
CATTTTCGTATGGTTGATTCCAGTGTCTACCTCAATAAACAATCAGCTTTGTAAAATA                                          
>Xetrov90000686|Xetrov90000684|paics.2 [/paics]                                                     
TTGCGCGTCACTAAGAACCTACTGATGGAGCTGGGCCTGCTCCTTGTTGTGTTGTGAACGGTTTTTGTACAGTGAGATATGGAAACAGAGGTTGGAACTA
TTTGCTTTTGGACTTCGCTAAATGTTCATGGCTGAGGGAACAGGAGGCAGCGCAATAGGAGAACGGTTCCCAGGATGTCTGTACTGATATAAATACAGCA
ATGGCAACTGTAAAAGAAGAGCCTTGTGATGTAGGAGCTGCTTCTTCGAGCACCACGTCTGAAGAGCAACATTATTCACATGGAGCAGACGTGGTGATAA
AATCAGAGGATGATCCAGAGCTACTGGATAAAACTGAGAGTAGCTTCAGAATAGTTACGGTAAATGAGGGTGGAAGTGAGAACTGGAGAGATCATGAAGT
TATTTCTTTACTGCACGTGTGCCTGGATGAGAGGATCTGCCAGCAACTGGAGGGGCCATTTCAGAACAAGGAACTGTTTCAGTTGATCTCTCAAAGGATG
ATGGAATTTGGCATTAACAAAGACTGGAAACAATGTCGGACAAAGTATAAAAACCTTAAGTGTGAATATTCTCTACTCAAGAACAACAGAAATCTACACC
TGTCCCAAGAAAACTCGATGAAATTTTATGATGAAGTTGATAATTTAATGCAAAGGCTGTCAGGTGTATTAAATGCTGGAGGGAGTATAACCGGCAAAAG
GAAGTCTTCTAGAATAAACTATCCAGAGCAGTCCCAAGAATGTTACAACAGACTGCAAGGAAATGCAGCAGAAGAAATGAGCATGGAAGATCAAACACTG
GTTTTAAGAATCAAGAGAAAAGCTTCTGAGTATAAGTGTCAAGTTCCTGGTAAATTAAAGCGAGCAGAGATTGCAAGGACACACACCTCTGATACCAGTC
CTAACTTAACTGCTATAAGGAAGCTAGGAGAAAGTCCATCGAGAGCAAGGTTTAACAATCAACTGGGCAGTTATCAGGATGTCAGTGGGGAGCAGCTGCA
GGCTGACCAGCCAGAATTTCACAGCTATTCTTCACAGTTTCTTCAGCTTCAAGCAAAGTTTAAGAAGAATAGCATTTTGGCAAGTCGTGCTAATAAACGC
TGCCGTTCATCCTCTGGAAAATTTAGAAAAGTTTCCAAAGATATAATTTGTTTGCCTGCTGAGTATCCAGAGGAAAACTGCACTTACAGAGTTCCACGAG
GGACGGAAAGAGAACAGCTAGCCATGCAAGGCCTGATAGGAAAGATACTTATACAGTCTTCATGGACCTTTGAGAACTTCAAGACGGAAGTAATCTCCTT
ATTTCAAAAGTGTTTTAAGTGCAAGGACCAAGACTTCACCTTTTCTTTTTTACAGTGTTTACCAGGAAATCGTAAGTTAATTAAGCCAAATGTGTCGGCA
GGCTTTAAATGGAGTGGAATTGCAATTATTAGCCTTGCAGCCCAAGGTTCCTTGTACATAAAAACAGAACACTCTCTTGCATCACCTTCAAAGAATATGT
TTTTCCAAAACAAACCATACGTTACTGAAGCAGGCAGTGACACTGATGTTGCAAGTATTAGCACACCACCAGTTAAAACCTATAGTCAGCAGAAACAAAT
AGAGGCGGCAAACTGGCTGCCCCAGGCTTCTCAGATTAGGAACACAGTTGCAGAAGATTCTGACAAATCAGGTAGCCAGGAGAACCAAAGAGAAGGGTTC
CCTGATGCAGCACATGAGAGAGATTATAACCAGAAAGTTGCTTCTCGAAACCCACAAGGCTTTCAGGATTTACACATTCCTCTTTATAAGACTCTAGTGC
AGCACTGTCCTGATGAAAGGGAACATGTCATAGACCCGAAGCTTGGTAAGAAGCTAAGGGAAGATGAAGCTACTGAGGTTTATGATTTACCTGAACGGCC
AGGCTGTGTTCTGATCCAGTCAAAGGATCATATGAATGCACAGTATGCGGCCTGGGATGGTCATACAGAGGGAAATGCCTCAGTATCCAACAGGGCTACC
AGCTGTGTATTCAGTCTGTTACAGGAAGCTGGCATAAAAACAGCATTTGTTAAGAAGTGCAGTGAAGCTGCTTTCATTGCTACTCAGTGTGAGATGATTC
CAATAGAGTGGTTCTGTCGGAGAATTGCCAGTAAGAGGAATGCAGAGACTGAAGAAGGCTACAGATTTCCCCAAGCAAAAGTAGAGATGTATAAGGTGAA
TGATACTAATAATCACCAAGTCTCGGTGGAACAGTTGATAGCAGTAAAGCTTATCTGTTCAGGACTTCTGATTGGAAAGATTGAGGTGGATGTAATGACT
CGCTCCACAATAGCCATATTTGAAATTATAGAAAAATCATGGCGGGCTCAGGACTGCACTTTGGTGGACATGAGGATTAAGTTTGGTGTTGATGTGACTA
AAAAAGAAGTTCTACTTACTGATATTAAATGTGGCTCTCAAGCTCTTTGGCCAGCAGGAAACAAGAGTCAGCTGAAAAATAATTTGTGCTTAGATGGCCA
GAGCAGAGTTGTCGTGTTAATGGCATCAACTTCGGATCTTGTGCACTGTGAAGAAATCAAGAAGTCGTGTTCCAAGTATGGAATGAAATGTGAGCTGAGG
GTGGCTTCGGCCCACACAGGCCCACAGGAAACTCTGGAGATCATAGCAGAATATGAAGGAGATTACATTCCAACTGTTTTCATAGCAGTGGCTGGTGGAA
GCAATGGCTTAGGGGCTATAGTGGCTGCAAATTCTTCTCATCCTGTTATTAACTGCCCCCCTCTTAGCGAAGATTGGAGCACTAAGGATATCTGGTCTTC
TCTCAGGGTGCCAAGTGGGCTTGGATGCTCCACCGTGCTGTCACCAGAAGCAGCAGCTCAATTTGCTGCTCGCATTTTTGGAATAAACAGTCACATGGTG
TGGTCCAAGCTACGAGCCTGCACTCTGAACTCATGGATTTCTCTCAAGCAGGCAGATGTCAAGTTTAGAAAATCCACTTTGTAAAAGCTTCTCACTCCCC
GGATCTTACATCTTCAAAGTGAAAGTATGTTCACCTGACAAAGGATAACAGTCCTTTTCTGTTTTGGTTATTTTCAGTTTAAAACTTTCCAGCAAATCCA
AACCAGGCAAAGAAAAAAAAAAGCTCATTTAGGTCATTTTCGTATGGTTGATTCCAGTGTCTACCTCAATAAACAATCAGCTTTGTAAAATA        
>Xetrov90000686|Xetrov90000685|paics.2 [/paics]                                                     
TTGCGCGTCACTAAGAACCTACTGATGGAGCTGGGCCTGCTCCTTGTTGTGTTGTGAACGGTTTTTGTACAGTGAGATATGGAAACAGAGGTTGGAACTA
TTTGCTTTTGGACTTCGCTAAATGTTCATGGCTGAGGGAACAGGAGGCAGCGCAATAGGAGAACGGTTCCCAGGATGTCTGTACTGATATAAATACAGCA
ATGGCAACTGTAAAAGAAGAGCCTTGTGATGTAGGAGCTGCTTCTTCGAGCACCACGTCTGAAGAGCAACATTATTCACATGGAGCAGACGTGGTGATAA
AATCAGAGGATGATCCAGAGCTACTGGATAAAACTGAGAGTAGCTTCAGAATAGTTACGGTAAATGAGGGTGGAAGTGAGAACTGGAGAGATCATGAAGT
TATTTCTTTACTGCACGTGTGCCTGGATGAGAGGATCTGCCAGCAACTGGAGGGGCCATTTCAGAACAAGGAACTGTTTCAGTTGATCTCTCAAAGGATG
ATGGAATTTGGCATTAACAAAGACTGGAAACAATGTCGGACAAAGTATAAAAACCTTAAGTGTGAATATTCTCTACTCAAGAACAACAGAAATCTACACC
TGTCCCAAGAAAACTCGATGAAATTTTATGATGAAGTTGATAATTTAATGCAAAGGCTGTCAGGTGTATTAAATGCTGGAGGGAGTATAACCGGCAAAAG
GAAGTCTTCTAGAATAAACTATCCAGAGCAGTCCCAAGAATGTTACAACAGACTGCAAGGAAATGCAGAGTGTCAAGTTCCTGGTAAATTAAAGCGAGCA
GAGATTGCAAGGACACACACCTCTGATACCAGTCCTAACTTAACTGCTATAAGGAAGCTAGGAGAAAGTCCATCGAGAGCAAGGTTTAACAATCAACTGG
GCAGTTATCAGGATGTCAGTGGGGAGCAGCTGCAGGCTGACCAGCCAGAATTTCACAGCTATTCTTCACAGTTTCTTCAGCTTCAAGCAAAGTTTAAGAA
GAATAGCATTTTGGCAAGTCGTGCTAATAAACGCTGCCGTTCATCCTCTGGAAAATTTAGAAAAGTTTCCAAAGATATAATTTGTTTGCCTGCTGAGTAT
CCAGAGGAAAACTGCACTTACAGAGTTCCACGAGGGACGGAAAGAGAACAGCTAGCCATGCAAGGCCTGATAGGAAAGATACTTATACAGTCTTCATGGA
CCTTTGAGAACTTCAAGACGGAAGTAATCTCCTTATTTCAAAAGTGTTTTAAGTGCAAGGACCAAGACTTCACCTTTTCTTTTTTACAGTGTTTACCAGG
AAATCGTAAGTTAATTAAGCCAAATGTGTCGGCAGGCTTTAAATGGAGTGGAATTGCAATTATTAGCCTTGCAGCCCAAGGTTCCTTGTACATAAAAACA
GAACACTCTCTTGCATCACCTTCAAAGAATATGTTTTTCCAAAACAAACCATACGTTACTGAAGCAGGCAGTGACACTGATGTTGCAAGTATTAGCACAC
CACCAGTTAAAACCTATAGTCAGCAGAAACAAATAGAGGCGGCAAACTGGCTGCCCCAGGCTTCTCAGATTAGGAACACAGTTGCAGAAGATTCTGACAA
ATCAGGTAGCCAGGAGAACCAAAGAGAAGGGTTCCCTGATGCAGCACATGAGAGAGATTATAACCAGAAAGTTGCTTCTCGAAACCCACAAGGCTTTCAG
GATTTACACATTCCTCTTTATAAGACTCTAGTGCAGCACTGTCCTGATGAAAGGGAACATGTCATAGACCCGAAGCTTGGTAAGAAGCTAAGGGAAGATG
AAGCTACTGAGGTTTATGATTTACCTGAACGGCCAGGCTGTGTTCTGATCCAGTCAAAGGATCATATGAATGCACAGTATGCGGCCTGGGATGGTCATAC
AGAGGGAAATGCCTCAGTATCCAACAGGGCTACCAGCTGTGTATTCAGTCTGTTACAGGAAGCTGGCATAAAAACAGCATTTGTTAAGAAGTGCAGTGAA
GCTGCTTTCATTGCTACTCAGTGTGAGATGATTCCAATAGAGTGGTTCTGTCGGAGAATTGCCAGTAAGAGGAATGCAGAGACTGAAGAAGGCTACAGAT
TTCCCCAAGCAAAAGTAGAGATGTATAAGGTGAATGATACTAATAATCACCAAGTCTCGGTGGAACAGTTGATAGCAGTAAAGCTTATCTGTTCAGGACT
TCTGATTGGAAAGATTGAGGTGGATGTAATGACTCGCTCCACAATAGCCATATTTGAAATTATAGAAAAATCATGGCGGGCTCAGGACTGCACTTTGGTG
GACATGAGGATTAAGTTTGGTGTTGATGTGACTAAAAAAGAAGTTCTACTTACTGATATTAAATGTGGCTCTCAAGCTCTTTGGCCAGCAGGAAACAAGA
GTCAGCTGAAAAATAATTTGTGCTTAGATGGCCAGAGCAGAGTTGTCGTGTTAATGGCATCAACTTCGGATCTTGTGCACTGTGAAGAAATCAAGAAGTC
GTGTTCCAAGTATGGAATGAAATGTGAGCTGAGGGTGGCTTCGGCCCACACAGGCCCACAGGAAACTCTGGAGATCATAGCAGAATATGAAGGAGATTAC
ATTCCAACTGTTTTCATAGCAGTGGCTGGTGGAAGCAATGGCTTAGGGGCTATAGTGGCTGCAAATTCTTCTCATCCTGTTATTAACTGCCCCCCTCTTA
GCGAAGATTGGAGCACTAAGGATATCTGGTCTTCTCTCAGGGTGCCAAGTGGGCTTGGATGCTCCACCGTGCTGTCACCAGAAGCAGCAGCTCAATTTGC
TGCTCGCATTTTTGGAATAAACAGTCACATGGTGTGGTCCAAGCTACGAGCCTGCACTCTGAACTCATGGATTTCTCTCAAGCAGGCAGATGTCAAGTTT
AGAAAATCCACTTTGTAAAAGCTTCTCACTCCCCGGATCTTACATCTTCAAAGTGAAAGTATGTTCACCTGACAAAGGATAACAGTCCTTTTCTGTTTTG
GTTATTTTCAGTTTAAAACTTTCCAGCAAATCCAAACCAGGCAAAGAAAAAAAAAAGCTCATTTAGGTCATTTTCGTATGGTTGATTCCAGTGTCTACCT
CAATAAACAATCAGCTTTGTAAAATA                                                                          
>Xetrov90000686|Xetrov90000686|paics.2 [/paics]                                                     
TTGCGCGTCACTAAGAACCTACTGATGGAGCTGGGCCTGCTCCTTGTTGTGTTGTGAACGGTTTTTGTACAGTGAGATATGGAAACAGAGGAGAACGGTT
CCCAGGATGTCTGTACTGATATAAATACAGCAATGGCAACTGTAAAAGAAGAGCCTTGTGATGTAGGAGCTGCTTCTTCGAGCACCACGTCTGAAGAGCA
ACATTATTCACATGGAGCAGACGTGGTGATAAAATCAGAGGATGATCCAGAGCTACTGGATAAAACTGAGAGTAGCTTCAGAATAGTTACGGTAAATGAG
GGTGGAAGTGAGAACTGGAGAGATCATGAAGTTATTTCTTTACTGCACGTGTGCCTGGATGAGAGGATCTGCCAGCAACTGGAGGGGCCATTTCAGAACA
AGGAACTGTTTCAGTTGATCTCTCAAAGGATGATGGAATTTGGCATTAACAAAGACTGGAAACAATGTCGGACAAAGTATAAAAACCTTAAGTGTGAATA
TTCTCTACTCAAGAACAACAGAAATCTACACCTGTCCCAAGAAAACTCGATGAAATTTTATGATGAAGTTGATAATTTAATGCAAAGGCTGTCAGGTGTA
TTAAATGCTGGAGGGAGTATAACCGGCAAAAGGAAGTCTTCTAGAATAAACTATCCAGAGCAGTCCCAAGAATGTTACAACAGACTGCAAGGAAATGCAG
CAGAAGAAATGAGCATGGAAGATCAAACACTGGTTTTAAGAATCAAGAGAAAAGCTTCTGAGTATAAGTGTCAAGTTCCTGGTAAATTAAAGCGAGCAGA
GATTGCAAGGACACACACCTCTGATACCAGTCCTAACTTAACTGCTATAAGGAAGCTAGGAGAAAGTCCATCGAGAGCAAGGTTTAACAATCAACTGGGC
AGTTATCAGGATGTCAGTGGGGAGCAGCTGCAGGCTGACCAGCCAGAATTTCACAGCTATTCTTCACAGTTTCTTCAGCTTCAAGCAAAGTTTAAGAAGA
ATAGCATTTTGGCAAGTCGTGCTAATAAACGCTGCCGTTCATCCTCTGGAAAATTTAGAAAAGTTTCCAAAGATATAATTTGTTTGCCTGCTGAGTATCC
AGAGGAAAACTGCACTTACAGAGTTCCACGAGGGACGGAAAGAGAACAGCTAGCCATGCAAGGCCTGATAGGAAAGATACTTATACAGTCTTCATGGACC
TTTGAGAACTTCAAGACGGAAGTAATCTCCTTATTTCAAAAGTGTTTTAAGTGCAAGGACCAAGACTTCACCTTTTCTTTTTTACAGTGTTTACCAGGAA
ATCGTAAGTTAATTAAGCCAAATGTGTCGGCAGGCTTTAAATGGAGTGGAATTGCAATTATTAGCCTTGCAGCCCAAGGTTCCTTGTACATAAAAACAGA
ACACTCTCTTGCATCACCTTCAAAGAATATGTTTTTCCAAAACAAACCATACGTTACTGAAGCAGGCAGTGACACTGATGTTGCAAGTATTAGCACACCA
CCAGTTAAAACCTATAGTCAGCAGAAACAAATAGAGGCGGCAAACTGGCTGCCCCAGGCTTCTCAGATTAGGAACACAGTTGCAGAAGATTCTGACAAAT
CAGGTAGCCAGGAGAACCAAAGAGAAGGGTTCCCTGATGCAGCACATGAGAGAGATTATAACCAGAAAGTTGCTTCTCGAAACCCACAAGGCTTTCAGGA
TTTACACATTCCTCTTTATAAGACTCTAGTGCAGCACTGTCCTGATGAAAGGGAACATGTCATAGACCCGAAGCTTGGTAAGAAGCTAAGGGAAGATGAA
GCTACTGAGGTTTATGATTTACCTGAACGGCCAGGCTGTGTTCTGATCCAGTCAAAGGATCATATGAATGCACAGTATGCGGCCTGGGATGGTCATACAG
AGGGAAATGCCTCAGTATCCAACAGGGCTACCAGCTGTGTATTCAGTCTGTTACAGGAAGCTGGCATAAAAACAGCATTTGTTAAGAAGTGCAGTGAAGC
TGCTTTCATTGCTACTCAGTGTGAGATGATTCCAATAGAGTGGTTCTGTCGGAGAATTGCCAGTAAGAGGAATGCAGAGACTGAAGAAGGCTACAGATTT
CCCCAAGCAAAAGTAGAGATGTATAAGGTGAATGATACTAATAATCACCAAGTCTCGGTGGAACAGTTGATAGCAGTAAAGCTTATCTGTTCAGGACTTC
TGATTGGAAAGATTGAGGTGGATGTAATGACTCGCTCCACAATAGCCATATTTGAAATTATAGAAAAATCATGGCGGGCTCAGGACTGCACTTTGGTGGA
CATGAGGATTAAGTTTGGTGTTGATGTGACTAAAAAAGAAGTTCTACTTACTGATATTAAATGTGGCTCTCAAGCTCTTTGGCCAGCAGGAAACAAGAGT
CAGCTGAAAAATAATTTGTGCTTAGATGGCCAGAGCAGAGTTGTCGTGTTAATGGCATCAACTTCGGATCTTGTGCACTGTGAAGAAATCAAGAAGTCGT
GTTCCAAGTATGGAATGAAATGTGAGCTGAGGGTGGCTTCGGCCCACACAGGCCCACAGGAAACTCTGGAGATCATAGCAGAATATGAAGGAGATTACAT
TCCAACTGTTTTCATAGCAGTGGCTGGTGGAAGCAATGGCTTAGGGGCTATAGTGGCTGCAAATTCTTCTCATCCTGTTATTAACTGCCCCCCTCTTAGC
GAAGATTGGAGCACTAAGGATATCTGGTCTTCTCTCAGGGTGCCAAGTGGGCTTGGATGCTCCACCGTGCTGTCACCAGAAGCAGCAGCTCAATTTGCTG
CTCGCATTTTTGGAATAAACAGTCACATGGTGTGGTCCAAGCTACGAGCCTGCACTCTGAACTCATGGATTTCTCTCAAGCAGGCAGATGTCAAGTTTAG
AAAATCCACTTTGTAAAAGCTTCTCACTCCCCGGATCTTACATCTTCAAAGTGAAAGTATGTTCACCTGACAAAGGATAACAGTCCTTTTCTGTTTTGGT
TATTTTCAGTTTAAAACTTTCCAGCAAATCCAAACCAGGCAAAGAAAAAAAAAAGCTCATTTAGGTCATTTTCGTATGGTTGATTCCAGTGTCTACCTCA
ATAAACAATCAGCTTTGTAAAATA                                                                            
>Xetrov90000687|Xetrov90000687| [/zscan29]                                                          
TTTGTCTGCACACGTTCACTGAAAGCCAGCCGATTGGTTTCCCTGGAAACTGAACTGTGTGCTCAGGAATAGTGAATCATTTCCAGGTCACTTTCACCAT
GGAGAGAGGAGCAGGGAGATACTGGGCTGAGGATGAAGTCCGTGCCCTGATAAGCATTTGGTCAGAGAAAAACATTAGAAAGCAACTTCATGGGACCTTG
AGAAATAAAGGCCTGTTTATGTACATAGCCAAGCGAATGCAGCAGATAGGGGTAAGCCGGGACTGGAAGCAATGCCGTGCAAAGTATAAAAATCTCAAAT
ATGAATACAGAGCAATGAAATGTGGTCACACCATTGAAGATATTAATAAAATGCGGTTTTATACTGAGCTGGATTCAATCCTGGGATCTGAGGAAATAGG
AAAGGATGAGAACAACCATGGCAGTTTGGAACATAAGGAGCATCTGGATTCAGGACCCTCTCCTGCCGGGAAGAAAGACTTATTGGTTGAACAGAGTCAT
AAAGACACTAAAGAGGATACACTAATGATTCCTCCAGTGTCTAATGAAGGAGGCAAACACTGGACATCCAAAGAGATTGATGCATTGATACGTATCTGGT
CAGACAGGAACATCTGCCGGCAACTGAAAGGCACTGTGAGGAACCAGAAGATATTTGAACACATTGCCAATCTGCTCAAGGAAGCAGGGATAGACCGAGA
CTGGAGGCAATGTAGGACAAAGTATAAAAACCTTAAACATGAATATGTTGTGATAAAGAAAGCTCAAGAGTCTGGTGATGAAAGTAAAACTATGAAATAC
TTCTGTGAGCTGGACACTATAATGTCCAACAAACCCTGTGGTATTAAAAAAACTCTACCTAGTATCCTGAAACAAGCTCCTCAGGCTCATTCTACTTCCC
AGATTGCTTCAGAAGGTAACAATGATCCTTGCATCTCTTTACACATTCCACTGCAGGAAGTATACCTTTAA                             
>Xetrov90000688|Xetrov90000688| [/zscan29.2]                                                        
ATGCTTGTTCTAAACAATCGAATAAATATTTTCTATGCTGCAGCAGAGCTACAAAGGGCACCAGCGGGTACTGAAGTGGGCAAGCACTGGAAAACAGAGG
AGACCAAAGCACTGATAACTATTTGGTCTGAAGAAAGTATCCGCAACCAGCTGGAAGGTGTGGTGAGGAACCGGCAAATATTTGAGCACATAGCAAGTCT
TCTTCAGAAACAGGGCATCGACCGGGGCTGGAGGCAGTGCAGAACCAAGTACAAGAATCTAAAGCACGACTACATTGTGGCAAAGAGAGCCATGGACTTT
GGGTTGAAGAGAAAGACTATGAAATTCTTTCATGAATTGCACGATATACTACAAAGCAAATGTTCAGAGCCATTCGCTCAATTAGAAACTGGTGAGCAGC
AGACGTCGCTTATGCCGAATAAATCCACTAACTGTGGGCCTCTTGCA                                                     
>Xetrov90000745|Xetrov90000745| [helt/]                                                             
ATGGCATTAGCCAAACAGAACTCAGGAAAACTGGAAAAAGCTGAAATATTGGAGATGACAGTTCAGTACCTGAGAGCTTTACACGCCACAGATTTGCCAA
GAGGCAGAGACAAAGGCAAGTTCTTGTTGGTTTTCTTTCAGTTACAGCTAAATAATGATCCAGATATTTACTCATGTCTCTGTTTCACAATAGATCTCCT
GTCTGAATTTGCCAATTATTTCCATTATGGCTACCACGAGTGCATGAAGAACCTGGTGCACTATCTGACGACCGTGGAACGAATGGAGACAAAGGATAAC
AAATATGCGCGTATTGTCGCCTTCCTGCAGTCTAAAGCCCACCTGTCCACCGAGCCCATCTTCAGCCCTCTGCAGGAGGTTGAGGTGTCTTGCCAGCTTC
ATTCCCCCCCTGACTATGCAAGTCCTGTAGACTCTACCTTCCCACCGTGCTCAGGAGGTTCTTTCTCATGGCATGGCACTGCCAGAAGCCCCACACTCAA
TTATCTTGGGAGCCCGACAGCAATGTCTCTTTCCTGCAGTCCTTCCCAGCAGTCAGCACATAGCACCTTCTTGTCCCCGGTGCAGAGCTTGGACAGACAT
TACCTCAACTTTCTGGGACATTCACACACCAGCAATTTTGGGGTGCACAGCACGCAGCATCCTACTGTGATATGA                         
>Xetrov90000753|Xetrov90000752|irf2                                                                 
AGCTGCAGGAGCCAGAGAGAAGCTTCCGCACTATAGAAAGCAAACCCTCCCCTCCCTGTCCTTGTGCTGAGTAAACCCGAAACAAACAAATCCAGCATCA
GCAGGGAGGGGGGAGAGACTTCTTGCCTGAGCCCTCTCTCTCACACACACTTTTCTCTCCTTGTTTTGCTTTCGATCTGGAGCCGTCACTTTTAGTTTTG
ATCCTGCGATCATTTAGTGCTGTTGCATTCTTGTCATCTTGGAACAATGCCAGTAGAAAGGATGCGAATGCGACCTTGGCTAGAAGAACAAATAAATAAA
GATCTAATTCCTGGTTTAAAATGGTTAAATAAGGAGAAAAAGATATTTCAGATTCCATGGATGCATGCTGCTCGTCATGGCTGGGATGTTGATAAGGATG
CTCCTTTATTCAGAAACTGGGCTATACACACAGGGAAGTATCAACCTGGAATAGACAAGCCAGACCCAAAGACATGGAAAGCAAACTTTCGCTGTGCTAT
GAACTCTTTACCAGACATTGAAGAAGTTAAGGATAAAAGTATGAAAAAAGGAAATAATGCTTTCAGGGTGTACAGGATGATCCCAGTAGCAGAAAGGCCA
TCAAAAAGAGGTAAAAAAAACAAAGCAGATAAAGAAGACAAAATCAAACTGGAACAGGAAGAAGCTACTGAAGCACCAGCACCTTCAATGAATGGATCAT
CTCTGGGACCCCTACCATATGCCATTTATAACCAACCAATAAAAGCTGAAGTTGATAGCACTGTGAATATTTTAGTTGTGGAGCATCCTATGTATAACAC
TGGTATAGTAGAAGAGATGATTGTCGCCAATCCTCCTGATGTCTGCCAAGTTGTAGAGGTAACAACAGAAAGTGAAGAACAGCCATCAGTAAGAACACAA
CTGTACCCTTTGCAGATCTCCCCTGTGTCTTCATTTGCTGAAAGTGAAACAGACAGCGTGCCTAGCGATGATGAACGGATGCCATCGACGCCAGCAGAAG
ATCCCTGGCAGCAAAGAATCTGTAAGAACGTCAAGCCAAAGAGCCCCTTATAATTTACCTGGCATGGCAACATTTGTAACCTCCAAACCAGACCTGCAGG
TCACTATAAAAGAGGAGAAGTATCCCCTTCCCTACAACAGCTCGTGGCCTATATTCCCAGACAGTACACCTTATTCACAGACGGGTGCATCCTCTTCACT
AAATAGCGCTCGACAAGACCATGAAACTAGAGCTACTGTCATTAAGAAAACCTCAGATGTTGCTCAGCCAAGGCTGAAAACTTGCTAAGGCCACGTTGCA
AATTTGTATCAATATATAGGATGGGAACAAATATTGTGGAAATCGTTGGATTTGATGTGGTTGGAGCCTTTAAGATGTTGGAGAACCAAAGGAAACGATT
CAAGCATAGCTATGGACAGCTCATTGTAGCAGAGGATTTATCTCAGGATTGGGCCATGGAACGCTCTAAGAGATTCTAAAAAGAAAATAAATGATTAAAG
CTGGACCAACTTCCATTATGGGGAAGGTCAAGGCTGAGGAAATGCAACAAGGCCTTTGGACAAATAAAATGTGAAACTGCTAGAACATTATCCTTTTTTA
TTTTAAGAAAATCTGTGCTGTAAATATGTATATTTTATACGTGAGTTCTAGCAATCTGCTTGTGCACCTCACAAACAAGCACTGGCACAACAAGGCGGCC
TTCTTTTGTACTGCTGTAAATGGAATTCAGGCCGAACCCAGCTACCCCTGTCCTTTCGCTCAAAACATGAATTTCACTGAAAGTGGTTAAACTGAAACTC
TGGCTTTTGCACCTCTGACTGAAATGATGAATTAATAAGTAACCTTTATTAATAACAGGGCTTTGTATTCTAACCTTGCTTCGCTCACAACCAAGGTACA
AATAGGAATTTCTATCAGCCCCAAGACTTGAGAGTTAATATAAATAGAATTATGCAGACATATAATGACCAGACTATAACTATTAACTCCCAGAGCTAGC
TTTTTTATTTTTTTATACGGGGGTATTTTATTTGAGGCAAAAATCCAAAGTTAACATAATTATTTTCTATTTTTTTTATACAGCAAATTTATTATATGAT
TCAGTTTCCTGTTTGTCAGCAAAACTGTTGTGGCACATTTTCGTAGGTCTTTTGTTTCCTAACATGAAACTGATATATTAATCTATTATGTAGAAAGCAA
ATTTATTATTATTATCCTGTGGATTGACAAATAAATAGTCATTGCAGTTTTATCTGTAATCTTTCTCTGGCTGCAGTGGTTGTCTTTTTCAGACGGATGA
GGATGGAGAGCTGTTTCTTTCGCAGGTGAAGAACTTTTTGTGATGGGTATGTGACACACTATTCTGCAGCTCTTTGAACTCTTACTTTTGCGCTTATAAT
TACCAACAGCACTATGGCCATCTCTGTATTACTTTTCCTTCTTTTCTTGCTAGCAGAACCACCCTTTCTATTACTGAAATCTTACTGCCCTCATTTCCTC
AAGACTATATAGCCACCACAGAGCAGTCAGCTTTGTAGCCAGCTGGAGCATATAATCCAGCCTTGTTGCTATACTACTATTGGTTTAGACAACACTTATA
ATGCACATCTGGCCTTTCACACTTGCATGTTCTACTGAGCCTTCCTGATCTACCGCTCTTAATTTGTGAATTGGTCACAAATTATTGCTTTGTCTCTTCT
TGTGTAGTGTCACACACTGCTGGTGGATATTGGTGCTAAAATGCACATCACTGCACTACTGGCCAATTTTGCACACATTTCTGGAGTGATTTTAGTCCAT
TCTTCCAGACCGTTTTGTTCCAAGTTGATGCAGAGACCCTGCTGCCTAAAAATAGGCATCTAGTTAAATAGAATGGATGTGCAAAATACACCAAAGGAAC
CTACTTCAATCTGCTATAAATCATAAATATACAAATTTGGAAATGCAAATGAATCTTTAGGAGCGTTAATTTTTTGTCATTATATTTGTAGTGATTTATT
AGCCCAGAGATGTGGGATAAGAACAGAACTTAATAAACTAAAAATGAGATTGGA                                              
>Xetrov90000753|Xetrov90000753|irf2                                                                 
AGCTGCAGGAGCCAGAGAGAAGCTTCCGCACTATAGAAAGCAAACCCTCCCCTCCCTGTCCTTGTGCTGAGTAAACCCGAAACAAACAAATCCAGCATCA
GCAGGGAGGGGGGAGAGACTTCTTGCCTGAGCCCTCTCTCTCACACACACTTTTCTCTCCTTGTTTTGCTTTCGATCTGGAGCCGTCACTTTTAGTTTTG
ATCCTGCGATCATTTAGTGCTGTTGCATTCTTGTCATCTTGGAACAATGCCAGTAGAAAGGATGCGAATGCGACCTTGGCTAGAAGAACAAATAAATAAA
GATCTAATTCCTGGTTTAAAATGGTTAAATAAGGAGAAAAAGATATTTCAGATTCCATGGATGCATGCTGCTCGTCATGGCTGGGATGTTGATAAGGATG
CTCCTTTATTCAGAAACTGGGCTATACACACAGGGAAGTATCAACCTGGAATAGACAAGCCAGACCCAAAGACATGGAAAGCAAACTTTCGCTGTGCTAT
GAACTCTTTACCAGACATTGAAGAAGTTAAGGATAAAAGTATGAAAAAAGGAAATAATGCTTTCAGGGTGTACAGGATGATCCCAGTAGCAGAAAGGCCA
TCAAAAAGAGGTAAAAAAAACAAAGCAGATAAAGAAGACAAAATCAAACTGGAACAGGAAGAAGCTACTGAAGCACCAGCACCTTCAATGAATGGATCAT
CTCTGGGACCCCTACCATATGCCATTTATAACCAACCAATAAAAGCTGAAGTTGATAGCACTGTGAATATTTTAGTTGTGGAGCATCCTATGTATAACAC
TGGTATAGTAGAAGAGATGATTGTCGCCAATCCTCCTGATGTCTGCCAAGTTGTAGAGGTAACAACAGAAAGTGAAGAACAGCCATCAGTAAGAACACAA
CTGTACCCTTTGCAGATCTCCCCTGTGTCTTCATTTGCTGAAAGTGAAACAGACAGCGTGCCTAGCGATGATGAACGGATGAGCCATCGACGCCAGCAGA
AGATCCCTGGCAGCAAAGAATCTGTAAGAACGTCAAGCCAAAGAGCCCCTTATAATTTACCTGGCATGGCAACATTTGTAACCTCCAAACCAGACCTGCA
GGTCACTATAAAAGAGGAGAAGTATCCCCTTCCCTACAACAGCTCGTGGCCTATATTCCCAGACAGTACACCTTATTCACAGACGGGTGCATCCTCTTCA
CTAAATAGCGCTCGACAAGACCATGAAACTAGAGCTACTGTCATTAAGAAAACCTCAGATGTTGCTCAGCCAAGGCTGAAAACTTGCTAAGGCCACGTTG
CAAATTTGTATCAATATATAGGATGGGAACAAATATTGTGGAAATCGTTGGATTTGATGTGGTTGGAGCCTTTAAGATGTTGGAGAACCAAAGGAAACGA
TTCAAGCATAGCTATGGACAGCTCATTGTAGCAGAGGATTTATCTCAGGATTGGGCCATGGAACGCTCTAAGAGATTCTAAAAAGAAAATAAATGATTAA
AGCTGGACCAACTTCCATTATGGGGAAGGTCAAGGCTGAGGAAATGCAACAAGGCCTTTGGACAAATAAAATGTGAAACTGCTAGAACATTATCCTTTTT
TATTTTAAGAAAATCTGTGCTGTAAATATGTATATTTTATACGTGAGTTCTAGCAATCTGCTTGTGCACCTCACAAACAAGCACTGGCACAACAAGGCGG
CCTTCTTTTGTACTGCTGTAAATGGAATTCAGGCCGAACCCAGCTACCCCTGTCCTTTCGCTCAAAACATGAATTTCACTGAAAGTGGTTAAACTGAAAC
TCTGGCTTTTGCACCTCTGACTGAAATGATGAATTAATAAGTAACCTTTATTAATAACAGGGCTTTGTATTCTAACCTTGCTTCGCTCACAACCAAGGTA
CAAATAGGAATTTCTATCAGCCCCAAGACTTGAGAGTTAATATAAATAGAATTATGCAGACATATAATGACCAGACTATAACTATTAACTCCCAGAGCTA
GCTTTTTTATTTTTTTATACGGGGGTATTTTATTTGAGGCAAAAATCCAAAGTTAACATAATTATTTTCTATTTTTTTTATACAGCAAATTTATTATATG
ATTCAGTTTCCTGTTTGTCAGCAAAACTGTTGTGGCACATTTTCGTAGGTCTTTTGTTTCCTAACATGAAACTGATATATTAATCTATTATGTAGAAAGC
AAATTTATTATTATTATCCTGTGGATTGACAAATAAATAGTCATTGCAGTTTTATCTGTAATCTTTCTCTGGCTGCAGTGGTTGTCTTTTTCAGACGGAT
GAGGATGGAGAGCTGTTTCTTTCGCAGGTGAAGAACTTTTTGTGATGGGTATGTGACACACTATTCTGCAGCTCTTTGAACTCTTACTTTTGCGCTTATA
ATTACCAACAGCACTATGGCCATCTCTGTATTACTTTTCCTTCTTTTCTTGCTAGCAGAACCACCCTTTCTATTACTGAAATCTTACTGCCCTCATTTCC
TCAAGACTATATAGCCACCACAGAGCAGTCAGCTTTGTAGCCAGCTGGAGCATATAATCCAGCCTTGTTGCTATACTACTATTGGTTTAGACAACACTTA
TAATGCACATCTGGCCTTTCACACTTGCATGTTCTACTGAGCCTTCCTGATCTACCGCTCTTAATTTGTGAATTGGTCACAAATTATTGCTTTGTCTCTT
CTTGTGTAGTGTCACACACTGCTGGTGGATATTGGTGCTAAAATGCACATCACTGCACTACTGGCCAATTTTGCACACATTTCTGGAGTGATTTTAGTCC
ATTCTTCCAGACCGTTTTGTTCCAAGTTGATGCAGAGACCCTGCTGCCTAAAAATAGGCATCTAGTTAAATAGAATGGATGTGCAAAATACACCAAAGGA
ACCTACTTCAATCTGCTATAAATCATAAATATACAAATTTGGAAATGCAAATGAATCTTTAGGAGCGTTAATTTTTTGTCATTATATTTGTAGTGATTTA
TTAGCCCAGAGATGTGGGATAAGAACAGAACTTAATAAACTAAAAATGAGATTGGA                                            
>Xetrov90000755|Xetrov90000755|stox2-like [stox2/]                                                  
GAGCCGGGAATGTGACAGGGAGCTCTCCGTGCCTGTATAAGGGAATGGGAGTCTCATACCGCCGGGCCGTGTCAGTACGGATCATACTGGGGCAGTGCTA
ATGCTTTTGCAAACTTTCCCAGTAACCCTGCTGCAGGAGATTCATGGTGCCCCTGCCCCCCAGGCGCAGCTTGGCCCAGCCCGGGCAGCACAGCGATGCC
CCAGGAGATGAAACATTCCCGTCAGATTGCCCCGCATTCCCTGGCTGTGGTGCTCAGTCACTTGGGTTCATGTGAGAGGCTGGGGCTGCCGGAGGAAAAG
CTGCAGCGGCACCATGTTGGTTATGAGATCTTTGCGGACTTTAAAGCGGAGAACATGCAGCATTTCTGGAACAGAAGGGTGACCCATGCCATCTCCGAGA
CCTTCTTCCTGGGCTGGATAGACGAACATGTGCTGCTCATCCAGGGCAAGGAGGAGCACCTAGGGGTGCTGAGGGAGGGCTGGGTCAGGAGGTCCCTAAA
GCCCCCGCCTGGATTTACAATCAAGTATCTGGGTGATGTGTCGCCCATCAGCATGTCTCCAATCAGCCAGTCACAGTTTATTCCTCTTGGGGAAATCCTA
TGCGTGGCCATCTCCGCTATGAATTCAGCTAGAAAGCCTGTCACCCAGGAAGCACTAATAGAACACCTGACAACATTTTTTCCAGGTGTGCCCACCCCAA
GTCCAGAGGTCCTTCGGCATACACTGAACATGCTTGTGCGAGAGAGAAAGATCTACCCTACTCCTGATGGATACTATATCGTTACACCACAGACCTATTA
CATAACCCCATCTCTTATAAGAACTAACAGTAAATGGTACCACTTGGATGAGAGGATACCTGACAGGTCTCAGTGTACCTCTCCACAACCAGGAACTATA
ACACCATCCCCTTCAGGATGTGTCAGGGACAGAACTCTCTCCAAAAACCACTGCGACTCTTGCCATTGCTGCAGAGAAGATATGCATAGCATTCATGCAT
CAACCCTACAAAGGAGATCCCCAAAAGACTGCAAAGACTCATACTGCCCCCCATCCATTTGTCAGATTCCCCCAACTGAGAAAAGCAAAAGTACTATAAA
TTATTCATATAAAACAGAAACACTCACAAAATCTAAAGATGGGGAAAAGCCATCTAAAAAATTTGGCCTAAAATTGTTTAGGCTAAGTTTTAAAAAGGAT
AAGGCAAAGCAACTGGCCAATTTTTCAGCTCAGTTTCCTCCTGAAGAATGGCCCCTAAGAGACGAGGACACTCCGACCACTATACCCCGTGAAGTAGAAA
TGGAAATTATTAGGCGAATAAACCCAGACTTGACAGTAGAAAATGTTGTGAGGCACACTGCACTAATGAAAAAACTTGAAGAAGAAAAATCTCAGAGGAG
CAAGGCTGGGTCATCAGCTCACCACAGCGGGAGAAGTAGAAGGAGTAGGACTCACAGGAAAACTCATGGAAAATCTCGTTCTCACAGCAAGAATAGGGCT
TCCAAAGGTGACCCATCTGAGGGCTCACATCTAGACATACCTGCAGAAAGAGAGTATGAATTCTACCATCCTCGGAATCGATCACCCAGGGAGGGCTGTT
TTATAATGGAGCGCAAAGGAGGAGAGAATTTTGTTGTGCTTAGCAATCCGAGCATGATTGAGTCCCATTTTCCTGTTACACCGGAATGGGATGTCTCTGG
TGAACTGGCCAAAAGGAGAACTGAAATGCCTTTTCCTGAGCCTTCAAGGGGTAGTTCCCATTCCAAGGTCCATCGTAGCCACAGCCATACACAGGATAGA
AGATCAAGAAATGAACGGTCAAATAAAGCCAAGGAAAGGTCTAGGTCCATGGACAACTCGAAGGGGCCTTTAAGCGGTGCTTCTTTAGGTACACCAGATG
ATCTAGGGGAAGGCTGCAGCCTTGATGAGAAAACGCCAAGCCAGTCTTATATTGATGATGGTACTTTAAGACCATCCCACTCATTGACTCATCAGCGGAC
TCTGTCCTACAAAGACCCATGTATAACTGAACTTGCTAGTGGTGGTGCAGATACTCCTAAATCATGCAGCCTAATAGAACAAGGCAAACTTCCAGATACA
TTATCTTCATACAGTGAACTCAATTCTTGTTCCAAAAAGACAGCAGATGACTATTTTCAGTGTAACACATCTAGTGAAACTATTCTCACTGCTCCATCCC
CTTTAGGAAAAAGTAATAAAGAAGATATTGATATTTCAAGTCTCACAGAAGGCCTGAAAAGATTGTCTCCTGCTGAAAAGCCACAACAACATATAGCCAG
AGAACAAGGTGAATACCGTGCAGAATCACCAAAGGGCCAGATTAGTGTTCTATCCATTGCTGCTTCTGGCCAAAGTCCTGAGGTGATTTCCAATGGTCGA
TTGGTGCCACATCATAATGCAGAATCAAGTAGCCTTGACAAAAGGAAAGAAATATTCAGTAAAGATACTTTATTTAAACCTTTGCACAATAGCCTATCTG
TGAACAGTTTTCATAAATCTGGTGTGAGCTTGCTAAAATCACACCAAAAAACTTCTCCTGAAACACTGCCAGCAAGCGTTGAAAACTTTGAGCAACCTAT
TACCACCTCAGTTTCCCAAAACCTTGCCGTCTCACCGAGGCCCCAGGAGCCTGGAGCAAATCCAGAAGCCTCTTTTGATTACTACAATGTCTCTGAAGAT
GATGAGTCTGAGGAAGGCACACAAAAGACTGTAGAAGAGGAAAAAAATCGAGATGATGTGGGCACCATGCAGTGGCTGCTACAGCGGGAGAAAGAAAGGG
ATTTGCAAAGGAAGTTCGAGAAGAACCTAACACTTCTGAACCCAAAGGAAAGTGAAAACAGTAGCAGCCAGAGGACCACACATTCTGCTCGCTTAGATAG
CATGGACAGTAGCAGCATCACTGTAGATAGTGGATTTAACTCCCCACGTACACGTGAAAGCCTGGCATCCAATACTTCCAGTATTGTTGAAAGTAACAGA
CGACAGAACCCAGCCCTTAGTCCTGCTCATGGTGGTGCTGGCCCAACATTTAACTTCCGAACATCTGCTGCAGAAACCACAACAACTGATGCTGATAAAC
TACAGAAACCCACTAATTGTTTGCAAGCTTCTGTTACTAGCGTTTGA                                                     
>Xetrov90000782|Xetrov90000782|hand2                                                                
GGAGAGTGTGCCAGTGCCGAGCGTTCCGTGCAGGTCTATGGGGTGCGAGAAGGACACTGGGAGGCATCACTGATCTCCATGCCGACACAGAGAGCCAAGA
AGACAGATGTGCGCACCCCAGGCACTCCCACCTTTTCTGTCTGTGGGGTGTATTGGGAGCAGGGACCCCTGTGAGGCGCAGGGAATGGGTGCCAGCTCGC
AGTGAAACCTGATCACAAAGCCTTAGCTGCAGGGACATCCCATTGAGGACTATGGACCAGACCTACTGTAAGTAAGAGATCGCTCATCCAGCTGTTCTAT
GGGCACAATCGCACTGGAGCCAACTGCACCCATGAGAGTATGCCCCATCTTACTTGAAATCGCAGCGTCTGCAACGATTTGCTGCTTCTTATACACAGGC
GTTTTGCTCTGCTCAGAAAACTTTTCTTTTCGATAACAAGAGAGACTGTGGATTTATTTATGGAGAGCCAGGGATAATATATTTAATATACTACAGCACT
GTTTATTTATACATAGATTGCCAGCGGGAGGACTAGAAGCACACAGACAAGACTAGCCAGGAAGCCCAGCTGACATGAGTCTGGTTGGGGGGTTTCCCCA
CCACCCGGTGGTGCACCATGACGGTTATCCTTTTGCAGCTGCCGCAGCTGCAGCCGCCAGTCGCTGCCACGAAGAGAACCCTTATTTCCACGGCTGGCTA
ATCAGCCACCCCGAGATGTCTCCCCCCGACTACAGCATGGCACCGTCCTACAGCCCAGAGTACGCCAATGGCGCGGCCGGGCTGGACCACTCCCATTACG
GGGGTGTCCCGGGAAGCGGGGCAGGAGGCTTAATGCAACGGCCTGTAAAGAGAAGGGGAACCGCTAACCGCAAGGAAAGGCGCAGGACTCAGAGCATCAA
CAGCGCCTTCGCAGAACTGCGGGAGTGTATCCCCAATGTGCCAGCGGATACTAAGCTCTCAAAGATCAAAACTCTGCGCCTGGCCACCAGCTACATTGCC
TACCTCATGGACCTGCTGGCCAAGGACGACCAGAATGGAGAGACAGAGGCCTTTAAGGCAGAGATCAAAAAGACAGATGTGAAGGAGGAGAAAAGGAAGA
AAGAACTGAACGAACTTTTGAAAAGCACAGTTTGCAGTAACGATAAGAAAACCAAAGGCAGGACTGGTTGGCCGCAACATGTCTGGGCTCTGGAGCTTAA
ACAGTGACCCTCTGGGACTGCAGGAGAGGAGCCTCTCTATGTATCTGTACGTGTCCTAAAATAATAACTCTGTATTTGGAATGGTCCATTTTTATTTATG
TGCAATTTTCCCAAGGACCCACCCAATGTGGATCTCCGCAGAGAAACATTCCAGAAAGTGAAGAGGAGTCTGCAGGTTGGTACAGGGGCTGTGTCTGTCT
GTCGCAGTTTGTGATTGTTACAGTAATTTCTCTGTCGCAAAAACAAAAGACTCCCTGGCATTACTGTGTATGTGAAGTGTATCCCTTTCTTACAAAAAAT
AATAAACAAAGTGGCCTCTTTTGGTTAGAGATCTTCCTCGGATGCTACAAAAGTCAGTTCCTTCAGAAACAGCTGCGACTTTGTTTCGGTTGCGTTATTA
ACCCTTCCCATGCCGCGGGCAGAAATACGCACTTTCTTCTTTTTTTCCCGTTTATATTTTGCGTTCCTGTGGCGAGAGGAAGGATTTCATGTTGCCAGAT
CATTTGGTGACACTGAAACATTTGAAGGTGTTTTCATCAAGTTGTTTTTGTGCACTTCTGTCCAGATATGTGGAGTTTAAATATTTGAAGGTGTAAAAAT
GTTGTAAGTGATCAATAAACCACTGAGTGTTTTTTTTTATTTTGTTT                                                     
>Xetrov90000786|Xetrov90000786|hmgb2                                                                
ATGGCGTCAATCGGCATTGTGCGTTCTCATTTGGCAAACTTCTTACCTGTACGACAAACTATAGAATTGGATGGATTGATGTATCTTCACTGCTCAGTAA
CAGAAGCTTCAGATTCTGCTGAGCATGCTCCCCAAGCTTTACCAAAGAGTATGAGGAATGGGATCCCCCACTCCATGCGGCATTATTGTGCGCACACAGC
TGCCTGTAGCACGGATATGTGGGCAGGGGAAGCGCTCGCCAATAGGACAGGCTACCGTCCGCAGCGCTTTCACTTCCCTCCCGGTATCCCTGAGGAAGCC
GAAGCTTGGACTGTAACGCTGCCAGTCACATATCTGTCTGCTCCAAATACCGAAATGTCTGCATTAACCCGCATCATGGGCAAGGGAGATCCTAACAAGC
CAAGGGGCAAGATGTCGTCCTATGCGTACTTTGTGCAGACGTGCAGAGAAGAACACAAGAAGAAACACCCGGACTCCTCTGTTAACTTCGCCGAGTTCTC
AAAGAAGTGCTCCGAGAGGTGGAAGACCATGTCTGCAAAAGAGAAATCAAAGTTTGAAGAGATGGCAAAAAATGATAAAGTCAGATATGAACGTGAGATG
AAAACCTATATACCACCTAAAGGAGAGAAGAAGGGAAAGAAAAAGAAGGATCCAAACGCACCAAAGAGGCCACCATCTGCCTTTTTCCTATTCTGTTCTG
AACATCGTCCCCAGATAAAGAGTGAGAGTCCTGGTCTTTCCATTGGTGACACTGCTAAGAAGCTAGGAGAAATGTGGTCAGAGCAGACTCCTAAGGATAA
GCTACCATATGAGCAAAAAGCAGCCAAGCTAAAGGAGAAATATGAGAAAGATGTTGCTGCATACAAGGCAAAGGGGAAAAGTGATGTTGGCAAGAAAGTT
CCAGGAAGGCCGACAGGTTCTAAAAAGAAGGCTGAACCAGAGGAAGACGATGATGATGAAGATGAGGACGAAGAGGATGAGGAGGATGATGATGATGAGG
ATGATGATGAATAA                                                                                      
>Xetrov90000788|Xetrov90000788|LOC101731619-like [/zbed1.7]                                         
ATGGACGAAGAAAATGTCACGTACAAAGAGGAACTTCTTCCGAAAACAGGAGCCATGTTGGTTGTGTGGACATACTTCGGCTTTAAAAAATCTGACGTTG
AGCAAACAATCATAATATGTAAATGTTGTCGGGCTAAAGTTGTAGCCGCAGGAGGCAACACAAGCAATTTGCTTCACCACCTCCGCCACAAACATGTCCT
GGAATACAAAGAATGCATGAAACTAAGATCTGCATCCTCTTCCACATCTGCAGAAAATGGTGGAATGATATTACCAACACTATTACTTTCCACTTGGCTA
AAGACATGGTACCGCTTCAAGCAGATGATTAAAGTACTGGATACCAGATATGTTTTACCAAGTCGAAATTACTTTAGCCGAACAGCAATCCCTAACTTGT
ACCAACAGCACAGAGCCAAGGTAGAAGCAGACTTGGCTACCGTTCGCCACTTCTCAGCAACAACTGATTTATGGTCTAGTCGGAGCATAGAGCCATACCT
AAGCCTGACTGTTCATTTTATAAGTGACGACTGGGTGTTGCATAGTCATTGTCTGCAAACAAGCTTTTTCCCCGATGATCACACTGGCGAGTTACTAGCG
GCAGGCTTGCAAGAGGCACTGGATTCCTGGGGGCACAGACTAGTGGCCATCACAACAGACAGTGGAGCCAACATCATTAAGGCAATTGACCTGAATAATT
GGACAAGATTTCAGTGCTTTGGTCACAGGCTTCACCTAGCCATTGTATTAGAGCAAGAGAGAGCCATCAATCAGGTTCTAACAGCTGGTAAAAAGTCAAG
GCATTTAATCCTCAGGTGGCAAGATGTGGAAGTCCTGGAGGCTGTCAACAAGGTGTTGAGCCCACTCCAGGACTTCACAGATGCCTTATCTGGAGAGCAT
TATGTCAGCGTGTCATACGTAAAGCCAGTACTTCATCTGTTCAACACTACCATTCTTGCTGAGGAAGACAACAACACTGAACTGGCCAGGGATGTGAAGA
GAAACATTCTAGCCTACTTGAACGAGAAATACTCCAACACAGACACAGATGACCTGCTCAATATCGCATCTTTCCTTGATCCACGATTCAGAACCACCTA
CACAAAGAAAGAAAATGTGGAACATGTCATTTCCAGAGCCGTCGAAGAAATCAAGTTACTCAAGGATCAACAGCAAGACCCTCTCCCTGGGCCTTCTGGT
GCTGCAGCAGCTGCAGCAGAGCCTGTTGCTCCACCTGAGGAAAAGAGAAAAAAGTCCTTGTCCAGCTTTTTCAAAAAGCAGAGCACCAGCAGCATGGGCT
GCAGCGGAGAAACACTCTCAGAGGAGGAAAACATCAAGATGGAGCTGAGAGCCTACTTGCAGACCACAGAGGTTGACAGTGATGCAGACCCTTTGCAGTG
GTGGAGATGCTATCAGGCAAACTTCCCCCGTGTTGCAAAACTAGCTCAACAGTATTTATGCATACCTGCCACAAGTGCTCCGTCTGAGAGAGTGTTCAGC
ACTGGTGGCAATATCGTGCCATAG                                                                            
>Xetrov90000932|Xetrov90000932|pou4f2                                                               
ACACTGGCCACTAGCAAGTGGCTAATGCTATGAAAGATTAACATAAGGAGAGAGTGGGACAGTGGATGGGAGGAGTAAGAGTGGCAGAGAAGGGGAAATA
TTAGAGGATCTGGATTTACTCTCAGGGGAGAGGAGGAGGAGGAGGAGAGGCAGAGCAGCGCTTCTCACAGGGACACACACACAAAACCTGGCTCCTTGGC
AGGAGAGGGAGAGACAGGCAGGAGGCAGCCCACAGCTCCAAACCGCGGCACATTTGAAGAATCAGGAGGAGTGTGTGCCATCCTTCCTTCCCGGCTGCTC
CTCTAATCTGGGGGGTCTCAGGCACTCAGTGCCCCCTATCTCTCCCCATTAGCGGCAGTCATGATGATGATGTCCCTGAGCAGCAAGCAGCCCTTCGGCA
TGGCTCACAGCGGCATGCAGGACGAGGCCAAGTACTCAGCGCTGCACTCTTCCTCCCCTCACTCCTCATCCTCGGCCACCAGCTCCCCCAGTATCAGCAG
GGCCGGGGGAGGCAATGGCAGCAGCTCGGAGGCGATGAGAAGAGCCTGTCTCCCAACCCCACCGAGCAATATATTTGGAGGTCTGGATGAGAGTTTGCTG
GCCCGGGCAGAAGCTCTGGCTGCGGTGGATATAGTGTCTCAGTGCAAGAGCCAACACCACCACCACCACCACCACACGCCGCACCACAGCCCCTTCAAGC
CGGACGCTACCTACCACACCATGAACACCATTCCCTGCACCTCCGCTTCCTCCTCGTCTTCAGTCCCCATCTCCCATCCATCGGGGGTGGCTGGCTCCCA
CCACCACCATCATCACCACCACCACCACCAGCCTTTGGAAGGAGAACTGCTGGACCACATAACCCCGGGATTAACACTGGGGGCCATAACAGGACCGGAC
GGCTCAGTGGTGTCTACCCCAGGTCACCCACACATGGCCAGCATGAATCCCATGCACCAGGCAGCACTAAGCATGGCACATGCCCATGGGCTCCCCACCC
ACATGGGCTGCATGAGTGATGTTGATGCGGATCCCAGAGACCTGGAAGCCTTTGCTGAGAGGTTCAAGCAAAGAAGGATCAAGCTCGGGGTGACACAAGC
TGATGTTGGCTCTGCTCTTGCCAACCTGAAGATCCCCGGAGTGGGCTCTCTCAGCCAGAGTACCATCTGCAGGTTCGAGTCCCTCACCCTCTCCCACAAC
AACATGATCGCCCTTAAACCCATCCTGCAAGCTTGGCTGGAGGAGGCTGAGAAGTCTCACCGGGAGAAGCTCACCAAACCCGAGCTCTTCAACGGAGCCG
AGAAGAAAAGGAAACGCACCTCCATAGCAGCCCCTGAGAAGAGGTCGCTGGAAGCATATTTCGCCATCCAGCCTCGTCCTTCCTCAGAAAAAATCGCTGC
CATCGCAGAAAAACTGGACCTCAAAAAGAACGTGGTCCGTGTGTGGTTCTGCAACCAGAGGCAGAAACAGAAAAGGATGAAATACTCTGCTGGGATTTAG
ACTGCTCACTTTTTGCTCATTTTGTAAGGAATTAAAACACATTTTCATATGTTTTTTAATCGCCCAAATCTCTATAAATGTATATAAACCTGCATTTCTA
TATGCCAGACAGCTGTGACTCCACCTGGGCTGCAGAAAGTATCTGCTGCCCATAAAGTATAGGTGCCCGCTTGGTGCCAACCCTCCTGCCACTCTGTCTC
ACGGATCGGGACTGCACAAGTAAGACGTTTTTATTATATCCCCGGTTTCACTGCACAGTACAACTATTTTTTAAGAAAAATACGGAAACTTGGGAAGCAA
ATTGAGAATATGCTGGGGACTTTGAGCTTATTCCAAAACCTATATATTGACTCATTTTTCCTTTTTGCCCTTAAAACGATTGCAATCGGTTTCTGCGATT
ACTTGGTTTGTTTGATAAAATTATATAAATATATAAATATATATATAAATATACATATATTTTTAATGTGATTGAGTATATTCGTCCCCTGTTGTGATGC
TAAGTGTAGGCAAAGTCACCCTGCTGTATTTTCCTTTGTGGTTTGTTTGTTTTTTTTCAATTTATTTAATTATAATATTTCATGTTTGCAACCGAGCATT
GGAAAAGACTCTTAAGGATACGTATTGATATTTAATAGCAAAATGCTGTTAATTATTGGTTATGACTTTCCCACCTCTGGTTTCTATTGCACAAAATCAC
GAGTTTGGTAAAAGTACACAATCACCAGTTAAGATGTATTTCTAGCAGCTCTTTTCATTGGTCACATCTGTAGATTGCCATTAATAGTGACCCCCCTCCC
CCTTTCGACAAGGAATATTGACTGCTCCCAGGCTGTATTATATGTGGATAGACCCTGACATCTGAATGTTCTTCATATGGTTTCCTTTCTTACATATTTA
ATGGGGTTCCCCACTCTGTCACTCTCGCCTTGTAAAAGAGACATGTGGGGGTATGTGTTCCCTGCTAAATTAAATTAACGCTTTAGACTAGTCTCAAAGG
AATATCCAGATTTGAAAGTTGCACACTTTATTTATTTACAATATACCATGTTCATAACCTGTTATGTTAACAGAGGATATAAAGGTTTAACCACAATAGG
GATTGCCGGGTCCCGTACATATTTATATTGTTTATCATATATGAGGATCCACCAGAAAGTTCATTTGTGCTGTAAATATTCAATTTCTTTTACACACATC
TATATATATTGCTACAGATATTT                                                                             
>Xetrov90000939|Xetrov90000939|znf827                                                               
ATGGATGAGGATGAGCAAATTGGCGCACACAAGCCATTAAGCAGTAATCTGAGACGTCTCCTAGAGGCTGGTTCAGTGCAGCTTGTAACAGACGCTGGTA
CAAATGGCAGAGATGACTCTTCACTTAATACTTCTACAAACCTCCAATTTTCTCCGTCTTCTCACCATGCAAAGCAGCTGAGTGTCCTTGCAAGAAAGCT
TGCTGAAAAGCAGGAGCACAGTGAGCAGTATGGAGGGGTTTCAACCAACAGGTTTATATGGAGTCAGGACAAATGGCTACATAATTCAAATAACACATGT
GGCCTGTCACCGGACTCTGCTATCCTAAAACTCAAAGCTGCTGCTAATGCTGTTCTTCAAGATCAGTCACAGTTAAGAACTGGTGAAAGTCTAAAGTTTG
AATCATTTACTTCTCCATTTAGTTCTCAGTCTGCTAGCTCCACTTTAGCAGCATTATCAAAGAAAGTTAGTGAAAGGGGCATGACAGCAGGTCAGGAGCG
TCATTCTCCAGCTGGTCCATTTCTTTCCTTGGCTTCCATGACCTCTTCTGCTGCCTTGCTTAAGGAAGTTGCTGCACGGGCTGCTGGTAGTATACTTGCT
GAGAAAAAAAAGCCCCTTATGTCAGAAGACCCTTTAACACTGCCTGAAGAAAATCAAGAAAAGGTAACTTCAACACAATCTTTGGAACTGTTGTTACTCC
CTTCACCTAAAGGAAGGCCATCTAAACCTGGAAATCAAGCTCCAGAGGAGGAAGGCGGAAAACCATTTCAGTGTCCTATTTGTGGCTTGGTAATAAAAAG
GAAGAGTTACTGGAAAAGGCACATGGTGATTCACACAGGTTTAAAAAGTCATCAGTGTCCACTATGTCCATTTCGTTGTGCTCGCAAGGACAATCTTAAA
TCACACATGAAGGTCCACCAGCACCAGGACCGAGGGGAAACCTTTCAGTGCCAACTCTGCCCTTTCACCTCATCTCGCCATTTTAGCCTAAAACTCCATA
TGCGCTGCCACCAGCACTTCCTGCGGGCAGAGGCCAAAGTGAAAGAAGAACCTAACGAAGCTGACATTAAACAAGCACCTTTTAAAAATTCCTTGGCAAG
TCAGGATGAAGGATGTGCTTCACCTGCACAAATGACTCTACTTCCAGAGACCTTAAACCAGATTAACTCTATAGCTGTCAGTGCACTACCTATTAAAGAG
GAACCTAAAGACAATGGCTGCCCTTCTGTCATTCCTTTTAATGACAGACCTAACAGTAACAGCAGCGCAATGATGAAAGAATCTTTGGATTTTGTAGGTT
GCCCTTCATCCCTTTTCAGCCAAGACATCTCTGTAAAGATGGCATCAGATTTTCTGATGAAGTTATCAGCTGCAAATCAGAAGGAGCCCCTCACTCTTAC
TTTTAAAGTGAAAGATGAACCCGAGGATGAAGAGCCTATTAGCTCCCTATCCCCACAATCCTTGTACGGTTTTAACCAGGAATCAGAAGGTCGGCTTTCC
AGCACCCCAGATGAAGACAGCAAGCCACAAGAAACACAGCCAAACCTGCTCACTCAAGATATCTCCATGAAAGCAGCATCTGAGCTCCTTATGAAACTCT
CAGCTGAAAGCTGTAAGGACACGCAGTCTGTGAAGATTAAAGAGGAACCCATGGAGGTTGACATCCCTGACTCTTCCATCTCCCCAAGACAGAACATTGG
TTACAGCACTTTATTAAGGCAAGAAAAAAATGAGCACTTGCAGAAGATGCCATTGTGTCGAGTTGTTCCTGAAGGGAACCTGTTCAGCCAAGATATATCT
GTAAAGATGGCTTCAGAACTTCTCTTCAAACTGTCAGAAAAAGTTAGCAAAGAGCATAATCACAAGTCAAATGTTATCCGAACAACCAGCCCCTTTTTTT
CAGAAGAAAAATGCAGACAATCACCATTCACCTCCAACTCAAAAGACATTGTAAAAAATGAAGCTTTTCCACAAGGAAGACCAGATTCTGAACCGATGGG
GCTTGACACTAGCAGCGGTATACCGACATGGAAACTCAGTGAACAACTCTTTCCATGTGATGTCTGTGGGAAAGTGTTTGGTCGACAGCAGACTCTGTCT
CGACACCTCTTGCTTCACACAGAAGAAAGAAAATACAAATGTCATTTGTGCTCATATGCTGCAAAGTGCCGCGCTAACCTGAATCAACATCTGACTGTCC
ATGCAGTGAAGCTGGTGAGCACGGACACCGAAGACATTGTGAGTGCTGTTATATCTGAAACCAGTGAGAAAAAGAAGACCCCTTATTTCTACAGTTGTCA
CGTCTGTGGCTTTGAGACAGAGTTGAATGTTCAGTTTGTGAGCCACATGTCCCTTCACGTAGACAAAGAGCAGTGGATGTACTCTATCTGTTGCAGCACC
TGTGACTTTGTCACCATGGAGGAATCTGATATGAGGACACACATCAGCACTAAACACTCAGGAGAAGATAGAAAGACCCCTAGTGAATCAGTAAGCCCCT
CTTCCTCGTCCTTGTCTACACTCAGTGATTCAGCCAACAGTAAAGAAGATTCAGACACCCCACTGAGAAACCAGACTTCAAACAGTTTGTTGGTTATTTC
CGTAGTGCCTGGCTCCCAGCCCTTTGTCAGCAATGAAGAGAAGTCAGATAAAGGATTTGAGTGTGTTTTCTGCAATTTTGTCTGCAAAACGAAAACAATG
TTTGAGCGTCACCTTCAGATCCACCTGATCACCCGGATGTATGAATGTGACGTGTGCCATAAGTTCATGAAGACACCAGAGCAGCTGACAGAACACAAGA
AATGCCACACAGTCCCCACCGGTGGGCTCAAGTGCCCATTCTGCATTTACTCTACAAACCGCCCCGCAGCCATGGAGTGTCACCTAAAGACACACTACAA
GATGGAGTACAAGTGTCGAATCTGCAAGACAGTGAAAGCAAACCAGCTGGAGCTTGAAATGCACGTCCGGGGGCACCGTCTTGGGAACCATTACAAGTGT
GACCAGTGCGGCTATCTCTCAAAGACAGCTAACAAGCTGATTGAGCACGTCCGTGTCCACACAGGAGAGCGTCCCTTTCACTGTGACCAGTGCAGCTACA
GCTGCAAACGCAAAGACAATCTCAACTTGCACAAGAAGCTCAAGCACTCTCCACGCCAGACCTTCAGCTGCGAAGAGTGCCTGTTTAAGACCACGCACCC
ATTTGTCTTCAGTCGCCATGTCAAAAAGCACCAGAATGGTGAATTAATGGAAGAAGAGAAGAAACTCCCAACTCCAGCTCCAAAAGAGGCTAAACCCTTG
CTAACTGTTAATGACCCTAGGAGCCTTTTATCGCCTCTCTCTGTCATGTCTGCTTCCCAGGCTCTACAAACAGTGGCCATGTCTGCTGCCCAGAGCCGGG
GGGCTGATACACATTTAGCACTTAAAGCCTTTGCAGTAAACGGTACCTCATCAAGCTTTGATAGGTACCAGAACTCCGAGGTTGCTCATCTCATTCCCTT
AACTATGCTTTTTCCCAAGAACCATTTCGACGTCACATTCCATCCACCCCGACCTCAGACGGCACCACCAGGTGTCTCCACACCTAAGCACTCCTTCCTT
GCTTACCTTGGACTAACAGAAAGGGCAAAAACTGTTTAAGGGCAACCGTTGCTCTGTCTCAGATACCCAGCAGGTATACATTGCTGCAAAATATAGGTTT
GAAAGGTATGAAAATGTGTACTGTATATCTCTAGCAAGATTAGTTAATGGGCTCTGTGTGTATACTTATTGCATTTACATAAAAGCTGCTTAATTAAATC
TTCAGAGAGGTAACCTACTGCATAGTTCTACATATCAAAAAGGCTGCTTCCCCTTTACCTCAGCGCAGGCTGAATGCCCTGGAAGGATATAAGCGCTGGC
ACTTATGAAGTTACAGTTTCATTTTTTAAGAGAAATGTTTTGCCCCAACAGTTATTGCCATGTGAGCACTGTAGTTTGCTCCACCTATTTTTTCTATCAA
CAAAATGTTGATAAATGTAATTTAATCCATTAGTGACCATGGCCACTTTAACTCTGCTCGTGCCATTGCAGAGTAAATGGCAGTTCTGGGATTTACAATG
TATTTATGTGCCACGCTGGCACAGAGTATACAGAAATATATGTACATTGTGTGGTTTATATGTTTAGCCAAAATGGTTTCCAGTGGAAGTATATTTATTA
GGTTTTCCATGTATATACTATATATTTAGATTCTATACAAACAACACACCCCCAGAAAAACCCCAATATTTATTTAAAAACAA                 
>Xetrov90000943|Xetrov90000942|smad1                                                                
CCATTTCACAGCAGTCGTATATAAAGTTGACTAGTCACAATGAATGTGACAAGCTTATTCTCCTTCACAAGCCCAGCGGTGAAGAGGCTGCTTGGTTGGA
AACAGGGAGATGAAGAAGAGAAGTGGGCAGAGAAAGCAGTGGATGCTTTGGTGAAAAAGCTGAAGAAGAAAAAAGGAGCCATGGAGGAACTGGAAAAGGC
CCTGAGCTGTCCTGGACAGCCCAGTAACTGTGTCACCATTCCTCGCTCCTTGGATGGCAGGCTGCAAGTGTCACACCGTAAGGGCCTACCACATGTGATT
TATTGCCGTGTGTGGCGTTGGCCTGATTTACAGAGTCACCATGAACTGAAACCCTTGGAGTGCTGCGAATATCCTTTTGGTTCCAAACAGAAGGAGGTTT
GCATCAACCCATATCATTATAAACGAGTGGAGAGTCCTGTCCTGCCGCCTGTTCTTGTTCCACGGCACAGCGAGTACAACCCACAACACAGTCTCCTCGC
GCAGTTCCGAAACTTGGAGCCAAGTGAGCCACATATGCCTCACAACGCTACTTTTCCAGACTCTTTCCAGCAGCCAAACAGCCATCCGTTCCCTCACTCG
CCCAACAGCAGCTACCCAAATTCACCTGGAAGCAGCAGTACTTACCCTCACTCCCCGGCAAGCTCTGATCCTGGGAGCCCTTTCCAAATACCAGCTGACA
CCCCTCCTCCAGCTTATATGCCCCCTGAGGATCAGATGACGCAAGACAACTCTCAGCCAATGGACACAAACATGATGGTGCCGAACATCCCACAAGATAT
CAATAGAGCAGATGTACAGGCTGTTGCGTATGAAGAGCCAAAACACTGGTGCTCCATTGTCTATTATGAGCTCAACAATCGTGTGGGAGAAGCTTTCCAT
GCCTCCTCCACAAGTGTGTTGGTGGATGGCTTCACTGATCCTTCAAACAACAGGAACAGATTTTGCCTTGGGCTTCTGTCCAATGTTAACCGGAACTCGA
CCATTGAAAACACCAGGCGGCATATTGGGAAAGGTAATTTTGGTTGGGGTGCAGAATATCATCGCCAGGATGTGACAAGCACCCCCTGCTGGATTGAGAT
TCACCTTCATGGCCCACTTCAATGGCTGGATAAAGTACTTACTCAGATGGGCTCCCCCCATAATCCCATCTCATCTGTCTCTTAATGGAATGGGATGTTC
CTGCCTCTGGATTCATTGGAGCCATGCATGTACTTGAAGGATGTATGAGTCAGACACTTACTGGCAAATGGGACATTGGTAGTTTTTTTTGTTTTTGTTT
TTTTTAAAGTCTTTTGGGGGGGGCTGTCAGCACCTCAACTACTTGATGTTTGTGACCAACTCTTAAGAAAAGAGAGGAGATCTTTAGATCCAGTGCCCTG
CTGTTCTGCTGTTGCTTAATAAAATATGGCTCCCTAAACAGCAGCACATATTAACTTTTGAATTTTCTAATCCAGTTTAGCATTGTGATATAAGACAATG
CTGTGT                                                                                              
>Xetrov90000943|Xetrov90000943|smad1                                                                
ATGAATGTGACAAGCTTATTCTCCTTCACAAGCCCAGCGGTGAAGAGGCTGCTTGGTTGGAAACAGGGAGATGAAGAAGAGAAGTGGGCAGAGAAAGCAG
TGGATGCTTTGGTGAAAAAGCTGAAGAAGAAAAAAGGAGCCATGGAGGAACTGGAAAAGGCCCTGAGCTGTCCTGGACAGCCCAGTAACTGTGTCACCAT
TCCTCGCTCCTTGGATGGCAGGCTGCAAGTGTCACACCGTAAGGGCCTACCACATGTGATTTATTGCCGTGTGTGGCGTTGGCCTGATTTACAGAGTCAC
CATGAACTGAAACCCTTGGAGTGCTGCGAATATCCTTTTGGTTCCAAACAGAAGGAGGTTTGCATCAACCCATATCATTATAAACGAGTGGAGAGTCCTG
ACTCTTTCCAGCAGCCAAACAGCCATCCGTTCCCTCACTCGCCCAACAGCAGCTACCCAAATTCACCTGGAAGCAGCAGTACTTACCCTCACTCCCCGGC
AAGCTCTGATCCTGGGAGCCCTTTCCAAATACCAGCTGACACCCCTCCTCCAGCTTATATGCCCCCTGAGGATCAGATGACGCAAGACAACTCTCAGCCA
ATGGACACAAACATGATGGTGCCGAACATCCCACAAGATATCAATAGAGCAGATGTACAGGCTGTTGCGTATGAAGAGCCAAAACACTGGTGCTCCATTG
TCTATTATGAGCTCAACAATCGTGTGGGAGAAGCTTTCCATGCCTCCTCCACAAGTGTGTTGGTGGATGGCTTCACTGATCCTTCAAACAACAGGAACAG
ATTTTGCCTTGGGCTTCTGTCCAATGTTAACCGGAACTCGACCATTGAAAACACCAGGCGGCATATTGGGAAAGGTGTGCATTTATACTACGTTGGGGGT
GAGGTCTATGCCGAATGCTTAAGCGACAGCAGTATTTTTGTTCAGAGCCGGAATTGTAACTTTCACCACGGTTTCCATCCAACAACTGTGTGTAAAATCC
CCAGTGGCTGCAGTCTAAAGATTTTTAACAACCAAGAATTTGCTCAGCTTTTGGCCCAGTCTGTAAACCATGGCTTTGAAACGGTCTATGAACTGACAAA
GATGTGCACTATTCGGATGAGTTTTGTCAAGGGTTGGGGTGCAGAATATCATCGCCAGGATGTGACAAGCACCCCCTGCTGGATTGAGATTCACCTTCAT
GGCCCACTTCAATGGCTGGATAAAGTACTTACTCAGATGGGCTCCCCCCATAATCCCATCTCATCTGTCTCTTAA                         
>Xetrov90000994|Xetrov90000994|elf2                                                                 
GCCATGATCCCTCCCTCTGTTTCTGACACACACTCTCCCAGTGTATCTCCCTCTCACACACTGTCTCTGTCATCCCCCACCTCCCCCCTCTCTGGCTCTC
TCTCCCTCTCACACACACACTGTTGTCACTGCTCTCCCTTCAGCAGCCTTCGACCCCCACCCTCACTTCTCCCGGACCCAGGAGCACATTCCGGCCGGCT
AAGATCTGAACACGATTTTGCTGCATCGTTTTCCGGCTTTTGTTTTGGAAACTGATTAACAGCTGAACTTACTGCGTTCTGAACAAAGGCAAGGTAGTGA
GGGACGGTTTCTGGAGACCGCGCAACACCTGGACTCAGGGGATGCAACATGACCTCTGCTGCTGTGGATGGCGGTGGATCGGTGGGAGACATTGTCAGCA
ATGGAGTGGAGAATTTGGAACAGGAAGAAGTTCAAGTAACTGAATACCCTGCTGTGATAGTAGAGCCAGTTCCTAGTGCCCGGCTGGAACAGGGTTATGC
AGCCCAGGTTCTGGTATATGATGATGAGACCTTCATGATGCAGGATTTTGCAGAGGAGCATGAGGTGGAGACAGAATGCGTGGAAATAGTGGAAGCATCG
GTTCATGGCAGCAATGTTCACTGCACGGATAAGACTATTGAGGCTGCGGAAGCACTGCTTCACATGGAGTCGCCTACTATCTTGCGAGATACCAGGAGCC
CCGTGGAAGTCTATGTTCCCCCATGTGTCTCCACTCCTGAATTCATTCATGCGGCTATGAGGCCGGATGTAATTACAGAAACAGTTGTGGAAGTTTCCAC
TGAAGATTCTGAACCAATGGACTCAACGTCCATCCCAATATCTATTGAACTTGGAGAACCGATGAAGAAGAAAAAAGCTGGACGCAAGCCAAAGATGCAA
CAACCTGCATTTCCCAATGGATCCCCAGAACTGGGAATCAAGAAGAAGCAAAGGGAAGGCAAAGGCAATACCACTTACCTGTGGGAGTTTTTGTTGGACC
TGCTGCAGGATAAGAACACCTGTCCACGTTACATTAAGTGGACTCAGAGAGAAAAGGGAATCTTCAAGCTGGTGGATTCAAAGGCCGTCTCCAGACTATG
GGGGAAGCATAAGAACAAGCCAGATATGAACTATGAAACTATGGGTCGAGCTTTAAGGTACTACTACCAGAGAGGGATCCTTGCAAAAGTTGAGGGTCAG
AGGTTGGTCTACCAATTCAAAGAGATGCCCAAGAACATTGTGGTTATAGAAGATGACAAAGCAGAGCCCTGTAGTGAAGAGATGGTGTCTCCCATAGATG
ACAAATCATTGGAGAGAGTCTCCATCCCCACCGAAGGAATCATGAAAATGGCAATGCCGGCTAGGCTAGAGAAGAGCCCAACCCAGCAGAGTTCTAATAG
GAAGCCAAGACTGGTTAGCTTGTCCTCTCCTGTCAGTGAGGTATCACCTCACTCACCCACCAGCACCACGCCAACAGCACCACAGAGAACTGTCCGGGTG
GCCATGCAAGTGCCTGTAGTAATGACATCTTTGGGGCAGAAGATTTCTACTTTGGCTGTTCAGTCGGTGAATCCAGGTTCTCCTCTGATTGCAAACAGCA
GCCCAACAACAGCATCAGCTCCAAAGGTTGTCATCCAGACAATCCCTACAATGTTACCAGCATCGTCTGAAAGTGGAGACAAATTCACTGTGCAACCTGC
CAAAATAATCACTATTCCAACTTCCCAACTCACCCAGTGTCAGTTGCAGACAAAGCCTGGATTAAGTGGGTCAGGGAGTTTAAATCTTGTGGGAACACCA
CTGACTGTGAGAGCACTTACCCCTGTTTCAATAGCTCATGGAACTCCAGTTATGAGACTGGCAATGCCAGCACAGCAAGCCAGATGTCAGACTCCCCCTA
GGGTCATTAGCACCCTTATCAAAGGACCTGAAATTAAATCAGACATGGTAGTGAGCAGACAGGAGGGAGAGATAAAAACATTTCAGTTAATTAAAGACGA
TAAACCTGCAGATGGGGGCAAAACAGTTACCCATGTGGTTGTTGTCAGCACCCCTTCCGCAATCAACCTCCCCATTACTGTCAAACAAGAGACAAGTGTG
GTGTGTGAAAAGTGACAAAGCCTGCCTGCGTCTCTAGAATTTTGTGTTAAACTGACATTTAAGAATCAAACGCTGATTAAACGAAACTTCTGGACAGAAA
GAAGTGAGGAAGTCTGCGGAGACTTTAAACAAAGACAATATAAATATACGGAAATTACAAAAGAAAAACTTGACTGGAAATGAATTCTGTTCCCATGTTT
TCAGTGGGATCTGTTCATGTTATGAAATGTTCCTAAGGCATCGGAAGAAAAAGCAAACTGAAAGGGACCAAAGTGATTGTTCAGATCTATTGTTTTCGTT
TTTCAGGTTTTTTTTGTTACACTAAAAATAAAGAGGAACACTAAATGACATCGCAGGAGGTTGTTATCCCAGAACCACAGTAAATGTAAATGGTAAAGAA
ATGTGTACTGCTGTGTGTGCAGACAGCTCTCACTTCATCGGTGCTATGCGGGAGAAACTGCTCAATAAGTATTGTAGGCTAAATAAACTGTACCAACGCG
CACGCAGGGAAATAACGCCCACTGAGTTCCGCAAGGGGATGACAGATGCAGATTTCATATTAAAGCCTTAGACTCGTTTTTAGTTTTATTTTCTGTAAAA
TAAGCTAACAGCTTGTTTATGTAAAGCAATTTTTATACATATTAAAAAAAAATGTAAAAAGAGAAAAAAAAAACCCATTGTACCTAGCACAGTATTGGTA
TAGAATTACACGTAACCTATTTTATACAGTAGTTAAAAGTATGATTTTTTTTTTGTTCATTTTTGTTATATCTCTGAGTGTTTTGGGAAGGCCTGAAGCA
TCTCGAGCAGGAAGCTTTTCACGGGAGGGTACAAACTGTCTCATGGCGGAGACGGCAGGTCAGAGGAGCCTTTAAATGTAACATGCTTTTTTTGTTGTTG
TTTTTTTTGCCAGAATCCCTTGCAAACATTTCAGTTTTTATGCTATCCATTTGAAAGGTCACCATGAAGCATGTGTCCATTTTTGGGTTATAGAGTTTGA
AGCCTGCTATTTTTTTAGTTGAAGTTATGAAGGTGGGTTGCTTAGGGGAGGGCATGGGGGGTAAATACCAGTGTTCAGAATGAACTAAAATAGTTTGTAT
ATTCAACATTTGAAGTATATTCTATTTTGTTGTACTCTTGTTTCAAAGTGTATTCGAGTAGATTTTACTGCAATATAGAAAATTAATTTG          
>Xetrov90000994|Xetrov90000995|elf2                                                                 
ATGACCTCTGCTGCTGTGGATGGCGGTGGATCGGTGGGAGACATTGTCAGCAATGGAGTGGAGAATTTGGAACAGGAAGAAGTTCAAGTAACTGAATACC
CTGCTGTGATAGTAGAGCCAGTTCCTAGTGCCCGGCTGGAACAGGGTTATGCAGCCCAGGTTCTGGTATATGATGATGAGACCTTCATGATGCAGGATTT
TGCAGAGGAGCATGAGGTGGAGACAGAATGCGTGGAAATAGTGGAAGCATCGGTTCATGGCAGCAATGTTCACTGCACGGATAAGACTATTGAGGCTGCG
GAAGCACTGCTTCACATGGAGTCGCCTACTATCTTGCGAGATACCAGGAGCCCCGTGGAAGTCTATGTTCCCCCATGTGTCTCCACTCCTGAATTCATTC
ATGCGGCTATGAGGCCGGATGTAATTACAGAAACAGTTGTGGAAGTTTCCACTGAAGATTCTGAACCAATGGACTCAACGTCCATCCCAATATCTATTGA
ACTTGGAGAACCGATGAAGAAGAAAAAAGCTGGACGCAAGCCAAAGATGCAACAACCTGCATTTCCCAATGGATCCCCAGAACTGGGAATCAAGAAGAAG
CAAAGGGAAGGCAAAGGCAATACCACTTACCTGTGGGAGTTTTTGTTGGACCTGCTGCAGGATAAGAACACCTGTCCACGTTACATTAAGTGGACTCAGA
GAGAAAAGGGAATCTTCAAGCTGGTGGATTCAAAGGCCGTCTCCAGACTATGGGGGAAGCATAAGAACAAGCCAGATATGAACTATGAAACTATGGGTCG
AGCTTTAAGGTACTACTACCAGAGAGGGATCCTTGCAAAAGTTGAGGGTCAGAGGTTGGTCTACCAATTCAAAGAGATGCCCAAGAACATTGTGGTTATA
GAAGATGACAAAGCAGAGCCCTGTAGTGAAGAGATGGTGTCTCCCATAGATGACAAATCATTGGAGAGAGTCTCCATCCCCACCGAAGGAATCATGAAAA
TGGCAATGCCGGCTAGGCTAGAGAAGAGCCCAACCCAGCAGAGTTCTAATAGGAAGCCAAGACTGGTTAGCTTGTCCTCTCCTGTCAGTGAGGTATCACC
TCACTCACCCACCAGCACCACGCCAACAAACTGTCCGGGTGGCCATGCAAGTGCCTGTAGTAATGACATCTTTGGGGCAGAAGATTTCTACTTTGGCTGT
TCAGTCGGTGAATCCAGGTTCTCCTCTGATTGCAAACAGCAGCCCAACAACAGCATCAGCTCCAAAGGTTGTCATCCAGACAATCCCTACAATGTTACCA
GCATCGTCTGAAAGTGGAGACAAATTCACTGTGCAACCTGCCAAAATAATCACTATTCCAACTTCCCAACTCACCCAGTGTCAGTTGCAGACAAAGCCTG
GATTAAGTGGGTCAGGGAGTTTAAATCTTGTGGGAACACCACTGACTGTGAGAGCACTTACCCCTGTTTCAATAGCTCATGGAACTCCAGTTATGAGACT
GGCAATGCCAGCACAGCAAGCCAGATGTCAGACTCCCCCTAGGGTCATTAGCACCCTTATCAAAGGACCTGAAATTAAATCAGACATGGTAGTGAGCAGA
CAGGAGGGAGAGATAAAAACATTTCAGTTAATTAAAGACGATAAACCTGCAGATGGGGGCAAAACAGTTACCCATGTGGTTGTTGTCAGCACCCCTTCCG
CAATCAACCTCCCCATTACTGTCAAACAAGAGACAAGTGTGGTGTGTGAAAAGTGA                                            
>Xetrov90001069|Xetrov90001069|lef1                                                                 
GACGGCAATGTGCCTCTTGCAGTCACTGAGGTAGGACAAGACTTTTGGGAGAGTTTTACGTGGTGTGAAGAAAGGAGATTAACTTGTCCCCCCCTCCCCA
GGATTTTCTCAGAGGTGATTTTCTCAAAGTGACGCTAAACAGAAGAAGGTAGGATCGCTGGCAAAAGGTACATTCCACGGGGGGTTTGTGGACAGGTCCC
TTTGCAGAGGATATGCAGCGCTTTGCTTGTCCTCCCTCTGTACCCGGTACAGACCGCAGTTTTACCTGAGGGTCCAGAGGAGGAGTTCAGTCCGCTCCTT
GCCAAAAGCTCACGGCGCTCTCCAAACTTTGCTCTTACTTGCATTGAGCTGACTGGCAGTGCTAGCAGGACAAAGCCAGGCTGGCTGGGGTGTGTGGGCA
CCGCACAGAGAGTGGCTAGTTTACCTCGCTTATTTAAATGAAGACATCCTTTCTGGGTTAGTCATCTCTGAGTCACTGACTGCATAAAGCAAAAAACGTA
ATTTGCAGTTAGTCAGAACCATAACAAACACTGCAGTTTCTCACTGCTCCTCGTGTGACTGCACACACTCGCCTGAATGGGAGCAGAATGAGATAAAAGC
CCATCAGCTGTGGGTGGTTTTGGATACTGGTGACTACAGTAGCCCCCCTGGACCAGGGGAGACAGGATTGGAGCCCTTGGAGCAGAGCAGAGACACACTG
GGACTTGCAGCCTTGGGAGACAGGGGTGAACTTTTTACAAGCAAAAGTGTCTTCTTATCAAGATTTGTGACTTTATTTTGCTGATTTGGGGGCAAAAGTG
TCCAGCCAGTGCCATCAGTTTTGGCATTTTGACCTTGGATCATTGGGTGTGGAAATTTTGGGAAGGGAACCTTTGAATTGGGTTTTGGTTTTTTTTTGCT
GGTGTTTGATTTCTGACCTGTAACACAGAAGTCCTGATCTGGAGCCATGCCTCAGCTCTCTGGAGCAGGGGGGGGCAATGGGGGTGGGGGAGATCCTGAG
CTGTGTGCCACAGATGAGATGATCCCCTTTAAAGATGAAGGGGATCCCCAAAAGGAGAAGATCTACGCTGAGATCAGCAACCCGGAGGAGGAGGGAGACC
TCGCAGATATCAAGTCATCTCTGGTCAATGAGACTGAGATTATCCCCAGTAGCAACAGTCACGAGATTTCCAGAAGAAGACAAGACTCTTATCATGAAAA
ATCTAGAGAACATCCAGAAGATGGAAAACATCCGGATGGCGGCTTATACAGCAAAGGCCCTTCTTATACTGGATACCCAAGCTATATCATGATGCCAAAT
ATGAATAATGAGCCTTACATGTCAAATGGATCTTTGTCTCCTCCCATTCCAAGAACATCAAACAAAGTCCCAGTGGTGCAGCCATCACATGCCATCCATC
CTCTAACACCACTCATTACTTATAGTGACGAGCACTTTGCACCGGGAGCACACCCTTCACATATCCCATCAGATGTCAACTCAAAGCAAGGCATGCACAG
GCATCCTCAAGCCCCAGACCTCCCTACATTTTACCCTCTGTCGCCTGGAAGTGTGGGCCAGATGACACCACCATTGGGCTGGTATCCGCACCATATGGTT
TCTGGTCCTCCGGGCCCTCACGCAACTGGAATTCCTCACCCAGCTATTGTCAATCCTCAGGTTAAACAAGAACATCCACACAATGACAATGACCTAATGC
ACATGAAACCTCACCACGAACAGAGAAAAGAGCAGGAACCCAAAAGACCTCACATAAAGAAGCCTCTGAATGCTTTCATGTTGTATATGAAAGAAATGAG
AGCGAATGTAGTAGCAGAATGTACTCTCAAAGAAAGTGCTGCCATCAACCAGATTCTGGGTAGAAGGTGGCATGCATTGTCTCGGGAAGAACAGGCCAAA
TATTATGAGTTAGCTCGCAAAGAAAGGCAACTACACATGCAGCTTTACCCAGGATGGTCTGCAAGGGACAACTATAACAGGAAGTTGGTTGTGGCTTCCT
ATTGTCAGAAAGCTGAAAAACGCAGCCAGACATTACTCAGAGATCATAAAGTTGCCGGCGCAAAGGGAGTTTAA                          
>Xetrov90001085|Xetrov90001084|pitx2                                                                
GGTGTTAGTCAAACGGGGAAGCGGCTGAGCCTTCGCTGGGTCTCCATTGCCTGTTGGCAGAGCTCTGCTATAAGTGAATGAGAGCAGCATCCCTTGTGCA
AGTCCTGAGCCTGGATACAGGGGCATCTATTCGCCCAGTGGCCCTTGCTTAGCCTAATGCCCCTGCTCCACCGTGCAATGCCTGCAAGCTCTTTAGGAGG
ATTTCTTTCCATCATCTTGTAGGCAGGAGAGGGGAGGGCGAGCCCAGCAGCCTTCATTATTACTCTAGTGGACCCAAAAGGACTTACATGTAAGGCACCT
TAAGCCTGCACTTAGCAAGGGACTTAGCCAGACCGCTGCTCCTGTCCTGCTCTCCTACATACCCTGGTGCCATCACTCGGACACATAGTGGCATTGAATT
TCATTGCGAGTTGTGGGCGTTTTGATCCAGTTATCTGTTCACTGGGCTTGGATATTTTGGGAGCCTACTGTATTATACCCCCACCATCCTCCATGAACTC
TATGAAAGAGCCTTTACATTTGGATCACTTGGTTGGGAGTAAATTGGCTACAGCTTCCTCCCATCACCAGCACCACCACCAGCACCACCAACAGCACCAG
CAGCCCCAGGCAGTGACTCTTGTATCCATGGCTTCCTCTCTGGGCCAGCGCTCTGGGGAGTGTAAGGCAAGGCTAGAGGTGCACACCATCTCAGACACCT
CCAGCCCAGAAGCAGCAGATAAAGACAAAAGCCACCAGAGCAAAAACGAGGACAGCAGTACTGACGATCCCTCCAAGAAGAAGAGGCAGAGGCGACAAAG
GACTCACTTCACTAGCCAGCAACTGCAGGAGCTGGAAGCCACTTTCCAGAGGAATCGCTACCCTGATATGTCCACCAGGGAGGAGATCGCAGTCTGGACC
AATCTGACAGAGGCCAGAGTCAGGGTCTGGTTTAAGAACCGCAGGGCCAAGTGGAGAAAGAGGGAGAGGAACCAACAGGCAGAGCTCTGCAAAAACGGCT
TTGGCCCCCAGTTTAATGGACTGATGCAGCCATACGATGACATGTACCCCAGTTACTCGTACAACAACTGGGCAGCCAAGGGCCTGACTTCAGCATCTCT
TTCTACTAAGAGCTTCCCCTTCTTCAACTCTATGAATGTCAACCCACTGTCCTCCCAGAGTATGTTCTCCTCGCCCAATTCCATTTCTTCAATGAGCATG
TCCTCTGGCATGGTACCCTCTGCTGTTACTGGGGTGCCAGGCTCTGGTCTAAATAGCTTGAATAATCTGAACAATCTGAGCAACCCTTCTCTCAATACTG
CAGTGCCAACGTCGGCCTGCCCCTATGCCCCCCCAACACCTCCCTATGTCTACAGAGACACATGTAACTCCAGCCTGGCAAGCCTGAGACTCAAAGCCAA
ACAACACTCTAGTTTTGGCTATGCCAGCGTTCAGAACCCAGGATCAAACCTCAGCGCCTGCCAATATGCAGTGGACAGACCCGTGTGATACTTGTATATA
AGTGTGAGCCTGTATATACGTGTCCTGTACGGGAGTACTCTGAAACCTCTCCTTTACAAATCTGGGTCACTACCAAAAGAGAATCGACATGGAGAAACAT
GCAGAAACGCCAAATGTATTTTTATTCCAGCGGAATGTCCTGCAGTGAAACTACCACAGACAGTGTAATACTCAGATATAAAGATTTGGGCACCAAAGAC
TGGACGTGGCATTTTAATATTATTTCTGGCTTGAATTTTTTTTTTCTTCTAATTTTAATTCAGCATCAATCGTCAAAAAGGACTGAAAGGCTGTATATAT
ATATATGGAAATGTCAAATTAATTTTATAAAAACAGTTGTCAGTTAATATCTTTACAGTGTTAATACCACACCTTAGGCTTGAGAGTAAAGCATGCAAAC
GAAAGCCCAGCAAGAAGAATGTATATAATAAATTAGAACATTGTATTTTAAAGATATCCTTGTCCTGGGGTGCCTCACTACATCTATAGAGTGCGCTCTC
AAAAATAATAACGGACAAATACATCTACAATTGGAAGCCATGTTCCCCCCCATCCTAAAGGGAGTAGTGAAATGCTCAGCAAAATAATTGGACGAAATCA
CCCACAAATATCCACAGGACACGAAATCCATCCAAGATTTCTCTTTTTTCCCCAATGTTTCCCAACAAGGTCAACTCGCTGGACTTTTTAAATTCAGAAG
TGTCATTATTTATTTGTTGAATTCCATTCTGGTTCATATATAACCGAACTATCTGGATGTAAAATAAAACTAATGTATTGTTTAAGGTTATTTGGCAAAA
AAAATAAGGGAAAAAAATAAATGTATTTCTTTGGGAAAAA                                                            
>Xetrov90001085|Xetrov90001085|pitx2                                                                
GTGTTAGTCAAACGGGGAAGCGGCTGAGCCTTCGCTGGGTCTCCATTGCCTGTTGGCAGAGCTCTGCTATAAGTGAATGAGAGCAGCATCCCTTGTGCAA
GTCCTGAGCCTGGATACAGGGGCATCTATTCGCCCAGTGGCCCTTGCTTAGCCTAATGCCCCTGCTCCACCGTGCAATGCCTGCAAGCTCTTTAGGAGGA
TTTCTTTCCATCATCTTGTAGGCAGGAGAGGGGAGGGCGAGCCCAGCAGCCTTCATTATTACTCTAGTGGACCCAAAAGGACTTACATGTAAGGCACCTT
AAGCCTGCACTTAGCAAGGGACTTAGCCAGACCGCTGCTCCTGTCCTGCTCTCCTACATACCCTGGTGCCATCACTCGGACACATAGTGGCATTGAATTT
CATTGCGAGTTGTGGGCGTTTTGATCCAGTTATCTGTTCACTGGGCTTGGATATTTTGGGAGCCTACTGTATTATACCCCCACCATCCTCCATGAACTCT
ATGAAAGAGCCTTTACATTTGGATCACTTGGTTGGGAGTAAATTGGCTACAGCTTCCTCCCATCACCAGCACCACCACCAGCACCACCAACAGCACCAGC
AGCCCCAGGCAGTGACTCTTGTATCCATGGCTTCCTCTCTGGGCCAGCGCTCTGGGGAGTGTAAGGCAAGGCTAGAGGTGCACACCATCTCAGACACCTC
CAGCCCAGAAGCAGCAGATAAAGACAAAAGCCACCAGAGCAAAAACGAGGACAGCAGTACTGACGATCCCTCCAAGAAGAAGAGGCAGAGGCGACAAAGG
ACTCACTTCACTAGCCAGCAACTGCAGGAGCTGGAAGCCACTTTCCAGAGGAATCGCTACCCTGATATGTCCACCAGGGAGGAGATCGCAGTCTGGACCA
ATCTGACAGAGGCCAGAGTCAGGGTCTGGTTTAAGAACCGCAGGGCCAAGTGGAGAAAGAGGGAGAGGAACCAACAGGCAGAGCTCTGCAAAAACGGCTT
TGGCCCCCAGTTTAATGGACTGATGCAGCCATACGATGACATGTACCCCAGTTACTCGTACAACAACTGGGCAGCCAAGGGCCTGACTTCAGCATCTCTT
TCTACTAAGAGCTTCCCCTTCTTCAACTCTATGAATGTCAACCCACTGTCCTCCCAGAGTATGTTCTCCTCGCCCAATTCCATTTCTTCAATGAGCATGT
CCTCTGGCATGGTACCCTCTGCTGTTACTGGGGTGCCAGGCTCTGGTCTAAATAGCTTGAATAATCTGAACAATCTGAGCAACCCTTCTCTCAATACTGC
AGTGCCAACGTCGGCCTGCCCCTATGCCCCCCCAACACCTCCCTATGTCTACAGAGACACATGTAACTCCAGCCTGGCAAGCCTGAGACTCAAAGCCAAA
CAACACTCTAAACCCAGGATCAAACCTCAGCGCCTGCCAATATGCAGTGGACAGACCCGTGTGATACTTGTATATAAGTGTGAGCCTGTATATACGTGTC
CTGTACGGGAGTACTCTGAAACCTCTCCTTTACAAATCTGGGTCACTACCAAAAGAGAATCGACATGGAGAAACATGCAGAAACGCCAAATGTATTTTTA
TTCCAGCGGAATGTCCTGCAGTGAAACTACCACAGACAGTGTAATACTCAGATATAAAGATTTGGGCACCAAAGACTGGACGTGGCATTTTAATATTATT
TCTGGCTTGAATTTTTTTTTTCTTCTAATTTTAATTCAGCATCAATCGTCAAAAAGGACTGAAAGGCTGTATATATATATATGGAAATGTCAAATTAATT
TTATAAAAACAGTTGTCAGTTAATATCTTTACAGTGTTAATACCACACCTTAGGCTTGAGAGTAAAGCATGCAAACGAAAGCCCAGCAAGAAGAATGTAT
ATAATAAATTAGAACATTGTATTTTAAAGATATCCTTGTCCTGGGGTGCCTCACTACATCTATAGAGTGCGCTCTCAAAAATAATAACGGACAAATACAT
CTACAATTGGAAGCCATGTTCCCCCCCATCCTAAAGGGAGTAGTGAAATGCTCAGCAAAATAATTGGACGAAATCACCCACAAATATCCACAGGACACGA
AATCCATCCAAGATTTCTCTTTTTTCCCCAATGTTTCCCAACAAGGTCAACTCGCTGGACTTTTTAAATTCAGAAGTGTCATTATTTATTTGTTGAATTC
CATTCTGGTTCATATATAACCGAACTATCTGGATGTAAAATAAAACTAATGTATTGTTTAAGGTTATTTGGCAAAAAAAATAAGGGAAAAAAATAAATGT
ATTTCTTTGGGAAAAA                                                                                    
>Xetrov90001098|Xetrov90001098|neurog2                                                              
CAGACGTACAGCCACTGAATCGCAAGCCGCATCACTTGAGCTGGAGAGCAGGACGCGTGTCAGAACGCACTTCCACTCATACACACTGTGCGACGGGCTG
CCAGTCGCACCCACACCGACTCCTACTGTGCGAAAGACTCCTGAGACACAAGTAAAGCCGGGAATCCCCCTCGTACTACGGGACTAAGAGAATATCCCTA
CAGCCAACAGCGCTGGAACCCCACTCACCTGCTTCAGGAGCCAACAGCCAGGGCAAAAAGATGGTGCTGCTGAAGTGCGAGTACCGCGATGAAGAGGAGG
AACTGACCTCTGCCTCCCCCTGCTCCATGTCTTCCTCCCACATGTCCCCGGCACAGACGTGCAGCTCCGACGACGAGCAACTCCTGAGCCCGACAAGCCC
AGCGCTAATGCACCTGCAGGCACAGGAGCAAGAGAACAGCCCGCCATCTAGAAGGAGCCGACCCCGCACCAAGAACGGAGAGACCGTGTTGAAGGTGAAG
AAGACCCGGCGCATTAAAGCCAACAACCGGGAAAGAAATCGCATGCATCACCTAAACTCGGCGCTCGATTCCCTGAGGGAAGTACTGCCATCATTACCCG
AAGATGCCAAGCTCACCAAGATAGAGACCTTGCGCTTTGCATACAACTACATCTGGGCTCTTAGCGAGACTTTGCGCCTGGCAGAACACGGATCTTCTGC
TTCCACCCTATCACCCATGTCGGTGCAGGACTCCTCTCCATCCCAGAGCCCATCCTGGAGCTGCAGCTCTTCCCCCTCTTCCTCTTGTGGCTCCTTCTCC
CCGGCCAGCCCTGCCAGCTCCACCTCAGACATGCTGGAGTACTGGCAACCTGCTGAGCATCGAATGAACCCCTTCATGCCTGCCAGTGGGGCTTTCATTT
GAACTCAGAGAACTATGTTGGATTCTAGAATTCAGAGTATAAATTCCACTTGAGTTCTTGCTTACAATTCTAGCCATCAGGGACAAGCATAGCAGGGGTT
AAATATCAGGTTTACCTCAGTGGGGCCCCAGAGCAAACAATTATTTTCCTGGGCCCCATAATATCCTCTGACCCTGCTTTCCCAGCGTGAGCCCATATAG
TGCAATAATATAATCCTGCAATGGCCACTGCTGTGACCACATTGCACTCTGTGGGTTCTGCTGCTGACTGTGAAGGGAGAGAAGTGTGTGGCCTGTGCCT
GCTGGGTTTCTGGTGCCTACAGCGTATGTTCCCCCTATAGTTGTGCCCATGGCAGGGCCACTTTAGGGTGGGATACATTGCTGTGTCTGTTATTTTTATT
AGTGTGAAATG                                                                                         
>Xetrov90001138|Xetrov90001138|prdm5                                                                
ATGCTGGGCATGTACGTGCCAGACAGATTTTCCCTGAAGTCTTCCAAAGTCCAAGACGGGATGGGGCTGTATACAAGCAGGCGAGTCAAAAAGTACAGCA
TGTCACATCATCTACATGGCATGGGGGAGAAGTTTGGTCCTTTTGCTGGAGAAAAGCGAATTCCTAATGAGGTGGATGAAGGTATAGACAACAGATTAAT
GTGGGAGGTCAGAGGAAACAAAGGAGAAGTGATGTATGTTTTGGATGCAACAAATCCACGTCACTCCAACTGGTTACGATTTGTTCATGAAGCTCCTTCA
CAAGAGAAAAAGAACTTGGCAGCTATTCAGGAGGGGGAGAACATATTCTATCTAGCAGTTGATGACATAGAAACGGATACTGAATTACTTATTGGTTACT
TGGATAGTGACATGGAAGAAGCTGAAGAAGAAAATACTGAGATTGTTAATGTAGTCAACAAAGAAGAGGATGAGAATATAAAAGAAAGTCAGCAGCCATC
TGAAAAAGAATACATAACCTATAAGGAGGACCATCGTTGTCCCCATTGTGAATCAAGTTTTCCAAGTCAAGAGATCCTAGCAGAACATCTTCAGGCTCTG
CATCAGAAGCCAGTTGAAGAGAAAGAATTTAAATGTAGAAACTGTGGCAAGAAGTTCCCAGTGAAACAAGCTTTGCAGAGACATCTGGAACAGCACAGAG
AGGCTTGCAAAGGAGATGCAAGATTTATTTGCAAGGCTGATAGCTGTGGAAAGAGATTCAGAAGCAAAGATACACTGAAAAAACACAAAGAAAATGTCCA
TACAGGTAACTCTAAGAAAAAGTTAATGTGCTCTGTGTGCAATAAGAAATGTTCTTCTTCACTTAATCTACAAGAGCATCGAAAGGTTCATGAGATCTAT
GAGTGTCAGGATTGTGACAAGAAATTTATCTCAGCTAACCAGCTTAGACGGCATATGATTACCCATTCAGAAAAGCGCCCCTTCACATGTGAGGTTTGCT
GTAAGTCCTTCAAACGACTTGATCAAGTGACCGCACATAAAATTATTCACAGCGAAGACAAACCTTATCAGTGCAAGCTCTGTGGAAAAGGATTTGCCCA
CAGAAATGTTTACAAGAATCACAAGAAGACTCATTCCGAAGAGAGACCCTTCCAGTGTGAGGAATGTAAGGCTTTGTTCCGCACTCCATTCTCACTGCAG
AGACACCTGCTAATACATAACAGTGAGCGTACATTTAAGTGTGATCATTGTGATGCCACATTTAAAAGGAAGGATACATTAAATGTACATATTCAGGTGG
TACATGATGGTCACAAGAAGTACAAATGCGATTTATGTGACAAGGCTTTTGTGACTCCTTCCGTGCTTAAGAGTCATAAAAAAACACACACAGGGGAAAA
AGAGAAAATATGCCCTTATTGCGGACAGAAGTTTGCAAGCAATGGGACCCTTAGAGTACATATTAGAAGCCACACAGGTGAGCGCCCCTACCAGTGTCCT
TACTGTGACAAAGCATTCAGTAAAAATGATGGATTAAAAATGCACATCAGGACACACACAAGGGAAAAGCCATACCAGTGCTCTGAGTGCAACAAGGCTT
TCAGCCAAAAAAGAGGTCTAGATGAGCACATGAGGACCCACACAGGAGAAAAACCATTTCAATGTGATGTTTGTGATCTGTCCTTTAGTCTTAAAAAAAT
GTTAATCCGACACAAGCTGACTCACAACCCTAATCGTCCAATGGCGGAATGCCAACTCTGTCACAAGAAGTTTACAAGAAATGACTACCTCAAAGTACAT
ATGGAAAACGTTCATGGTGAAACAGATAGCTAA                                                                   
>Xetrov90001179|Xetrov90001179|nfkb1                                                                
GAAGCCGCACAAACCCCTCCAGCGGGGAGGAGGCGAGAGGCTGAGCCCGCCCCGAGCAAAGAGAAAACAAGGAAACTGAAAGAGGCAGGAGTGCGGCTGT
GCGCCCGGGCTCTCACTTTTCTGCCCTTCGCTGCAATGGACAGCTAGACAGGAGCCCGCTGAGGAGGTGTCATTCATTATCTGGCTCGCACGGCAGCGCG
TCCTGTCCATCACCAACACGCAATTCTTTGCATTACTGCGGCTGTCACTCATTTACTCAATCGGGAAAGACGGCCAGTAACTATAACCAGTGCAAGATCA
ATGATGGCGCAAAACATATATGATATTGATGCTCATCTGGATACATATTTACCAATAAACCCTTTATTTCAAGAACCTATTTATATGACTTCTGAGCCAA
ATCTTCGAAGTGCTGAAGGGCCATACATTGAAATCACAGAGCAACCAAAACAGAGAGGGTTTCGCTTTCGATATGTCTGTGAAGGGCCGTCACATGGAGG
ACTTCCTGGGGCTTCGAGTGAAAAAAACAAAAAGTCATACCCACAGATTAAGATTCATAATTATGTTGGTCAAGTTAAGATTATAGTGCAGCTGATAACC
AATAGCAAAGACATCCGACTGCATGCCCATAGTCTAGTTGGTAAAAACTGTGAAGACGGCATCTGTTCTCTAACTGTAGGACCTAAAGATACAATTGTTG
GGTTTGCTAACCTGGGAATACTTCATGTTACAAAGAAGAAAGTGATTGAGATTCTGGAGGCCCGCATGACAGATGCCTTCAAAAAGGGACACAATGCTGC
ATTATTAGTACATCCAGAGCTCAATTATACATACTCTGAAGATAGACAATTAAATGTGCGGGAAAAGGAAATCATAAGACAGGCAGCAATGCAGCAGGCC
AAGGATATAGACCTAAGTGTGGTGCGACTCATGTTCACTGCCTTCCTGCCAGATAGCGAAGGTCGATTTACTAGATCACTTGAGCCTGTGGTATCTGTTC
CCATCTTTGATAGCAAAGCCCCCAATGCATCCAATCTGAAAATCGTGCGAATGGACAGGACTGCAGGCTGTGTGACAGGAGGGGAAGAAGTATACCTCCT
GTGTGATAAAGTGCAGAAAGACGATATTCAAGTCCGCTTCTATGAAGAGGATGAAAATGGAGGCTTCTGGGAAGGATTTGGAGATTTCTCACCTACTGAT
GTTCATAGACAGTTTGCTATTGTCTTCAAAACCCCAAAGTACAAGGATGTAAATATTACAAAGGCAGCGTCTGTGTTTGTTCAACTTCGGAGGAAGTCAG
ATTACGAAACTAGTGAACCCAAACCATTTCTTTACTACCCAGAAATAAAAGACAAGGAGGAAGTACAAAGGAAACGCCAGAAGCTTATGCCTAATTTCTC
AGATGGTTTTGGTGGAAGTGGGGCAGGATCTGGTGGAGGTGGTGGTGGTTTATATGGAGGAGGAGGAGGAGCAGGAGGCTCTGGAGCAGGTGGCAGCTAT
GGGTTTTCTTCATTTAGCTACAATAATTATGGAGGTTTGAATTTTCATGGAGGCCCTATGAATTCCAGCCCATGTATGAAGCATGAGTCCCAGCCCCAGT
GTGAAGCCAACCAGAAACATGTTGAGACCATGAATATCCAAGATGCCCCTAATGAAGTGGTATGTTTGTGCTTCGACACTGTTCAAGAAAATGAAGAGGC
TCCAGCAAGGGAGGAAAGGGAGTTTTGCAAATTGCATGACTGTAATTTCCCAAGAAATGCTCTGCAGCTCACAAAGCGTCATGCAGCTTCCTTGTTTGAC
TATGCCGTAACAGGAGATGTGAGGATGTTATTAGCTGTACAGCGCCACCTAGCTTCAGTTCAAGATGAGAATGGTGACAACATTCTCCACCTGTCCATTA
TCCACCAACATTCTGCATTAGTAAGGATCTTCCTGGACATAACACAAGGGCCTGTGTGTGACGATATCATCAATGTGAGAAATGACCTATACCAGACTCC
GTTGCATTTGGCTGTGATCACACAACAACCTGACACTGTGCAAGATATCATAAAAGCTGGAGGTGACCCGTTGTGCTTGGACCGTGATGGCAACTCCGTC
CTACATCTGGCTTGTAAAGAAGGAGATGCCTCAACATTAAGTATACTGCTCAAACACAAAAAGACACTGGAGATCATCAATCTTCCAAACAATGATGGTT
TGAATCCAATCCATGTTGCTGTACTTTCAAATTGTGTGCTGTGCCTCCGGCTACTGATATCAGCCAGGGCAGATGTAAACGCTCAAGAACAGAAATCAGG
AAAAAGTGCATTGCATTTGGCGGTGGAACAAGACAACATATCTCTAGCTGGCTGTCTTCTTCTGGAGGGAGATGCGTGTGTTGACAATACTACATATGAT
GGCAATACACCGCTTCACATAGCAGTTGGAAGAGGCTCTACCAAGCTTACAGCACTTCTCAAAGCCGCAGGTGCAGATTCCTTTGTTGAGAACTTTGAAC
CCCTCTTAAGATTTGAAGATACTCAAGATGAAGATGATGTAGATGAAGGAATTGTACCGGGCACAAAACCTCTGGACATAGCTACTAGCGATGAGGTTCT
TGAAATTCTGAATGGCAAGCCTTACAAGTCAGAAGTGGCTCCTGAAGACTCCTTGCCACAAGGTGACATGAAAAACCTTAGTGGAGAGGTAAAGCAGAGG
CTGTACACCTTGTTAGAAAGCCAAGATTTGGACAAGAACTGGGTCACTTTAGCACAGAAGCTGGGCCTTGGAATGCTGAACAATGCTTTCAGATTAAGCC
CCCACCCATCTAAAACATTACTGGACAACTTTGAGGTTTCTGGTGGAACCATGACAGAACTCCTGGATGCCTTAAAACTGATGCATTACACTGAAGCTGT
TGAGGCCATTGAGCAGTCACAAGCTATCCTTAAGCTGTCTGGGACTTCTACGCCATCTTCAGAGGCACTGCTTCCTGCACAGAGAAGAGATTCCCCCATG
TTCGATGTTGGTTACCTTAAGCTGCAGGACACTGATAGTACGTGCGACAGTGGCGTAGAGACATCCTTTCAGAAACTGAGCCTTTCATATTCGGAATCTC
TGAAGGAGACAGAGACAGTTTGCCCAAAGTTTTCCCAGGAACCAGACTGTACTCTCATCTGCAACAAGTGATAGGCAAGTGTTGGACTCTGTCTTACATG
CACAGCGAGGCTCAGCAGCTTGAACAAATACACTGGATATTCAAGAAAGCCTGGGCCTGGTACAATTTAAAACACTTCTTTGCTCATGCATATAGTAAGC
TAGCGAAAAGAATATATATAATTATATATATATGCAACTTTTAAGGA                                                     
>Xetrov90001222|Xetrov90001222|atoh1                                                                
ATGGCCCGCCTGCTGCACGGAGCTGCCGCTGACTGGTGCGAGCTGAAGGAGCTCCCGTCCGAGCCCGGGCTCCTGGGCAGAGATTACCTACTAGACAGCA
GCGACCCCCGCTCCTGGCTCTCCGCCGCTTCCCTGCAAAGCCGCCCGGAGTACGTGCTGCACCCCCAGGGCCGGGCGCACAAAGTGCGAGAGCTGTGCAA
GCTGAAAGGGCTGCAGGATGAGGAGGACGAGGAAGAGGAGGAAGATGATGAAGAGACATCCGAGGGGCTGTGCAGGCACAGGGGGGGGCCCGGCAAGGGC
CCCGGTGGGGTCCAAAAGCAGAGGAGACTGGCAGCCAATGCCAGGGAGAGGAGGAGGATGCACGGGCTCAATCATGCCTTCGATCAGCTCCGCAATGTCA
TCCCTTCCTTCAACAACGACAAGAAACTCTCCAAGTACGAGACCCTACAGATGGCTCAGATCTACATCAATGCCCTGTCCGACCTGCTGCAGGCGCCCCC
AGATACCAGAGATCCCCCCTGTCCGCCCACTTACCAACTGCACTCTGGGGGAGAGCCCAGGCTGGCCCAGTCTGCCAGCTGCAGGAGATTCTCCGGAGAC
TTCCCCGGGCAGTCCCCCCTCAGCTTCCAGTTCCAGGAGGGAGCCGGCCTCTCCCAGAAGGGAATGGTGTCTGCTTCATCTGCTTCCCCGGGGGAAGACA
GCAAGACATCGCCGCGATCGCATCGAAGCGACGGCGAATTCTCACCTAATTCGCACTATAGCGATTCAGACGAGGCCAGTTAG                 
>Xetrov90001290|Xetrov90001290|rest                                                                 
GCTCACCACAGGGAAGGGAGGTAGCAGCGCAGAGCTGCGTGTGTTGGAATGTGGATCGAGCACTGCTTTGGAGGCGTCGACCAGCGATCAGTCGGTTGAG
ACGTCGATTTGAGAACCGTGGACAGTTCTTGAAGCTGGCAGGGAGAAACTCGCAACTGGGCGACCGGATCCCTGAAAAGTTATAAACATGGCCACTCAAA
TGGTCAACCAGCCTACAGGTAACAGCTTGTTCTGTACCAGCACCTATTCCAGTATTTCATTGGACAATGATATGTATGGGCTGCATGACCTTTCAAAAGC
TGATATGGCAGCCCCTCGATTGATAATGCTAGCAAATGTGGCCCTGACTGGTGAACTCAGTAGTGGTTGCTGTGATTACACACTGGAAGGAGAAAGACAA
ATGGCTGAACTAACAACTGTAAATGACAACAGCTTCTCAGATAGTGAGGGGGAGAGGTTGGAAGATTCACCCAGCAATGCTATTCAGTCACCAAATTTCA
CAATGGAGATGGAGCCAGCTGAACGTTCAAAAGAAGGGACATATGAAAATGATGGAACTTTACTTTCCAGCACGCTTGAGGTGGTGGCTCAAAAGGATAA
TGAAGCCCCCAGCACAACAGAAGACAAAAATAAATGCATTAAAAGCAAACCTTTTCGGTGCAAACCTTGTCAGTACAAAGCAGAGTCTGAAGAAGAGTTT
GTTCATCACATTAAAATTCACAGTGCCAAGATATACACTGATAATGATAATAAAAAAACACAGGGTAAAGAATCAGATTCTAACATACCTGAGGAGTCCG
ATATATCCAAAGGACCTATTCAGTGTGACAGATGTGGATACAATACAAATCGCTTTGATCACTATCTGGCACATTTAAAACATCACAACAAAGCTGGAGA
AAATGAGAGAGTATACAAATGCACAATATGTACTTATACAACGGTTAGTGAATATCACTGGAAGAAACATCTACGTAACCATTATCCAAGGATACTCTAT
ACATGTTCACAATGTTCCTATTTTTCTGACAGGAAAAATAATTATATCCAGCATATAAGAACACATACAGGAGAACGACCGTATCAGTGTATTATATGTC
CTTACTCAAGCTCACAGAAAACCCACTTGACAAGGCACATGCGAACTCATTCAGGTGAGAAACCTTTCAAATGTGAGCAGTGTAGTTATGTTGCATCTAA
TCAGCATGAAGTTACACGTCATGCAAGACAGGTTCACAATGGACCAAAACCATTAACTTGCCCTCATTGTGACTACAAGACTGCAGATCGCAGTAATTTC
AAGAAGCATGTAGAGTTACATGTTAATCCACGTCAGTTTCTATGCCCTGTGTGTGACTATGCTGCATCCAAAAAGTGTAACTTGCAATATCATATAAAAT
CCAGACACTCAGGATGCACAAATATCACAATGGATGTTTCTAAAGTAAAACTGAGGACAAAGAAGGGAGAAGTAGGAGTTGCAGATACTGACACAAATAA
GCAAACTGAGAATGGAAACATAATAAAAAAGAAATTGGAAGAGACTGTTAAAGCAGAGAAAAAAGAAAGATGTGTGAAGTCTAAAAAACGTATGATTGAT
GGGCAGGTTGCAAAAAAAAGTCGCTTGTCATCCACTCAGAAAAAAATAAAAGCTTCTGAAGTAAGGGCTGAGAAGATCGAAAAATTCCGTAAGTCTAGTT
GTGTAAAAAGAAAAGCTGACTTATTAGAAAATCCAAGTGATACCCTAACAAGCACTGTAAAAAAGAAGAAATTGAAAAACTCTCCTGCAAGCAAAGTAAT
TACAAGTGAAATAAAGGATGATATACCCAAAAAGGTCAAAGGTTTGGTGAAAAAAAAGGAAAACTCAGCTGTTAAAAGTAAGCACAAAAAGAAGACCGGA
GCACAAAGTAGTAATGGTAAGAGAAATATGCCAAAGAAAATTACTGAACAAAAAGTAGACAAGGGAAATAAATTGGATTCTAAAATTCCTGTAGCACCAG
ACATTGAGGAACAAATGATTGTTGGAAAAGTTGCTAATGAAAATGACTCTGAACAGTTTGTAGCTACTGATATTGCAAGCATAAATAATAATTTATCCAC
TGAATCTTGTGGTTTACTAAATGAAGTCATGAATACTGATCTGTCAATTAACACTACTTTGGAAACTAAATTATCAGCAGGCAGTGAATCTAAATCTGAA
CATGTGAGTAAAGCCATAATTGAACTCGCAATGCAGGTGGATGTAAAAGCAGGTATTTCCAAGCAGGAGAAAACACAGGATAACTATTTGATGGACATAG
AGACTATATCTACTGACTTGGAGAAACCAAATCAAGTCTTGTTGCAAAATGGCATTCCACCTAAGAAGGGCAATACAATTGCTGACTTACTAGTTGACAG
TGCTAAAACAACAGTTTACCTGCAGATAAGCAAACCAACTTCCTGCTTACTAAAGGACTGCTGCCAGCCAAATAAAAAACTGCCAGTGGGTGAATGCAAG
CCAACCTGTTATGTACCAATGGAATTGTGTGAGACATCTGCCGACCTGCCTTTAGAGCATGGTGATCCAAGTGCTACCCATTTGGTCAGCAGGGGCACGC
CATCCTGCGACCATCCTGTCAACTGTGGAGAGTCACTTTGTGGCCAGCATGTAGATGAGCAACCCTGCAGCCAACTGGTGGATGTTGAAGAGCCTACTTG
CAACCATCTGCAAGGTGGGGATGAGCCAGCCTTCGTCCTGGTGACAGGCAGGGACGAGCCAGCGCGCATCCCGCCGCCGGATGGGGACGAGCCAGCGTAC
GTGCCGCTGCTGGGCGGGGATGAGCCAGCGTGCATCCTGCCCCTGGGCGGGGACGAGCCAGCATGCATCCTGCCCCTGGACAGGGACGAGCCAGCCTGCG
TCCCTGTGCCGGGCGGGGACGAGCCAGCCTGCGTCCCTCCGCGGGTCGGGGACGAGCCAGCCTGCGTCCCTCCACGGGTCGGGGACGAGCCTGCCTGCGT
CCCTCCACCGGGCGTGGACGAGCCAGCCTGCGTCCCGCCGCCGGGCGGGGACGAGCCAGCCTGCGTCCCGCCGCCGGGCGGGGACGAGCCAACCGATCTT
TTGAGGAAGACTACTTGCCTGTCAGTGGATAGGCAAGAGGTAACAGACCTGGTAGGAAGAGAAAAACACTATGCCCTGTTAACTGAATGTAATGAGCCCA
CTGATCTGTCAGCTGAGAGAGATGTACTGTCAGTGGATGATGCTATGCCCACTGACCTGTCAACAACTAAACAGAAGCCCCTGTACTTATCAAAAAGCAT
GGGGAGTCCTCTACATGTACCAGTGGAGTGGAGTGAGCCCTTTAATCTGTCCATGGAGTGGAGAGAGCCTGACGACCTTTCTGTTGTGAGAGTTGAGCCT
TCAGACCTGTCTCTGAGGAAGGGTGGCACAGCTGACCTGTCAGAGAGGAGCAACAAGCCCTCCGAGCTGTCAGTTGTCTGGGGAGAGCCTGTTGATCTCT
CAGTAGGGAGGAGCGAGCCAGCAGACTTATCAGTGGGAAGAAGTCAACCTGCTAACCTGCAAATGAGCATAACTGAGACTATGGACCTTTTAGAGGGCAG
CCAACTGTCTGTTTTGACAGTAGGAAGTGATGTTGAGTCTTTTGATATGGGGACAGGTAGGGTTGATCCTATTGATCTTTCAGTGGAGAGGTGTGAGCCT
ATTGATCTTTCAGTGGAGAAGGGGATGCCCGGTAACTTGGAGATAAGTGATGATCAACGTTTTGGGAAGCTAGGCAATTATTATAACATCAACTGTGCAG
TGGGGACAAATTGTCAGTTACAAATAAAAGACAAAGCAAAATATAACGAGATTCCTAAAAATACCTTCCAGTCCTATACCAAATTATCTGTTGAAATACG
AGAGCCTCATATCCAACTACAAAGCATGTGTATGTCACCTGAATTAAACTTAGACACAACTGTACAACAAGGAAATAACAAGGAATGTAAAACATTTTCA
GCAAGCTCGCACACGGAAAACAGTGGGGCAGAAGAGGTTCAGACAACTCAGATGCAATGTGCTGTATCCAGAAGTGAGTCCATTGATATTGATGAAGATG
AAGGAATTCATAGTCATGATGGGAGTGATATAAGTGACAATGTTTCAGAAATGAGTTATGACTCTGGGTTAAACGGTGTACCATCTGTACAAAAAACACT
AACTTCTGACTCAAAAGTACTAGATTCTTCTGAAACTAAGGAAAGTTTTGTGTGCATTTTCTGTGACCGTACCTTTAGAATAGAGGAAGAATATACCAAA
CACTTAAAACGTCATTTGGTTAATGTATATTATCTTGAAAAGGCAGCAAAAGATGATTTATAGATAATTAAAAAAGTGAACATTGTTTCAAGCAAAATCT
CACTGTATGTGGTTTTTACTGAAATGTTCTGAACATGTTATATTTCTATGCATTTCCCATGCATGTTTTAAGAGACTGGTGGAAATGCTTAATTTTAGCT
ATTTCTGTTGTACCACAACCATTTAAGACAGCTGATTTTGTTTGTCATTATAATTCAAAAAGGTATTTTTGAGTGCACAAACCGTACTGTTTTTCTAAAT
GTTTTGTAAGAAGAACTCATTTTCATTAAGTTCTTTTTCAAAAAGTGAGCACTTTGGTGAGCAGAAAACAATTGTTTTTATTAGTGGACAGGTCACATTT
TTCATTTTAAGAAGGTTCTTCCTTTCAAAATGTTGTCGGAGTCCCTTGAATTTTCTTAATTTTTACATAGGACTACCATATTTGCATGGAATACAATATT
GCACAGTTCCATTTTATATTAAACTATGCAGTTAAATATTTTATAGAATTTCTTCAGCTTGATGTTGGCCAGCATTTCCCAAGATAGCAGTAGGCTGTTT
TCAACAAAAGCGAAATGTGTGAATTTTTTTAGTTATGAGATTTATTTTTTTTAAATGAAACCCATAATGTTTGTGCCAAACAAATATGTTCATTATTATG
TTTGCGACAGGAAAAATTTTATGTTTCTTTAATCAATACTTGGCTCAATGGGGCATGGTTATGAATAGTGATTTCAGAGAGGGTGCTTTTATTCCTTATG
AACTAATTACTGTTTTGCTTTAAACTGCAGAGTAATATGATCAAAAAGGCTTTGCACTATACTGTTAAGTGGTTCATTGACTGTAATAAAGACTGATAAA
AAGAATCTGAAAATAATTCCCCAAATTA                                                                        
>Xetrov90001318|Xetrov90001318|rax2 [/rax.2]                                                        
ACAAGGGATGTTTCTAGACAAATGTGAAGATTTGTGTGACTTGAGGGAAGACGGCAGCACCCCAACACCTGGCACTCCAGAAGGGGAGGATAATGAGCTA
CCTAAAAAGAAACACCGCAGGAACCGAACAACTTTCACAACCTATCAGCTTCATGAATTAGAGCGTGCCTTTGAGCGCTCACACTATCCTGATGTGTACA
GTCGAGAGGAGCTGGCTATGAAGGTTAGCCTGCCAGAAGTTAGAGTCCAGGTTTGGTTCCAGAACAGGCGAGCAAAATGGAGGCGGCAAGAGAAACTGGA
GACTTCCTCTAGCAAGCTACATGATTCCCCACTATTATCATTCTCACGATCCCCAATGGCTACAGGTGTGGGGCCTTTGAGCAACACTTTACCACTGGAA
CCATGGCTCACCTCACCAATCCCAGGGACTACTACTGTTCACAGTATGCCAGCTTTCATGGCTCCATCCCAGGCCCTTCAGCCCACTTACCAAAGTCACA
CATTTTTGAACAGTGGCCCTCCAATGACCCCTATCCAACCTCTCAGCGGTGCTCCTTATCAGTGCATGGGGGGATTCATGGACAAATTTCCCTTAGAGGA
AATGGACCAAAGAAGTTCAAGCATTGCTGCACTGAGAATGAAGGCAAAGGAGCACATCCAGACCATAGATAAGACATGGCAGCCTATCTGATCAAAACAC
CCGTTACACTTTTTGACTTTAAGCCTGGCAATTCTTAGACCTGGATTTATTCAAGCCAAAGAAGTCACATGGAATATGCTATAGAACTTAAATAAAGGGA
CCTGTTTACTTGTAGGTGGGACAAATGTGACTAATACATTGTTGTAAGGATGATTATTGAAAACAGACTTGCGTATTAGAAGCTGATGTCTCTGTGTTAG
TTTTATTTCATTGGGTCTGGTGTTGGCCAGTCAGTACTCCATTTAATGAGAAAATAAATAAAAACACAGCAGAAGAT                       
>Xetrov90001328|Xetrov90001328|hmg20b                                                               
GGAAAGAGTGAAGGAGCTTGGCGTTAAAGGCGCTGCGGGACTTTTAAACAGCGATTCGGGATTGCGGGCTCTGAAAACTGTGACAGATCATGTCTCAACC
AACCAAACATTTACATGGTATTTTGCACCCTGTAACAAAAACACAAGGAGGAAATTTTCTCGTGGCTGTAAAACAAGAAAAAATAGATGTCCAAAGAGCT
GGCGATAAGAACACTGGGGGTGAGGAAGAGCCTGTAAAGAAACGGGGATGGCCAAAAGGAAAGAAAAGAAAAAAGATTCTGCCTAATGGCCCCAAAGCTC
CAGTCACTGGTTATGTTCGTTTTTTGAATGAACGAAGAGAGCAGATAAGAGCACAGCATCCAGATCTTCCTTTCCCTGAGATTACAAAAATGCTTGGAGC
CGAGTGGAGCACTCTGCCACCGCATGAGAAGCAGAGATACTTAGATGAGGCTGAGAGGGATAAGCAGCAGTATATGAAAGAGCTTCGAGAATACCAGCAG
TCAGAGGCGTACAAGATGTGTGCAGAAAAGATCCAAGAGAAAAAAATTAAAAAAGAAGAGACCAGCGTAGCAGCTGCCAGTACCTTGTTAAATGGACACA
CACACAAAACTGGTGATTCCCAGAGTGATGGATTTTCATCTTTTGATGTGACTATATTTACAGAAGAGTTTTTGGATCAGAACAAAGTCCGTGAAGCAGA
GCTTAGAAGACTGCGCAAGATGAATATGGAGTTTGAGGAACAGAATTCTATCTTACAGAGACACACAGAGAGTATGAATTGTGCCAAGGAGAGGCTGGAA
CAGGAACTTGCACAAGAGGAAAGGCAAACAATAGTTCTCCAGCAGCAGCTTCAAACTATCCGCCAGATTCTATTGTCTAGCTTTTCTTCCTTACCGATCC
CAGGTACAGGGGAGACACCAACATTAGGAAATCTTGATGTGTACATGGCTAAACTTCACAATCTGATAGAGGGTAACCCAACTCAACATGAAAAACTAGT
TATGAAGATAAAAGAAGTTTTGTCCCGGATAAACAGTGATCACCTATGATATGGAAAGTGGCAGAAGCAGAGAACGTGAGAACCTCTATCAGCTCCTCGA
GATTTTCTAAAAGCAGAACAGGAAGGGGTCTGCTATTTGTGTGTAATGGGTAAGATTGACTAGGATATAGGAAATAAATAAAAAAAAATGTGAAAGAACA
TGAGTACAGCAGAATCAGTAGCGGACTTTGTTATGCTCAATTCAGATTTTTGTTTTGTTAAGGAATTCACTTGTACAATTCCTTGGTTTTTATACCAAAA
AAAAATATCAAAATGAATGCCCTGACACACAAACTCTGCTTGTCTAACCACACATTAAACATTACAACTTAATCTGTAGCTCCAAATTTCCACTTATTGT
AAAGCTTTTAAAATGCATAAACTTTGAGAAGTTCAAATATATACCTGTTTTAAAATCCTCTTGCTAAAGCTCATAGACTTTAAAAGAAAATCTTAAAAAG
AAATGTTATAAAAAAAAAAAACAACTTACATTGTATTAAAAAAAATATATATATATTAATCAGAATAAAAGAGAGAAAACATCTTACATTATACAGTCAC
AGAAGACAAAATATACACTACTATGTTTAAAGCAATTTTCTAGCAAACTTGATTTTTTGGGAATCAAATGTGACCATAAAAGCAGAATGCGCAATTTGTA
ATAATGTCCACTTTATGCAGGGTACTTATAAAATTGACATAATGTACATAATAAGTAATACCTGCACAAATATTTGTTTGTTGGCTGTTTAAAACAGTTT
TCATACTAGTTGATAACTAAGCCATAATGTTATAGTAATAAGAAATCAGAACTGCACTTTTCCTTTCTTTTTTTCAGGATAATTATTTTATTGAAATAGA
TTAATGGCCACTTTTTAAAGTGAATTCCAATTTGAAACTTCTTTGAAAAAATTGTATATTTATATATAAAAAAAAGTAACATAGATCTTGTAGAAATGTT
TTGTGTCTTAAATATAAATAAATGGTCTAAAATGAAAATACACTACAAATAACTGGAATGTACTTTAATTACTAATGGCCAAGTGTCAATGAACGCTCTT
AACTCATTGATTAATTATGCTCAATTGTGTCTCTACATGTACTATATCTCACCTATCCTGAAAGCAGATCATGCAGAGTAGTGATAAGAGTCATTTGTTG
AACACGTACAATGACACACACATTAGGCCAGGCTAGTTTTGATAAAACATTGCAAAATATTTCACTGATTTGTCTGGATTATGTGTGTTGTACTGCCTTA
CAATAGTTTGTGCATAAAATAAATGTTTGTTCTGGTTTAAACAATG                                                      
>Xetrov90001372|Xetrov90001372|prdm8                                                                
AAGTGAGTGTCTGTGTGCCAGTCAGTCACTGCATCGGGTCCATCTGTACAACTCCTTGTCTTCCTCTTTTTTTCGGTCATTCGCTTTTGGTTTTCTGCTC
CTGATTGTGTTTACTCCTTCCTGCCCCCTCCCATTCATCTGCTTTTGCAATCTCTCCATCTACAAAGAGCAGGCAAAGCGACAGCAACATCATTCTGCCT
TATCATGGAAATACAGTGACACAATACAAGGGACACAAGAAAAGCAAGAGCAACACCCCGTCTCCGGGTCTTGTATCCATACGACTAGTCCCAGATTCTG
GACATGTCAATCATGGAAGAAGCTGGCGTCCAGAAACCTGTTTGGGATGGAGATGCCAAAGCTGTTCAGCAATGCCTAACGGATATTTTTACAAGTGTAT
ATACCACCTGCGATATCCCTGAAAATGCCATTTTTGGCCCCTGTGTGCTGAGTCACACTTCCCTGTACGACAGCATAGCTTTCATCGCTCTCAAGTCTAC
AGACAAGAGGACTGTACCCTACATATTCAGGGTGGACACTTCAGCTGCAAATGGCTCCTCCGAGGGACTAATGTGGCTCCGTCTGGTTCAGTCAGCAAGG
AACAAAGAAGAGCAGAATTTGGAAGCCTACATCAAAAACGGGCAGTTGTTTTATAGATCACTGCGTAGGGTTGCTAAAGACGAGGAACTCTTGGTTTGGT
ATGGAAAGGAACTGACTGACCTTCTACTTCTGAGCCCCACAAGCAGGACCCCTGTAAAAAACACAGTTTCATCCCAGTCAATATGCCTGGAGTGCAACCA
GAAGTTTCAGTTTGAATTCCCCTTTGTGGCTCACGTAAGGTTCCGATGCCCCAAAAGACTCCAAGGCTCGGATTCGAATTTAGAACACGCAAGCAAGGAC
AACAGAGAGTTGGAGCCTCGAAACACCATGTCAGCTTCAGCCAAATACAACAAACTGACCTTCTATCAACCTCAAAAGGAAAACCACAAACCTACAACAG
ACTTTCACAATCTGGCAAGGGACATGGAAAATGTCAGGGGATCTTCCTCTTCATTCAGTTCCTTGCCTAACAAGGCAAACTTGACACGGCAAGACCCAGA
TTCCACGCCTGATGGCCTTCACAGAGCCAAGAGGAAATATGATGAAAATCAAGAAGAAAGTAGATCTAAAAAGAGTGATGTCTCTGGTAGGTTCTTGGAC
AGACCAATACCTTCCTCTAAAGAGGATTTAGTTTGTAGCCCTCAGCCTTTCAGAACCAGCTCCTATTATAATTTGGAAGAAAGTGGACAGTTATTTGCAC
CACCTAGTCCAGAAACAGGGGAAGCCAAAAGAAGCGCCTTTGTAGAGGTGAAAAAAACCTCTAGAGGAGTTGAAGACCTTAACGCTGAGCATAAATCCAT
GTCCCCATCCCATTCCAATAGTCCAAGTGAGCCTAAGCGGCTGCAGGTGAGACCAGAGAACCAGGCTGGGGAACGTTCCCCTATAACTAGTGCATTCAGC
AGCGTACCCCAGATGACAAACCTGGAGCAGGAGAGAAAAAGCGCATTCTCCCAACCAACTAGAAGTGGCTTCAATCACATTTCACCTCTGCAGGTCATGG
GTCAAAAAATAATATCCAGTGGAATTAATTTAGATTGTCCAGGAGAAAACGTGGGTACAGCTAGGCTCTTCCAACCTGATCCTCTGTCAGTGAAGCTTCA
GAGCCCGGAAATAAATGGCAACTGCACACTACAGGGCAGCTTGCCCAAACAAAGTCCTTTCCTCTTTGCCACCACGTTCTGGCCCAAAAGTTCAGCAGGT
CCTCTCCAGCTGCAGATGCCCTCAACTCTCACCTTGTTACCCCCATCCTTCACTTCCCTCTGCTTGCCAGCGCAAAACTGGTGTGCCAAATGTAATGCGT
CCTTCAGAATGACCTCGGATTTGGTATATCACATGAGGTCCCACCACAAAAAGGAATATGCAATGGAGCCTCTAGTAAAGAGGAGGAGGGAAGAGAAGCT
AAAGTGCCCCATTTGCAATGAGTCCTTCAGGGAACGCCACCACCTGTCCAGGCATATGACCTCTCATAACTAGGTCTGTGTTATACCACAAGTGATGGAC
CTCTAAATACTCCCACAGTTTTACGCTGGGGCATGAGCTTTGAACGCAAATGTGTGAGGGTATTTTCCTCTCTAAATGCACGCATTTTCACTTTCCAAAA
GTACATTTTTAAAAATGTCATATATATTGCAGCATATTGATGCATTTGTCATATCTTTTTACTTAAATTATTAAGCACTTATGGTTTAGGTGTAATATCA
ATAATTATATGTATTTTTTTGTTGTTATGATTTTTTCCTATTTTGGATAACAAAGATTATATGGGTGGGCATAGTTCCTTTGTGTAATTCCTCACAACAT
TCGTGTTCCTACCAGATCAGTATAAATATTATTATTACAGAGGACTCTCTAGTTATGGAGGAGATGCATGGACAATACATCACCGCATAATCATGGACTC
CAAATAGAACCTCATCAACTTGTTTCCTATCAATGCAAAAAACATGTTATATTGTGACAGTGAAATGAAGTATAATCCCCTTTTCTTTGTTTTTTTCTGT
CCCACCATCCTGATTTGGAAAAGAAGGGATTTATTACACTTTATAGGTTATCTGGGTATGTTGGATGCTTTGACAATAAATGACTTTATTTTCTGCAAAA
TGACTCGCTTGTTAAATAGAATTATTTTCCTAAGAATGGAGC                                                          
>Xetrov90001412|Xetrov90001412|nfic                                                                 
GGGAGGGCAGCCTGGAATCACACACACTATGTTACTCAGCATTTTATTCCCCGCGCCACGGAGAAGAGACAGGGGAATGGGGGACCCGCAATAGCATCTG
ACATAAGGGAAATTGAGACTGCCAACTCCTCCCCGCCACTCTGGGCACCAGGGATGGAGCCGGCTACAACATGGGAAACCCTTAATATGACTCGCCAAGC
AGCACCAGTCTGATTGTGGATTGCACTGACTTTTTAGCAGGCACTGTGATTGTGCAGCACCGTGACCATGGACGAGTTTCATCCTTTCATTGAGGCTCTT
CTCCCTCATGTACGAGCCTTTGCCTACACCTGGTTCAACCTTCAAGCACGAAAACGGAAATACTACAAAAAGCATGAGAAGAAGATGACGAAGGAGGAAG
AGCGAGGTGTGAAAGATGAGCTATTAAATGAAAAGGCAGAAGTTAAGCAGAAGTGGGCATCTCGTCTTCTAGCAAAACTTCGCAAGGACATTCGGCCAGA
GTTCCGTGAAGACTTTGTATTGTCTATTACAGGCAAGAAGGCTGCAAGCTGTGTCCTTTCCAACCCTGATCAGAAAGGAAAGATGAGACGGATTGACTGT
TTGCGGCAAGCAGACAAAGTGTGGAGGCTGGACCTTGTAATGGTCATTCTGTTCAAGGGTATTCCATTGGAGAGCACAGATGGAGAGAGACTGGTGAAAG
CCAGCCACTGCTCTAATCACCAGCTTTGTGTGCAGCCGCATCACATCAGTGTTTCTGTTAAAGAGCTAGACCTTTACCTGGCTTATTTCATTCGAGAGAG
AGACTCAGAACAGAACAGCAGCCCTCGCACGACTATTGGCTCAGACCTAGAGGACACTAAGCCCATCAATCTGGATATTACAGACTTTCAGGAGAGTTTT
GTCACTTCTGGAGTTTTCAGCGTCACAGAATTAATTCAAGTGTCTAGAACCCCAGTTGTGTCTGGCACAGGCCCAAATTTCTCTCTGGGAGAGCTACAGG
GACACCTGGCATATGATTTAAATCCCACAGGCACTGGGATGAGGAGGACACTCCCCAGCACATCATCTAGTGGGAGTAAGCGACACAAATCTGGCTCTAT
GGAAGATGACATTGATACCAGCCCTGGGGGGGAATACTACACGTCGCCCTCATCACCGACTGGAAGCAATCGTAATTGGGCAGATGACGTGGAAGGTGGA
ATGTCTCCCACTGTGAAGAAATCTGAATTGGACAAATCACCATTTCATAGCCCATCTCCTCAGGACACTTCACCAAGAATTAGTGGCTTCACTCAACACC
ACAGGCCGGTTATTGCTGTTCACAGTGGTCTTGCTCGCAGTCCCCATACCTCCACTACTTTGCACTTTCCCACCTCTTCTCTCCTCCCCCAGGCTGCTTC
CACCTACTTTCCTCACACTGCAATCCGGTATCCCCCCCACCTTAATCCACAGGACCCCCTTAAAGATTTGGTGTCCCTTGCCTGTGAGACCTCTAGCCAA
CAGCCTGGCCCGCTAAATGGGAGCGGTCAGGTGAAGGTTTCGAGTCACTATATCTCCACGCAGATGCTGGCCCCACCTCCTCCTGGAATGCCTCGTCTTT
CTTTGTCATCTGATACTAAATCTACAACAGCATCTGATGGCAGCACCTCCTCACCAACATCTCCAACATACTCTGCCCCCAGTACGCCACCCACCAACCG
ATCATTTGTGGGACTTGGACCACGTGAACCTGGGAGCATATATCAGGCACAATCCTGGTACCTTGGATAGTGGCCTGACCCTCACTGCTTTATTAAAGCC
AGTCTATGGAACACAAATCCCAGGGACAATGGAGGAAGAAAAACTTCTTTTGCAAAAAGGATAAAAGAACCCCAACTTCCAAAAACTGAGGAGTTCTGGG
GAGAAACAAGAATGCAAGAAGAAGACAGATATTCTTACTTATTCTGGGATGGCCTTGAATTTCAAACAAAACACAGTAGGGTAATGATGAGAAAAATGTA
ATCCTCATTCCACCCTCTATCCAGTTAGAAAAGAACACA                                                             
>Xetrov90001412|Xetrov90001413|nfic                                                                 
ATGTATGCATCACCTTTATGTCTGACACAGGACGAGTTTCATCCTTTCATTGAGGCTCTTCTCCCTCATGTACGAGCCTTTGCCTACACCTGGTTCAACC
TTCAAGCACGAAAACGGAAATACTACAAAAAGCATGAGAAGAAGATGACGAAGGAGGAAGAGCGAGGTGTGAAAGATGAGCTATTAAATGAAAAGGCAGA
AGTTAAGCAGAAGTGGGCATCTCGTCTTCTAGCAAAACTTCGCAAGGACATTCGGCCAGAGTTCCGTGAAGACTTTGTATTGTCTATTACAGGCAAGAAG
GCTGCAAGCTGTGTCCTTTCCAACCCTGATCAGAAAGGAAAGATGAGACGGATTGACTGTTTGCGGCAAGCAGACAAAGTGTGGAGGCTGGACCTTGTAA
TGGTCATTCTGTTCAAGGGTATTCCATTGGAGAGCACAGATGGAGAGAGACTGGTGAAAGCCAGCCACTGCTCTAATCACCAGCTTTGTGTGCAGCCGCA
TCACATCAGTGTTTCTGTTAAAGAGCTAGACCTTTACCTGGCTTATTTCATTCGAGAGAGAGACTCAGAACAGAACAGCAGCCCTCGCACGACTATTGGC
TCAGACCTAGAGGACACTAAGCCCATCAATCTGGATATTACAGACTTTCAGGAGAGTTTTGTCACTTCTGGAGTTTTCAGCGTCACAGAATTAATTCAAG
TGTCTAGAACCCCAGTTGTGTCTGGCACAGGCCCAAATTTCTCTCTGGGAGAGCTACAGGGACACCTGGCATATGATTTAAATCCCACAGGCACTGGGAT
GAGGAGGACACTCCCCAGCACATCATCTAGTGGGAGTAAGCGACACAAATCTGGCTCTATGGAAGATGACATTGATACCAGCCCTGGGGGGGAATACTAC
ACGTCGCCCTCATCACCGACTGGAAGCAATCGTAATTGGGCAGATGACGTGGAAGGTGGAATGTCTCCCACTGTGAAGAAATCTGAATTGGACAAATCAC
CATTTCATAGCCCATCTCCTCAGGACACTTCACCAAGAATTAGTGGCTTCACTCAACACCACAGGCCGGTTATTGCTGTTCACAGTGGTCTTGCTCGCAG
TCCCCATACCTCCACTACTTTGCACTTTCCCACCTCTTCTCTCCTCCCCCAGGCTGCTTCCACCTACTTTCCTCACACTGCAATCCGGTATCCCCCCCAC
CTTAATCCACAGGACCCCCTTAAAGATTTGGTGTCCCTTGCCTGTGAGACCTCTAGCCAACAGCCTGGCCCGGTAAGTCTTTGTTGGAAATGGTGGTGTG
TTGTAACTGCATGTGAAGCATAAAATTGTAGAAGTTTATAGTAG                                                        
>Xetrov90001414|Xetrov90001414|rorb.2                                                               
GCACAGATAGAAGTTATTCCATGTAAAATATGTGGAGACAAATCGTCTGGAATTCATTATGGTGTGATTACCTGTGAGGGATGTAAGGGTTTTTTCAGAA
GAAGTCAACAGAACAATGCCAACTATTCATGTTCTCGCCAGCGCAACTGTATGATTGACCGAACCAACCGCAATCGTTGCCAACATTGCCGACTCCAGAA
GTGTCTGGAACTAGGCATGTCCAGAGATGCGGTGAAATTTGGTCGCATGTCCAAAAAACAGAGAGACAGCCTGTATGCTGAGGTTCAGAAGCACCAGCAA
AATCAAGAGCAAGTCCTGGCCAGGGACACTAAAGATACAGTCTCTCGGAGTTACTCCACCGGCACAAGCAGTTGCCTGTCAGACTTAGAGGAATTAAGTG
GCCTGTCAGATGGTCTGCTCTTTGATTTCCCCCTTACTCCCGATGGATGCAGCTCATATTACAGCTTGGAGCTTCCACTTTCTACAGAACCTTCTCCTGA
CCCTAGTCATGGGACCACACTGGATGAGTTGCCTGTGCATTATTCTTTAGGACTGATAGAAGACCAAACGTTGCTGGACCTAAACGGTACAGAGATAGAG
TATGTGTCTCAGAACATCATTCGGTCCCATTTAGGCACCTGCCAGTTTACCAGTGATGAACTTAGTAAAATGGTCTGGAATGCTCATTCACAGGAGGAGG
TATGCAGCCTGCAAAGCAAGCCATGTGAAATGATGTGGCAGCTCTGTGCAATCCATGTTTCAAATGCTATCCAGTATGTAGTGGAGTTTGCAAAACGCTT
AGATGGTTTCATGGAGCTTTGTCAGAATGACCAGATTGTGCTTCTAAAAGCAGGTTGTCTGGAAGTCCTGCTCATTAGAATGACACGAGCATTTAACCCT
TCAAACAACACTGTGCTCTTTGAAGGAAAGTTTGGAGGAATTCAGATGTTTCGATCTCTAGGATGTGATGATCTTCTGTTTGCCATCTTTGATCTTGGTC
AAGCCCTATGCCGCCTCAGCTTGTCAGATGAGGAGATTGCTTTATTTACAGCTGCAGTTCTGATGTCACCAGATCGTCCCAGGCTCACAGAATCCAAGAA
AGTTCAAAAACTTCAGGACAGGATATTCCTGGCCTTGCAGAAGGAAATACAGAAGAGGCATTGTAGTGAAGATCTTTTGACTAAGATGATTTCCAAACTC
CCACTTATGAAGACAATTTGCAACCTGCACGCAGACAAGCTGGAGTTTTTTCGCATTCTGCATCCTGACACTGCCCATATATTCCCACCATTGTATAAGG
AGGTATTCTGCTCCGAACCACAGTTTACTGACCTCAGAGAATCTTAAATGATTAAGAAGCAAATCTCAACTTTATTCTTCTATGAAATGTAATACTCACT
TTTGGACATCATGAGGGTATCTGAGGATTGCCTTCTTAGAGGCCTACTTTATTCCAAATCCATGGCAGATTAGCAGTCTATAAGACAAGACAAAAATGAT
CTATTTTGGAAAGACTGGAACAAAGTGTGTGGCGTGACTATTTTCTAAACCATTGGAATGATACATTTAATTTACCTGAACAAATATATTTTTTTTACAC
CCCAGTGCATATAAAATTGTAGATAAGGGTGACAGAATATTCTAGATACTTTTTTTCTGTTGACCATGCCACTGGCTGAATCCTTCTATAAATGACTTGA
AATTTCTGTTTTAATAATTTCTGCAAATATTAGTCATTAATTACATAAAGGTGGTTATTTATCAACTTTCATATTTTTTTCCATAAGTTTTTTTGTGTTT
GAAAATATTGAAATTGAATAATTTTTTATATTTATTATGAAAAAAAATAAAACCTCTTTGGCACCTAAA                               
>Xetrov90001419|Xetrov90001419|LOC100491290 [onecut3/onecut2.2]                                     
CACAGAGCCAGGAGCATCACTTGTGGAGGAGAGAGGGGACCTCCAGCCAGGAGTCACGCACAGCTATTGTATCCAAGGGGAAGGAGGGGGAAGAGAGAGG
GAGAAGGGAGAGCTCATCAAGTCATGCAGGATTGACTGCATAGGGGAAGGTAATCGATGGCAAAGCTTTGAATCTGAATTAGCCTGGAAAGCAAAAGGAG
AAGAAAGGAGAGGAGGAGGAGGGGGGCAATACACGGAATCTGGTGAGGAAGATGGAGCTCACAATGGAGAATTTAGGGAACCTACACAGTGTGACCCACT
CTCAGGCTGGGGAGATAATGAGCTCCTCGCACAGCAGGCAGCCATCCCACAGGAACCTGGTGTCCCATGGCCGGCCTGCTATGGTAACCAGCATGACTTC
CATCCTGGACGGAGGGGAATACAGATCTGAGCATCTCGGCGGCCCATTGCATCCAGCCATGAACATGTCCTGTGAATCCCCATCAGGGATGAGCCTTAGC
AGCACCTACACCACTCTAACCCCTCTCCAGCACCTGCCGCCCATATCCACGGTATCTGACAAATTCCACCATCCGCACCATCACCACCACCATCATCATC
ACCACCAGAGACTCGCCGGCAACGTGAGCGGCAGTTTCACCTTAATGAGGGATGAGAGAGGGCTGGCATCAATGGGAAACCTCTATGGCCACTATCCAAA
GGACATGACAACAATGGGGCAACCGCTGTCTCCGCTTTCCAATGGCCTGGGCACTTTGCACAACTCACAACAGTCCCTGGGCCCCTATGGCCCAGGAGGA
CACCTGAGTAATGAAAAAATGTTATCACCCAACAGCTTCGACTCCCATGCTGCCATGCTTTCCAGGAGTGAAGACCACCTGACCAGGGGCTTGGGTGGCC
CAGGTGCTGGCATGATGCCACCTTTAAATGGAATGCACCCACATGGCCACCACCACGTCTCATCCAATGGCTCCCTCCTGGGTGATAGAGAAAGGCAGGC
GTCCACCTCTGGTTCTCAGGCTGGAGGCAATGGTCAAGTAGAGGAAATTAATACCAAAGAGGTGGCTCAGCGGATCACCGCCGAACTGAAGCGATACAGC
ATCCCACAAGCCATCTTTGCCCAGAGGATCTTGTGCAGGTCACAGGGAACCCTGTCCGATCTCTTGAGGAATCCAAAACCTTGGAGTAAGCTTAAGTCTG
GGCGAGAGACCTTTAGGAGAATGTGGAAGTGGCTCCAAGAGCCTGAGTTTCAGAGAATGTCTGCTCTCAGGCTGGCAGCTTGTAAACGCAAAGAACAAGA
ACAGCAAAAGGACCGCAACCTTCAGCCAAAAAAGCAAAGGCTGGTCTTCACCGACCTTCAGAGACGGACCCTGATTGCGATTTTCAAAGAAAATAAGCGT
CCATCCAAAGAAATGCAGATTACCATCTCTCAGCAGCTAGGCCTGGAGCTTAACACGGTCAGTAACTTCTTCATGAATGCACGTCGAAGGTGCATGAACC
GGTGGCAAGAAGACCCAGGGTCAAATCCTGGAATACCTTCTGCATCCACAAGCACTTTCTCCAAAGCATGAGTTGTCATCTTTTCTAGGAAATCCCCAGT
TGCATCAGACAAAACTTTGAGAAAATAACAAATAAAACAGTAAATAATTCCTCTAAAGAAAGAACCAAAGAACATCTACTTAAAAAGGAAAGGAAATAAA
ACTGCTGCAGAAGACAAAATCAAGGCGCAACATAGCTCCCTATAAAATAAGGTTAAGGGAGTTGTAAAATGGAGAGAATCAATACAACATTATGAATTAT
GGTGGAAAAAATGTGCTGGACTCAAAATATGCAATTTTTAAAACAGAAAATTCATTCATAATTTTCATTAACAAAAGTGGCTGTCATGACTTCCTTATAC
TTTATAAATATAAAAAA                                                                                   
>Xetrov90001421|Xetrov90001420|tcf3                                                                 
TCCCTCTCTCTCTGGTTACATTGTAGCATTGGAACTAGTTACAGTTGCTGTTTCTCAGACAAGAAGACAGACCGCTGCACCCCCCTCCTCCTCCCAAATA
ACCCCCCCAGTCAGGAGGGGGGCACAGGAAGGACCCCAGAAATCATCAAACAGCCCCCTGCTCTGCTTTCAGCTTGAGGATAGTATAGCTGCGCCCAGAC
CTGCTTCTCCTGGGGGACTTATCCACTTCCTATCTCCATGCAATCCTTCTGGATGTTGACTTTGTGAAAAGGGGTCTGCCTTTTAATTGTGGAGGAGAAT
GAATCAACAGCAGAGGATGACAGCTGTGGGCACAGACAAGGAGTTAAGTGACCTCCTTGACTTCAGCATGATGTTCCCTCTACCTGTAGCTAATGGAAAG
ACCAGGCCTACTACCCTTGCTAGCACACAGTTTGGAGGATCAGGTTTGGAAGAGAGAACAGGCTCTGGACCATGGGGTACAGAAGATCACAATGGATCTA
ACTTTGACCAAGGAAGGGGTTATGGAGATGGATCACATTATGGGGAGCACAGGGAACTGCCATCACATGAAGGGAACTTATCTGCTCCTTTCCTTGCATC
TGGTCTTGTAGGAAAAAATGAAAGACCTCCATATTCTACTTTTGGAAGAGACTCTGGGATGGCAATGAATCAGACTGGATTTCTTCCTGGAGACTTGGCA
ATGAACAGTCCTTCTGCTCTGTCACCAAATGCAGGAAAAGCAGGCTCACAATATTATACTTACCCCAACAATTCAAGGCGGCGACCAGGAGACAGTAACC
TTGATGCCCAGCCAAAAAAAGTGCGAAAGGTACCACCAGGACTACCTTCTTCTGTTTACCCAGCAAACTCAGGTGATGAATACTGTGGTGACCGAGGAAG
TTACGCCAACCCCAAGGCACCTAATTCAGTGTATCCTGGTGCATTCTACATGACAGATGGACTTCACAGTTCCTCTGATATCTGGGCTTCTTCAGGAGGG
ATTGGACAAGGAGGATACAGTTCAGTCCTGAATAGCTCTCAGTCCTCCGTTTCCCAGACCACAGGATTCAGCAGCCTGCATCCCCATGAACGAATGGGTT
TTCCAATGCATTCTGGGGAGGTGAACCCTTCTGTGACTTCCAGTTTCTCCACTACCCCTGCACAGTATGGGGTTTCCAGCCATACACCCCCAATCAGTAG
TGGGGACACTATGATAGGAAACAGAGGGACAGCCACTGGGAGCTCAGGAGATGCACTTGGAAAAGCACTAGCCTCAATCTATTCTCCAGATCATTCCAGT
ACCAACTTTTCCTCCACCCCATCCACACCTGTGGGTTCACCACAAGGAATAACAGGTTCAGGGCAGTGGCCAAGAGCAAGCGGTCCTGGAGCTTTGTCTC
CTAGTTATGATGGAACACTTCACACGTTACAGAACAAGATGGAAGATCGCTTGGACGAAGCCATCCATGTTTTGAGAAGTCATGCTGTGGGGCAGACAGG
CTCCCTTCCAGGAGGCCATGAGGACATTCACTCTCTTCTCAGTGCTACTGCTAGTGTTCTTGGAAGCGGCTTCCCTGCTGCTGTACTCTCTCTTGCCAAT
CGACATTCTATGTTAAACTCTCACACAGAAGAAGCCCTGCCTAGTGCTTCCAACATGCTACACAGTCAGGTCACTGTTCCTGCACAGCCAGGTTCACTGC
CTGATCTAACCAGGCCACAGGATTCCTACTCAGGGCTTCCTGGGCTTGGAAGGGCAGTACCTCCAGGCAGAGCCCCAGAGATAAAAAGGGAGAGTAAAGA
GGATGAGGAGAATAGATCTGTGGGAGATCTGTCAGATGATGAGAAGAAAGAGTCTAAGACACAGAGAAGTCGGACACGATGCTCAATAAACAGTGGAGGA
AGCAGTAAAGAAGAGAGTAACTCTGTGGAAGAAAAGGACTCAAGGGATCGTGACAGGAGGATGTCAAATAATGCACGGGAGAGGGTGCGAGTACGAGACA
TCAATGAAGCTTTCAAGGAACTTGGTCGTATGGTGCAAATGCATATGAAGGCAGACAAGGCCCAAACCAAGCTCATCATCCTTCAGCAGGCCGTGCAGGT
CATAATGACTCTGGAGCAGCAAGTGCGAGAGCGCAACTTGAATCCTAAAGCTGCCTGTCTCAAGAGGCGTGAGGAAGAGAAAGTTTCAGGTGTTGACCCT
CAAATGGGCCTGTCTGGAGGACACCCTGGAGTTGGGGACTCTCACAACCCAGTGGGACACATGTGAGTTTCCACTGGAGCACTGGAACATTTTTCTCTAC
GATCCTTTGTTGCTGTTATTGTTTTTTTTATATTATTACAAATTTACTTTTGAATTTTTTTTTTCTTTGTGTTATGGAAAACCTCCACGACACGGAAGTC
TTTGTGGCCTTGACTTTATTTTCCTGGAAATTTCCAATGGGGGATGGACAAAAAAAAACATTGACTCAAACTGACAACTTGTCTTTTCTGGACTCTTACA
AAGCAAAGGAAGACAATGTGAGAAATTGCCTTAACTGAAAACAAAATCAAATCGGTTTATTTAAAGGAGGCTGCGGGGGGGAAGAAGGCTTGCCCAGATA
CTCCCTGCTACTAGTGAGTTGTGGGGAAGCAAGGATATTTTTCTGTCCTTGTACTTACACATCTACAACAAACTGACTTTTTTTTAATGAAATGAAAAAT
GGAAAACTGCGAAAAAAATAAAAAGTTAGGCATCATAGAAAAATGTTTTTAAACTTAGAACAAAATAGAAATTATTTTTTTCAGGATTTTTCTTTCTTAT
GGTAACATTTTTATATAAAAATAAATGCTGAACAAAAATTTTAAAAACAGAAAAGGAACCCCACCCTATACACTTAATTGTAACCCTGCCCCTTATTTCC
AACTTGCACACCCTAGTTCTACTTATTTTACTCCCTACACTACCTTTGCTGCGTATCCCCTTCCTTGTGCACATGTTGCACTCTTTTATTGGTAAAAAGG
AAGCAAGACTAGTCCCACTTTGCACACAAGCGGGATGCAAAGAATGTCAATTGCTTTTCCCATGTCCTGTTTAGCAAAAAAGGGATTTTGGGGGGCTACT
CCAATCATGAACTCTTTGTAAGAGATGAGTGCTTCCCTAATTACATCCAGTGTTGGGGGGAAGTTAAGACCTTTTTTTTTTTTTTTTTTTTTTTTTTAAA
TGAACAGAATTATGCTCTCTGCTTTATATTCCACAAAAATATTGTCTTCAACTTAGATAGGGTTATGCAAGTCTGCAGAACATTGTTTCTGATGGATGCA
AGGGGGTGTTGAACAAAGTACCCATCAGATCTATTTGATGAAATGTATTTTCTAAGAATATTACAAACTCTTATTGTCCCATGTGTCACATTTAGACTCC
CTTTGACTGACCCTTACACTATTATGACTTTTCCTTTTTAAAACCCTTACTGCAATTTTTGTTTTGTTTTTTTTTTACAAAAATGTCTTGCTGTATTTTT
TTAATTCTATATATAAAAAATATTTACTGAAAGACCTGTTTAACTCTCTGAATACATCATACAGCTGTAGCTCATGGCACATCAGCTGACACCCGATTGA
AGACCTACCTGGACTGTCTTTAGTTCTCTCTCCCACAGCTTTTTATAAGGGCTGTGCATCAGTGTAGAAATATGTAGCATTAAATGTTAGGGTGCAGATA
CCCTTATTTTTGTAGATATGTGTTGTTTGGAAGGGTTGCAGTGGGATTTTGGAATATTTCTGGAAAAACTGCCTTCAGACATTCGTAAATATATATTTTT
AATATTTTATTTTAAATATCCTGCCTTTTAACATGTCCAGCTATGCTTATTATTTGTTACTGTCCTTAATACTTCTGTCGGTAGTCAACATATTTTTTTT
TTTTTTTTTTTTGCAATAGAGTTGAATGTACTGTGAGTTGATCAAAGGGGGTTGTTTGCTCTAGCCATAATTCACAAGTGTTGAAGACTTGTGTTATAGA
ATGGGTTTAATTGTTGTATCTGATTTAGAAACAGAATGCCTTGTGTGTAAGGCCATCACCTTAACAAAAATAAGCATGGGCAACTCCCAGAATCCTCCTC
TAGGTATACCATTCAGCTATGTGTTTTGTTTTTTATTAAGTTTTTTTTCTTTATATGACAAAAACATTTTGTTCCATATTAGAAAGGCAGGGAATGAAGA
GGCCTTAATACCCAAAATCAAGTAATTACAACTCAAAGTATTTTAGAAAGACAATACATATTTTTGTTGAAGAAGCACAAACAGAAAACAAATGGTATTT
CTTTAGTGCCTCGGATATTTTTTTGTTTTGTTCTTGGTTTTTTTTTTTTGGTTTTTTTTTTCTAAATAATTTTATATGTGTCAAATCAGCTGGCTGGAAT
ATTTGGAATTTTTAATAACAAAAATAATAATCCTAACTTTTTTTTAAGTAGGTTTTGAGAACTGTCCTGTACATAAATCTGTGTTGCAGCAATACATGTA
AGCTTTTATAACTATATAACTTCTTGAATCCCGTTCTTTCAGATGTTGTATACGATGAATGATAAAAAGAAAATACATTT                    
>Xetrov90001421|Xetrov90001421|tcf3                                                                 
TCCCTCTCTCTCTGGTTACATTGTAGCATTGGAACTAGTTACAGTTGCTGTTTCTCAGACAAGAAGACAGACCGCTGCACCCCCCTCCTCCTCCCAAATA
ACCCCCCCAGTCAGGAGGGGGGCACAGGAAGGACCCCAGAAATCATCAAACAGCCCCCTGCTCTGCTTTCAGCTTGAGGATAGTATAGCTGCGCCCAGAC
CTGCTTCTCCTGGGGGACTTATCCACTTCCTATCTCCATGCAATCCTTCTGGATGTTGACTTTGTGAAAAGGGGTCTGCCTTTTAATTGTGGAGGAGAAT
GAATCAACAGCAGAGGATGACAGCTGTGGGCACAGACAAGGAGTTAAGTGACCTCCTTGACTTCAGCATGATGTTCCCTCTACCTGTAGCTAATGGAAAG
ACCAGGCCTACTACCCTTGCTAGCACACAGTTTGGAGGATCAGGTTTGGAAGAGAGAACAGGCTCTGGACCATGGGGTACAGAAGATCACAATGGATCTA
ACTTTGACCAAGGAAGGGGTTATGGAGATGGATCACATTATGGGGAGCACAGGGAACTGCCATCACATGAAGGGAACTTATCTGCTCCTTTCCTTGCATC
TGGTCTTGTAGGAAAAAATGAAAGACCTCCATATTCTACTTTTGGAAGAGACTCTGGGATGGCAATGAATCAGACTGGATTTCTTCCTGGAGACTTGGCA
ATGAACAGTCCTTCTGCTCTGTCACCAAATGCAGGAAAAGCAGGCTCACAATATTATACTTACCCCAACAATTCAAGGCGGCGACCAGGAGACAGTAACC
TTGATGCCCAGCCAAAAAAAGTGCGAAAGGTACCACCAGGACTACCTTCTTCTGTTTACCCAGCAAACTCAGGTGATGAATACTGTGGTGACCGAGGAAG
TTACGCCAACCCCAAGGCACCTAATTCAGTGTATCCTGGTGCATTCTACATGACAGATGGACTTCACAGTTCCTCTGATATCTGGGCTTCTTCAGGAGGG
ATTGGACAAGGAGGATACAGTTCAGTCCTGAATAGCTCTCAGTCCTCCGTTTCCCAGACCACAGGATTCAGCAGCCTGCATCCCCATGAACGAATGGGTT
TTCCAATGCATTCTGGGGAGGTGAACCCTTCTGTGACTTCCAGTTTCTCCACTACCCCTGCACAGTATGGGGTTTCCAGCCATACACCCCCAATCAGTAG
TGGGGACACTATGATAGGAAACAGAGGGACAGCCACTGGGAGCTCAGGAGATGCACTTGGAAAAGCACTAGCCTCAATCTATTCTCCAGATCATTCCAGT
ACCAACTTTTCCTCCACCCCATCCACACCTGTGGGTTCACCACAAGGAATAACAGGTTCAGGGCAGTGGCCAAGAGCAAGCGGTCCTGGAGCTTTGTCTC
CTAGTTATGATGGAACACTTCACACGTTACAGAACAAGATGGAAGATCGCTTGGACGAAGCCATCCATGTTTTGAGAAGTCATGCTGTGGGGCAGACAGG
CTCCCTTCCAGGAGGCCATGAGGACATTCACTCTCTTCTCAGTGCTACTGCTAGTGTTCTTGGAAGCGGCTTCCCTGCTGCTGTACTCTCTCTTGCCAAT
CGACATTCTATGTTAAACTCTCACACAGAAGAAGCCCTGCCTAGTGCTTCCAACATGCTACACAGTCAGGTCACTGTTCCTGCACAGCCAGGTTCACTGC
CTGATCTAACCAGGCCACAGGATTCCTACTCAGGGCTTCCTGGGCTTGGAAGGGCAGTACCTCCAGGCAGAGCCCCAGAGATAAAAAGGGAGAGTAAAGA
GGATGAGGAGAATAGATCTGTGGGAGATCTGTCAGATGATGAGAAGAAAGAGTCTAAGACACAGAGAAGTCGGACACGATGCTCAATAAACAGTCAAGAT
GAAGATGAAGAGGACGATAACCTTCCTCCAGAGCAAAAAGCAGAACGTGAAAAGGAGAGACGGGTAGCCAACAATGCTCGAGAACGACTTCGTGTCAGAG
ACATCAATGAAGCTTTTAAAGAGCTGGGGAGGATGTGTCAACTGCACCTCAACAGTGAGAAACCGCAGACTAAGCTGCTGATACTGCACCAGGCAGTTTC
TGTCATCCTCAGCCTGGAGCAGCAAGTGCGAGAGCGCAACTTGAATCCTAAAGCTGCCTGTCTCAAGAGGCGTGAGGAAGAGAAAGTTTCAGGTGTTGAC
CCTCAAATGGGCCTGTCTGGAGGACACCCTGGAGTTGGGGACTCTCACAACCCAGTGGGACACATGTGAGTTTCCACTGGAGCACTGGAACATTTTTCTC
TACGATCCTTTGTTGCTGTTATTGTTTTTTTTATATTATTACAAATTTACTTTTGAATTTTTTTTTTCTTTGTGTTATGGAAAACCTCCACGACACGGAA
GTCTTTGTGGCCTTGACTTTATTTTCCTGGAAATTTCCAATGGGGGATGGACAAAAAAAAACATTGACTCAAACTGACAACTTGTCTTTTCTGGACTCTT
ACAAAGCAAAGGAAGACAATGTGAGAAATTGCCTTAACTGAAAACAAAATCAAATCGGTTTATTTAAAGGAGGCTGCGGGGGGGAAGAAGGCTTGCCCAG
ATACTCCCTGCTACTAGTGAGTTGTGGGGAAGCAAGGATATTTTTCTGTCCTTGTACTTACACATCTACAACAAACTGACTTTTTTTTAATGAAATGAAA
AATGGAAAACTGCGAAAAAAATAAAAAGTTAGGCATCATAGAAAAATGTTTTTAAACTTAGAACAAAATAGAAATTATTTTTTTCAGGATTTTTCTTTCT
TATGGTAACATTTTTATATAAAAATAAATGCTGAACAAAAATTTTAAAAACAGAAAAGGAACCCCACCCTATACACTTAATTGTAACCCTGCCCCTTATT
TCCAACTTGCACACCCTAGTTCTACTTATTTTACTCCCTACACTACCTTTGCTGCGTATCCCCTTCCTTGTGCACATGTTGCACTCTTTTATTGGTAAAA
AGGAAGCAAGACTAGTCCCACTTTGCACACAAGCGGGATGCAAAGAATGTCAATTGCTTTTCCCATGTCCTGTTTAGCAAAAAAGGGATTTTGGGGGGCT
ACTCCAATCATGAACTCTTTGTAAGAGATGAGTGCTTCCCTAATTACATCCAGTGTTGGGGGGAAGTTAAGACCTTTTTTTTTTTTTTTTTTTTTTTTTT
AAATGAACAGAATTATGCTCTCTGCTTTATATTCCACAAAAATATTGTCTTCAACTTAGATAGGGTTATGCAAGTCTGCAGAACATTGTTTCTGATGGAT
GCAAGGGGGTGTTGAACAAAGTACCCATCAGATCTATTTGATGAAATGTATTTTCTAAGAATATTACAAACTCTTATTGTCCCATGTGTCACATTTAGAC
TCCCTTTGACTGACCCTTACACTATTATGACTTTTCCTTTTTAAAACCCTTACTGCAATTTTTGTTTTGTTTTTTTTTTACAAAAATGTCTTGCTGTATT
TTTTTAATTCTATATATAAAAAATATTTACTGAAAGACCTGTTTAACTCTCTGAATACATCATACAGCTGTAGCTCATGGCACATCAGCTGACACCCGAT
TGAAGACCTACCTGGACTGTCTTTAGTTCTCTCTCCCACAGCTTTTTATAAGGGCTGTGCATCAGTGTAGAAATATGTAGCATTAAATGTTAGGGTGCAG
ATACCCTTATTTTTGTAGATATGTGTTGTTTGGAAGGGTTGCAGTGGGATTTTGGAATATTTCTGGAAAAACTGCCTTCAGACATTCGTAAATATATATT
TTTAATATTTTATTTTAAATATCCTGCCTTTTAACATGTCCAGCTATGCTTATTATTTGTTACTGTCCTTAATACTTCTGTCGGTAGTCAACATATTTTT
TTTTTTTTTTTTTTTGCAATAGAGTTGAATGTACTGTGAGTTGATCAAAGGGGGTTGTTTGCTCTAGCCATAATTCACAAGTGTTGAAGACTTGTGTTAT
AGAATGGGTTTAATTGTTGTATCTGATTTAGAAACAGAATGCCTTGTGTGTAAGGCCATCACCTTAACAAAAATAAGCATGGGCAACTCCCAGAATCCTC
CTCTAGGTATACCATTCAGCTATGTGTTTTGTTTTTTATTAAGTTTTTTTTCTTTATATGACAAAAACATTTTGTTCCATATTAGAAAGGCAGGGAATGA
AGAGGCCTTAATACCCAAAATCAAGTAATTACAACTCAAAGTATTTTAGAAAGACAATACATATTTTTGTTGAAGAAGCACAAACAGAAAACAAATGGTA
TTTCTTTAGTGCCTCGGATATTTTTTTGTTTTGTTCTTGGTTTTTTTTTTTTGGTTTTTTTTTTCTAAATAATTTTATATGTGTCAAATCAGCTGGCTGG
AATATTTGGAATTTTTAATAACAAAAATAATAATCCTAACTTTTTTTTAAGTAGGTTTTGAGAACTGTCCTGTACATAAATCTGTGTTGCAGCAATACAT
GTAAGCTTTTATAACTATATAACTTCTTGAATCCCGTTCTTTCAGATGTTGTATACGATGAATGATAAAAAGAAAATACATTT                 
>Xetrov90001473|Xetrov90001473|LOC779531 [/thap4.2]                                                 
ATGCCAATGACATGTGTAGCATATGGCTGTAATAACCGGTTTTTCAAAGGATGTAAAAAGCAGTTTTTTAGGTTCCCTATGAAAGATCGTAAACGGCTTT
TTGACTGGATCGCAGCAATTCGACGAAAGAACTGGATGCCCTCAGAAACCAGTAGAATCTGCAGTGATCACTTTACACTTAATGATTACATGCTGCGCCC
AGGAGCTCAGATTCCTCGGCTGAGACTAGATGCTGTACCTTCTGTATTTGATGGCTTTCCAGACGATTTAAAAGAGAGGCTTAAAAGAGAAAAAGAGGAT
AAGGAACGAAATAGAAAAGAAGTACACAATAAAACAGAGGTTCAGATCATCCAGACAGATGTGGAGAAATGTCCCTCAAGCAGTAAACTGGAGGACAATA
CTACCTCAAAGGACTCAGGCTCTTCTCAGGAAATAGTTACAGCTACTGATGGGAAAATACCTTGTGTGGCCAATCGCTGTACTAATCTTTTCTATGATGG
TTGTGAAAATGTGTTTTTCAGGATGCCTATGGAGGATCCAGAGCTACTGGGTAAATGGGTTCTGGCAATTCAAAAAAAATACTGGAAACCCACCATTTCT
TGCAGAATCTGTAGTGATCATTTTAAGGAGGAAGATATTATTGCTTGTACAGGAACACTGGCTCCTAAGCTTCGCAGCAATGTAGTGCCTTCCATTTTCC
ACGCTAAACGGAAGAAGAGAAGAAAGAAGCGGGTAGCTGAACGTATGGCTTTCAGACTGGGTCAGGAAGAAGAATGCATCACCGAGGATCACACTTATTC
ATCAGCACAAACCAGCAGTGGCAAAAGGAGAAACAGTTTCAATCCTACTATTCTCACTCTGAAGAAAAACGTAAAGACTCTGCAGAGACAAGTACAAAGG
CAGCGACAAAGAATAAATAGCTTGTATGAGCACATTAAAGAATTAAGAAAAAAGAACAAGGAGAGCTCTAACTTTTGCCAAATTCAACTCGAAAGCATTT
TATGA                                                                                               
>Xetrov90001481|Xetrov90001481|arid3a                                                               
AGACCATGTTCAGTGTGCAGCTGAGTAACCAGGAAACCTTAATGAACTGTAAATAGATCTGGCAGGTCGTATGCAACTTTTCTGAAGCTATGCACTCACT
GTGGAGGAGGTCTGAGCAGTCATTAGAATTCCCAGTTGGGTCAGGGATTTGCTGTTTAAAGATTTCTTAAAGGCTCTAATATCAAGGGTTCAGCTTGAAG
TCACATGGTGTTTTCCTAAGTCATCCAACACACTAGACAACGCACAAGAAGTATCTTGAAGTGTGGAGCCTGTGCCATGTGGAAAAACCTGACTTTGTTA
AGCTGAAACCCCCAACATCTTGTGACTTCCCTCCCAAAATCCAAAGATCTCTGCCAGAGTGTCCTTTAACGTCTCAGAAGGTGGAGGAGCCAGCACGTGT
CCCCGCTCGCCTGCCCCACCGCGCCATGAAGCTGCAAGCGGTGATGGAGACCCTCCAGCGGCAGCAGCGGGCACGGTTGCAGCAGGAGCTGGAAGCCAGG
CAGCTTCAGCAGGACTCCTCTGAAGGCCGCACACCACCATCAGTAGGCTACCCTGGCAATGGAAGTGAGGAAGCAGAGCCAGAGGCCTTAAAAATCCAGC
GGGCACAGGCAGCAGCCCTGGCTGCCATGAGGGCAGCTGCTGCTGGACTCAGCCAACAGCCTAGTCCAGCTGCTTCTGATGAAGAAGAGGAAGATGGGGA
AAGCATGGCATCTGATGAGGAGGATGAAAAAGAGAGGGATGGGGAAAGTGAACGGTACCCGGATATGGGATCAGAGGAGGAGGATCTGAAGGGAAAATGG
GATGAGGATGATTTTGAGGATGAAGGAGAGGAAGATGATTATGAGGACATGGAGGAAGGGATGGGAGTGAGTGAGGCTGGCAGGGTGGGCAAGGGGTCGA
CATTGCCCCCCAAGCACCCTAATCCACAGGCATTTCCAACCCAGCGTTCTGTAGGAGCAGAGCGTGCAGGGCTCCCTCACACAGGACACCCCCAACTGCA
AGATCATGGAGACTGGACATATGAGGAGCAATTTAAACAGCTCTATGAATTGGATGGTGATCCTAAAAGGAAGGAATTTCTGGACGATCTGTTTAGTTTT
ATGCAGAAAAGAGGAACCCCTGTGAATCGGATCCCAATTATGGCCAAGCAGGTCCTTGATCTTTACATGTTGTATGTCCTGGTGACAGAAAAGGGTGGTT
TGGTGGAAGTTATTAACAAAAAGCTGTGGAGAGAGATCACTAAAGGCTTGAATCTACCAACTTCAATCACCAGTGCAGCCTTTACACTGCGCACTCAATA
CATGAAGTACTTGTATCCCTATGAATGTGAGAAGAGAGGCCTTAGTAATCCCAATGAACTGCAGGCTGCCATTGACAGTAACAGGAGGGAAGGACGTAGG
CAAAGCTTTGGGGGCTCCCTATTCACATATTCACCAAGTGGTGCCCCAAGCATGCTTTCATCCCCCAAGTTACAAGTGTCTGCTCTGTCACTAGGGGGTG
TTGCAACAAATGGGAGCTCTCTCTCATCCATGCAGAAAATCAAAAAAGAGGAGGACTCCCCAATCTCTTTGACAGTTCCACCGCGAATTCCAGTCTCCTT
AGCTGGGCATTCTATGGTGGCAGCACAAGTAGCTGCTCAGGCAGCTGCTCTGGAGCAACTCAGAGAAAAGCTTGAATCTGGAGAGCCCCCAGAAAAGAAA
ATGGCATTGGGTACAGAAGAGCAGCAGCGACTGCAGCGAGCCATCCAGCACAATCTCCTGGCAATGACTGCACAGCTACCCATGAACATTCGCATTAACA
GTCAAGCTGAAGGAAGACAAGACTCTGCAGTGAACCTCACAACCAATGGAACTAACAGTATTAGCATGTCCGTGGAGCTAAATGGTATTGTGTACACAGG
TGTGCTCTTTGCTCAGCCTCCTACCTCAGCGTCTGGGACTAGCAAGGGGAGCTCCAACCGGACTGGCAGCATTGGAGGAGGCAGCAGCACCTCGCAAGCT
GCTCCCCCCCCAGCCCCCTCGGCGCCCACGTCTAACAATCCTTCTCCCTGACATTGAGCCGCCAAATCTTCACACAGCTGACGCCAAAAATGTTGGAATT
GTTCCTTGTTTCACACTCAGGTTTATTACTCCGCGCAGGAGGGAGCTCCCGGAACGCAGTGCTGGGGTGTTTTTAGGTGGGGGCTAGGTTGAGCCAGCGC
AGAATCAGTCAGAAATCTCTTCCCTAAGCGAAAAAAAACACAAATACCTCATTTCTTGCACTGCAATTAAAATATATTTTATATTACCTCCAAAACCACA
CTGCCTACCCCTTCATCCCAAGCTGCGCTCCGGAATCCATCCACATGCAAATATCTTTTTCCCTTTTAACTTTTAATATCTAAATAGGAAAAACAAGGGG
GGTATGGATTTTTTCATGTAAATGCCTTTTATTCTGAAAATCAAAGAAAAACTTTAAAAAAAAAAATAAAAATGGGATATTTCTGTAACCCCCACTCCCC
CCCCCCCCCCCACTTTGGACTTACAAGAGGCACTGAATATCAGCAAAGTGGGATGTGCCTAAGACGTCTCCCCAATGGGCATGTGAGTCCTGACATTCCC
ACCCCTCCACAGACTCGGAATGTTATTGGGGGCAGCTGGGAATGTAGATCACTGAATGTGTTTTTTGTTTTTTATTTTATTTTTGTGGTTGCCAGAAGAT
TTGGGTTTCAGGCAGCATCTGAACCTTTATAGCCTCCACCATTCCGTTCAAACCAACCTTTGCAATATTTATACGGGTCATATCGTTTGGTTAAAAACCC
GAGTACCATGTCGGGTAGCGGGTTGTTCTTTGTTTCTGATTTTGCAGTTATTTTTTCTGGGGTTGTATTACTTAATCTGTATTTAAGCCTCCTGCCTCAA
GTTCATCTTGAATCCTGACGATACAGGCCTTGGAGGATGTTTGAGGTCTGCTTCTGTGGAGTGACAATTGAGTGCAAAACAATGTGTGCCAGCCATTTTG
GCTTGGACTTTTGTTATTGTTCTCCCCACTTCCTAGTCACTGTGGGTATTTGAGACATCTGTGTTCTTCCCTTGAGAGACTGATGTCCTACAGTAGGTGT
AAAATCTGACAGAAAAAATATCTATACAGCTTATACAGCCCTTAACTTTTACTCACCTCATCAAATAGGTCATTGGTCAGTACTGCTTAAAATCAAGCTT
GTTTACTTACAACTTGAACATAGGGCTATTTTGTTATGGCAACCTTCTAAAAT                                               
>Xetrov90001481|Xetrov90001482|arid3a                                                               
TTTCTCCTCGAAGAGAAAACAGCGGAGGCAGTAAGGGGTTCAGCTTGAAGTCACATGGTGTTTTCCTAAGTCATCCAACACACTAGACAACGCACAAGAA
GTATCTTGAAGTGTGGAGCCTGTGCCATGTGGAAAAACCTGACTTTGTTAAGCTGAAACCCCCAACATCTTGTGACTTCCCTCCCAAAATCCAAAGATCT
CTGCCAGAGTGTCCTTTAACGTCTCAGAAGGTGGAGGAGCCAGCACGTGTCCCCGCTCGCCTGCCCCACCGCGCCATGAAGCTGCAAGCGGTGATGGAGA
CCCTCCAGCGGCAGCAGCGGGCACGGTTGCAGCAGGAGCTGGAAGCCAGGCAGCTTCAGCAGGACTCCTCTGAAGGCCGCACACCACCATCAGTAGGCTA
CCCTGGCAATGGAAGTGAGGAAGCAGAGCCAGAGGCCTTAAAAATCCAGCGGGCACAGGCAGCAGCCCTGGCTGCCATGAGGGCAGCTGCTGCTGGACTC
AGCCAACAGCCTAGTCCAGCTGCTTCTGATGAAGAAGAGGAAGATGGGGAAAGCATGGCATCTGATGAGGAGGATGAAAAAGAGAGGGATGGGGAAAGTG
AACGGTACCCGGATATGGGATCAGAGGAGGAGGATCTGAAGGGAAAATGGGATGAGGATGATTTTGAGGATGAAGGAGAGGAAGATGATTATGAGGACAT
GGAGGAAGGGATGGGAGTGAGTGAGGCTGGCAGGGTGGGCAAGGGGTCGACATTGCCCCCCAAGCACCCTAATCCACAGGCATTTCCAACCCAGCGTTCT
GTAGGAGCAGAGCGTGCAGGGCTCCCTCACACAGGACACCCCCAACTGCAAGATCATGGAGACTGGACATATGAGGAGCAATTTAAACAGCTCTATGAAT
TGGATGGTGATCCTAAAAGGAAGGAATTTCTGGACGATCTGTTTAGTTTTATGCAGAAAAGAGGAACCCCTGTGAATCGGATCCCAATTATGGCCAAGCA
GGTCCTTGATCTTTACATGTTGTATGTCCTGGTGACAGAAAAGGGTGGTTTGGTGGAAGTTATTAACAAAAAGCTGTGGAGAGAGATCACTAAAGGCTTG
AATCTACCAACTTCAATCACCAGTGCAGCCTTTACACTGCGCACTCAATACATGAAGTACTTGTATCCCTATGAATGTGAGAAGAGAGGCCTTAGTAATC
CCAATGAACTGCAGGCTGCCATTGACAGTAACAGGAGGGAAGGACGTAGGCAAAGCTTTGGGGGCTCCCTATTCACATATTCACCAAGTGGTGCCCCAAG
CATGCTTTCATCCCCCAAGTTACAAGTGTCTGCTCTGTCACTAGGGGGTGTTGCAACAAATGGGAGCTCTCTCTCATCCATGCAGAAAATCAAAAAAGAG
GAGGACTCCCCAATCTCTTTGACAGTTCCACCGCGAATTCCAGTCTCCTTAGCTGGGCATTCTATGGTGGCAGCACAAGTAGCTGCTCAGGCAGCTGCTC
TGGAGCAACTCAGAGAAAAGCTTGAATCTGGAGAGCCCCCAGAAAAGAAAATGGCATTGGGTACAGAAGAGCAGCAGCGACTGCAGCGAGCCATCCAGCA
CAATCTCCTGGCAATGACTGCACAGCTACCCATGAACATTCGCATTAACAGTCAAGCTGAAGGAAGACAAGACTCTGCAGTGAACCTCACAACCAATGGA
ACTAACAGTATTAGCATGTCCGTGGAGCTAAATGGTATTGTGTACACAGGTGTGCTCTTTGCTCAGCCTCCTACCTCAGCGTCTGGGACTAGCAAGGGGA
GCTCCAACCGGACTGGCAGCATTGGAGGAGGCAGCAGCACCTCGCAAGCTGCTCCCCCCCCAGCCCCCTCGGCGCCCACGTCTAACAATCCTTCTCCCTG
ACATTGAGCCGCCAAATCTTCACACAGCTGACGCCAAAAATGTTGGAATTGTTCCTTGTTTCACACTCAGGTTTATTACTCCGCGCAGGAGGGAGCTCCC
GGAACGCAGTGCTGGGGTGTTTTTAGGTGGGGGCTAGGTTGAGCCAGCGCAGAATCAGTCAGAAATCTCTTCCCTAAGCGAAAAAAAACACAAATACCTC
ATTTCTTGCACTGCAATTAAAATATATTTTATATTACCTCCAAAACCACACTGCCTACCCCTTCATCCCAAGCTGCGCTCCGGAATCCATCCACATGCAA
ATATCTTTTTCCCTTTTAACTTTTAATATCTAAATAGGAAAAACAAGGGGGGTATGGATTTTTTCATGTAAATGCCTTTTATTCTGAAAATCAAAGAAAA
ACTTTAAAAAAAAAAATAAAAATGGGATATTTCTGTAACCCCCACTCCCCCCCCCCCCCCCACTTTGGACTTACAAGAGGCACTGAATATCAGCAAAGTG
GGATGTGCCTAAGACGTCTCCCCAATGGGCATGTGAGTCCTGACATTCCCACCCCTCCACAGACTCGGAATGTTATTGGGGGCAGCTGGGAATGTAGATC
ACTGAATGTGTTTTTTGTTTTTTATTTTATTTTTGTGGTTGCCAGAAGATTTGGGTTTCAGGCAGCATCTGAACCTTTATAGCCTCCACCATTCCGTTCA
AACCAACCTTTGCAATATTTATACGGGTCATATCGTTTGGTTAAAAACCCGAGTACCATGTCGGGTAGCGGGTTGTTCTTTGTTTCTGATTTTGCAGTTA
TTTTTTCTGGGGTTGTATTACTTAATCTGTATTTAAGCCTCCTGCCTCAAGTTCATCTTGAATCCTGACGATACAGGCCTTGGAGGATGTTTGAGGTCTG
CTTCTGTGGAGTGACAATTGAGTGCAAAACAATGTGTGCCAGCCATTTTGGCTTGGACTTTTGTTATTGTTCTCCCCACTTCCTAGTCACTGTGGGTATT
TGAGACATCTGTGTTCTTCCCTTGAGAGACTGATGTCCTACAGTAGGTGTAAAATCTGACAGAAAAAATATCTATACAGCTTATACAGCCCTTAACTTTT
ACTCACCTCATCAAATAGGTCATTGGTCAGTACTGCTTAAAATCAAGCTTGTTTACTTACAACTTGAACATAGGGCTATTTTGTTATGGCAACCTTCTAA
AAT                                                                                                 
>Xetrov90001481|Xetrov90001483|arid3a                                                               
CACTGAGAGAGTGGGATGGAAACTGTGATGGTTAGAAGAGTGAATGCTAGGTTCAGGAACGCTAGCGTATTGAAAATCGCAAAAGACTTGGCAGGGTTCA
GCTTGAAGTCACATGGTGTTTTCCTAAGTCATCCAACACACTAGACAACGCACAAGAAGTATCTTGAAGTGTGGAGCCTGTGCCATGTGGAAAAACCTGA
CTTTGTTAAGCTGAAACCCCCAACATCTTGTGACTTCCCTCCCAAAATCCAAAGATCTCTGCCAGAGTGTCCTTTAACGTCTCAGAAGGTGGAGGAGCCA
GCACGTGTCCCCGCTCGCCTGCCCCACCGCGCCATGAAGCTGCAAGCGGTGATGGAGACCCTCCAGCGGCAGCAGCGGGCACGGTTGCAGCAGGAGCTGG
AAGCCAGGCAGCTTCAGCAGGACTCCTCTGAAGGCCGCACACCACCATCAGTAGGCTACCCTGGCAATGGAAGTGAGGAAGCAGAGCCAGAGGCCTTAAA
AATCCAGCGGGCACAGGCAGCAGCCCTGGCTGCCATGAGGGCAGCTGCTGCTGGACTCAGCCAACAGCCTAGTCCAGCTGCTTCTGATGAAGAAGAGGAA
GATGGGGAAAGCATGGCATCTGATGAGGAGGATGAAAAAGAGAGGGATGGGGAAAGTGAACGGTACCCGGATATGGGATCAGAGGAGGAGGATCTGAAGG
GAAAATGGGATGAGGATGATTTTGAGGATGAAGGAGAGGAAGATGATTATGAGGACATGGAGGAAGGGATGGGAGTGAGTGAGGCTGGCAGGGTGGGCAA
GGGGTCGACATTGCCCCCCAAGCACCCTAATCCACAGGCATTTCCAACCCAGCGTTCTGTAGGAGCAGAGCGTGCAGGGCTCCCTCACACAGGACACCCC
CAACTGCAAGATCATGGAGACTGGACATATGAGGAGCAATTTAAACAGCTCTATGAATTGGATGGTGATCCTAAAAGGAAGGAATTTCTGGACGATCTGT
TTAGTTTTATGCAGAAAAGAGGAACCCCTGTGAATCGGATCCCAATTATGGCCAAGCAGGTCCTTGATCTTTACATGTTGTATGTCCTGGTGACAGAAAA
GGGTGGTTTGGTGGAAGTTATTAACAAAAAGCTGTGGAGAGAGATCACTAAAGGCTTGAATCTACCAACTTCAATCACCAGTGCAGCCTTTACACTGCGC
ACTCAATACATGAAGTACTTGTATCCCTATGAATGTGAGAAGAGAGGCCTTAGTAATCCCAATGAACTGCAGGCTGCCATTGACAGTAACAGGAGGGAAG
GACGTAGGCAAAGCTTTGGGGGCTCCCTATTCACATATTCACCAAGTGGTGCCCCAAGCATGCTTTCATCCCCCAAGTTACAAGTGTCTGCTCTGTCACT
AGGGGGTGTTGCAACAAATGGGAGCTCTCTCTCATCCATGCAGAAAATCAAAAAAGAGGAGGACTCCCCAATCTCTTTGACAGTTCCACCGCGAATTCCA
GTCTCCTTAGCTGGGCATTCTATGGTGGCAGCACAAGTAGCTGCTCAGGCAGCTGCTCTGGAGCAACTCAGAGAAAAGCTTGAATCTGGAGAGCCCCCAG
AAAAGAAAATGGCATTGGGTACAGAAGAGCAGCAGCGACTGCAGCGAGCCATCCAGCACAATCTCCTGGCAATGACTGCACAGCTACCCATGAACATTCG
CATTAACAGTCAAGCTGAAGGAAGACAAGACTCTGCAGTGAACCTCACAACCAATGGAACTAACAGTATTAGCATGTCCGTGGAGCTAAATGGTATTGTG
TACACAGGTGTGCTCTTTGCTCAGCCTCCTACCTCAGCGTCTGGGACTAGCAAGGGGAGCTCCAACCGGACTGGCAGCATTGGAGGAGGCAGCAGCACCT
CGCAAGCTGCTCCCCCCCCAGCCCCCTCGGCGCCCACGTCTAACAATCCTTCTCCCTGACATTGAGCCGCCAAATCTTCACACAGCTGACGCCAAAAATG
TTGGAATTGTTCCTTGTTTCACACTCAGGTTTATTACTCCGCGCAGGAGGGAGCTCCCGGAACGCAGTGCTGGGGTGTTTTTAGGTGGGGGCTAGGTTGA
GCCAGCGCAGAATCAGTCAGAAATCTCTTCCCTAAGCGAAAAAAAACACAAATACCTCATTTCTTGCACTGCAATTAAAATATATTTTATATTACCTCCA
AAACCACACTGCCTACCCCTTCATCCCAAGCTGCGCTCCGGAATCCATCCACATGCAAATATCTTTTTCCCTTTTAACTTTTAATATCTAAATAGGAAAA
ACAAGGGGGGTATGGATTTTTTCATGTAAATGCCTTTTATTCTGAAAATCAAAGAAAAACTTTAAAAAAAAAAATAAAAATGGGATATTTCTGTAACCCC
CACTCCCCCCCCCCCCCCCACTTTGGACTTACAAGAGGCACTGAATATCAGCAAAGTGGGATGTGCCTAAGACGTCTCCCCAATGGGCATGTGAGTCCTG
ACATTCCCACCCCTCCACAGACTCGGAATGTTATTGGGGGCAGCTGGGAATGTAGATCACTGAATGTGTTTTTTGTTTTTTATTTTATTTTTGTGGTTGC
CAGAAGATTTGGGTTTCAGGCAGCATCTGAACCTTTATAGCCTCCACCATTCCGTTCAAACCAACCTTTGCAATATTTATACGGGTCATATCGTTTGGTT
AAAAACCCGAGTACCATGTCGGGTAGCGGGTTGTTCTTTGTTTCTGATTTTGCAGTTATTTTTTCTGGGGTTGTATTACTTAATCTGTATTTAAGCCTCC
TGCCTCAAGTTCATCTTGAATCCTGACGATACAGGCCTTGGAGGATGTTTGAGGTCTGCTTCTGTGGAGTGACAATTGAGTGCAAAACAATGTGTGCCAG
CCATTTTGGCTTGGACTTTTGTTATTGTTCTCCCCACTTCCTAGTCACTGTGGGTATTTGAGACATCTGTGTTCTTCCCTTGAGAGACTGATGTCCTACA
GTAGGTGTAAAATCTGACAGAAAAAATATCTATACAGCTTATACAGCCCTTAACTTTTACTCACCTCATCAAATAGGTCATTGGTCAGTACTGCTTAAAA
TCAAGCTTGTTTACTTACAACTTGAACATAGGGCTATTTTGTTATGGCAACCTTCTAAAAT                                       
>Xetrov90001535|Xetrov90001534|rfx2                                                                 
GGTTAGTGACGTCAGAGGGAGAGGATAGCAACAGTTGCCTTGAGACCCCCGGCGCCATAGTGACTGTAGCCGTGGAGACAGTTACTTGCCAACCGGAGAC
ACACGGAGCAGCAGTGGCCGGAGAAGTAACCCGGGGATAGCGGAGCCATCATCAGCGCAGCACCGCGTACCATAACTGCCTGGGTAGCCGGACGGAGAAA
CCAGCATGCAGAATTCAGACAGTGGATCAGACTCTGCAACATCTGTTGCTCTAAGGACATCAGCATCAGCACAAGCTCCCGTAGTGCAGCCCGTACCAGC
ATCTCAACAGGTCCAGACTGTCCAGCATGTCTACCCAGCTCAAGTGCAGTATGTGGAAGGAGATACAGTTTACACCAATGGAGCCATCCGTACGGCTTAC
TCCTATAATGCGGAAGCCCAGATTTACGCACCCAGCAGTGGATCCTCCTACTTTGACTCTCAAGGAGGCGGTGCTCAGGTTACCACAGTGGTCTCAAGCC
CTACAGCTATCCCTTCCCACAGTATGGTGGGTATCGCAATGGATGTGAGTGGCAGCCAGATCATCTCTAGTTCTGGAGCATACCTTATCCATGGAGGACT
GGAGAATTCTCGCCATACACCATCTCACACTTCTCGTACTTTCCCTGCTACGCTTGAAATGGCGATTGAAAATCTCCAAAAAAATGAAGGCATCACTTCT
CACAAAAGCAGCTTGCTCAACAGCCATCTTCAGTGGCTGTTGGATAATTATGAGACGGCAGAAGGTGTGAGCCTCCCTCGCAGCTCACTTTATAATCACT
ACCTGCGACACTGCCAGGACCACAAACTTGATCCAGTAAATGCTGCATCCTTCGGCAAACTTATCCGCTCAGTGTTCATGGGCTTGCGAACACGACGTCT
TGGTACCAGGGGTAACTCCAAGTACCATTATTATGGGATCCGCCTAAAGCCAGATTCTCCTTTAAACCGTCTGCAGGAGGATACACAATACATGGCAATA
AGACAGCAACCCATCCACCAGAAACAAAGATACAGGCCTGCACAGAAGATGGATGGCATGGGAGAAAATACAGCCAACAGCAGCCAGCATACCTCTCCAG
AGCAATCTGTTGCAGCTCAAAGTCAGCATCATCAGCAATTTATAGATACAGCCCATGTGTTTCCAGACTTTCCAGAGCCTGATTTGGGCAATGTGCTTCT
ACCAGAAGGCATAACTATGACTGACATAAAAAATCTGCAGCTTATGTACCGGCGCCACTGTGAGGCTACAATTGATGTGGTGATGAATCTACAGTTCCAG
TACATTGAGAAGCTATGGCAGGCTTTCTGGAACTCCAAGCCTTCTTCTCCTGATGGTTCCAACCCAATGAACAGTGAGGATGAACAGGAGCCCATTATCC
CGAAAGACAAGCTGATGGTGCTTTGTAAATATGAACCCATTATGAGGTGGATGAGAAACTGTGACCACATTCTTTACCAAGCACTGGTAGAGATACTCAT
CCCTGATGTACTGAGACCTGTTCCCAGTACATTGACCCAGGCAATTCGGAATTTTGCAAAGAGTTTGGAGGGCTGGCTTACAAATGCCATGTGTGATTTC
CCCCAGCAGATAGTTCATGCCAAGGTTGGAGTAGTAAGTGCTTTTGCACAGACACTACGCCGTTATACTTCCCTAAATCATTTGGCGCAAGCTGCACGAG
CTGTGCTTCAGAATACATCACAGATTAATCAGATGCTCAGTGATCTAAACCGTGTTGACTTTGCCAATGTCCAGGAGCAGGCTTCATGGGTGTGCCAGTG
TGAAGAAGGTATGGTGCAGAAGCTGGAGCAAGACTTCAAGCTAACCCTGCAGCAGCAGAGCTCATTGGACCAATGGGCAAATTGGTTGGATAATGTTGTC
ACTCAGGTGCTGAAACCACACGAAGGAAGTCCCAGCTTCCCAAAGGCAGCCAGGCAGTTTCTTCTCAAGTGGTCATTCTACAGTTCAATGGTGATCCGAG
ACCTTACTCTGCGCAGTGCTGCCAGCTTTGGGTCTTTCCACCTTATACGCCTGCTTTATGATGAGTACATGTTCTACTTGGTGGAACACAGAGTGGCACA
GGCAACGGGCGAGACTCCCATTGCAGTTATGGGGGAGTTTAGTGACTTTGCTTCAATGTCTCCAGTGCTGATGGATAAAGATGATGTCAGTGAGCTTGGG
AGTGATAACGATGGGGATCCTCGAATTTCTGGTCAGCCTCCAGTTAAAAGAGAACGTGTGGATCTGAATCACTCAATGCAAGAAATGTAGACTGGAGTTT
CTGCGCCTTATTATTCCCTGACAAATGGGAACTTGTCACCTCTGATGCAGTCTGCCTTGTCACAGTGTAGTGCCTCTTAAACTCCCACAAGAATCCTTTT
CCCCAGGTAATCCTCTGTGTCTAGTGGATATCAGCATATGGATGGAAGAATGACCTAGTGGCACTGACAATCACATCTGGCTCCATAATGCCACACATCA
TAAACTTTTTTTTTTCCTCCTATCAACTACCACTCTCTAAGTAATGAGCAGTGACTCTTGGTTATGGATATGGATTTTTTTCACTATTTATCAGATCCTT
TTTGGGTGAAGAAGCAATGACCACTCTCTGATGGGACTCATTAAATATCTAATATACTTTACATAATTTGACTCTTACCTCATCTATACTGAATTTAAAG
TGGGCTGGTTTTATTTGCCAAATAACAGTGTGTTTGATACCACAGAGTGTCTGCATCATGTGCTCTTTTGAAGGTTTCTGTTAATTTAAAGTGTCAAATG
ATTTCAGTTGTTGGAGCAAGTGGCAGATGTGCAACACTAGTGACCGCTTATTCATAAAATCTGTTGTTGCTGGATAGAAAGAAATATTCTGGCGAAAGAA
CATTGCTGTCTTGCAAGTGGAACATTTCAAGGTGTTTGTGGATAACACCTCTGTATAGGTTACTGGCTGGTATATAAAAACATTCTATATTTGTGTAAAA
CACTACAGGGTTTCACATACTGATACCGTTGTGTTCACAGTACACTATCTAATGTACTTCAGCTGTATGCTCTAAAGAGATTCTTCTGTCTTAATTTGTA
GATACCAAAGCATCTTGCAGATGAAGCACAAAATGGGATTTGTCTAGATGTGTGCAAAGCCCTTTTTGTCTTGGCTCTGGTGCCTTCAGAATCCTGCTAT
GGATTCCTGTGTCCTGTATCTTCTTTTCTAAAGATGAAGACTGTTGCAGCTAATGCTCCCTAGGTGTGCATCATGCAACTTCTGTATCCTACGTTTGCTC
GTTTGCCTTACTGTGGCCCAGCATTACCCCTCTTTGGCATTAAGTACAGGGGGTTTCGAAAATCCAGTGCCTTAGTGTATACAATCGTCTTCTCAGTAGC
TACTTTTCTTTTGACCCCTTGCTGCATTCTTTTCCTGTCATTTGCTTCTATGTGAAAATATCAAATCAAAATTCTACCTGTATAGAAATGTTTGCTGCCA
CTTTGGATTCCACAACATTTATTTCTTTGGTTTTGAAATTATTTTCAAACTTGGATTTTTGTTATTTTGCTAGTACCATCTCCAGTCTAGTTCTTAAGTA
CATACTTGCATTTAAAGTCCATCAATACATTCCAAAAAAAAAAAAAAAAAAAAAAGTCTGCTAGCCATTTTGGCTGGACAGGAGTGTATTGTAAGACTTG
ATTCTGATAAACAACTGCTGGATATCTATGAATGTGAAATTGTGGCCTTTTGTCCTGCAATTGGACTGTGCAGTTGATATTCGGGTAACTGCTTCCAAGC
CTGGGCTTTACACAAATCACTAATGTGACTAAGCACCAGATAGAAACATTAACTTGATATTTATACTTAATGAAATGTTTTTAATTGTAATGTAACTATT
TTATAGAGCAGATTAGCTTTAGATGAGTTATCTTTCAGGATTAAATCTAATAATTAAATAGGTGTGGATACATGTTTAAAGTCACTCCGTTTTTCTCAAG
CTGAGATCACCTTTTAAAGGGGAAGTAATGGCTTCTCATAAAGTTTAGAAAAAGTCTGTTCAAATCTGTTAATAGGGATCTGCCAAATCTAATTGACCCA
TTTGCTAGGTCTTGAATTTCAGATGCTTGGCCCACAATGCCTTCTGTTTCCAGTGGAAGCCAATCGGAAACAAGCACACATGGCAAGTAAGAGTGATTTA
ACCCAGAGTGTTTATGTTTGATTGCCTCCTTCTGCAGAAAGCAGGCAGAACAGCTGCTGACTACTTGGATATCAAGAAGCACAGATGGGGCAGGCAGATG
CAGCTGAAGGCTTTATCTGCTGCATGAGGAAAAACATTGTATTGAAAAGTTCCTTGAAAAGCATTTCTTGACAGCATTTCCCTTTAATAGACAGAATGCA
GCTCTGAGCTATAGGTGTCTCATTATGACAACATAATGGCAGGTATGGTCATAGTTCAATATAATAGTGGACATAGTATAATACAAATATGCCTTCCACA
ACATATGGAAGATATTTTAGTCCATGTAAAAAGTTGACATAAATGCAGGAATCCTGTATTTTACTTAAGATACTTCAACAGAGTTAAATTTCATGTTTGT
TTCCTGCCTGTAGCATTTGTAAGTCAAATAACCTTATGAAAGGGGTGAGGCATATTTTCCTCCAGTTATAAATCAGACAAATGAGTCATTTATAGAAATG
GACCAACCTCTTGTTTAACTGACCGTAATATCAATCTGTTCCTAGTTTTAATCTATCACACTTGCTTTGGCCCTCTGTCCTTATATTAATATTTTGTGGT
ACAAAAAATGAAACCTATTGTACTTCTGATATTTGCCAGAATATGGTAGATGTTATACTGCCGCATAAATGATTTTCCTCAAAGGAAAATTGTACCCTGA
AAGGTTTTTTTTTTCATGTAGAATATTATATAGGTGACCCCCCCCCCCCCCCATGCTCTACATCAGCACTTTTTAAACTAGGTAACTGTTAAGGACTCCC
AGGTTCAGCTCTGATTCATGGGAAAGAAACTCTGGTCCACTAAAGAATTCTGCTTTAAATGAAATAAAATGGGCTTGTTTTCCTTCATGGAGACTGATAG
ATATCTTGCCTCACACTAATTAATACCACCCAGGCTTGGAAAATAAAAATGACTGTATGTGGGTACTGGCAACTACAATTTTATTTTTTTTAAATAACGT
AGAAGTTGTATTATTTTCATATGAAAATTGAAATACTTTTATGTCCTTTTGTTGCTGTTGGTTAAACTGTTGTATATACTTGTGAAATCTTAATGGCCCT
TTTTTTGTTTTTTGAGACAAAGCTTCTTGTTTTGCTCTTTGTTAATGGTAGTGACTTCATTTTATTTTCCATGTAAAGTGAATATTGAAATATAATGCAT
TTAATGTTTTTGTCTTTTGTCCTTTTTTGCCTTTTTTGGGGGCAATACTTTATGTTTTAATGGGAAAGTATGGCAGTGATGAAATTATGCTTAATTAAGG
CTTTTGCCATGTGATTGGCCATAGCTGGGAAAATTGTACATTATTGAACTGTTTGGGCCCAAATAAAAGGTACTCTCCTGCTCTGGAGAAGTTT      
>Xetrov90001535|Xetrov90001535|rfx2                                                                 
GGTTAGTGACGTCAGAGGGAGAGGATAGCAACAGTTGCCTTGAGACCCCCGGCGCCATAGTGACTGTAGCCGTGGAGACAGTTACTTGCCAACCGGAGAC
ACACGGAGCAGCAGTGGCCGGAGAAGTAACCCGGGGATAGCGGAGCCATCATCAGCGCAGCACCGCGTACCATAACTGCCTGGGTAGCCGGACGGAGAAA
CCAGCATGCAGAATTCAGACAGTGGATCAGACTCTGCAACATCTGTTGCTCTAAGGACATCAGCATCAGCACAAGCTCCCGTAGTGCAGCCCGTACCAGC
ATCTCAACAGAGAAGTTTGTCTCAAGCATCTGGCTCTGCTCCCAAAGGGGCACATGGTCAGGGTATCTCTGTACCCAGAGCCCACCAGTTACAGCAGCAG
GTCCAGACTGTCCAGCATGTCTACCCAGCTCAAGTGCAGTATGTGGAAGGAGATACAGTTTACACCAATGGAGCCATCCGTACGGCTTACTCCTATAATG
CGGAAGCCCAGATTTACGCACCCAGCAGTGGATCCTCCTACTTTGACTCTCAAGGAGGCGGTGCTCAGGTTACCACAGTGGTCTCAAGCCCTACAGCTAT
CCCTTCCCACAGTATGGTGGGTATCGCAATGGATGTGAGTGGCAGCCAGATCATCTCTAGTTCTGGAGCATACCTTATCCATGGAGGACTGGAGAATTCT
CGCCATACACCATCTCACACTTCTCGTACTTTCCCTGCTACGCTTGAAATGGCGATTGAAAATCTCCAAAAAAATGAAGGCATCACTTCTCACAAAAGCA
GCTTGCTCAACAGCCATCTTCAGTGGCTGTTGGATAATTATGAGACGGCAGAAGGTGTGAGCCTCCCTCGCAGCTCACTTTATAATCACTACCTGCGACA
CTGCCAGGACCACAAACTTGATCCAGTAAATGCTGCATCCTTCGGCAAACTTATCCGCTCAGTGTTCATGGGCTTGCGAACACGACGTCTTGGTACCAGG
GGTAACTCCAAGTACCATTATTATGGGATCCGCCTAAAGCCAGATTCTCCTTTAAACCGTCTGCAGGAGGATACACAATACATGGCAATAAGACAGCAAC
CCATCCACCAGAAACAAAGATACAGGCCTGCACAGAAGATGGATGGCATGGGAGAAAATACAGCCAACAGCAGCCAGCATACCTCTCCAGAGCAATCTGT
TGCAGCTCAAAGTCAGCATCATCAGCAATTTATAGATACAGCCCATGTGTTTCCAGACTTTCCAGAGCCTGATTTGGGCAATGTGCTTCTACCAGAAGGC
ATAACTATGACTGACATAAAAAATCTGCAGCTTATGTACCGGCGCCACTGTGAGGCTACAATTGATGTGGTGATGAATCTACAGTTCCAGTACATTGAGA
AGCTATGGCAGGCTTTCTGGAACTCCAAGCCTTCTTCTCCTGATGGTTCCAACCCAATGAACAGTGAGGATGAACAGGAGCCCATTATCCCGAAAGACAA
GCTGATGGTGCTTTGTAAATATGAACCCATTATGAGGTGGATGAGAAACTGTGACCACATTCTTTACCAAGCACTGGTAGAGATACTCATCCCTGATGTA
CTGAGACCTGTTCCCAGTACATTGACCCAGGCAATTCGGAATTTTGCAAAGAGTTTGGAGGGCTGGCTTACAAATGCCATGTGTGATTTCCCCCAGCAGA
TAGTTCATGCCAAGGTTGGAGTAGTAAGTGCTTTTGCACAGACACTACGCCGTTATACTTCCCTAAATCATTTGGCGCAAGCTGCACGAGCTGTGCTTCA
GAATACATCACAGATTAATCAGATGCTCAGTGATCTAAACCGTGTTGACTTTGCCAATGTCCAGGAGCAGGCTTCATGGGTGTGCCAGTGTGAAGAAGGT
ATGGTGCAGAAGCTGGAGCAAGACTTCAAGCTAACCCTGCAGCAGCAGAGCTCATTGGACCAATGGGCAAATTGGTTGGATAATGTTGTCACTCAGGTGC
TGAAACCACACGAAGGAAGTCCCAGCTTCCCAAAGGCAGCCAGGCAGTTTCTTCTCAAGTGGTCATTCTACAGTTCAATGGTGATCCGAGACCTTACTCT
GCGCAGTGCTGCCAGCTTTGGGTCTTTCCACCTTATACGCCTGCTTTATGATGAGTACATGTTCTACTTGGTGGAACACAGAGTGGCACAGGCAACGGGC
GAGACTCCCATTGCAGTTATGGGGGAGTTTAGTGACTTTGCTTCAATGTCTCCAGTGCTGATGGATAAAGATGATGTCAGTGAGCTTGGGAGTGATAACG
ATGGGGATCCTCGAATTTCTGGTCAGCCTCCAGTTAAAAGAGAACGTGTGGATCTGAATCACTCAATGCAAGAAATGTAGACTGGAGTTTCTGCGCCTTA
TTATTCCCTGACAAATGGGAACTTGTCACCTCTGATGCAGTCTGCCTTGTCACAGTGTAGTGCCTCTTAAACTCCCACAAGAATCCTTTTCCCCAGGTAA
TCCTCTGTGTCTAGTGGATATCAGCATATGGATGGAAGAATGACCTAGTGGCACTGACAATCACATCTGGCTCCATAATGCCACACATCATAAACTTTTT
TTTTTCCTCCTATCAACTACCACTCTCTAAGTAATGAGCAGTGACTCTTGGTTATGGATATGGATTTTTTTCACTATTTATCAGATCCTTTTTGGGTGAA
GAAGCAATGACCACTCTCTGATGGGACTCATTAAATATCTAATATACTTTACATAATTTGACTCTTACCTCATCTATACTGAATTTAAAGTGGGCTGGTT
TTATTTGCCAAATAACAGTGTGTTTGATACCACAGAGTGTCTGCATCATGTGCTCTTTTGAAGGTTTCTGTTAATTTAAAGTGTCAAATGATTTCAGTTG
TTGGAGCAAGTGGCAGATGTGCAACACTAGTGACCGCTTATTCATAAAATCTGTTGTTGCTGGATAGAAAGAAATATTCTGGCGAAAGAACATTGCTGTC
TTGCAAGTGGAACATTTCAAGGTGTTTGTGGATAACACCTCTGTATAGGTTACTGGCTGGTATATAAAAACATTCTATATTTGTGTAAAACACTACAGGG
TTTCACATACTGATACCGTTGTGTTCACAGTACACTATCTAATGTACTTCAGCTGTATGCTCTAAAGAGATTCTTCTGTCTTAATTTGTAGATACCAAAG
CATCTTGCAGATGAAGCACAAAATGGGATTTGTCTAGATGTGTGCAAAGCCCTTTTTGTCTTGGCTCTGGTGCCTTCAGAATCCTGCTATGGATTCCTGT
GTCCTGTATCTTCTTTTCTAAAGATGAAGACTGTTGCAGCTAATGCTCCCTAGGTGTGCATCATGCAACTTCTGTATCCTACGTTTGCTCGTTTGCCTTA
CTGTGGCCCAGCATTACCCCTCTTTGGCATTAAGTACAGGGGGTTTCGAAAATCCAGTGCCTTAGTGTATACAATCGTCTTCTCAGTAGCTACTTTTCTT
TTGACCCCTTGCTGCATTCTTTTCCTGTCATTTGCTTCTATGTGAAAATATCAAATCAAAATTCTACCTGTATAGAAATGTTTGCTGCCACTTTGGATTC
CACAACATTTATTTCTTTGGTTTTGAAATTATTTTCAAACTTGGATTTTTGTTATTTTGCTAGTACCATCTCCAGTCTAGTTCTTAAGTACATACTTGCA
TTTAAAGTCCATCAATACATTCCAAAAAAAAAAAAAAAAAAAAAAGTCTGCTAGCCATTTTGGCTGGACAGGAGTGTATTGTAAGACTTGATTCTGATAA
ACAACTGCTGGATATCTATGAATGTGAAATTGTGGCCTTTTGTCCTGCAATTGGACTGTGCAGTTGATATTCGGGTAACTGCTTCCAAGCCTGGGCTTTA
CACAAATCACTAATGTGACTAAGCACCAGATAGAAACATTAACTTGATATTTATACTTAATGAAATGTTTTTAATTGTAATGTAACTATTTTATAGAGCA
GATTAGCTTTAGATGAGTTATCTTTCAGGATTAAATCTAATAATTAAATAGGTGTGGATACATGTTTAAAGTCACTCCGTTTTTCTCAAGCTGAGATCAC
CTTTTAAAGGGGAAGTAATGGCTTCTCATAAAGTTTAGAAAAAGTCTGTTCAAATCTGTTAATAGGGATCTGCCAAATCTAATTGACCCATTTGCTAGGT
CTTGAATTTCAGATGCTTGGCCCACAATGCCTTCTGTTTCCAGTGGAAGCCAATCGGAAACAAGCACACATGGCAAGTAAGAGTGATTTAACCCAGAGTG
TTTATGTTTGATTGCCTCCTTCTGCAGAAAGCAGGCAGAACAGCTGCTGACTACTTGGATATCAAGAAGCACAGATGGGGCAGGCAGATGCAGCTGAAGG
CTTTATCTGCTGCATGAGGAAAAACATTGTATTGAAAAGTTCCTTGAAAAGCATTTCTTGACAGCATTTCCCTTTAATAGACAGAATGCAGCTCTGAGCT
ATAGGTGTCTCATTATGACAACATAATGGCAGGTATGGTCATAGTTCAATATAATAGTGGACATAGTATAATACAAATATGCCTTCCACAACATATGGAA
GATATTTTAGTCCATGTAAAAAGTTGACATAAATGCAGGAATCCTGTATTTTACTTAAGATACTTCAACAGAGTTAAATTTCATGTTTGTTTCCTGCCTG
TAGCATTTGTAAGTCAAATAACCTTATGAAAGGGGTGAGGCATATTTTCCTCCAGTTATAAATCAGACAAATGAGTCATTTATAGAAATGGACCAACCTC
TTGTTTAACTGACCGTAATATCAATCTGTTCCTAGTTTTAATCTATCACACTTGCTTTGGCCCTCTGTCCTTATATTAATATTTTGTGGTACAAAAAATG
AAACCTATTGTACTTCTGATATTTGCCAGAATATGGTAGATGTTATACTGCCGCATAAATGATTTTCCTCAAAGGAAAATTGTACCCTGAAAGGTTTTTT
TTTTCATGTAGAATATTATATAGGTGACCCCCCCCCCCCCCCATGCTCTACATCAGCACTTTTTAAACTAGGTAACTGTTAAGGACTCCCAGGTTCAGCT
CTGATTCATGGGAAAGAAACTCTGGTCCACTAAAGAATTCTGCTTTAAATGAAATAAAATGGGCTTGTTTTCCTTCATGGAGACTGATAGATATCTTGCC
TCACACTAATTAATACCACCCAGGCTTGGAAAATAAAAATGACTGTATGTGGGTACTGGCAACTACAATTTTATTTTTTTTAAATAACGTAGAAGTTGTA
TTATTTTCATATGAAAATTGAAATACTTTTATGTCCTTTTGTTGCTGTTGGTTAAACTGTTGTATATACTTGTGAAATCTTAATGGCCCTTTTTTTGTTT
TTTGAGACAAAGCTTCTTGTTTTGCTCTTTGTTAATGGTAGTGACTTCATTTTATTTTCCATGTAAAGTGAATATTGAAATATAATGCATTTAATGTTTT
TGTCTTTTGTCCTTTTTTGCCTTTTTTGGGGGCAATACTTTATGTTTTAATGGGAAAGTATGGCAGTGATGAAATTATGCTTAATTAAGGCTTTTGCCAT
GTGATTGGCCATAGCTGGGAAAATTGTACATTATTGAACTGTTTGGGCCCAAATAAAAGGTACTCTCCTGCTCTGGAGAAGTTT                
>Xetrov90001535|Xetrov90001536|rfx2                                                                 
GGTTAGTGACGTCAGAGGGAGAGGATAGCAACAGTTGCCTTGAGACCCCCGGCGCCATAGTGACTGTAGCCGTGGAGACAGTTACTTGCCAACCGGAGAC
ACACGGAGCAGCAGTGGCCGGAGAAGTAACCCGGGGATAGCGGAGCCATCATCAGCGCAGCACCGCGTACCATAACTGCCTGGGTAGCCGGACGGAGAAA
CCAGCATGCAGAATTCAGACAGTGGATCAGACTCTGCAACATCTGTTGCTCTAAGGACATCAGCATCAGCACAAGCTCCCGTAGTGCAGCCCGTACCAGC
ATCTCAACAGGTCCAGACTGTCCAGCATGTCTACCCAGCTCAAGTGCAGTATGTGGAAGGAGATACAGTTTACACCAATGGAGCCATCCGTACGGCTTAC
TCCTATAATGCGGAAGCCCAGATTTACGCACCCAGCAGTGGATCCTCCTACTTTGACTCTCAAGGAGGCGGTGCTCAGGTTACCACAGTGGTCTCAAGCC
CTACAGCTATCCCTTCCCACAGTATGGTGGGTATCGCAATGGATGTGAGTGGCAGCCAGATCATCTCTAGTTCTGGAGCATACCTTATCCATGGAGGACT
GGAGAATTCTCGCCATACACCATCTCACACTTCTCGTACTTTCCCTGCTACGCTTCAGTGGCTGTTGGATAATTATGAGACGGCAGAAGGTGTGAGCCTC
CCTCGCAGCTCACTTTATAATCACTACCTGCGACACTGCCAGGACCACAAACTTGATCCAGTAAATGCTGCATCCTTCGGCAAACTTATCCGCTCAGTGT
TCATGGGCTTGCGAACACGACGTCTTGGTACCAGGGGTAACTCCAAGTACCATTATTATGGGATCCGCCTAAAGCCAGATTCTCCTTTAAACCGTCTGCA
GGAGGATACACAATACATGGCAATAAGACAGCAACCCATCCACCAGAAACAAAGATACAGGCCTGCACAGAAGATGGATGGCATGGGAGAAAATACAGCC
AACAGCAGCCAGCATACCTCTCCAGAGCAATCTGTTGCAGCTCAAAGTCAGCATCATCAGCAATTTATAGATACAGCCCATGTGTTTCCAGACTTTCCAG
AGCCTGATTTGGGCAATGTGCTTCTACCAGAAGGCATAACTATGACTGACATAAAAAATCTGCAGCTTATGTACCGGCGCCACTGTGAGGCTACAATTGA
TGTGGTGATGAATCTACAGTTCCAGTACATTGAGAAGCTATGGCAGGCTTTCTGGAACTCCAAGCCTTCTTCTCCTGATGGTTCCAACCCAATGAACAGT
GAGGATGAACAGGAGCCCATTATCCCGAAAGACAAGCTGATGGTGCTTTGTAAATATGAACCCATTATGAGGTGGATGAGAAACTGTGACCACATTCTTT
ACCAAGCACTGGTAGAGATACTCATCCCTGATGTACTGAGACCTGTTCCCAGTACATTGACCCAGGCAATTCGGAATTTTGCAAAGAGTTTGGAGGGCTG
GCTTACAAATGCCATGTGTGATTTCCCCCAGCAGATAGTTCATGCCAAGGTTGGAGTAGTAAGTGCTTTTGCACAGACACTACGCCGTTATACTTCCCTA
AATCATTTGGCGCAAGCTGCACGAGCTGTGCTTCAGAATACATCACAGATTAATCAGATGCTCAGTGATCTAAACCGTGTTGACTTTGCCAATGTCCAGG
AGCAGGCTTCATGGGTGTGCCAGTGTGAAGAAGGTATGGTGCAGAAGCTGGAGCAAGACTTCAAGCTAACCCTGCAGCAGCAGAGCTCATTGGACCAATG
GGCAAATTGGTTGGATAATGTTGTCACTCAGGTGCTGAAACCACACGAAGGAAGTCCCAGCTTCCCAAAGGCAGCCAGGCAGTTTCTTCTCAAGTGGTCA
TTCTACAGTTCAATGGTGATCCGAGACCTTACTCTGCGCAGTGCTGCCAGCTTTGGGTCTTTCCACCTTATACGCCTGCTTTATGATGAGTACATGTTCT
ACTTGGTGGAACACAGAGTGGCACAGGCAACGGGCGAGACTCCCATTGCAGTTATGGGGGAGTTTAGTGACTTTGCTTCAATGTCTCCAGTGCTGATGGA
TAAAGATGATGTCAGTGAGCTTGGGAGTGATAACGATGGGGATCCTCGAATTTCTGGTCAGCCTCCAGTTAAAAGAGAACGTGTGGATCTGAATCACTCA
ATGCAAGAAATGTAGACTGGAGTTTCTGCGCCTTATTATTCCCTGACAAATGGGAACTTGTCACCTCTGATGCAGTCTGCCTTGTCACAGTGTAGTGCCT
CTTAAACTCCCACAAGAATCCTTTTCCCCAGGTAATCCTCTGTGTCTAGTGGATATCAGCATATGGATGGAAGAATGACCTAGTGGCACTGACAATCACA
TCTGGCTCCATAATGCCACACATCATAAACTTTTTTTTTTCCTCCTATCAACTACCACTCTCTAAGTAATGAGCAGTGACTCTTGGTTATGGATATGGAT
TTTTTTCACTATTTATCAGATCCTTTTTGGGTGAAGAAGCAATGACCACTCTCTGATGGGACTCATTAAATATCTAATATACTTTACATAATTTGACTCT
TACCTCATCTATACTGAATTTAAAGTGGGCTGGTTTTATTTGCCAAATAACAGTGTGTTTGATACCACAGAGTGTCTGCATCATGTGCTCTTTTGAAGGT
TTCTGTTAATTTAAAGTGTCAAATGATTTCAGTTGTTGGAGCAAGTGGCAGATGTGCAACACTAGTGACCGCTTATTCATAAAATCTGTTGTTGCTGGAT
AGAAAGAAATATTCTGGCGAAAGAACATTGCTGTCTTGCAAGTGGAACATTTCAAGGTGTTTGTGGATAACACCTCTGTATAGGTTACTGGCTGGTATAT
AAAAACATTCTATATTTGTGTAAAACACTACAGGGTTTCACATACTGATACCGTTGTGTTCACAGTACACTATCTAATGTACTTCAGCTGTATGCTCTAA
AGAGATTCTTCTGTCTTAATTTGTAGATACCAAAGCATCTTGCAGATGAAGCACAAAATGGGATTTGTCTAGATGTGTGCAAAGCCCTTTTTGTCTTGGC
TCTGGTGCCTTCAGAATCCTGCTATGGATTCCTGTGTCCTGTATCTTCTTTTCTAAAGATGAAGACTGTTGCAGCTAATGCTCCCTAGGTGTGCATCATG
CAACTTCTGTATCCTACGTTTGCTCGTTTGCCTTACTGTGGCCCAGCATTACCCCTCTTTGGCATTAAGTACAGGGGGTTTCGAAAATCCAGTGCCTTAG
TGTATACAATCGTCTTCTCAGTAGCTACTTTTCTTTTGACCCCTTGCTGCATTCTTTTCCTGTCATTTGCTTCTATGTGAAAATATCAAATCAAAATTCT
ACCTGTATAGAAATGTTTGCTGCCACTTTGGATTCCACAACATTTATTTCTTTGGTTTTGAAATTATTTTCAAACTTGGATTTTTGTTATTTTGCTAGTA
CCATCTCCAGTCTAGTTCTTAAGTACATACTTGCATTTAAAGTCCATCAATACATTCCAAAAAAAAAAAAAAAAAAAAAAGTCTGCTAGCCATTTTGGCT
GGACAGGAGTGTATTGTAAGACTTGATTCTGATAAACAACTGCTGGATATCTATGAATGTGAAATTGTGGCCTTTTGTCCTGCAATTGGACTGTGCAGTT
GATATTCGGGTAACTGCTTCCAAGCCTGGGCTTTACACAAATCACTAATGTGACTAAGCACCAGATAGAAACATTAACTTGATATTTATACTTAATGAAA
TGTTTTTAATTGTAATGTAACTATTTTATAGAGCAGATTAGCTTTAGATGAGTTATCTTTCAGGATTAAATCTAATAATTAAATAGGTGTGGATACATGT
TTAAAGTCACTCCGTTTTTCTCAAGCTGAGATCACCTTTTAAAGGGGAAGTAATGGCTTCTCATAAAGTTTAGAAAAAGTCTGTTCAAATCTGTTAATAG
GGATCTGCCAAATCTAATTGACCCATTTGCTAGGTCTTGAATTTCAGATGCTTGGCCCACAATGCCTTCTGTTTCCAGTGGAAGCCAATCGGAAACAAGC
ACACATGGCAAGTAAGAGTGATTTAACCCAGAGTGTTTATGTTTGATTGCCTCCTTCTGCAGAAAGCAGGCAGAACAGCTGCTGACTACTTGGATATCAA
GAAGCACAGATGGGGCAGGCAGATGCAGCTGAAGGCTTTATCTGCTGCATGAGGAAAAACATTGTATTGAAAAGTTCCTTGAAAAGCATTTCTTGACAGC
ATTTCCCTTTAATAGACAGAATGCAGCTCTGAGCTATAGGTGTCTCATTATGACAACATAATGGCAGGTATGGTCATAGTTCAATATAATAGTGGACATA
GTATAATACAAATATGCCTTCCACAACATATGGAAGATATTTTAGTCCATGTAAAAAGTTGACATAAATGCAGGAATCCTGTATTTTACTTAAGATACTT
CAACAGAGTTAAATTTCATGTTTGTTTCCTGCCTGTAGCATTTGTAAGTCAAATAACCTTATGAAAGGGGTGAGGCATATTTTCCTCCAGTTATAAATCA
GACAAATGAGTCATTTATAGAAATGGACCAACCTCTTGTTTAACTGACCGTAATATCAATCTGTTCCTAGTTTTAATCTATCACACTTGCTTTGGCCCTC
TGTCCTTATATTAATATTTTGTGGTACAAAAAATGAAACCTATTGTACTTCTGATATTTGCCAGAATATGGTAGATGTTATACTGCCGCATAAATGATTT
TCCTCAAAGGAAAATTGTACCCTGAAAGGTTTTTTTTTTCATGTAGAATATTATATAGGTGACCCCCCCCCCCCCCCATGCTCTACATCAGCACTTTTTA
AACTAGGTAACTGTTAAGGACTCCCAGGTTCAGCTCTGATTCATGGGAAAGAAACTCTGGTCCACTAAAGAATTCTGCTTTAAATGAAATAAAATGGGCT
TGTTTTCCTTCATGGAGACTGATAGATATCTTGCCTCACACTAATTAATACCACCCAGGCTTGGAAAATAAAAATGACTGTATGTGGGTACTGGCAACTA
CAATTTTATTTTTTTTAAATAACGTAGAAGTTGTATTATTTTCATATGAAAATTGAAATACTTTTATGTCCTTTTGTTGCTGTTGGTTAAACTGTTGTAT
ATACTTGTGAAATCTTAATGGCCCTTTTTTTGTTTTTTGAGACAAAGCTTCTTGTTTTGCTCTTTGTTAATGGTAGTGACTTCATTTTATTTTCCATGTA
AAGTGAATATTGAAATATAATGCATTTAATGTTTTTGTCTTTTGTCCTTTTTTGCCTTTTTTGGGGGCAATACTTTATGTTTTAATGGGAAAGTATGGCA
GTGATGAAATTATGCTTAATTAAGGCTTTTGCCATGTGATTGGCCATAGCTGGGAAAATTGTACATTATTGAACTGTTTGGGCCCAAATAAAAGGTACTC
TCCTGCTCTGGAGAAGTTT                                                                                 
>Xetrov90001535|Xetrov90001537|rfx2                                                                 
GGTTAGTGACGTCAGAGGGAGAGGATAGCAACAGTTGCCTTGAGACCCCCGGCGCCATAGTGACTGTAGCCGTGGAGACAGTTACTTGCCAACCGGAGAC
ACACGGAGCAGCAGTGGCCGGAGAAGTAACCCGGGGATAGCGGAGCCATCATCAGCGCAGCACCGCGTACCATAACTGCCTGGGTAGCCGGACGGAGAAA
CCAGCATGCAGAATTCAGACAGTGGATCAGACTCTGCAACATCTGTTGCTCTAAGGACATCAGCATCAGCACAAGCTCCCGTAGTGCAGCCCGTACCAGC
ATCTCAACAGAGAAGTTTGTCTCAAGCATCTGGCTCTGCTCCCAAAGGGGCACATGGTCAGGGTATCTCTGTACCCAGAGCCCACCAGTTACAGCAGCAG
GTCCAGACTGTCCAGCATGTCTACCCAGCTCAAGTGCAGTATGTGGAAGGAGATACAGTTTACACCAATGGAGCCATCCGTACGGCTTACTCCTATAATG
CGGAAGCCCAGATTTACGCACCCAGCAGTGGATCCTCCTACTTTGACTCTCAAGGAGGCGGTGCTCAGGTTACCACAGTGGTCTCAAGCCCTACAGCTAT
CCCTTCCCACAGTATGGTGGGTATCGCAATGGATGTGAGTGGCAGCCAGATCATCTCTAGTTCTGGAGCATACCTTATCCATGGAGGACTGGAGAATTCT
CGCCATACACCATCTCACACTTCTCGTACTTTCCCTGCTACGCTTCAGTGGCTGTTGGATAATTATGAGACGGCAGAAGGTGTGAGCCTCCCTCGCAGCT
CACTTTATAATCACTACCTGCGACACTGCCAGGACCACAAACTTGATCCAGTAAATGCTGCATCCTTCGGCAAACTTATCCGCTCAGTGTTCATGGGCTT
GCGAACACGACGTCTTGGTACCAGGGGTAACTCCAAGTACCATTATTATGGGATCCGCCTAAAGCCAGATTCTCCTTTAAACCGTCTGCAGGAGGATACA
CAATACATGGCAATAAGACAGCAACCCATCCACCAGAAACAAAGATACAGGCCTGCACAGAAGATGGATGGCATGGGAGAAAATACAGCCAACAGCAGCC
AGCATACCTCTCCAGAGCAATCTGTTGCAGCTCAAAGTCAGCATCATCAGCAATTTATAGATACAGCCCATGTGTTTCCAGACTTTCCAGAGCCTGATTT
GGGCAATGTGCTTCTACCAGAAGGCATAACTATGACTGACATAAAAAATCTGCAGCTTATGTACCGGCGCCACTGTGAGGCTACAATTGATGTGGTGATG
AATCTACAGTTCCAGTACATTGAGAAGCTATGGCAGGCTTTCTGGAACTCCAAGCCTTCTTCTCCTGATGGTTCCAACCCAATGAACAGTGAGGATGAAC
AGGAGCCCATTATCCCGAAAGACAAGCTGATGGTGCTTTGTAAATATGAACCCATTATGAGGTGGATGAGAAACTGTGACCACATTCTTTACCAAGCACT
GGTAGAGATACTCATCCCTGATGTACTGAGACCTGTTCCCAGTACATTGACCCAGGCAATTCGGAATTTTGCAAAGAGTTTGGAGGGCTGGCTTACAAAT
GCCATGTGTGATTTCCCCCAGCAGATAGTTCATGCCAAGGTTGGAGTAGTAAGTGCTTTTGCACAGACACTACGCCGTTATACTTCCCTAAATCATTTGG
CGCAAGCTGCACGAGCTGTGCTTCAGAATACATCACAGATTAATCAGATGCTCAGTGATCTAAACCGTGTTGACTTTGCCAATGTCCAGGAGCAGGCTTC
ATGGGTGTGCCAGTGTGAAGAAGGTATGGTGCAGAAGCTGGAGCAAGACTTCAAGCTAACCCTGCAGCAGCAGAGCTCATTGGACCAATGGGCAAATTGG
TTGGATAATGTTGTCACTCAGGTGCTGAAACCACACGAAGGAAGTCCCAGCTTCCCAAAGGCAGCCAGGCAGTTTCTTCTCAAGTGGTCATTCTACAGTT
CAATGGTGATCCGAGACCTTACTCTGCGCAGTGCTGCCAGCTTTGGGTCTTTCCACCTTATACGCCTGCTTTATGATGAGTACATGTTCTACTTGGTGGA
ACACAGAGTGGCACAGGCAACGGGCGAGACTCCCATTGCAGTTATGGGGGAGTTTAGTGACTTTGCTTCAATGTCTCCAGTGCTGATGGATAAAGATGAT
GTCAGTGAGCTTGGGAGTGATAACGATGGGGATCCTCGAATTTCTGGTCAGCCTCCAGTTAAAAGAGAACGTGTGGATCTGAATCACTCAATGCAAGAAA
TGTAGACTGGAGTTTCTGCGCCTTATTATTCCCTGACAAATGGGAACTTGTCACCTCTGATGCAGTCTGCCTTGTCACAGTGTAGTGCCTCTTAAACTCC
CACAAGAATCCTTTTCCCCAGGTAATCCTCTGTGTCTAGTGGATATCAGCATATGGATGGAAGAATGACCTAGTGGCACTGACAATCACATCTGGCTCCA
TAATGCCACACATCATAAACTTTTTTTTTTCCTCCTATCAACTACCACTCTCTAAGTAATGAGCAGTGACTCTTGGTTATGGATATGGATTTTTTTCACT
ATTTATCAGATCCTTTTTGGGTGAAGAAGCAATGACCACTCTCTGATGGGACTCATTAAATATCTAATATACTTTACATAATTTGACTCTTACCTCATCT
ATACTGAATTTAAAGTGGGCTGGTTTTATTTGCCAAATAACAGTGTGTTTGATACCACAGAGTGTCTGCATCATGTGCTCTTTTGAAGGTTTCTGTTAAT
TTAAAGTGTCAAATGATTTCAGTTGTTGGAGCAAGTGGCAGATGTGCAACACTAGTGACCGCTTATTCATAAAATCTGTTGTTGCTGGATAGAAAGAAAT
ATTCTGGCGAAAGAACATTGCTGTCTTGCAAGTGGAACATTTCAAGGTGTTTGTGGATAACACCTCTGTATAGGTTACTGGCTGGTATATAAAAACATTC
TATATTTGTGTAAAACACTACAGGGTTTCACATACTGATACCGTTGTGTTCACAGTACACTATCTAATGTACTTCAGCTGTATGCTCTAAAGAGATTCTT
CTGTCTTAATTTGTAGATACCAAAGCATCTTGCAGATGAAGCACAAAATGGGATTTGTCTAGATGTGTGCAAAGCCCTTTTTGTCTTGGCTCTGGTGCCT
TCAGAATCCTGCTATGGATTCCTGTGTCCTGTATCTTCTTTTCTAAAGATGAAGACTGTTGCAGCTAATGCTCCCTAGGTGTGCATCATGCAACTTCTGT
ATCCTACGTTTGCTCGTTTGCCTTACTGTGGCCCAGCATTACCCCTCTTTGGCATTAAGTACAGGGGGTTTCGAAAATCCAGTGCCTTAGTGTATACAAT
CGTCTTCTCAGTAGCTACTTTTCTTTTGACCCCTTGCTGCATTCTTTTCCTGTCATTTGCTTCTATGTGAAAATATCAAATCAAAATTCTACCTGTATAG
AAATGTTTGCTGCCACTTTGGATTCCACAACATTTATTTCTTTGGTTTTGAAATTATTTTCAAACTTGGATTTTTGTTATTTTGCTAGTACCATCTCCAG
TCTAGTTCTTAAGTACATACTTGCATTTAAAGTCCATCAATACATTCCAAAAAAAAAAAAAAAAAAAAAAGTCTGCTAGCCATTTTGGCTGGACAGGAGT
GTATTGTAAGACTTGATTCTGATAAACAACTGCTGGATATCTATGAATGTGAAATTGTGGCCTTTTGTCCTGCAATTGGACTGTGCAGTTGATATTCGGG
TAACTGCTTCCAAGCCTGGGCTTTACACAAATCACTAATGTGACTAAGCACCAGATAGAAACATTAACTTGATATTTATACTTAATGAAATGTTTTTAAT
TGTAATGTAACTATTTTATAGAGCAGATTAGCTTTAGATGAGTTATCTTTCAGGATTAAATCTAATAATTAAATAGGTGTGGATACATGTTTAAAGTCAC
TCCGTTTTTCTCAAGCTGAGATCACCTTTTAAAGGGGAAGTAATGGCTTCTCATAAAGTTTAGAAAAAGTCTGTTCAAATCTGTTAATAGGGATCTGCCA
AATCTAATTGACCCATTTGCTAGGTCTTGAATTTCAGATGCTTGGCCCACAATGCCTTCTGTTTCCAGTGGAAGCCAATCGGAAACAAGCACACATGGCA
AGTAAGAGTGATTTAACCCAGAGTGTTTATGTTTGATTGCCTCCTTCTGCAGAAAGCAGGCAGAACAGCTGCTGACTACTTGGATATCAAGAAGCACAGA
TGGGGCAGGCAGATGCAGCTGAAGGCTTTATCTGCTGCATGAGGAAAAACATTGTATTGAAAAGTTCCTTGAAAAGCATTTCTTGACAGCATTTCCCTTT
AATAGACAGAATGCAGCTCTGAGCTATAGGTGTCTCATTATGACAACATAATGGCAGGTATGGTCATAGTTCAATATAATAGTGGACATAGTATAATACA
AATATGCCTTCCACAACATATGGAAGATATTTTAGTCCATGTAAAAAGTTGACATAAATGCAGGAATCCTGTATTTTACTTAAGATACTTCAACAGAGTT
AAATTTCATGTTTGTTTCCTGCCTGTAGCATTTGTAAGTCAAATAACCTTATGAAAGGGGTGAGGCATATTTTCCTCCAGTTATAAATCAGACAAATGAG
TCATTTATAGAAATGGACCAACCTCTTGTTTAACTGACCGTAATATCAATCTGTTCCTAGTTTTAATCTATCACACTTGCTTTGGCCCTCTGTCCTTATA
TTAATATTTTGTGGTACAAAAAATGAAACCTATTGTACTTCTGATATTTGCCAGAATATGGTAGATGTTATACTGCCGCATAAATGATTTTCCTCAAAGG
AAAATTGTACCCTGAAAGGTTTTTTTTTTCATGTAGAATATTATATAGGTGACCCCCCCCCCCCCCCATGCTCTACATCAGCACTTTTTAAACTAGGTAA
CTGTTAAGGACTCCCAGGTTCAGCTCTGATTCATGGGAAAGAAACTCTGGTCCACTAAAGAATTCTGCTTTAAATGAAATAAAATGGGCTTGTTTTCCTT
CATGGAGACTGATAGATATCTTGCCTCACACTAATTAATACCACCCAGGCTTGGAAAATAAAAATGACTGTATGTGGGTACTGGCAACTACAATTTTATT
TTTTTTAAATAACGTAGAAGTTGTATTATTTTCATATGAAAATTGAAATACTTTTATGTCCTTTTGTTGCTGTTGGTTAAACTGTTGTATATACTTGTGA
AATCTTAATGGCCCTTTTTTTGTTTTTTGAGACAAAGCTTCTTGTTTTGCTCTTTGTTAATGGTAGTGACTTCATTTTATTTTCCATGTAAAGTGAATAT
TGAAATATAATGCATTTAATGTTTTTGTCTTTTGTCCTTTTTTGCCTTTTTTGGGGGCAATACTTTATGTTTTAATGGGAAAGTATGGCAGTGATGAAAT
TATGCTTAATTAAGGCTTTTGCCATGTGATTGGCCATAGCTGGGAAAATTGTACATTATTGAACTGTTTGGGCCCAAATAAAAGGTACTCTCCTGCTCTG
GAGAAGTTT                                                                                           
>Xetrov90001548|Xetrov90001547|znf414                                                               
GTTTCTAGTATTTCTGGGCTAGAAAATGATTGTTGGTATCAAGTAATCATTGCTGTTGCTTTGTAACATCTGCAGTAAATTGGATAGTGTTGCTGTCATG
TAATGCCACCATTTCCAGAATCGGGAGGAAAGCCAGGGGGCTGAGGCACAACGTACAGATGTTGTTTCTTGTGCTAAGCAGGCCTCCAGAGGTGGCAGAA
CAGCCATAAAAAGGGAGAGGGATGGGGGGCGAAAACGACTACTCCAGACAGGACGGAGAGGTCATCGGTGCTCAAGCTATGGCTGCAATCGCTTATTTTT
CAATATGCAGGACCTGATCTCCCATGTGTCAGTCCACTACAAACCCACAGAGTCACTGGCCGATAAACGGTTTTCGTGCTCTATGCCTGGCTGTACAGAG
GAACTGGCGAGCATGCAAGATCTCATGAACCATCTCAAGGTCCACTACAAGCCTAATCGCTACTTCAAGTGTGAAAACTGTATGCAGCACTTTCGCACTC
ACAGGTCCCTTTTCAAGCACCTTCATGTCTGTTCTAACCCTGCAGCACAAGCCATACAAAATCCTCAACCCCAGTCCTCTTCAACTGATTCCAAGCCTGA
AACACAACCACAGCCAACACAAAACCAAACCAGTGTTATCCAGTGTGTCAAGAATGAGGCTCCTATCCCAGCATCTGATGTTCCTTCTACATCCTCCTTA
ATACCATCTACCTCTTCCCTTTCTGAAGATCTTCACCAATCAATGAGCACTTTGGTTTCTCAGACTTCAAGTCCTTTTCCTCTTCTTGATCCCTCCATGT
TTGCAGGGAGAATATCTAGCCCTTCCTCTTCCTCTGTTGCTGGCTCTTATCTTCCTTACCTCCACCCTTCTGCGTACGCCTTATCTCAGGTCTCCAGGCT
CAGGCCCTTGCTCGGGAACCAAGGCCTACCTGTCTCCAACGCTGTGTGGAAAAAGAACCAAGGACACTCAACTAATAGTCGAATTCTTTGGGAGCACACA
CGGGATAGTTATAACTGTATGCAGTGTACATTCTCAACTGCCTCTCGGGACCAGATGACCAAACACATTGAGGAGCTTCACAAGACAACCTTATCTTCCA
AACTGCAGGATGAGATAGATTATGACCTGGATCTCCTTCCCTTCCACTCAAAGCTACCTCCAGAAATGGAACCCAGCCTTCTCCCCCAGCTGTGAATGAC
CTAAACTAATTCTGAGAAATACTAAACAGTCCAGCTCTAATATCAAGGAAAGGCCTGCATGGTCAGCAGCTTGGGGATAGATGCAAATTCATGGGCAATA
TGGTTTGAATCTGGACATGGCAACAGTGAATGGACATATATCTGGCTACCATGTAACAGACACAAAAATACCATTGTTAAAATGGAAACCATACTGAGGC
AATCATTAAGAGACAATTGCCATGCTGCACTTCAGCTTTTTTATTACTTTGCATGGAGCCCTGACATTTTCATTCTTAGTTTTATTTCCTAGGATAAATA
GCAGTTATAACCACTGCTACAATTATCTCAGGTTGTGATTTCAATGGACTAATCATGTTAACTCATTGTGAGACCATTTGTCAATATAGGAAAACCAGGT
ATGGGGCAGGACAGAATACTGGGCTTTTTCTATAAGTGCATGAATTGGTGGTTTTTAATACTACAGAGATATTGTAGCTATGGGGGTGTCAGAATCTCAA
AAAATAAAATATCTTGGGTAATCAGATGCTGATCTCTGCTAAAAGTATTAAAATGATATATATTATTACAAATTTGGCCAAGTATTTACAAATCTTTAGT
TTTGTCTGAACACATTGTCTTTAAAAATGTTCAAATATTAAACACCCTTAAGGGATACTGTCATGATTTTTATGGTATACTTTTTATTTTTAAATCACTC
TACCATTTAAAATGTTATTCTTGAACAAACAAATATATATTTTTTTGTTGCAAAACTGGGGTGTAAGCACCCTTCTCAGTGCATTGTACCTGAGTCAGAT
AACTTATTGTTTCTGCTGCTCCCATGTAAGTGGAGGAGTCCCAAGCCGGACTTGGATTTCTTACTATTAAGTGCTATTGTCATATGTACTGGGAGCTGCT
ATCCTGATACCTTTCCATTCTTCTGCTGATTGGATGCTGGGAGGGGAGTGATATCAGCTCAGCAGTAAAGTGTGACTGAAGTTTATCAGAGCACATGACG
GTGGTATGTGGCAAGTCACATGGTTTTGGCACCCTGGTAAATGAAGAATATGGCTAGCCCCATGTGAAATTTTAAAATTAAATATAATAAAATCTGTGTT
TTTAAAAAATAAATTTCAATGCAGGAGAAACTTAATTAACTGATGTGTTTTGAAAAAAAAACATGTTTTCCCATGACAGTATTCCTTCAAATGGTATCAC
AAATTAGATACAATTTCCCTACTTTAAAAAGGAGATATTTACAGTAAGCTTCAGTTGGTAGTCTCAATGAATTACATTTTTAATGATTTTGTATGCTCTT
TTAGTAAATATAGTTTAGTGTCATGTGATTGTTAAATTAAATGAGAAATATTC                                               
>Xetrov90001548|Xetrov90001548|znf414                                                               
ATGCCCCCAATTGCCCCCATACACAGTAGCCCCCCTTACAAAAATCGGGAGGAAAGCCAGGGGGCTGAGGCACAACGTACAGATGTTGTTTCTTGTGCTA
AGCAGGCCTCCAGAGGTGGCAGAACAGCCATAAAAAGGGAGAGGGATGGGGGGCGAAAACGACTACTCCAGACAGGACGGAGAGGTCATCGGTGCTCAAG
CTATGGCTGCAATCGCTTATTTTTCAATATGCAGGACCTGATCTCCCATGTGTCAGTCCACTACAAACCCACAGAGTCACTGGCCGATAAACGGTTTTCG
TGCTCTATGCCTGGCTGTACAGAGGAACTGGCGAGCATGCAAGATCTCATGAACCATCTCAAGGTCCACTACAAGCCTAATCGCTACTTCAAGTGTGAAA
ACTGTATGCAGCACTTTCGCACTCACAGGTCCCTTTTCAAGCACCTTCATGTCTGTTCTAACCCTGCAGCACAAGCCATACAAAATCCTCAACCCCAGTC
CTCTTCAACTGATTCCAAGCCTGAAACACAACCACAGCCAACACAAAACCAAACCAGTGTTATCCAGTGTGTCAAGAATGAGGCTCCTATCCCAGCATCT
GATGTTCCTTCTACATCCTCCTTAATACCATCTACCTCTTCCCTTTCTGAAGATCTTCACCAATCAATGAGCACTTTGGTTTCTCAGACTTCAAGTCCTT
TTCCTCTTCTTGATCCCTCCATGTTTGCAGGGAGAATATCTAGCCCTTCCTCTTCCTCTGTTGCTGGCTCTTATCTTCCTTACCTCCACCCTTCTGCGTA
CGCCTTATCTCAGGTCTCCAGGCTCAGGCCCTTGCTCGGGAACCAAGGCCTACCTGTCTCCAACGCTGTGTGGAAAAAGAACCAAGGACACTCAACTAAT
AGTCGAATTCTTTGGGAGCACACACGGGATAGTTATAACTGTATGCAGTGTACATTCTCAACTGCCTCTCGGGACCAGATGACCAAACACATTGAGGAGC
TTCACAAGACAACCTTATCTTCCAAACTGCAGGATGAGATAGATTATGACCTGGATCTCCTTCCCTTCCACTCAAAGCTACCTCCAGAAATGGAACCCAG
CCTTCTCCCCCAGCTGTGA                                                                                 
>Xetrov90001582|Xetrov90001582|jund                                                                 
ATACAGTTTAGTGTATAGCGAAAGACCGGAGTGGGTGAGCGTTAAGGCTTTGTAAACACTGAGGAGGCGCCTATCCCGTTACTGGCATGATTATAGGAAC
AAAGAGCCTACATTAGAACCAGCCCAAAACCTGGAACTTTACCAAAGCAAAGGACTTTTCATACAGTTATAACTGAGGTTCTCGAAAACTGACGGAAAGA
ACGTTTTGCTGCGACGCTGGTAGCCGTGATAACAAAGAGGGATCCTGTCAGCTGAGGGGACACGGACGCGCAGGACTGTAGTATCCAAAGTTGCTTGATG
TCTCTCTCCGACACTGGATTATTTTCTACGTGGTTTCTATTCTTGCAATGAAAGTCCAAGGCGGCATGTCACACTTTTAAGACGAGGGAGCGGGGACACA
CAGACCCCTTCGGGACTCGGGAGAGGGAACAAAGGCTCCTTGGAGTGATTACGCTGCCCCATTACTTTGGAACAAAGTCCCGTAGTCAGAGTGGGTGGCA
GAAGGAAGCCTTAATTCCTTTCGGCCTTTCTCCTTTGCCAAAGCATCAGAACTTTTGGACTAAAGTCAAGGGGTGTAGGCAAGAAGGGGTACACTTTGTG
TCCTTTGCGCACCCACTTCTACTTCAGTTTGCGTTAGGGGATGATGGAAATACCCTTCTATCATGATGATGTGTTGAATGTTTCTCAGGCTCCCCTCTAC
ACTTCTGCTTTTAGCGCTATGATGAAAAAGGATCTGAACCTTAACCTGACTGACCAGGTTGTAGCTAATTTAAAGCCACACCTCCGCGATGGGGAGCTGC
TGACCTCCCCTGATCTTGGGCTACTAAAGTTGGCTTCTCCTGAGCTGGAGAGGCTTATCATCCAATCAAATGGCATGGTCACCACCACACCTACTACTAG
CCAGTTTGTGTACCCAAAGGTGGCTAGTGAGGAGCAAGAATTTGCAGAGGGCTTTGTGAAAGCATTGGAAGATCTTCATAAACAGAATCAATTGGGGGTT
CAACCAGGCAGTTTGGATTTAAGCTCAGTGCCTGCTGGATCTAACCTTCAACCTCCATCAACCTCTGATGCTCCTGTCTATGCCAACCTTAGCAGCTACC
CCAGTGGGGTTATGGGAACCACTGTCAATTATAGTACTGATACTGTGCCATACCCACCACCTCCATCAAACATGATACAGCAACCAGCACCTCCACCACC
CAGACTGCAGGTTCTGAAAGATGAGCCACAGATTGTACCAGAGGTTGCCAGCTTTGGGGATAGTCCACCAATGTCCCCTATAGATATGGACACACAGGAA
AGGATCAAAGCAGAGCGAAAGAGGCTGAGAAACAGGATAGCAGCATCTAAATGCAGAAAGAGAAAGCTTGAGCGAATCTCCAGACTAGAGGAAAAAGTGA
AGAGCCTTAAGACACAGAACACTGAGCTGGCATCTACTGCTAACCTGCTGAGGGAACAGGTGGCCCAACTAAAGCAAAAGGTCATGAGTCATGTCAACAG
TGGCTGCCAGCTTCTGCCCCAACAGGTCCAAGCCTACTAAGCACTGGATCTTTTTCAACTATTCAGACCTATCCATTGCTTTACCTTACACCTGTAATAA
TTGTATTCCAATTTTGAGAAGCTCACTAAGTAAATTTAGTTGGGACTTTGTCATTTTTGTAAAGTGTATCAACTCAAATGACCAAAGACTGGAGGGTGGC
CCATTACTTTGGGAAGCATCAAACCACTCCCATTACTACTGACCATAACCAAATAGTGTCATCTAATGTAGGGTGACCATTAAAAAAAAAAGTAAACACA
ACCAAGGTGGAGGAGCACGGTGTTGCAATGGTGTTATGGCTGCAAGTTTCTTATTGAGACTGATACTTTTGAGACACCAGTGTTGCTGCAGTTTCTGTTT
TGTTTGTTTGTTTTTCCTCATGTAAACAATCTTGATTTGCATAGTACAGACAGATTTACCAATTAAACCCCATAACACCAACTCTAAGGAAGTTTGAGGT
GGCCTAAGACAACAGTGACTACTATTAATCTAGAGTGCATACATATCAGGACTTACAGAATGTTATTGTGGGTTAAGGTTTTGTTCCCTAGACCCTAATG
ACACTGCTCACTCCAGTAATATGTTCTGTCTTGAGCTGTACAGACAAGTTTGTACATGCAGTAATGCTTATATCCAGAACATGTTTGAGACAAACTTGGT
TGGATGTTAATGCCAAGTGCAATCAATGCTGATTTATATATATAAACTGCCTTAAATGTTTACAACGTTTCAAAAGCAGATGACAGAATAGGCTACGGTA
ACCTGCACTGAAACTTCTTAGCTACTGAACTAATCCACACATACAGGAATATCCAGTATCAAAGAAGTTAAAGTGCATGAGTGCACTATGTCTGCATCTT
CTATGCTGAGCTATAATTTGTATGATATGTAAATGTATTTTACAGAACTTTTGTTTGAAGTGTTCAGTTTGCTATAATTAAGTTATACTGGGAACAATGT
TTTCAAACTGTTTTTTTACTACACATTCCAGTATATACAGTACTCCAGTGCTCTTATATATAATAAAGTATTGTTAAAATG                   
>Xetrov90001633|Xetrov90001633| [/zbed1.5]                                                          
ATGGACGAAGAAAATGTCACAAACAAAGAGAAAGAGGAACAACTTGTTCCGAAAACAGGAGCCGTGTCGGTTGTGTGGAAATACTTCGGCTTTAAAAAAT
CTGACGTTGAGCAAACAATCATAATATGTAAATGCTGTCGGGCTAAAGTTGTAGCCGCAGGAGGCAACACAAGCAATTTGCTTCACCACCTCCGCCACAA
ACATGTCCTGAAATACCAAGAATGCATGAAATTAAGATCTGAATCCGCTTCCACATCTGCAGGTAACGATAGAGTTGGCACTGCAACACAAAACGCGACT
CAGACGTCACTCAAAGACGCGTTTGCTAAAGGGACTGCCTACGACAAGAAAAGCAAACGGTGGAATGATATTACCAACGCTATTACTTTCCACTTGGCTA
AAGACCTGGTACCGCTTAATACAATTGAGAAAGTTGGCTTCAAGCAGATGATTAAAGTACTGGATCCCAGATATGTTTTACCAAGTCGAAATTACTTTAG
CCGAACAGCACTCCCTAACTTGTACCAACAGCACAGAGCCAAGGTAGAAGCAGACTTGGCTACCGTTCGCCACTTCTCAGCAACAACTGATTTATGGTCT
AGTCGGAGCATGGAGCCATACCTAAGCCTGACTGTTCACTTTATAAGTGACGACTGGGTGTTGCATAACAATGGAGCCAACATCATTAAGGCAATTGAGC
TGCTTAATTGGACAAGATTCCATTGCTTTGGTCACAGGCTTCACCTAGCCATTGAGGCCGCTATGAAAGATGACCGCATACAGCGTGCAGTTGGAGTCTG
CAAAAAAATTGTGGCAGCCTTTTCATACTCATGGAAAAAAAGGAGGGAAATGGCCAAGATACAGAATGAACTGGGTCTTCCAAAGCACCAGCTCACAACT
GAGACGCCCACCAGGTGGGGATCATGTCAGATGATGATTCAAAGAGTATTAGAGCAAGAGAGAGCCATCAATCAGGTTCTAACAGCTGATAAAAAGTCAA
GGCATTTAATCCTCAGGTGGCAAGATGTGGAAGTCCTGGAGGCTGTCAACAAGGTGTTGAGCCCACTCCAGGACTTCACAGATGCCTTATCTGGAGAGCA
TTATGTCAGCATGTCATACGTAAAGCCAGTACTTCATCTGTTCAACACTACCATTCTTGCTGAGGAAGACGACAACAGTGAACTGACCAGGGATGTGAAG
AGAAACATTCTAGCCTACTTGAACGAGAAATACTCCAACGCAGACACAGATGACCTGCTCGATATCGCATCTTTCCTTGATCCACGATTCAGAACCACCT
ACACAAAGAAAGAAAATGTGGAACATGTCCTCTCCAGAGCCATGGAAATCAAGTGCCTCAAGGATCAACAGCAAGACCCTCTCCCTGGGCCTTCTGGTGC
TGCAGCAGCTGCAGCAGGGCCTGCTGCTCCACCCGAGGAAAAGAGAAAAAAGTCCTTGTCCAGCTTTTTCAAAAAGCAGAGCACCAGCAGCATGGGCTGC
AGCGGAGAAACACTCTAA                                                                                  
>Xetrov90001666|Xetrov90001666| [/znf470]                                                           
TGGACAATGGAAGATTTTGTACCCAACTGTGATCTTGTACAGGGACCATGTATTTGCATCTCTGATGGAGAATGTGACATCCCAGGAGAAACTAATACTT
CTGGAAGCCAAATGTTCATAGATCCTTGTAGCTTATTAGAACAGCTTGACCAACCATTAACTGCAAATGAGAAATACAATTTTCATGACACAGATACTTT
GAAATTTGCATGCTTAGTGTCTTCAGAAAGTTTTAACAACCCAGATCAGGTGCAACAGAAATCGTGCAAAAGAAACAAACATTATAACTGTAGTACATGT
GGGAAAACATTTGCTCGCGGTTCTAACTTGGTGATGCATCAGATTATCCACACAGGGGAGAAACCCTATGTTTGTGTTATTTGTGAAAAGAGCTTCACTC
ATAGTTCTCATCTTGTCAGACACAAAAGGTTACATACTGGAGCAAAGCCATATGTATGCAAAGAGTGTGGGAAAAGCTTCAACCAAAGCTCCAATCTTGT
AACACACCAAAGAACCCATACAGGAGAGAGACCATTTTCCTGTACAGAATGCGGAAAACGTTTCACTGACTACTCTGCTCTTGTTAGGCATGTGAGAGTT
CACACGGGTGAAAAACCATACTCCTGCAAGTCTTGTGGAAAATGCTTTTCAGATCGTTCCAATTTGATTGTGCATCAAAGAACACATACTGGAGAGAGAC
CATATGTGTGTATTGAATGTGGTAAGGGTTTTACTGACAGCTCATCCCTTGCCAAACACAGAAGAACCCATGAGGCAAAAAAGCTTTATATATGTTCTGA
ATGTGGCAAAAGCTTTATTGACTACCAGTCACTTGTTAAACATCAGAAATCTGAGACATCAGACTGCTCTATTTAA                        
>Xetrov90001667|Xetrov90001667| [/znf85]                                                            
GCGCCATTTCTAATAATCACTACTGCTACACCTCTGTATAAAGTCATTTTTAAAGATGGAGGAGATTACTTTGATGAAATTCTGCACATGGAACAAGGAT
GAGATGGAAACTGAAATATTAGCTGCCAAGGATCTTGCTTCAGAAGAGCTTCCTCCAAAACGACGAAGAGGAAGGCCAAAAGGAAGCAAAAATAGGGGTT
CCTACAGAAAGGGACCCATAAAGTTTGAGGATGTGGCAGTTTATTTCAGTGAGGATGAGTGGAATTATTTGGAAGATGGACAAAAGAACCTTTATAAAAA
TGTCATGATGGAAAATTATTATACCGTCAGCTCAGTTGGTTGTGCAAATGAAAAGCCAAAGATTATTGTTAAAATTGAGCAAGGAGAGAAAACTTATTTA
GGTCATACACCTGAAAAAACAAAATATGTTTCCATGCTGCGAAATGCTAGAAGAGATCAGCCTTTAGAATTACAATCCTCAAACTTAAATTTAAAAAATG
TTCAGACGCATAGACGAGAGAAAAGATTAAATGTTCCAAAACAGTTACCACAGGAATGTGAATCTTCTCATAATCCTCAAGTGACAGATGCCAAATCAAA
CCATCCTGATGTATGTACTGTGGCTAAATTGACTCATCAGAAGAAAGGATTTAATGCAAAAACTCCAGTAACCTACCAAAATACTCAAGGAAATGAAGAC
AAAGGTTTTACTGATGATGATGATGATGATGAAGTGAAGGAGGAAGATGATGATAATGATGATAAAGATTATGTGATTAACTCAAGTACCAAAATAAAAA
GACATTATATATGTAATCAGTGTGGGAAAAGCTTTGGTCGCAGCTCAGTCCTTCGGAGACATCAAAGAGCTCACTCGGGTGTAAAACCATACCTCTGTAC
TGAATGTGGAAGAGACTTTGTCCAAAAATCCCAGCTTATTGAACACCAACGAACTCACACAGGGGAAAAACCATATGCATGCCCTGAATGCAACAGAACA
TTTAGCCTCAGTTCACATCTTGTCCAACACAGAAGAATTCACACAGGAGAAAGGCCTTACATTTGCTCAGAATGTGGAAAAAGTTTTATTCGGGGTTCCG
ATCTTGTTCAACACCGGAGGACCCATACAGGTGAAAGGCTGTTTGCTTGTACAGAATGTGAAAAAAGGTTTACCCATAAATCAGCCCTTCGCCAACACCG
TAGAATCCACTCGGGGGAGAGGCCATATTGCTGCGATAAATGTGAGAAGAGCTTTAATCACAGCTCACACTTAGTAAGACATATGAGAACTCACACCGGA
GAGAAGCCATACAAATGCACAGAATTGTGGGAAAAGTTTTAAAGGAAGCACACACCTTTTAAGGCATATGAGAATTCACACAGGCGAAAGGCCATATGCA
TGTTCCGAGTGTGGGAAAACGTACACTGACAGTTCTCATTTGGTCAGTCATAAAAGAAAACATACAGGAGAAAAACCTTACTCCTGTTCCATATGCGGAA
AGTGTTTTGCTATGAAAGCACACCTTACACAACACCACATTATTCACACTGGGAAGAGACCATATGAATGTAGCGAGTGTGGAAAAAACTTCACTTGGTA
CACTGCATTAATCCAGCATCAGCGAATTCATGTTGGAGAGAGACCATATGAATGCAGTGAATGTGGAAAAGGATTTGCTCAGAAATCCACTCTTTCTGTT
CATAAAAGGACTCACCGGGAACAGTTGGCCATGTGCAGTATTTAATATGAATGTTTTATTTACATTTACTTGGGTAGGATAATTTGCCTTGTAACTGTAT
TTTTTAAACCATGACACAACCACCAGTAAACTAAACTTTAGAGCTCTTGCCTGAACTGGTTCTCATCCTTTTTTCTTTAAAGAGCTTGTTCACCCGTGCA
TTTGATATAACGAGTAATATTCTGAGACTATTTGCAATTGGTCTTCATTTTTTATTATTTGTATTATTTTTTTTTAAATTATTTCAGTGTTCAGCACCTC
TCCAGCTTGGAGTTAAAGCAGTAATTTGGTTGCCAGGATCCAAATTACCTTAGGGTGTGGTTTGAAAGAAAGGCTAATATATGAATAGGCGTGGACCTGA
ATGGAAAGATAAGT                                                                                      
>Xetrov90001668|Xetrov90001668|mier2-like [mier2/]                                                  
CGCTGCTCCTCCTAGTCTGATGCTCTGCTTTTGGAGGAACCTGCCTTACCTGTCAAGCGGTTGTGTAGCACTGGAGACACCTGGTGCCTGTTTGCAGCAC
TGCGCAACCCTCCGCCCGCGTCCTGAGAGGATCAACAACTGGTCACAGCCAGCAAGGAGTTAAAGATAGCAGGGATCCTGGAGAAGCAGGAGTCATCCTG
GGGTAATGGAGGCACACAGGTGGATGATCTGGCATTCCAGGAGTTACTGGACTTCTATGGTTATGAAGCTTCTGATCCCCTTTCTGACCAAGAGGGTGAC
ATCAAAGGATCTGATTCTGAGCTGCACCACAGTAGCCAGGAACTGGAACCAGTAGATGATGTGCCCCTTGAAGATGAACCGATGTCCCCCTCTTTGCCTC
CCAGGGACTCACTTAATCTCTCACCCTGGTCTTCTGCTCAAGAGGATTGGACACTGGAATCATCTAGGGTTGAAGAAGAGACATTGCACAGCTGTCGGGC
CCAGCTTCCAAATCTGCGTTATATTCCACCTGCTGAGAGAGATTTTGATGAAAAGGACCAGCTGTTATGGGATCCTAATGTCCTCCCTGAACAAGAGGTG
GAGGAATACCTGATTCGTGTCTCTGAGCTTCAGCACAGAGCAGGAGGCGCATATGTTCGTGATGCAGATAATGAGCAGGCACTCTATGAGTTGGTCAAGT
GTGGATTTAACTCAGAGGAAGCTCTTCGAAGGTTGCATTTTAATGTGAAAGTTGTACAAGGTGGACTGAGTGCTTGGAGCGAGGATGAGCGCAGACATTT
TGAGCATGGTTTCCGTGTTCATGGCAAGAATTTCCACCTTATCCAGGCTAACAAGGTTCGAACAAGATCAGTAGGTGAGTGTGTTCAGTACTATTACTTC
TGGAAGAAGTCTGAACGTTATGAGTTTTTTAGACAGTCCCGTTTGGGGAAGAGGAAGTTTGGGAACCCACCATCTGTGGAGAATGAATTTGAACTACCAG
AACCAGTATGTCCAACAAAGGTGCACAAATCTGTATTCAGAGGAGAACTTTTAGGACAAACAGCTATTACACAGAGAAACTCTCCAAACTATAGCACCTG
CAGTTGCAGCAAAGACCATTGTTCCTGTGGAATGAGAAGGCAATCTGGTGCTAACTCCAGTGGCTATCAAGAATCCCCTCCAATCACTGGTGACCTCATC
AGCCTCAACTTTTCTCAGCAAACTCTGCCCCTGCTGCCTGGTTTAAAGGCTCAGGATCCACCATTATCAACTTTCTCTATGACAGAAATGGCACTATCTG
ACTTCCTCTCAACATCTTCTCTACTTTGTACTGCCTCCCTCCCTCCCTAATACATGTTTTCTATCCAATTTTCTGGATGAAGTGAGATAAAGACTGAGCC
GCCAATACTGGTCATCTGGTCATTTTCAGCAGGAACAAAGAGGAATTATTACTTTCCTGTTATATTTAATTGGAGAATCATTTCTCTCCCACATGTGCCT
GTTGCACTCCACTATGATCAAACCCAAATTATTCTCCTCAGGGTGAACTTTACTAGTATTTAGCTACTGGTCAAGAAAGGACTGGTGGGTGAAAACACAA
ATTTGTTTGTTACAGCAGTTTAGCCATTCCAGAACTTCTGTTAAAGAACACTGAGTGCCAGAACTTTGTGCTACAGTTCTCAGCAAATAGATTTTTTGTA
GCCTTTAGGAGTTGTAAGTCTGAAATACAGATTAGGTTACTCCCTGGAAAAGTGTTGTGGAGAATGCCTAAACTTTTTGTATGCACCTCCTTTCCCTCAG
TTGCCAGCAATAGAATAGGATGCATTTATTTTTGTGGATGGTGAAATTATTTTTCAAAGTTTTGCTCCTTAAAAGTAAGAATTTTATACTTTTTCAGTGA
CATGTTCTGATGTAATTTTTTGGGTAAAATACTAGCCTATATTACTTGGTTCCAATGAAATCATTTGTTATTACTAAATTTTCCACTGTTGTGCATTCAA
AGAACTGATATGTTCTTTTATTTAGAGCACAAATCCCTCTTAAATTCAGAACATTGCTACAATATCTGTGTTATTTCTGTGGATTGACCTCTCTGTGTAC
AAGAGTCTGGTTGCCAAAACATAGGTCATGTTTTATACGTATTTAAATTCTTACATGATTTTGACATTAAACATTTGTACAGAATAGAAA          
>Xetrov90001751|Xetrov90001751|LOC101731273                                                         
ATGGACCAAAGAAAGAAGGGTATTTTTCGAATCTGTTCCATTCATTTTACACCAGACTCATATATACTGGATGGTGAAAAATTCATTTTGAGTAAAGATG
CTGTTCCAACTATTTTTCCTGTGAGGCCAGATCATTTCAATGAAGATGGAACTCTTATTCAACCATCCAAAAAAGTTTGTGCTGACTTTTCCTCACCTCT
ACAATCAAATTCCCAAACATTGATTTTCCAATCTAATTTGCCGACATTGCCCCTGCAAAGAAATTTACATCCATTACCTCTGCAGTCAAGTTTACAGATG
TTATCACTGCAATCAAAATTTCAAGCATCACCCCTGCAAGCAAACATGCAAGCACCATCTTCCACAAATGTGCAGACATCCCCCATGCAATCTGATGTGC
AAGAATACCCTTCTCAATCAGATTTGAAATCATCTCCTTCTCAGTCACCTTTGCAATCTCTACAATCAGACTTGCTTGCATTGCCCCAGCATTTAGATCT
AATGGCATCATCTCTACAATCAGATATGCAACTGTCAGCTCCTCACTTTGATTCAAATTTTTTTGCATCACCTCAACAGTCTGATATTTTATTATCACCT
CAAAATCCAGATTTAATTCCCATTCAGCCACAGCCTGATTTGCCTGTATCATCGGAT                                           
>Xetrov90001805|Xetrov90001805|nkx6-1                                                               
CCAGTTGTCAGACAGGCGAGGAGTTTAAGAGAGAAGGTGAAGGAACAGGACTGAAAAAGGAAAAACCTGCACACCTTCTGTGGTAAAGCAGAGCATCTAC
AAGAAGAATCCATTAACAAGTGCAGTGCAAAAGTTACTTAAACTGCCCTGGCACTGGACTAGCGAAGAGCAGCAGTGGGCCCCTGCCTATAGAGCATCCC
ACATGTGTTTTTCAGAAGATGGTGAATTAAAAGGCTGAAACGATCCTGCAGTCTCTCCCATGGAGTTGGAGTTTCATCATTTCGTCTGCAGCTTGAACTG
ATTCTAACCCCCACCATTCAGCACTACATCCCAGCACTGACTGCTCTCCGCACTGGTAGGATATTGATTCACTTCTGGAGTTGTGGGACCAGTATCCCTG
TGGACACAGTTTTGCCCTATTTATTGTTCTAAACTAAGAGTTTTTATTTAAGAAAAATCGGTTATGTTTGCACAGTAAAACAAAAAGGAATTTAACAGAC
CCAGATAATTTTCCTGCACTTTTTACCCCATCCTCCTAAGTCTGCCCTCTAGCACCTGTCCTGATAAACTCTGAGGGGCTGCTGTCTAAGTGGCTCAGTG
ATGTTAACCTTAGGGCAGATGGAAGGCACCAGGCAGAGCGCTTTCCTCCTAAGCAGCCCACCCCTGGCAGCCTTGCATAGTATGGCAGAGATGAAAGCCC
CTCTGTACCCTGCTTATACGCTCCCTGTTCAGGCATGTTCTTCATCCACTTCTTCTTCTTCCTCTTCATCTTCATCATTGTCCTCTTCTCCATCACCACC
CCTGGGCTCCCCGACGCAGCTCACACACAAACACTCATCCTCTCCCCCATCTAGTGGAGGGCTTTCTTTGGGGACACCTCCACTACAAATTTCAGCAGCC
ACCCCACATGGCATCAATGATATTTTAAGTCGCCCTATAGTTTCTTGCCTACCCTCTCTGGCTCTCACCACCTCCTCCTCGGCCTCCTCTGCTGCAGTGG
CCTCCAGCTCTTCACCTGCCGGAATTCTGGCGGGTTTACCAAGATTTAGCAGCCTGAGCCCCCCTCCGCCCCCGCCTCCTGGTCTCTACTTCAGTCCCAG
CGCTGCCATGGCAGTGGCACGGTACCCCAAGCCTCTTACTGACCTGCCTGGAAGGACTCCCATCTTTTGGCCTGGAGTAATGCAAAGTCCGCCCTGGAGA
GATGCTCGGCTCGCCTGCGGCCCCCATCAGGGCTCTGTGTTGCTAGACAAGGATGGAAAGAGGAAACACACCAGGCCCACTTTTTCTGGCCAACAGATCT
TCGCTTTGGAGAAGACTTTCGAACAAACGAAATACCTAGCTGGGCCGGAGAGAGCCCGGCTTGCCTATTCCCTGGGCATGACAGAGAGCCAAGTGAAGGT
ATGGTTCCAGAACAGGAGGACCAAATGGAGGAAGAAACATGCAGCTGAGATGGCCACAGCTAAAAAGAAGCAGGATACAGAGACTGAGAGGCTGAAGGGA
GCTTCTGATAACGAGGAGGAGGATGATGACTACAACAAACCGCTGGACCCCAACTCAGATGATGAAAAAATCACTCAGCTCCTGAAGAAACACAAATCAA
GCAGCGCCATACTTCTCCAACAGTCTGAAAATGACAGCTCTTCTTAGGCCAACCATGCATCTTGTACAGTTGGCAGGGACAATGGCTGTCAAGGGATGGA
AGGGACAGGGCTACTAAAGTCTCCAGATCTTCTGGCCAACTTGGGGATATTCATCTACCCTCCCCTACACTCACAGCACTGCGCCTTTAACAGGGCCAAA
TAAGACGTTTTATTTTCCAAGATGTATATATATTTTTCTAAACACCAAGGCTTTGGAAAAAAAAGAGTAGCAACATCAGAATGATTCACACACGGTCCCA
TCCATAAAGCCACCTCATGCCTTTTTGTGTGCAGGACTGTTAGAAGACATAAAATGGCCCAGTCGCACTTTTCTCAAATGGGCAATCAAAGGACCTGAGA
AAGAACATGTCTTCTGAATCATGTGCCAGCTGGGCTGCCCCTGGAGTGGTGGAACTTGCAGTATTTTCCAAACAACTTGTTGAAAGCCCTTGTAAATATT
TCACTGAGACTTTGCTTTCACCCTTTCTCTCTCCTGCCAAGGTTTCTGTGTAGATCACCCTTTGTGACCACCCAAGTGACCACTGTCCAAAAGTTAACCC
CATCCTATTAGCATTTTGTATTTCTTTTTGCAGTGTTCCAGGAAAATCCAATCGGTAGAGATAACGCTTAAACCAAACATCGGTTTGTTTCCGCCACAAT
TTCTTTTCCTATAGGCAATAGCTAAATATACTTTTAAATTCCCAGTTCAACAGGTTAAATGGCAGCGCCTTTGTTGACATGTAGTACTAATTTAAGTTTG
TAAAATGAGAGTGTTAAAAGTATTACACCTTTCATCCGATTTGTTATGCTCTTGGACTTTTATTTGACCTTGGTCATTCGCCACTTCATTTTGAAGTTCT
ATTGTACTAAGAGGTGTGTTTTGTATTATAAAATTTAATATAGGACATGTAAATGTTATTCTTTTTAAGGTATACCCTTCATTGATATATTGGCATCTTA
ACGTCTATTAATTTATATTTAAAGAGAAACAGGGGTTCACTTTGGAAAGCATAGAACGTCTTTGCAGAATCATGCAGTATGTTATGCACTTTTTTTGTTT
TAAACAAGAAATCTATCAAAGGTGGTTAGTAGTTCTCTGCCACCTAAAACATGGAGGTACAAATAATCTGGTCTCATGTGAGATCTAATAAAACTTGTAA
CAAAATGCA                                                                                           
>Xetrov90001842|Xetrov90001842|foxe1                                                                
CTGGGAACAAGTGGTTGAGTAAGCCTGGATGCAGGAACTATGTTTCAATAAAGAAAACCAGCTCATCCCTTCTATTAAACCCACATCTAAGTTTCTGGTC
TTTGGATTCGGTGCCTTCAGTTTTGTAACCTACTGTGCAGCTTTTACTTCTTGGGATTATAATCATTTATCACAGAGAACCAACAAGCTCTGAGGACCCA
TAAAAAGTTACAAACTGGTACAGTGTTTAAATCACTGTCAACTGTTTGCACTGATATAGGAGGCAGCACCAGCTGTGGAGAATTCCTGTTGCTAGAAGGT
GGGATGACTGCAGAGAACCAACAGTCTCCTACTAGGGCCACTGCTGCTGGTGCTAGTTTGCAACAGGCCAGTGGTTTAACCATGCCTGTGGTAAAAGTAG
AGAAGGATCCAGCCCCTGAAGCAAGCATGTCCAATGGTGGGTCTGAGGGAGAGGACACCCCTAAGGGAAGGAGAAGAAAGAGACCCCTCCAGAAAGGAAA
GCCTCCATATAGCTACATTGCTCTTATAGCTATGGCCATTGCTAACTCCACAGACCGTAAGCTGACATTAGGCGGAATCTACAAGTTTATTACTGAGAGG
TTCCCTTTTTACAGGGACAACTCCAAAAAGTGGCAGAATTCAATTAGACACAATCTTACACTAAATGACTGCTTCATTAAGATCCCCAGAGAGCCAGGCA
GGCCGGGTAAAGGAAACTACTGGGCTCTAGACCCCAATGCCGAAGATATGTTTGACAGTGGCAGTTTCTTGAGAAGAAGGAAGAGGTTCAAGAGAACTGA
CTTAACCACTTATCCAGCCTACATACATGACACCAGTATGTTTTCACCCCTGCAGGTTGCAAGAGCAACTTATCCCAACACAGTGTATCCAAATATGACA
ATGAGTCCCAGCTACAGTCAGCAGATAGCCCCACACTCCTCAGTGTACTATCCATCATCTTCTCCTGCCTTCAGCTCTGCCCAGCCCAGGGTGTTTAGCA
TCAACACCCTTATAGGGCACAGTGGGTCTGAACATGCACAGCAACCCAACCGATCCATCAGCCCTGAAGTCAATTCAACTTCTTCCAGCTCCTGCAACTA
TGGAGGGTCCACTTATAGTAGCCAAGCTGGTAGTGGCACCATGCTGCCCAGGTCTACCAACCCTTACTCCTACTCAGTGCCTAATAGTCACTTGCAGATG
AACCAGAGCTCTTACCCACATAGTAATGCTCAATTGTTTGGCAGTGCGAGCCGGCTGCCCATGCCAACATCTCCTCCAATGAACAGTGATGCTGTGGACT
TCTATGGTAGAATGTCACCTGGGCAGTATACCTCCTTGACTACCTATAATAGCAATGGGCAGTTGGGTGGCACCAATGCTTACCTGCGCCATGCCACATA
TTCTGGGAACATGGAAAGGTTTGTGCCTGCTGTTTGATGCAGGGTTAAATGCTTGAATTTGAACTGCAAGGGTTATTAACACACCATGTTAATTTTAATT
AGCATGTATCAGCAGGATTTCCATCATTCTGCCAAATAAGGCATATTCTTTACTGTGTAATGAGAATGATAAAGCCAGTACAAGAGAACAGGGCAGTCTG
GCAAGTGAAGTCACAGTGACCATGGTCTGCTGATTACACCCTTAGCTGGGCAGCCATGTAAAGGCAAATTACCATTCTCTTACAGTCATATTGATTAATT
AGCCTTTATTTTTCCCTATGGGATGACAAATGAAATATTTTTGTACTATGCAGTAATTATGTATTATATATTTTAAC                       
>Xetrov90001886|Xetrov90001886|zbtb5                                                                
CGCCTGACCGGATAACAGTGCCCACAATTACGGACGCAAGCGCCTATTGGAGTTTTTTTTCGCTCATAATCCTAAATTATTATGTTCTGAACAAGATTTT
ATTCCAGACGTGACTGTCAGCGAGACGTGCTTAGTGCCACACCAGGTTGAAGCGAGGGAAGTGACCAATCTAGTGGCGACGTCCCCCCCACCAAAACGCG
GGAGCGAGCGTCTCCTCCCTCTGACTGTCAAGCGGCGGCGGGTTGGTAGACAGGAACAGAGAGGTTGTGGTGTCTGCAGCACCTCCGCCTGTCTGACACT
GTGTCTCCGCCCTCCCATAACTACCATCCTCGGTAGCTTTACGTCCCTTCTGTCTGCTGTGCCTCCGCCCGGTCTGCTCGTCACGTCCGGTAGCCTAAGG
AGGCCGGGATTAGTAGCAGGACCCCGGGTAGGGGGAGCGGTCTGGCAGACACAAAGAGGCCGCGGCGTGACCGAGGCCTGGGCCTTCAGGCACAAACAGG
ACAATGGATTTTCCAGGACATTTTGAACAAACCTTTCAGCAGCTAAATTATCAGAGGCTCCAAGGACAACTCTGTGACTGTGTAATTGTGGTTGGTAGTC
GTCACTTCAAAGCTCATCGCTCTGTATTAGCAGCATGCAGTACTCATTTCAGAGCTCTCTTTACAGTGGCAGAGGGCGATCAGAGCATGAACATGATCCA
GTTGGACAGTGAAGTTGTGACATCTGAAGCCTTTGCTGCTTTAATTGATATGATGTATACATCCACCCTTATGCTAGGAGAGAGCAATGTCATGGACGTT
TTACTTGCAGCATCTCATCTGCATTTGAATTCAGTAGTAAAAGCATGCAAACACTACCTCACCACAAGGACACTTCCTATGTCACCCCCTAACGATAGAG
CTCAAGAGCAGAGTGCTCGCATGCAGAGATCTTTCATGCTTCAACAACTTGGTTTAAGTATAGTGAGCTCTGCCTTGAACTCAAATCAGAACACAGAGGA
CCAGTCTCAGCAACAACAAAGTTCAATAAGCTCTGGCCGAAATAACATGGTTGAACAAAGAGCCACCTTTCCAATAAGACGGCTTCACAAAAGAAAGCAG
TCATCAGAGGAAAGAGCAAGGCAACGCATGAGGAACTCTGTAGATGATTGCCTCAATGATGTCACTCCTGAAAGTGTGCAGTCCATGGTTAATTCTCGAG
AAGAGTATTTCTCTCCTGATTCAATGAAAATGATGGACAACTTGAAGTCTGATTCTACTCCCGACAACCACGAGGATAGCACAATAATGTTTGATGGTTC
ATACAGCAACCAAGAAGATACACAAGTGCCAAGTCAGTCTGACAACAGTGCATCAATAGGGTCCCAGGCAGCCCAAGTTGAAACCAGTTACAGTCAAGAT
TCTGCATGTGATAAAAATATATACTCTTCTGAAACACAAGAAATTATTGTGGGTGATAAAGATCACATGCGAGTTATTGTCAAATCTGAGCCTCTAAGCT
CACCAGAGCCTCAAGATGAAGTTAGTGATGTCACTTCCCAAGCAGAGGGTAGTGAGCCAGTTGAGGTAGAAGTTGTTGCAAGTGCAGAAAAGATAGAACT
GAGTCCAGAAAGCAGTGATAGAAGTTTCTCTGATCCCCAGTCAAGTACTGACAGAGTAGGGAATCTTCATATATTGGATGTGACGGATAACCTTGAGCAC
AAGTCTTCCTTTAGTATTTCTAACTTTCTAAGCAAAAGTAGAAATGGCAGCTTAGGCCAAAACAGTGACGACAACATTCCCAATACTACAAGTGACTGCA
GAATGGATGGAGAAGTGTCTTATTTAGTGAGCCCAGAGGCAGGAACCAGCAATCATTCTTCTACAGCCATGTCTCATATTGATAATCCATTTAGTGACAG
CCAAGACTCTCATTTCACTAGGCCAATGCAAGATGTAATGACTTTATCTTGTGTTCAGTCCTCGAATTATCGAGGAAATGATCCTTTTGGTATGGATTTT
CCAAGGTCTGGCTTAGGGCTCCATTCGATGTCAAGATCTATTATGGGGAGTTCTAGGGGCAGAGGTTGTAACTTTCCAAATTATCGGCGTATTGCCCCAA
AAATGCCTATTGTAACTTCTGTACGGAGTGCTCAGCTTCAGGATAATGCAAGTAATTCTCAGCTTTTGATGAATGGAGGAAATTCATCATATGAAAATGG
TCATACATCACAGCAGGGACCACCCCAGCTGACAAGGGCCTCTGCAGATGTTCTGTCAAAATGCAAGAAGGCTTTATCTGAGCATAATGTGTTGGTGGTC
GAAGGTGCCCGTAAATATGCATGCAAAATATGCTGCAAAACCTTTCTCACTTTAACAGACTGCAAAAAGCACATCCGTGTACATACAGGTGAAAAACCGT
ATGCTTGTCTAAAATGTGGAAAAAGGTTTAGTCAATCTAGCCACCTTTATAAGCATTCCAAAACAACATGCCTTAGGTGGCAAAACAGTAATATTCCAAC
AGCTTTGCTATAAATCAGTTTTGACAACTATCAAAAAGTAAAAATGAATAGCATTTTTAAAAAAGAAATCTCAAAGACCAACTTATGTTATGCTGAGAAA
GTAATATCACATGCCTGACTGAAGGATATAAAGACCAGTAGCACATCATACTTAAAATATTTATCAGACAAGTGACTTCTATGTATGTGGGGAGGGAGTG
GAAGCAAGAAACCAGTTTGGGGGAAATCTATTGATAAAAACCTCTTTTACTTTGAGGTGCTGAAAAGTTCTTAATTTAGGTTATCAATGTTTATGTAAAG
TAGTAAAACTAACATTGAAATTCTCAGAGCTTTTAATTTGCAGTTTTGGAAATATTAATTGCGTTAAGAAAGCATTTAAAGTCTGGTGTTGTGCCCTTTA
GTAAATTATTAATGACTTGTAAAATAACCAGTTTAATAAATGCCAGTGCTCTTGTTTAATGTGGTGAACCACTTCTTTGCATGTTTGTTCTTTAAATGAT
AATACACTTTTGGTTGCATTTACAAAGTTCTGCAACTGCATACATCTTTTTAAATAATTATGCAAAGTAAGTTTTATGTGAAAAGTTATTTGTGCTTGAG
GCAGTGTCTGCCAGTAAAAAACTTATTTTAAGGTTTAAACTTAGCATAGCCCCTTGTTCAACTTGAATTAAACAAATAGGGCTTATATGTTCTTTATTTC
TTGAGGAAGTTTGAAACTACTGTATGTTTGGTCCTTGAGAGGTAGATAATTCGATTACTGGTGCACAGTTATATCCCCATAATGGCTAGGAGGTGGTTGT
ATCTATGGCTGGAAAAACTAGATTTTGATATTAAAATAATATGCAAAAAGAATGTTCAGCACAAGCTCTAGCCATTGAATTTATGTCAAATAAGGTGGTA
TACTAAGGCGGTATACCCTTTTATGGGTTATTATTTCTTGTTTATATAGTGCCAACATAATTTGTAGCACTGTAGAGAGGTTATATATCAGTCACATCAG
CATTCTACAGAGGAACTTAAAATTTAAAGGGGAATGAAAGTCAAAATATAAAAAGCATACTGCCCAATAGTCCTCTTATTGTTTAGTAAAAACGCCACAC
TTTTGGCTCACCTAATCAAATATTTACTCAGTCACACTTACTTCACATTTTCTAGAACAGGCAGCCATCTTTAAAAAGGTATTCTCCCTTCCTTCCCCTC
CTTGCTTCATACTGCACATGTGTTTCATTCCCCCCCCCCCCCCCCGGCATATCCGCTTCTGATTGGCTGGTGGGCATGTGTAGCTCAGTACAGGAGACAG
GATCAAGTTACACACATGTGCATTGCTACTGAAGGCAGCCTACAGGAAGGACAGAGATATTTCAGTGATGTCACTGTAGTCTTCACACTGCTGTAGGCTG
CCAGCACCATATCTCAGAGAAGCAAGCAGGGATCTGGCAATTTAGATATGCAGTAAGTACTGTTTAGACTTACTTTTAATTTATATTAACCTTTCCTTGT
CCTTTAACATTCACACACACTATGGTCATTTTCATCTGGACATTGCCTATGGGAGGTAATCCATGCAAGCACAGGATAAACAAAATTTTCTTGTAAATAA
TGTAGACCACTGTGTTGTTAAAGTTGCGAATATATATATATATATATACACAATATAAAACCCCCATAGGTCTAGTTTCCCATCAGTTTGGATGTATGCT
AACTTTAGTTTACATTAAGTACCAGAAAACAAATCAGAGAATACTAAATGTCATTGCTTGTGGAGATTTTTGCATAACGGTTCCAAGGTAGTGTATAGTT
TGCAGGTTGGTTAGTTTTTGTTGTAAAAAGGCAACATTTACCTTTATGTTTTTTAGCCGAATTATTCTGATCATTGCTTCTGTTTTTCTGACACTTGTAT
GTGAACTTGATGTTTGTATCACAGATACATAACTTTCTTACTTTAGTTATATAGCAGAAATTTCAATTCAATTTTACTCCAATACTTGGGACAGTGGGGG
TCTTTTATAAAGTTTGTGCAGCGCATATATTTTTTGCAAATGGTTTTGCACATTTTCCCTAAACTCTTAAATTTTGTGTGAATCGCATTGAAATGCGTAT
TGTGCACAAAAAATTGCAAATGAGATTGCAGTTTGTGTGAGCATACCCTTTGTGCTTGTTTATTGCACGCTAATATATTTGCAATTTTCGCTTTCCAAAT
ATAAATTTTCAATTTGTGAAATCAGTGGTGTAATTTGGACGCAGATTGTGCACATAAATATTTGCAATTTGTGATTATGCCATATTTAAAAAGCTCTTAA
GGACATTTGCACTGTGAATAAAGATTTGCAATTGTTTGCACATTAAATGCATCAATCTTGTCCAGCTTTATAAGTATAAACACGGGCAGGGCAAATATGT
TCACTGTGCGACTAATTCCGCACTGCACCAATTTTATAAATGAGCCCCGATATGTTAAGGGTAGTCAAGGGCAGTATATTTTAGTCCCACCTTTTTAAGC
ACTTCATGATGCGGCGCTTTAATCTTAAAGGGTCAGTACATACATATAGTTTACAAAAAGACACCATGAATATTAGTTTTTATTAAAAATAACTTTGTTT
TTGTAGTTTTTCGTCAAGAAAAAGTAATTCTAAGCAACTTTCCATTATACGTATATTAAACATTTTCAATGATTGTAAGTTTTATTTAAATGTAATTTAA
ATAGAAAGCAGTTTGACTTTCTTTTATGACTTCCCTCTTTTTTTGTGTCTACTCTGGTATTTGTGAAAGACACAATTCAGTTGAATTTACAAATAAGTTT
AGATAATTAGTAATTATGTGTAAATAAACAATGATGTGGCCTCTATGACATACCTAAAAGTTGGTTCTAAAAATTACCTAAACGAACAGTGGAAATCCTT
GTAGGTTTCGCAAAAAATACAGTTTTAGGATTGTATTGAGTTGTTGTGGGCAACTGCATTTGTGCTATTGTTATACTGAAATAGGGGACCTGTTATGCAG
AATGCTTTGGACCTGGGGTTTCTCAGATAAGGAATCTTTCCATAATTTGTATCTCCATACCTCGTCTGCTAAAAGTAAGTCATTTAAACATTAAATTCCA
TAAGGATTGTTTTGTTACCAATGTGGATTCATACATCATAGTTACCATCAAGTACAAGGTACTGTTTTACTATTACAGAGAACATTTGTTTCATAAAAAT
GGACTCTATGGTAGATGGCCTTCCTATAATTTGTGGGTTTCTGGATGATGGGTTTCCAGATAAGGGATCCCATGTCTGTGTAACTAAAATAATCCCCTTG
AACTTTTTTTCACAAGTAATTTTTTTTGAAACTGGGTTAAAGGTCAAAAATTGTTAATTCGTTTTGCTGGGGAGTTTGGGTGCTTGTTTGGAAAGAGGGC
TTAGGGGTATGTCATCCCATCCATTGTCCTGATTTCACCAGAGCTATTCCTCCCTTGTATGCAGTTATCATGTTTATATTGAATACAAGAAAAATGAATC
AAAACTCTGTCATTGTAAAACCAAAGCATTTTTTCAGTTTGCCGAATATATGTACAAATGTAAGTCAGGCATGTGGTAAAATAATAGGTGGTTAAACTTT
ACAAGGGCATTTTGCAAAACATTTGTAAATATCACAAAATGAGTTTCCACTTAGTGATTTCAAATAAACAAGTGCGCCGGCATTGAAATAATCTTAATTG
TAAACATAATTTAATATGTATAACTGGATTTTAATTAGGGATAACATTTCTCCTTTTGGGAGTTATAGCACTGCACTTTTTTGGCATTGTCACTTATGAA
AAGCTTTAAAGATATGAGAATTTCCTTTCAAGAGAAAAAAATTGCAGGAAAATGGTTAACTGTTGGCATAACATAACATGGTTTTAATGTAATACTAATG
TATAGAGTTTCCTGTGAAGATTTTTTTTTTGTGGACTAAACAAAGTGCGCAAAGACATTGACAAAGGTGCTCACAAAAGAATGAATGCAGAGAATTTAAC
TTTGGGTTGTTGAAATAGTTTTAATTTACATTTCAATATTCATCCCAGTATTTTGGGTAGATGTCAATTTTATTTTGTTATGTAAAAACCAAGTTTGTAT
CACGTGATCTGTGAAGTATTGTTTCTGTATGTGATATTCAAAGAGCATTTTAACCAACTTGTATTT                                  
>Xetrov90001890|Xetrov90001890|LOC100493491-like [/thap2.2]                                         
GGCACTTTTTTTTTGTATGGCATTTTACAATGCCTGCATGTGCTGCAATCAACTGCACGAGCCGGCAAACCAGAGGATGTGGAAAATCATTTCATAGATT
TCCTCATGGCCGGCCAGAAGTATTGAAAAAATGGGTGATGAACATGCGCCGAGACAAATTTAAACCATCCTCTAAGGCAGTGCTGTGCTCAGACCACTTT
GAAGAGTTTTGCTTTGACAGGACCGGGCAAACCATTCGCCTCAGGACCGATGCTGTACCAACAGTATTTGCTTTTCCTGGAAAGATGAAAAAGGACAGGA
AGTCACGTCATTCTGCTATTGTGTTCGAATATCCTGAGGAACCGTCTCAATATTCATTTTCATTTCAAGAGCCAACCATGCAAGAACCCAATGAGAAATG
TGTTACTGCAGAGCATGACTACTGTATCACAGACAGTCCAAGAACTTTAAAGAAAAGGCTTGATGATGCTCTCGGCAGCCTACAAAGCATGAAGAGAAGG
CTGAAGATTACACAGCAAAAGTTCAGAAGACTAAAATTCAAGGTCCAAGCTCTAGAACTGGCTGAGAATCCAGTGTAGGAAACAGCACCTAGCTGCCTTT
TTTTATATACTGAAAACATTTATGGTAAATATGTATTATTAAGGACTCCACTGTTACTGCTTCAGAAAAGTATTGTCTGTGTACTATAGGAAATAACTAA
TTTGAGTTCCCTAAGCAGTTCAATCAATTCTTTTTTTTTTTTTTTTTTTTTTTAAAGAAAGAGTTCAATCAATTCTGATGAAATGCCACAAAAAAAATGC
TGATGGTCAGGAAAGTGTTACTATTTCATGATTATCTAGTTTTAAGCTTAATTTTAATAAACTTGCCCCATATCTGTATAAACAATAATCATTGGAAAGG
TTTATAAGCACATTTTTGAGCAAATGTACATATATCTTGTTGGATCTCTAATTTTCATGGCTTGTGTAGAATTTTTTATTATTACTTACTTACAAGAACA
GCAGTAGAATACATGTTAAAGGGGCAGTATACTCCCTTTTTTCAACATAAGCTCAATGAATACAATGAATGAATGAATTACATTTCTTGAGCTATACAGG
CAGATTGAAGCTACCCCTTGTTTGGTTCTGGCAATGTAGATAATTCGATGACCGGTACAAAGATATTTCAAAACAACAAAACACAAGGGAGTGAAGGGAG
AGCAGTAGTATACAGGTAATTATCTGCTTTGTAGGGGCCAAACATGGAGTAGCTGTTTGTACTGTGTAGCACAATAAATAATAGAAAAATTTATTAAAAA
GTTTTTTTTTATGATTAAAATAATAGGCAAAAATATGTTCAACACAAGCCCTATTTACTGAACTCAAGATTAACATGCCCTTTAAATGGCATATTATTTG
TCCTTTTATTGTTCAAGGACCAGTAACCTCTAAAAACAAAAAAAAAGCTTTGTGTGTATTTCATTAAGTGTTACCTGTACCCTTATTTGCATATTTATTT
GAAGACGGTTGAGAATACAAAAAATGCACACAGTGCTTGGGAGTACTGAATTTTGGAGTATTTTATAGAAAAACACATTGATAATTATGTCTCCAAATGT
GCGTTTCTAAACACTGCATTTTCTTTTTGCAAAAGACAAATAGAGCAAGTCATGAAGAATGTTATCATTCTTGTTGGCTACTCATCATAAAGCTGATCTG
TTGCAGAAAACATGTTGCATTTCACGTGTGTGTGTTTATTTTTTGTCTTGTTACATTTAACCACAATTCTACACCAGATCAGTGGCTGGAAAACAATAAT
TCTACTACAACATGTTTAAAAGGCATTTCACAGTTTTGGTGTGACTCCAATAAAGTCAGTGGTGAAGTATTACTAACAGTTATCATTTGTATTTCAGTCA
CTGTCTTGTGTCAGATGTGCCAAGGATAATTATAAAAAGTAGTCCATGTTTTTTGTGTTTTCTTTTTTTTTTTTTTTTTTTAGTAAAGCAACTAAGATCT
ATGAATTTCCTTAGTGCGAATGAACCCTGTGGTTTATAAAACATAGTAGTTCATTTATCAATAGGAGGATGTGATTATCGACAAACAATTTCCCCTGTCT
GCTATCCTTACTGTAAGTCCCAGTAACAATAATGGGAAGACACCTGAAATTTACTGGAGTGTGTTCAGGCTCTCCATTTACTGAAATACTGTATACATTT
ACAGCTGGCATTTACAGCTGTAGACAACACAGTATCGGAGGTTGACAAGCCAAACTTACTTAAGGCAGGTGTGAGATTTTTCATTGGTTTACTAGTTCAG
AGGAGCAGGTAGGAGTAAGAATAACCATATGAATGCATAAGGAATAGAGTAAATACTGCAAATCACTGCTGACTGAATTACTTTGAAACATCCACTTTAG
AGTGCTATAAATAGTGTGCTTCACAATGTAGTCCTCATTTGAAAGAGGCCTAAAGTTCAAATAGTAATGGTATGGCATTTAAGTCCGTGGTTATTGCAGC
CAGTTCCTTATTTAATGTATAGTTATTATAAAAAGATTTCTTGTCATATCTCACTAACTAGTGACTGGCCATGTGTGTTTTTTTCCTCCTAATGAAATGT
CTCTTCCACAGTGTTGCAAACAAAATAAAGCCAAAGAGCATTCTATTCATTGTGTAATCTGTGTGCTGTAATAAAAACAACTTGTGATGGTATTGCAAAT
CAGTGAAAAGTGTAACCATGAATTAGAGAAAAAGTATTATAGAATGATATGTTAATATGCTGTGGGGTGGAAACATTTTCATTTTTACTAATTAAAAATC
TG                                                                                                  
>Xetrov90001891|Xetrov90001891|LOC100494812-like [/mynn.2]                                          
GGAAACTTTCATGAACTTATTTGAAATGTTATTTAATGGGGAACTGTGGTTCTTATATCTTATATCCTGAACCTCACTATTCCATTAATACTACAGAGGT
AGCAGGATGGATCCTATGTCTCCTGAGATCCATGGCTGGTCTGTTCTCCAGAAGCTTAATGAACAAAAATCTATGGGTCTTTTTTGTGATGTGTCTTTGA
TGGTGGAAGGTAAAATCTTCTTGGCTCACAAAAATGTCCTTTCTGCTTGCAGTGAGTATTTCTATGCAGCACTAAGCAGAAATGAGCAACAACAGTTCTT
GGTGCTTGATAATGTTCGCCTGGAGGGATTCAGTCACCTTTTGGATTTCATATACTCTTACAAAATCCCTACTTGCCATGTACAAGACTTTATGCAGGCT
GCACAAGTATTGCAAGTCAGCCTGCCTCTTACTGTGCAAGTGGTTAATGTTTCGAGTAGCCCTCAGATTAGTAATGCTAAGGAGGACATTTCCATTCAAG
AGGAAGATTTTGATGTACAAAACAGAGGCTCAGAACGTAGAGAGGTTGAAAGCCAACAGCTGAGGCGAGGTAGGGATGAAAATATACCAAATGTTAACAC
TGTCATGTACAGTGAAAGGAGAAGATTTGATACTGTTGCCCAAGTGAAAGAGAAAGCCAAGATGTTCCGAAGACCTACCTTTAATAAAGACAATTTTGTT
GCCAGGAACCCTAACTTATTTGTGCATAAATCAATTGCTAGAAGTGGACTTATGGGAAGTCCTGTGGATGAAACTAGAGAAGCATCGTTCCTTAACCCAA
GCTTTGCAAGGCAATTGCCTATTACTATACACAATGATGGATCATCAGAGGAAGCCGATGATGAAAATGGTGATATGTGCATCAATTTATGTGACGAGCC
AGACACCCCTGATAGCTTAGAGCCTCTTACTCTTAATGACTTGTCAAAACATAGGGAATCCGTGTCCCCCAAAATTTATTCAACAATAGTTGGTCTTGAG
CGGAGTGAAGTTGTTGAGAGAGTAAATGGTGATGCAGATGTTGTCCATAAATGTGACAGGTGTGAACTTTTATTAACTTATTCAGAGTTTCTTAATCATC
AGGACGATCCAGGGATTAATCTACTTCAGTGTGAATTCTGTGACAAACAGTTCAACTACAGTTGCCAGCTTTCTTTGCATATGTCAAGCCACCATGACAA
GAAATTCTACCAGTGTGACCAGTGTGGTAAGGAGCTGAGCACCCTGAAGAAGTTACATGACCACATTGCATACCACTCGGATGCAAGACCACACAAATGC
CGTCTGTGTGACAAAGCATACAAAGTGAAAAATGATCTTACACAGCATATCCGAGTGAAACATTTGGAAGCATCTAACGGCAAGCCACCATTGCTCCAGC
TTTGTGAGTTTTGTGGGCAAGCTGTAAAGCATTACAAGAGCCACAAAATCTTTTGCAGTGGGATTAAGAAATTCAAGTGTGATTTCTGTGTGCAGTCATT
TCATCGTATATCGGAACTGAAGAGGCACACATGGACACATACTGGAGAACTCCCATATCGTTGCAAAATTTGTGGGAAAGGATGTCGACACCCAAGTAAT
ATGAAGAAACACATCCGGACAGTACACAAAGCCGATATGCGGGTACAGATCAACAGAGAGCATGCATCTCCAAGGTTCTGCAAGAACAGAAGGCCCCCAA
CAAAATTACCAGGCCAGATTCTGCCGCAAACATTGCCTACAGACCTTTCAGTCATGCAGTCAGTAGTCGGAATTGCTTCTGACCAAGTTAATCAGACGGA
CTCTTCGGTGCCTTCTGTTTCTCTAGGCTACATTTCCATCTCTTCAATGGCTGAAAACACTGGAAATGATTTCGGCTTGTTTTCCACTCAGAGCATTTCT
GCTGAGCCAACTAGGCCTTTGTAA                                                                            
>Xetrov90001893|Xetrov90001893|pax5                                                                 
ATGGTTTATGTGTCCACTGCTCCTTGGAGGTACAGTGTAAGTTATGGACATGGAGGAGTGAATCAGCTAGGCGGGGTATTTGTAAATGGGAGGCCCCTTC
CTGACGTAGTCCGACAGAGAATTGTGGAACTGGCCCATCAAGGAGTAAGGCCGTGTGACATCTCCCGGCAACTACGAGTTAGTCATGGATGTGTCAGCAA
AATTCTTGGCAGGTACTATGAAACTGGAAGTATAAAGCCTGGTGTGATTGGAGGATCAAAGCCAAAGGTTGCAACACCCAAAGTTGTAGAAAAAATTGCT
GAGTACAAGCGTCAAAATCCCACCATGTTTGCATGGGAGATTAGGGACAGATTATTAGCAGAACGGGTGTGTGACAATGATACAGTTCCCAGCGTCAGCT
CCATAAACAGAATCATCCGAACTAAGGTTCAACAGCCAACAAATCAGCAAGTTCCTCCATCCAATCATAGCATAGTTTCCACTGGATCTGTGACTCAGGT
CTCTTCGGTAAGCACTGATTCAGCCGGATCATCTTATTCTATCAGTGGAATTCTGGGAATTACATCATCAAATGCAGAGACTAACAAGCGCAAAAGAGAT
GAAGGTATTCAAGAATCTCCTGTACCAAATGGTCATTCACTTCCAGGAAGAGATTTCTTAAGAAAACAGATGAGAGGTGACCTCTTTACGCAACAGCAGT
TGGATGTATTAGATCGAGTGTTTGAGAGACAACATTACACGGATATCTTTACTACTACTGAACCTATTAAGCCTGAGCAGACAGAATACTCAGCCATGGC
ATCGCTAACAGGGGGTTTGGATGAAATGAAATCTAGTCTAACAAGTCCATCTTCTGCAGACATAGGTGGATCTGTTCCCGGACCTCAGTCATATCCTCTC
GTAACAGGTCGGGATTTGGCGAGCACCACCCTCCCTGGGTACCCTCCACATGTCCCCCCTGCTGGACAGGGCAGCTACTCTGCTCCAACGCTGACAGGAA
TGGTGCCTGGAAGTGATTTCTCTGGAAGCCCATATAGCCATCCACAGTATTCGTCCTACAATGACTCCTGGAGATTCCCTAATCCTGGCTTGTTAGGCTC
TCCATATTATTACAGTGCAGCGAGGGGAGGAGCCCCGCCTGCCACAGCAGCTGCCTATGATCGTCACTGACAGAATGCAATGACCCAAGCACTTACCATA
ACTTGTTGAAATTGTACTAAAGACTTCATTTTCTGCAATGTGTCAAAACGAAAAAAAGAGGCTTATTCTTACAGATCCACAGGATATTTCTCTTCAGCTA
TCACGTCTACTTTCAGAGCTCGACCAAGATCCATTTTCCCAAGGGCATTTTGTACCCTGACTTTCCAAAATGCTCATTAACTATATACCTTTTGTGTGTA
GCATCTTAATTAACAGGAAGAATCTTGATCTTTGCTACACATGGACATACTAAAATGAATTACCTAATGCACTTAGTGCATTGCTGAAATTCAGTTACTT
GGTCAAGAAAGCCAAATATACATGTCTAATGTACATAACATGCTTCTTTGTGTAACTTATAAGAGTGGCTTTGCATAAACAGCAACATGGTACAAATTTG
TAACTCGAAATGCTTAAGGCATTTTATCTTTTTTATATAATGCTGCAGTGATTCAAGGGATTCAGTAAGCTTTAACCAACATAAAAACCAGGTTAACATC
TATGGCAAAATTTGGGGCTGATCATTACTGATAAAAAAAAAGAATTCACTTGAACCATTTCCAAGCTATCTAGTTTTAAAATAAGAAGTATTCCATATAG
ATTAGTTGTTCCACCTCTTAATATATATTTTATTCTTTATTAAAATGTTGATGCATAATGTCTATAATTATGTTTTTCCCTCAAATCATTGAGTAAAAAT
CATGTTTACAACATCAAATATAAATATATGTGAAAAAATATTTTGTAAAAAAGAGGTTTTGCTAGTTTCTTGCGAAGGAGGCTTGTGAATCTATAAGAAT
ATCATTATTTTATGCTTTAGAACATCTCTAAATCAAGTTAACTTATAGCATGCAAGCAAAGTGGTGAATGATGTATAGTTTGGTTGGTCATTAAATACTA
CCAATTTGTTTGTCCTTAATCTTCATACGTATACCTGCCCACAATGTGTTGTTATGGTTGTTAAAAATTCTTTATAAAGCATTTCTCAGCA         
>Xetrov90001935|Xetrov90001935|nr2f6                                                                
CTCCGGACCGGGCGCTGGACATGGGGCGATCGGAGATGGACTTCACCGGGTAACTGCAGCCTTTGGGGCGGGCTGAGGAGCAGCCGATCCTGCTGCTAGC
GGCCTTTCCAGACTCTTTTTTTATTTTGTTAAATTGGTGCTGGTATGGCCATGGTGTCTGGGGGCTGGGGAGACCCCAACGGAGACACTAATGGTGTGGG
GAAGGGATACCCCAGGAATTCTGAGGAAGAAGAGGCCTCGCCTCAGGGAGGAATGAGTGACCCCGAGCAGGGTGATGAAGAACGCCCAGGGATCCAAGTG
GACTGTGTGGTGTGTGGAGATAAATCTAGCGGAAAGCATTATGGGGTTTTCACCTGTGAGGGATGCAAAAGTTTCTTTAAAAGGAGTGTCCGCAGGAATC
TCAGTTACACTTGTAGGTCAAACCGAGATTGTCAGATTGATCAGCATCATCGAAACCAGTGTCAGTACTGCCGACTGAAGAAGTGCTTCCGAGTTGGCAT
GCGGAAAGAAGCTGTCCAGCGAGGTAGAATCCCACCTGCCCACTCTAGTGCCAGTCCCACTTCTGCTCCGGGAGCAGGCGAGTACTTCAATGGACAGCCC
GTCTCTGAACTGATCTCCCAGCTCCTGAGAGCTGAGCCATATCCAGCTTCCCGCTATGGGTCCCAGTACGCTCAACAGGGTAGTGTGATGGGCATTGATA
ATATCTGTGAGTTGGCGGCACGGCTTCTCTTTAGCACTGTTGAATGGTCAAGGAACATCCCCTATTTCCCAGAACTTGCTATGGCTGATCAGGTCTCATT
GCTTCGACTGAGCTGGAGTGAACTCTTTGTACTTAGTGCTGCTCAGTCTGCCCTTCCACTCCACATGGCTCCCCTTTTGGCTGCTGCTGGATTCCATGCT
TCTCCAATGTCTGCTGACCGAGTCGTCTCATTTATGGATCAGATTCGTCTCTTCCAGGACCAGGTTGAGAAGCTTAACCGCCTGCAGGTGGACTCGGCTG
AATATGCTTGTTTAAAAGCTATTGCACTCTTCACTTCAGATGCCTGTGGCCTCACAGATCCAGCTCACGTGGAAAGCTTACAAGAAAAAGCCCAGGTAGC
CCTCACAGAATATGTCCGAGCCCAGTATCCCTCTCAGCCCCAGCGCTTTGGGCGTCTCCTCTTACGACTGCCTGCACTTCGAGCTGTTCCTGCATCACTC
ATATCCCAGCTCTTCTTCATGAGGCTTGTCGGCAAGACCCCTATAGAAACACTTATTAGGGACATGCTTCTGTCTGGGAGTAGTTTTAATTGGCCATACT
CATCTGGTCAATAGCACCACCAGATGCTTGAGTGCAATAATATTGACTTGGGCCACACCATGGATACTTAGTCTGGTGGTAGGCCTTTGCCTATTTCTGG
AGATCAGGCTCAACCTCTTTTGCAAGTCACAAGGGCACTTCCAAATTTTATGATGAGATGTCTACAGACCCATGAATTTTCTCTCTGCTGATAATTTGCT
TGGGTTACATCAGGGCTAAAAAAAACTTTCTGGCAGAATACCGCCTACATTTTCTCATTTCCTGTATAGATAAATAGTAACCCTTAATTTTGCTGAGTAC
TGTAGGATATTTTAGATGTTCTAAAGGTGCCCTAAAATATGCTTTAATCAGCAAGAGTTCCAGATCACCCCAGGAACTCTGTATAAACCCATAAGAATTT
GTATGCCTCTGACAGTACAGCTTAGTCCACACCTTGTCTACCTCTTGATCGAACACTAATTTCCCAGTCAACTGAAGTCAACTGTTTTGTTCTTCTGAAT
TCAGCTTCCAGGAATTTTACACAATGGAGAGATGCAGAAGTGTTGATATTAAACATATTTTATGGTCACTGAACTCTGTTAAGTCCCGTGTCAGAGAAGT
CAATTTAAAATCTTCTGGTGTTGAAAGGACTAAAATAAAAGCTGTTTATCAGGGGCATGATCGTCTTGTAATATTACGAAATCAACTGCCAATTTTTTAA
AAAAAAATACACATCTTCCCATCCATTTTTTAATTTGCCCTGATGTACAGGTCTTTTAAAGGTTTGAAACACTGAAATAATACTTATAGATTTTATCTTT
TTATCTTTACTCTGAAATCATTTATTCTGAAATATTTTTCTTTTCCTAGCTCTAACCAAATTGTCTTCTTAACACTTTTTTTGATACCTGTTAGTGCAAT
GTAAGTCACTGTCCTTATTTACTCTGCATTTTCTCAGTGTGGGAAAAAAAATTTCAATGTTGTCTTCTTTTTTTTCCAAAGAAAAAAAAAAACATTGAAG
GCTCTCAAATTCCTTCATATGAAGCCTTTTTTATAACTGTAGTAATAAATCTTTGGGAGCAAATCAACCATGTAAGTTGGAATTGAAACAGTGCTTGTTG
TGCAGTAGATGGTGCATTACACGGGTGAGTGCAGGGTCAGCTTTTCTCTAACGGCTAAGATAAAGGTTTGTCTGGCCTTGCATCAACACCTCAGAAAAAT
CTTTTGCTATAGTTAACTTGACCACTCTGCAGATTATTGATTATTCTTTATGGCCTATAGTTCTTATTGCAATTTTGAGTATCCTATTGTAACTGTCTGA
TTTCAGTCAGAAAAGAAGTGTAAAATAATATAGGGGGTTGGACAATATTGCTGAGTTTCTAACACCCCTTTAAAAGATAATAGTGAGAGGCTAGCTGTGG
CTATAATGGTACTTAAAATGCATCACTATGTGTATACACTAATTTGTTGCTCTTTTT                                           
>Xetrov90001963|Xetrov90001963|klf2                                                                 
TGAACTTGACTGCAGGGTTTATATAGTGCTGCTAAATTTAGGCTCCACTGAGTGCTCAGCCTCCTCATCCTGAACGTGTTTCCTCCTCTCCTTGCAATTG
GTTTGGTGCGTGCCCCCGTGCCTTTATTTATAAATCCAGGCCCCCTCTCAGCTGCAAGGAAAACTGTTTTTGCTATTGCGCGTAACTTCATGCACACACG
GACCTCTCCGCAACAGGGATCGGGGAGTTCGCAAATCCTATTTAATTCGTCATTTTTAATTGTAACTTTTTTTTTCGTTTTGCTGACAATCTGACTCGGA
CAAGACGTTGGGATGGCTCTGAGCGAGACCATTCTCCCTTCTTTTGCTACGTTTGCAAGCCAAGATAGGTGGAAGTGCGATTATGAGTCCAAGTCTCCCC
GCAGCAGCTGTGGCATTCCAGATGTAATGCAGAGCCCAGACGCCTTCTCTACTAAGAAGGAAGATGAAGATTTAAACAATGTGCTGGAATTTGTGTTGGC
TATGGGTGGTGACAAAAGTGTCCAAATCTGTGGAGAATATTCAATGGCACCTTCAGAGTCCTGCAATTACTACCAAACAAGCCCTTCTCCGGGAAGCTAC
AGCACAGACCACAGCCCTCCTCCTTACAGTTCAGGTAGCCTCATGACTGAACTGATTAGGTCTGACATGGACAACTACTGCCATCCCAGCAATGTTCAAG
GGAGGTTCTTTGTGACTTCAAATTTTGACTTTCCAGATACTATAAAAGCAGAACCTGACATGGATTCATATGGACCAGTAATGGGCATGGTTCCCCAGTC
CTGCACAAAGATCAAGCAAGAGGGCAGTACTGCTTGTATGATGGCATATGAACAGCCTAGACTTGCCAATTCTCCTCAGATGGGTGGCCCTGACACCCCT
CCTTTGAGCCCTGATGACATAATGTTAAGTGAATGCCAGTCCCAATTGATGTGCCATCCCTCAGTGCCTTATGGTCATAACTATCAGCACACTGGCTTCC
ATCACCAGTCACCTGTCCAGTACCAAAATACCTCCCAGTATGGCATGTTTGAGGACAATCTGCCCATGCAGCCTTCAATTGCCAGGGGCATGATAACCCC
TCCCTGCTCCCCTTTGGAAATTCTGGATACCAAGCCAAAGAGAGGCCGCAGATCTTGGCCCAGGAAAAGGACAGCAACACACACTTGCTCTTATGCTGGT
TGTGGGAAGACCTACACAAAGAGTTCCCACTTGAAAGCTCATCTCAGAACACACACAGGTGAGAAGCCATATCACTGCAATTGGGAAGGATGCGGCTGGA
AGTTTGCCCGATCTGATGAACTGACTCGCCATTTCCGTAAGCATACTGGCCACCGGCCCTTCCAGTGCCACCTGTGTGACCGTGCCTTCTCTCGATCCGA
CCACCTTGCACTGCACATGAAGAGGCACATGTAAAACTGAGACTTGTGTGTAAAGCAATGAAAAGGCAGTGGGTATTCAGGAACCTTACATGGCCAAATG
AACTCTGCCACTGGCCCTTGTTAGCGGGCCATACTGTAGCTGGTACTGCATGGGGTGGCATTTTTCCTTTTGCAACTTTGCTGGACCCCTCGAGGAATAA
CTTGACTTAAAGGCTGGACCTGTATCTTGGACTTCAAGCATTAACTGGAACTCTTCTGAGACTGAGTTTGCTGGGATATGTCTGTATGTTCATATAGTAC
TTAATGATTGTTAACACTTTGCCTTCTTAGAAAGTGGCAAAAAGCATTTTATAAGGGCATTGATAAGAATAAATCTACCCTAACAGCAGCGCATCCAATA
ATGCAGAGTATCTCCATACACATTCACCTCCATTTCTTCCCCTTCCCTAAAGTACTTAAATGAATGCACTGGTTAACTCCAGTTTCCGCTTCAAAACCAT
GCACTTCTCCCTCTTTCACCACTGGAATCCAGGTAGTGTTGGTGGTGGTAGTGTATAGTGATACTCTGAACTGGCACGTGCTGCAGAATATGTGCATTTT
TCTACATTCCATTGTTAATTGATTGTAACTGCCTATGTCAGAAGACCTAAGACAATGTTTGTATGAAACTGCCTTAATTGTGTTCACATTGACGGGATAA
ACTTTTGAATATCCCATAACTTTTTTTTTTTTTATCTATATGAAATTGCATAAAGGAAAACACTCCTCTTCCTGGAATATATTTTTATATAAACCATGTG
TTTTCTCACATTACACTATAAAACAGCAGGGCTAGAGGTCTTGCAAGAGAATAGCCTTTTTATATATTATATATTTATGTAATTATATATTTGTATATAG
ATTTGTACAATGAATGTGATGTATAGTGTAAATATGACAACTGCAAATGGCAAAGTTTTTTTTATATTATATAGGGAGGGGGCAATTCTTCAGTGACATG
ATTTTTTTTTTTTTTCTTTTTATTAAAGAAAAATAAATACAAATACAG                                                    
>Xetrov90001974|Xetrov90001974|LOC101733096 [/ccdc17]                                               
ATGAATGACTATTTGAGATGCCCAAGCTGCAACATGACTTTTAAGTCATCTTTCTTACTGGAAAAACATAGAGAAAAGTTCTGTATTGGCGGAGACATTG
GACGGGCAAGGCAAACACAGACACCAGAGGAAATGGTTAACAGGTTTTATTCAAGAAGAAAACCTGTAGAACAACTGAGGACTCATAAAATGAATGAAAC
ATTGGAAGAGAAGACAATGAAAGTCACTGAAAATCCCACAGAGGAACCCAGCAGGACCAAAGAGCATGAAGCACAACTGCGTTATCTTTCAGAAGCTCAC
AGGCATCAAATAAATGAAATTATGACTCAAAATAATATTCTAGAAAAACAACGCGATGATATCGTGCAGAGACTGAATGAAATAACAGCTCAGAGCAAAA
ATACAAGCTACCTTGACAAAATGTTAAAGCATTTAACTGCTCAAGAACAAAAGAATGAACTTCTCTTAGCAGCCATGAAACAACAAATTGACATGCTGCA
AATGGAGTCCATGAAGAGAAGAAATAAGAGCAGACAAAGTGAAACACCATCCTCTCGAAAAGCAGAAAAAGCACAGCCATCTTTTCATCCAACCTACATC
CCCCTTTATGGAAATGGCAGCCTATGCACAGAAATCAGTGCTTTACGACTGACTTACATACAGAGTGGGGGAAATGATCAACTGATTTTGGCTCACCTGC
AGGACCTATTAACTGAAGCACAAGTGTTGGAGCAGAAAGAAAAACGCCTACGAACTGTCAGAAAGAGAAACAAAAAAGGCTATGGGAATCCAAACCTGCA
CCTGAATGATAAGCTAATTAATCTGGAAATGGAAAATCAACAACTGGAAGATCACATTTTCAAACTTCAGCTTCAAAGGCAAAGGAATATACGACTTCCC
AAGACATCAGTTAGAGAAGTGGAGAAAAGCTCACAGTTCCCATGGTTCGTGAAAGAGCATACGCACAAAAACCTAAAGGCCCTAAATGCAGAAATGGAAG
TTCTAAAACAAGATTTAGAAATACAGAGACTAAAAAAGCGAATAAAGACAGCTGGAATGCAGCGTGCCAATCGTCTAATATCTGCATTCCCCCATATGGA
AGGACAAAAGCCAGTGACATTAAATTATGTGAAAAATGCATTAGACTATGACAATGAGTTGGAGCCTGCTCCCTACGATCCGATTTCTGGCTTTGTTGTA
TTTTATGACTTTCTCCTTGGGCTTGATCCATCTTACCGGGTATGCCGATTAGCGGTGAGCCTTTGTAGTGGTGGACTGGAGGTTGGAAGTTCTTCATCCC
TACCCCCTGTCTATTGTGGAGCTGCTCTGTCCACATTCCATGACAACAAAAGGCAGAACACAGCTGTTTTAGCCACAAAACAGGCTGTGCCCCGGCTGAG
ACCCTCACCAACTACTTCACTGATAATGGAGCTTCAGGCATCTGGAGGATATGATCCCTATGGCCATGAAGTGAGCCAATTAATCCCCAGAGGATGGGTT
AAAATTGATATTTTTGATCAACAAAACAGAGTGATAAGTGGTCAATGGAAAGTTCCAATTCGCATCCTTCCAGTCAAACCTTCCCTGACAACAGGAGCGC
TAAATGCTGTACCACAGTTAGAATATGCTGAACTGTATATCCGCCTTGTCAATGCAAGAGACGCTGACACACAAAGTGCATTGCCTATTGACATCAAGAA
TGCCATGATCTACAAGTACCCGCCTTTGACTGCAGCATATAATTTTCCAGAAGACACCATGTTTCCATCTACATATTACCCATCATACTTTTTGCCAAAT
ATGCAACATACACATGGAGATGAGGATTCCCCACCTTCAAGACGAAGAATCATGACACAATAG                                     
>Xetrov90001975|Xetrov90001975| [thap1/]                                                            
ATGGTCCCAGACATAGGCCAAGAAAATGCACACTTTGGAGTGGCAGAGTTGCATTTACATGCACTCCTCAGTTCAGTCCCCCTAGAGAAGACTGGAGTCA
GTCAACGCCTGCATTCCTGTGTTTTAAACACCCCTGTAAAAAATCTCTTAGGAGAGACAATGTGCTTGGGACCAGGGCAAAGATCTGATGCACAGGCTGG
AGGACAAAGGAAATGGGAAGCAGCTGTACGTAGAGCTGACTTTAAACCTACAAAGTACAGTAGCATTTGCTCTGACCATTTTACAGCTGATTGCTTCAAA
AGAGAATGCAACAATAAGCTTCTTAAGGATAATGCTGTGCCAACAATATTTGCACATACAGAAATAAAGAAAAAGGCTGGTGCCCCCGTTAGGAGAAAAC
AGCACCAGCCCGGGGCACCTGTAGACACCGCTTCCTCCTTCCTTTGCGCGCTGCTGGCGAAATCCGTGGGCCAGCGCATGCGCAGTAGACTGAAAGCCGA
CTTTAATGTTAAAGTTCGGCTTTTCACTCTACTGCGCATGCGCGCGCAAGCGAGGAGGAAGCAGAGTGGAAAAGCTGTTAAAAAGGAGCAGCTGCCAGCT
GAACCTGAACCAGTCCCGTCTGTTCCTGAAGTAGACCCTGCTATTGGATTGCTACTCCCTCCTCTGTATACACCAAGTCACATTGCAGTGATTTGTGACC
ACAATTATACAGTGGAAGATACTGTTCATCAGAGGAGAAGGATACAACAGCTTGAAGAGCAAGTTGATAAACTTAGGAAAAAGCTGAAGATAGCTAACCA
GAAGTGTCGAAGGCAGGAACGTAGTTTGGAAAAACTGGAGAGAGAGGTTTCTGAATATAGGGAAGCCAAGGGATCTGGCTACGTTATCTTCCCTGGCAAT
TATTATGAAGTCTTAAATGAAAATGAATACAAAGAACTGGCTCCAGAAATAACATATAAAGAAATCATTCTGTAA                         
>Xetrov90001976|Xetrov90001976|LOC100485288-like [jund.2/]                                          
ATGACCAGCAGCACCAGCACTGACCATGTCAAGCTGGAACCCCCCTTCTACCATGAGGAAACGCTAAACCTGCAGGAGTTTGCCCAAATGGCGGGCTACA
GTGCCAGCGGCTCTCCTGGCAGTAGCGGGAGCGGAGGGCAACAGCAGGGGGCACACCGAGAGCCTGGAGTCAGGTACCAGGACCATAAGCTGATGGGTGC
CAACATCATTATTCAGGGAAGCAACCTGAAGAAGAAAAACATGGCTACGGTGGCTCCCGCAGTCATCCAGCAAGGCTTCCCCGGAGAGGCGCTCAAGTTG
ATGCCAGGGAGCGGGGAGACAGCGGTGGGGAATAACCCAGTGCCAGCTGCGGGGGAAGGAGGAGCTGGAGCCGGCGCTGTGCCGAGTGCGGCCGCGGGGA
GCACTAGTAACAGCAACTCGAACGGCGCGGATGTGCCTCTCCTTCCTGGTACCGCCGCGGCCTCCTCCGCCGCCCTCAGCCTGCTCAAGCTCTCCCCACC
GGAGATAGAGCACCTCCTCATCCAGGCAGCCAACTCCGGCAGCGCCCCCAGTCCCGCTTCTTCGGCACAGCAGCCGACAATCCAGATTCCCCCCTTCTTG
TACCGGAGCCAGCCAGTTATTACACAGGAGCAGGAAGGCTTCGCAGACGGGTTCGTCAAGGCCCTGGCCGACTTGCACAAACAGAACCAGCTGCTGGGCG
CGCCTATCTCCCCCACTGCCCTGGCTGCCGGGTCTCCCTCCTACCCTGTGGCGCGGACTCTGCTCCCGGCCGGGGAGGTGCCCGTCTACACAAACCTCAG
CAGCTTTAACCCGGCGAACGCACAGCTCAGCCCACCTATCCCCCAGGCTCCCCAGCCTACTCCATACAGCGGCAACCCGTCCCCCGGTGCCGTACAGCTG
CAGTTTCCAGGGCTGGGCCGCCTGCACGCAGGGAGGGGTCCTTTGGACGAACCCCAGACCGTCCCTGACGTGTCTCAGGCCGGAGCCGCTCCATCAGGGG
GATCCACAGGGGGTACTGGGGATTCTGCTTCCCCCCCTACCCTCTCCCCCATCGATCTGGAAACTCAGGAGCGGATCAAAGCGGAGAGGAAGCGGCTGAG
AAACCGAATCGCTGCCTCCAAATGCCGCAAGAGAAAGCTGGAGCGCATCGCCAGGCTGGAGGAGAAGGTGAAGGTGCTGAAGTCGCAGAACTCGGACTTG
GCCTCCACCGCCAGTCTCCTGAGAGAACAAGTGTCTCAGCTCAAGCAGAAGGTCATGAGCCATGTCACCAGCGGCTGCCAGATAGCGGTCTCTAAGTCTG
CCCCAGGGGGTAAAGGTGCGGGAGAGAGTCAGGGCTGCTGA                                                           
>Xetrov90001980|Xetrov90001979|hopx                                                                 
TTGTATGTGGGGACTGTCGGCGATATATTCTGTTGTTGCTACCTGAATAATGAGCTCACACCAAAAAGAAAAATGGGGAAGTGACAGCACAGGACTAACA
AATCAACAGATAGAGGTCCTTGAGTATAACTTCAACAATGTCAGCAAGCAGCCTCATAACACTTCTATCATGCTAATTGCTGCCGAAACAGGACTCACAG
AGGAAGAGACTAAAAAATGGTTCAAAGAGCGGTTAGCCAAATGGAGAGAGTCTGAAGGTCTGCCTAGGCACTGTGGATCAGTCATGGACTAAATGAACTT
TATTGCCACATGAATTTGGTGTTAGGGGACTGGAGGAGCAGCTTTAATTTTGAAATCATTTTATTTTTAGTTACAGATGTGAGCATTATGTAAATAAATA
TCTATTTAAGTGTGTACTCCATCTATAGAAACATTGATAAATATATACCTGAATGCTTTGTTAAAGTGATACTGACAAAAAAAAAAAAAAAACTTTTTAA
AATATGAATCTACATAAAAAGTTACTTATAGGTCATGTTGATCGTTTGTTGCTGATAGGGCTGCTTTCGTAAGTAATTGTTACTTGAAGTTCCTGACTGA
AACCTGACTGTTTTGCCAACCTGACTGTCCCTTCTCAGCCTGTCAGTTATAGCTTCTAATGCTAACAGACTCCTGCTGCACAAATATGGCAGCCCCCTTT
ATAGGCGAACATGGGGGATCAGATAGGGAATGTAAAAGCATTTGACAAATACTTTTATGGCAAAATTATAAATAGCATGCAAAGACAATGTTATGACATG
TCAGTATCTCTTTAATAAATATATCAATGTAATATATAAACCATGGATTTGCATGTGAGTAAAGGAATTTCTAATAAATTATAAAAACGGAAATAATCTG
CCAATATATATATATAGTAAGATAAATTATTTTTGTATTTGAAACTATCAACATTGGTATAGTAATACAATAAAAAATAGTTATATCTCTGAGAATCTAA
GAGAAAAAATGCCAAATATTAATGCAGCATTAATGATTTTAAACATAGTTGATCTATTATGAACATGTCATGTTTAATGTTTTCTCTCTTTTTAAAAAAA
AAAAACGAAATAAAACGTCATTTTTGCCGCCAATATAATTCGATCGTTTGGCCCCAGGGCCCCTTTAGTGGAACGACTTAATTTGTCATTTTAAAAGAGA
AGGAAAGCTACTGAGGCAATTTATTGTCAATAGGTTAACCACAATAGGGCAACCAAGTACACTATATTTATTCTTTAGACGGCTTTACCATATCGGAGTA
AACAGCCCTAGACACTCACTGTTTATTTAAGATAGCAGCTACCAATTTAGCTTGGTTTGACCTCTGCTACTGCATCGAACTCTAGGCTCAGATAACAGCA
GGAAGGGGATGGGGAGGAAGGAGAAGGGAGAAAGAGAGAGAGAAAAGAGCAAACTGTGCAGGCAGGCTGCCAGGGCACAGAGTTTGAGTTGAGAGAAGGA
AGTCCTATACTGAAGCCCATGTGTACACAATAGAAGCAAGGGAATGCAGTGTTTCTTTTCACAAGAGCAGCAATACTGTGAGTGTTTATGGCTGTATTTA
TATAGACATTTCTGATAAAGCTTACTTAGTTTTAACCTTTCTTTCTACCTTTGTAATAATTCTGTCTATATCTTTTTCTCTGACAATTGCAAGAATGCAC
GTATGCTGAATTCTCCTAAAACATCATCAATATATCTGTAAAGGGCACACATGGCATTTTATACAATCATTAGTGCTGCATTAATGTATTACTTATAATG
CTAATGATATATTAATTATATATAATAAATGCCTCTTAATCAGTATTCCTGGTGTAAGTACAACAGCTATAGAGTGAATATTTCGTGCATAATGACTGAT
GTGTGCAGTTTTATCAGAGGTTTTAATAAAAATGTAAGAAAACAAACAAATCTTTTCTAAGTCTTTTCTGAAAAAAAGTACCAGGATATTTCATATATTC
ATAGACCAATGGGGATCCAGTTATGTGGCCCATCTCAGAATTAAAAATAATAAACAAGCAACTGCCTGCCAATACATAATTTTTGGACAACATATTCTTG
CTTAAACCGGAACATTTATTCACATTAAAATTCGAGTTTTACCA                                                        
>Xetrov90001980|Xetrov90001980|hopx                                                                 
GAGAGCTAGGGCTGTGACAGGAACAACAGCTCCATACAAACGTGCAGCCCTTACGAGGAGAAGCATCTGCCCCTGCCCGCTGAACGGCGCGCTGTCTCCG
TCCTGCCTGTCCTGCAGGTTTTTCAGACCTGAATAATGAGCTCACACCAAAAAGAAAAATGGGGAAGTGACAGCACAGGACTAACAAATCAACAGATAGA
GGTCCTTGAGTATAACTTCAACAATGTCAGCAAGCAGCCTCATAACACTTCTATCATGCTAATTGCTGCCGAAACAGGACTCACAGAGGAAGAGACTAAA
AAATGGTTCAAAGAGCGGTTAGCCAAATGGAGAGAGTCTGAAGGTCTGCCTAGGCACTGTGGATCAGTCATGGACTAAATGAACTTTATTGCCACATGAA
TTTGGTGTTAGGGGACTGGAGGAGCAGCTTTAATTTTGAAATCATTTTATTTTTAGTTACAGATGTGAGCATTATGTAAATAAATATCTATTTAAGTGTG
TACTCCATCTATAGAAACATTGATAAATATATACCTGAATGCTTTGTTAAAGTGATACTGACAAAAAAAAAAAAAAAACTTTTTAAAATATGAATCTACA
TAAAAAGTTACTTATAGGTCATGTTGATCGTTTGTTGCTGATAGGGCTGCTTTCGTAAGTAATTGTTACTTGAAGTTCCTGACTGAAACCTGACTGTTTT
GCCAACCTGACTGTCCCTTCTCAGCCTGTCAGTTATAGCTTCTAATGCTAACAGACTCCTGCTGCACAAATATGGCAGCCCCCTTTATAGGCGAACATGG
GGGATCAGATAGGGAATGTAAAAGCATTTGACAAATACTTTTATGGCAAAATTATAAATAGCATGCAAAGACAATGTTATGACATGTCAGTATCTCTTTA
ATAAATATATCAATGTAATATATAAACCATGGATTTGCATGTGAGTAAAGGAATTTCTAATAAATTATAAAAACGGAAATAATCTGCCAATATATATATA
TAGTAAGATAAATTATTTTTGTATTTGAAACTATCAACATTGGTATAGTAATACAATAAAAAATAGTTATATCTCTGAGAATCTAAGAGAAAAAATGCCA
AATATTAATGCAGCATTAATGATTTTAAACATAGTTGATCTATTATGAACATGTCATGTTTAATGTTTTCTCTCTTTTTAAAAAAAAAAAACGAAATAAA
ACGTCATTTTTGCCGCCAATATAATTCGATCGTTTGGCCCCAGGGCCCCTTTAGTGGAACGACTTAATTTGTCATTTTAAAAGAGAAGGAAAGCTACTGA
GGCAATTTATTGTCAATAGGTTAACCACAATAGGGCAACCAAGTACACTATATTTATTCTTTAGACGGCTTTACCATATCGGAGTAAACAGCCCTAGACA
CTCACTGTTTATTTAAGATAGCAGCTACCAATTTAGCTTGGTTTGACCTCTGCTACTGCATCGAACTCTAGGCTCAGATAACAGCAGGAAGGGGATGGGG
AGGAAGGAGAAGGGAGAAAGAGAGAGAGAAAAGAGCAAACTGTGCAGGCAGGCTGCCAGGGCACAGAGTTTGAGTTGAGAGAAGGAAGTCCTATACTGAA
GCCCATGTGTACACAATAGAAGCAAGGGAATGCAGTGTTTCTTTTCACAAGAGCAGCAATACTGTGAGTGTTTATGGCTGTATTTATATAGACATTTCTG
ATAAAGCTTACTTAGTTTTAACCTTTCTTTCTACCTTTGTAATAATTCTGTCTATATCTTTTTCTCTGACAATTGCAAGAATGCACGTATGCTGAATTCT
CCTAAAACATCATCAATATATCTGTAAAGGGCACACATGGCATTTTATACAATCATTAGTGCTGCATTAATGTATTACTTATAATGCTAATGATATATTA
ATTATATATAATAAATGCCTCTTAATCAGTATTCCTGGTGTAAGTACAACAGCTATAGAGTGAATATTTCGTGCATAATGACTGATGTGTGCAGTTTTAT
CAGAGGTTTTAATAAAAATGTAAGAAAACAAACAAATCTTTTCTAAGTCTTTTCTGAAAAAAAGTACCAGGATATTTCATATATTCATAGACCAATGGGG
ATCCAGTTATGTGGCCCATCTCAGAATTAAAAATAATAAACAAGCAACTGCCTGCCAATACATAATTTTTGGACAACATATTCTTGCTTAAACCGGAACA
TTTATTCACATTAAAATTCGAGTTTTACCA                                                                      
>Xetrov90002000|Xetrov90002000|gatad2a                                                              
CCCTAGAAATTACAATAGCAGTCATTTCCTCATGGAAACGCCTAGTAGTGTTATTAACCCTCTTGCTGCCATGAGTAGTAGAATGTATGGCCGTGGAATG
CCACATCTCCTATCAGCGGAAGGATCTCTGCTGAGATTAAACAAACGCTTCTCCACGTGACGCATTATATGCAAAATGAGCTTTCAATCTGTTTAATAAT
ATATAAAATTCTGTCAGGACGCCAGAACCGGATAATTTATGGCTTACTCATAAGATCTTGCCGTGTTCGTGCTAAATCGGTGACAAAACCAGAGGTTGCA
AGGGGCTTCTGGGAGTTGTAGTTCAGAAAGCGTTTAAAGCAACCCAGTTTAATCCGAGCACTTCCTTATTTGTCACGTTTTCTCCATCGTTGTTCTTGCA
TGAGCCATAAAAGAAATTTTAGAATTAACCCCGGTTTCTTACTTCTATGGACTTGTTCCGGTTGGTGGGAGGGGTAAACTTGCCCTTGCAGTTCGTGCTC
CGTCCACATGGTTTCTCAGGGACGCATCATACTACTTGTCTCCTTTAAGACCCCGCTCCCCTGTTACTGTTTGGGGGTATACAGCGGATTAAAGGGCCGG
GTACGCATGCGCGGCCGGAGCCTACATGTGTAAGAGGCGCATTATTTGGCAACGTGAGCAGAGGCCAGGACTACCGGGGATCCGGTCGTGCAGGGACCCG
GAAAAAGAGGCCTCGGCTTGGACTGCCAGGAGCCGCCGATTCCGCAACAGGATTGGCACAATGACGGACGAAGCTTGCCGAACCAGGAGTCAGAAGCGGG
CACTAGAACGAGAGGTGACACAGAACGACGTGGACACTAAAAAGATTAAGCTGGAAAAGGGAATGTTGGATATAAAAGAAGATGGGGATCTTTTATTAAA
GACTGAGTCCAGTAAATTACCAGGGTTACTGAAGAGTGCAGAAGTAAAAGCTACCATTAAATTGGAGTTGCCCGCAGGAGATGAGCCAATGGATATGAGC
ACATCAAAAAGTGATCTGAAGAGAGAAAAGAGGGTTCCTTCCCCAGATGTTATTGTACTGTCCGATAATGAGCCTTCCAGCCCACGGATGAATGGATTAA
CAAAAGTTCCGAAAGAGCCCAGCTCTGAGACTTTCTTGCTAATGCGGAAAAGTAGTCCAGAGGAGAGGGAGCGGATGATAAAGCAGCTTAAAGAAGAGTT
ACGGTTAGAAGAAGCTAAGTTGGTGCTCTTAAAGAAGCTTCGGCAAAGCCAGATCCAAAAGGATACTGCCCCTCAGAAGGTGACCTCCCGTATTTCTGGC
ACGGTTATTCCTCCTCCTTTGGTACGAGGTGGGCAGCAGGCACCATCCAAGCAGTCAACACAGATAGTGATGCCTCCTCTAGTACGAGGGGCCCAGCCCA
TCTCTGTCTCTCCTCAGCAGATTCATAACATTAGACAGCATCCAAGTACAGGGCCCCCTCCACTGCTTTTGGCACCACGGGCATCTGTACCCAGCGTCCA
GATGCAGGGTCAGAGAATCATCCAGCAAGGCTTAATCCGTGTGGCAAACGTTGCAAACACAAACCTGTTAGTCAACATCCCACAGGCATCTCCAACATCT
TTAAAAGGATCAGCAGGTACAGCCACCAGCATCTCAAGCGCCAACTCTAATGACTCTCCTGCCAGCCGACAAGCAGCAGCCAAGCTGGCCCTCCGCAAAC
AGCTGGAGAAGACTTTGTTAGAAATTCCTCCCCCTAAGCCACCAGCTCCAGAGCTCAACTTTCTGCCGAGTGCAGCTAACAACGAGTTCATCTACCTAGT
GGGATTAGAGGAGGTTGTACAAAATCTGCTAGAATCTCAAGGTAAAATTTCTCAAGCACCCTCATCCCATGAACCTTATATATGTGCCCAGTGCAAGACT
GACTTCACTAGCCGCTGGAGACAAGAGAAGAATGGTACCATCATGTGTGAAGTTTGCATGTCCTCTAACCAAAAGAAAACTCTTAAAGCTGAGCACACAA
ACCGACTGAAGGCTGCCTTTGTTAAGGCCCTGCAGCAGGAGCAGGAGATTGAACAGAGGATATTACAACAGAGCTCCTCTCCTGCACAGTCTAAGGCAGA
TCATTCTGTGCAGCACCACTCCTTGAAACAGAGTCCTACCCCAATATCACGTGGACTATCAGGGACCACACGAGGCATCTTGCACACGTTCCCCCCTACG
ACCAAGCTGCCTAATGCAGGCACTCTTGCTAATCGGGCAGGAAAACCAGGAGATCGTTCTCTGAACAAGAGTAACATGACAGGAAACTGGAAGAAAAGCC
CTATCAATGCAGGAGGAACTTTAGCTTTTGTAAACCCCGGCCTCGCCATGCACAAATCAGCAGCTGTGGACCGCCAACGGGAATACCTCTTGGATATGAT
TCCTTCTCGTTCAATCACCCAATCCTCTACATGGAAATAATGAATAACACCCTTGGGTGTGACCGAAATACCAGGCAAAATACGCAAACCTTAAGAACGT
GTGAGATACAAAAAAAAGACTGTTTTGTACACTGTCCTTCACTTGTGGCTTTTTGGTGAAGGATATTCCTGTCCTACAAACCCCCTCCTCTGATCTTTGT
GTACCACTAATTCTTCTGTAGATGGCAGGCTGAATAGCAGCATCTAAGAAGAGGTGCCTGGGGTACAGGGTTCTCAGTGGAGGAGCATACAGGAAGATTG
TGACACCATTTTTATCTTTCAGATCTGATTGGACTGTCCAGCAACTTGAAATCTCACAATTATTGTCATATATATATTTTTGTTTTATCCTACTTTTATT
TTTAATGTTTCAGTTCTCGCACCCTCAAACATTTCCTTCGGTTTCTCTGCTTCCAGGTGAATGTTCCCAAATTAAGTCACCAAAAAATGTGCTTTATCAT
GCCGAAACACCTTCAGAGGTTTTTTGAATTCTTCATGTTCCTTGAGTGACTGAGGGTGTTACTGGATTTTTTTTTTTTTTCTGCATGGTTAAATAATCAG
GTCCACTTCTGGTTCTGGAGCAATCAGTCCAGACGGAACTAAAGCATTTGTTGATCACAACAAATATAGATAAGATATAAATATATATATATGAATATAT
GTATGAAGTTTATACCCCACACTAGCCCTTTGAACTTTGCAGACAAATGGATTGCTACACTTGCAGAAAGATGTTACGGTCAAAAGAGGCCATAAATTAT
TTCCTCTAAAACCCCTTTAGCTTGCTTTTTATTGGACTGAAGTTTGTGAAGGGCTAGAGGACATGGTGGTGGAGGGGAGCTAGTTCCCTGTTCAACTTTT
TATGCTGCATTAATTCAGAGTTCAGTTTTCACAATCTCGTAACCTGTACAGATCTGCCTGATCCTTCCAATGGCTTTGTAGAACAATATATTGCTCCTCC
TCTCATAATGGGAGACCAGCGCAAACAGTCTTCTAATTAGCGCTCTCCTCCCCCCAGGCGATAAACTGGGTATCATTGCACTCTCCTGTTCATTTGCTTA
AAATCCTTTCTTTCTGCAAAGTTATGTTGCTATTTAAGGCTGTGGGAGGAAGAGGATTGGAACAACAATGACGGAAACATACATGTTAAATCCTTTCCCT
CTTACAAAAAATAATGTTCATTTTAATCCTTTCTGTTGTGTGGATATAAATGTTTAGATAATTTTTGATATATACAGTTGCTTAGGGTTTAGTGTTTTTT
TTTTTCTCCTTCTCTCCTCCTCCTTATTTGCTAGGGGGAGGCTTTATTTTCTGTTGTATAAAAAAAAAACAAAAAAAAAAAACCTAGAATTTAAACTTGA
CTTTTTTGCGTGTATGATAAGTTAGAAGGGGTGAAAATTATATATTTTTTCCATTCCAAAACAAGGAGGGCTATTTCCAGGGGAAAGTGTAAATGGCTGC
AATAAGTATTTTTTATCCTAGGAATGCTGTGCATGCTATGGCATCAACGCATACCCCTAGAGCAATCCCTGTTTTTATTTGCCCTCAGTAAGGTACCCAG
AAATTGTAATGGATTTTGTAATATCTGTTATCACAGTGTTTTGTGAATTTCTGAGTGCTTTATTGAATTGTAGCTGGCCATTATTTTTTTGAATTCATGA
ACATATGTATGCACAAGTGCATTGCTAGTGGTACATCTTGTTTCATGCCTTCTTTGTATGTATTCATAAATATTTATGCCCTCATATTTGTAAAATAACA
CATTGTGGTCAGAGGACCTATGGAGAGCTTCCAGGTAGCTGCAGCCAGCAACTTTTTCAGTCTTTTAAAGGCTGCTGGCTGCTTTTTTGTTTCCTTACCT
TATCCCTCGGGCCTGCAAGCTGATTACAGATTTTTTGTTTTGTTTTGTTTTTTTAAATAAAGGTAATTGCAGCATCTTCAAATCCCTTAACATGTTTCTC
TCCACCTCATCACCTCTTTCAGGGAAGAGGACACAGTGCATTTTTTTTTATTGCACTTCTAGCTTTAGGGGTACAGCTATTTAGACTCCTTGGGGGAAAA
TAATTGTGTGTGCCTGCTGGAGTGTGTGGGAGGCTGGTATGCCCCATCACTGATAGAACTAGCCATTTCTATTTAATCACACTGGCCAGAAAAAAAGCAT
TTCTGAATAATATTAATAAATAACTAAGCCAACTT                                                                 
>Xetrov90002079|Xetrov90002079|bnc2                                                                 
GCTCTGTTCCACTCCGGCTGGTTACTCGCAGCCCCGGACAATTAACAGCTGAAGAAAATATGACAGGACAAACGCAAAAGAGGTTGGGAGATAGAAGGGA
AGGAATGCACCAGAGCGGAGACAGAACTGACTTTGCCTTCTTGTAGAAACTGCCAGATATTTTTTCCCCCTGGGTGTCCCTCTCCCTCCTCTACTTTAAT
GTATTTATTATTATTTTTTTTTTTTGTGAACTGTGTGTTGAAGGCCAGAAGTGAGATCTGACAGAGAGCCCAGAGCAGCTCATGGCCATCCGATGTACAC
TTGTAAATTGCACTTGCGAATGTTTCCAGCCTGGGAAGATTAACTTGAGAACCTGTGACCAGTGTAAACATGGCTGGGTGGCTCATGCTTTGGACAAGCT
CAGTACTCAACACCTCTACCACCCCACACAAGTTGAAATTGTACAGTCCAATGTGGTGTTTGACATTAGCAGCCTTATGCTGTACGGTACACAGGCTGTG
CCCGTACGACTCAAAATTCTTCTGGACCGGCTTTTCAGTGTCTTGAAACAGGAGGAGGTACTACATATCTTACATGGTCTGGGATGGACATTACGGGACT
ATGTCCGTGGATACATACTTCAGGATACTGCTGGCAAAGTCCTGGACCGCTGGGCCATTATGTCACGGGAAGAGGAGATTATCACACTTCAGCAGTTCCT
CAGGTTTGGAGAGACCAAATCCATTGTGGAGCTCATGGCCATCCAAGAGAAAGAAGGACAGGCTGTTGCTGTGCCCTCTTCAAAAGCAGACTCTGACATA
AGAACTTTTATTGAAAACAACAACCGCACCAGGAGTCCAAGTGCTCTCTCACATCTGGAGAACAGCAACCCTTCCAGCATTCACCACTTTGAAAACATGC
CCAATAGCCTTGCTTTCTTGCTTCCATTCCAATATATCAATCCAGTATCTGCTCCTATGCTTGGATTGCCTCCAAACGGCCTCATGTTGGAGCATCCAGG
ACTGAGGTTGCGTGAACCCAGCAATTCAAATCAAAATGAATGTGAAGAGTCGAGTGAGTCTGAAGTTTCCCCAATGCCTTACAGCAGAAACGAACAACCA
TCAAACAGGAATGCCTTGAGTAGCATCACAAATGTAGAGCCAAAAACAGAGCCAACCAATGCCTCTCCTACTCAGTGTAGTACACCAGTGAGTGAGATAA
ATAAATCAGAACACACCAAAACGTCCTTCAAGATTCATAGAATGAGAAGGATGGGTTCTTCATCAAGGAAAGGCAGGGTATTTTGCAATGCATGTGGCAA
AACTTTCTATGATAAAGGAACTCTCAAGATCCACTATAATGCAGTTCACCTTAAGATTAAACACCGATGTACCATTGAAGGCTGTAACATGGTTTTTAGT
TCCCTTAGAAGTCGCAATCGGCACAGTGCAAACCCAAATCCCCGGCTACACATGCCAATGTTAAGGAACAATAGAGATAAAGATTTAATTCGTGCAACAT
CAGGAGCTGCTACACCTGTAATAGCAAGTACAAAATCCAGTCTAACATTGACCAGCCCTGGTCGACCTCCCCTGGGTTTTTCAACCCCTCCTCTTGACCC
TATATTGCAAAACACACTTTCCAATCATCTAGTATTTCCAGCTTTAAAAACTGTACAGCCAGTTCCTCCTTTTTACAGAAGTCTATTAAACTCGGGTGAT
ATGGTAAGCCCCCCAACATCACTACCTACTAGTCCAATAATGCCGTCCTCTTTAGGAGTGGAACAGCCTCTTCCTCTTCCCCCATCTCTACCTCTACCTT
CAGAGTTATCAGGGTCTATGATTGGTGTAACAATACATGATTCCAATGCAGACCAAGCACCTAAAAAGAAACCCCGTAAGTCTAGCATGCCTGTTAAAAT
TGAAAAGGAAGTCATTGATACAGCTGATGAGTTTGATGAAGAAGAAGAAGAAAATATTGACCATGGTCCATCAACAAATGACATGGGCCATGACAGTCAT
TCCCAAGATGATATGAGTCCTGGATTGTCTGTGAATAGTTTTTCAAAAAACAGTGGAAGCAGGTGTATTAGGAGGACAGACACAAGGGCCAACAGTGTAA
CTTCTGAAGATCAGGAGCATGATAGAGATTTTGAGAATGAGTCAGTGTCTTCTGAGCCAAAGTATTGTGATGAACCCATGGAAGATGACCACCTTCCTCT
TCACAAAGAACACAGTGTAAGGTCTATGATGGACAATGATAAGTCATATGAAAATCACATTGACTGTCATCAACAAGCTGTTATTAAGGTGAAAGAAGAG
TTTACAGATCCTGCCTATGACATGTTTTATATGAGCCACTACGGACTATACAATGGGAACAGTGCCAGCATGGCTGCTCTGCATGAAAGTTTAGCTTCTT
CATTGAACTATGGAAGCCCTCCAAAATTCTCCCCAGAGGGTGACTTATGCTCAAGCCCAGATCCTAAAATCTGCTATGTGTGTAAAAAGAGTTTTAAAAG
CTCATACAGTGTTAAACTGCACTACAAAAATGTCCATTTAAAAGAGATGCACGTCTGCACAGTGGCTGGCTGCAATGCTGCTTTCCCCTCAAGAAGAAGC
AGAGACAGACATAGTGCCAACATTAATCTCCATCGCAAATTGTTGACCAAAGAACTGGACGAGATGGGGCTGGACTCCTCTCAGCCTACACTCCGTGATG
AGTTCTTGGCAAAGATCTATGGTGGTCAGCATCCCTTGGGTCTAGATGTTAGAGAAGATACCACATCTCCAGTCGGAACAGAGGATTCCCACATCAATGG
CTATGGACGGAGCCTAGCAGAAGACTACATGGTCTTAGATTTAAGCACGGCGTCAAGTGTCCAGTCCAGCAGCAGCATCCATTCCTCTAGGGAGTCTGAT
GTTGGCAGTGATGAGGGCATTCTCTTGGATGACATAGATGGGGCAAGTGACAGTGAGGAGTCATCTTACAAAGCAGATGCTGGTCCCCATATCACTGGAC
AAGGATGTGATGGAATAGAATCATCCATGTACAACAGCTTTGCTATGAGCAATGGCGGGATAATGTGCAACATTTGTCACAAAATGTACAGCAACAAAGG
GACTCTGCGGGTTCATTACAAGACTGTGCACTTACGAGAAATGCACAAGTGCAAAGTTTTGGGGTGCAACATGATGTTCTCCTCTGTACGCAGCCGTAAT
AGGCACAGTCAGAATCCTAACCTCCATAAAAACATTCCTTTTCATTCTGTGGAATAGCTTCCAAATGGACACTGCAAATCCCATCTCTGGCAGAGGACAC
ACCGGAACTGCTCCATATTTATATATAAACGTACATATATTAAAATGTATATGTATGTTGTATATCTATATATAAAAATCTAGATATATATTCTTTTTTA
ACTAAAAGGTAAAAAAAAACTACAAAACACTAGGTGCTTTTTTATTTTCAATTGGGGATGAACTTACCCTCAAGAGGAC                     
>Xetrov90002112|Xetrov90002112|tal2                                                                 
CAAAGGATCTGTTTTTCTATAAATGAAGGAGAAGTCTGCCCATTTGCTGAGCTACCAACTAGTTAATCACTGGCAAGTCTGCCTTCCTCCAGCAGCAACT
CTTGTGTGCTCTATTGTATATCTGACTGCAGTGAGCACACTGGGAAACTCATCTGGTAACAGAGATTTCTGCATTTCTTCATCATAAGGTTTTCTTAAAA
GAGCTGCGGATTAAAATGACACGCAAGATTTTCACTAACACCAGAGAGAGATGGAGGCAGCAGAATGTTAATAGTGCATTTGCTGAGCTAAGGAAGCTTA
TCCCAACCCACCCACCAGACAAGAAACTAAGCAAGAATGAAACATTGAGACTGGCTATGCGGTACATCAACTTCCTAATTGATATCCTTGGGGATCAAGA
AATAAGGAAAACTGGAGGAAATTCTCGAAGAAATATTTTAGGTCTGTTTGAGTCAGAACACTCAGGTGTGGAAGACTGGACTGCTATGGGTCACAGCAAT
GACTCTTCCCCAGGGATGAGCAGTGACACACAGGACTGCTGGTCATTGGCCCCCTCACCATAAAGCTGAGAAAATGGGCGTATTATGCGCCATTTAGGTG
TATGTGCGTTAACCTATTGTGCTGAATTAGTTATGTAATGGGGACATATTGATATTGTTTTCAAATAACTTATTTTTAAATACATGGTTCTATACAAGCC
AAGACTGTCTGACATACCTGCAGTGAGACAGTTGTCTTAATAGCATGCTTTAAATGTAATGTTGATAGTACAGCTCTTATTATGGTTCTGTTGTCACACG
CTAAATGCCATTTCATAAGGCTGTCTTTGCAGCAGATGCTTTCATTGACCACACTGACAAGGTGCAGAACTGGGCAAGCACAAGGAAATGATATTCACAT
CAGAGATCAAAGCTTCCATTATACTTGCACCACTTTAGAATGAACCACACTTAGGTGATCAGGGTAGCTAAAAAGGGATGGTCAAAAGAATTGTGTATAC
TTGGCTACCTCAATTCTTATTTTCTTATCTTTCATAGATAAGAAAATTGGGGGGTTCATAAATGGAAATATTAGATATTGCCTACGTAAGCAGCATTTAG
TGGATATTACAATGCTACCTTTTAAAATAATCTGGAAGAGGACATTTGTTGTTTTTGGTAGATAAGGTACACACAGTGTCCATGGCACAACATGCTGGAA
AGAGAAATAGGCTGTATATTTTACCTTCTTTAATTAAACATGCTTCAGATGCAGATTTGTGTCTTGAAAAGACCACTCGTAGATGGGGATATCGGGAGAA
GATCTTACCGTGTATGGCCACCTTTAGTGTAAAACTTACAATAGTAATTTTGATAATGTAAATTAAATGAATGAACCTAAAATATTTGATTGATTGGTCA
TGGCCATTCTCTCGCAGAAATGCTTAGCAAATATATGGAGGCTGTGTAAATGGAGAGACTTTTGGTTTATTTTGGGAGTTGTTTAATTGTTGAAACACTG
GGTCAAAATGGCAAAAACTTGACCTCCATTTGTCCTGCCAATCTGCACTGCCTTATTGTCAAATAAGAACTGACAGAAGTGCGCAAGGGCTGTGAATTCT
CACAGGGGCTGTTTTGACACCCAAAGTAAAAAAAAAGCCACCCAAAATCTCCCAAATCTCCCTTAAAACTCAACAGCAAGCCCATATAGCTGGACTTGGA
ACCCTCTGAAGTGATATCTGTTTTTTGTTCTTCCATTTGTGAATATATTTTGTCTGCAAAAATTACTCCTAATGAAATAAGACTCTCTAAACTTGTTTAT
GTTGATGACTGGATTTGATTTCCACCCGTATTTATTAAGATGATTTTGTAGGTTGGTAATAAAATAATTGTGAGCTTTTCCAACATATATTTATAGTTAG
TCGCACCAACCAAAGAATTTTTTTTCAGGGTTTCAAAATTTGTGAAATGTATACTTGTATTTATTTGTTAATATATTCCAATAAATTATTGAATTATGTT
TTTCATATATATTTTTATAATTGTACGTTGTGTGTTTCATTGTTTTTAAACTTTTACATAAGATTTGTAATATATATTGGTCTTTTTTTAAATGTATTAA
AAAGTAAAGATCAATTG                                                                                   
>Xetrov90002115|Xetrov90002115|znf462-like [/znf462]                                                
TTTAGCCTTATCACCTTGCCCACCACTAGTTAGACCTCGGCCCACGCTTCTCCTGGTTGCCCAGGGCTGCTGAGGCTTTGTGTGGTGTCTCCTGGAGCAT
ATGGGCTTCCATTGTATGGCTGCACGTTGCTGCAGATAGAAAGGCTTCGCGCACCCCCTGGTGCTCTCGCGTTCTGTGTGGTAGGAGATTGTCCTCTCTC
GCTCTCTCCCTCTCCCTTCTGGTTGCTCATTATTCAGAGAGGGAGAGACACACACACATACTCAGTGAGAGAGAGAGAGAGAGACGGATCTTTCAGGTCA
TCTGCAGCTGCAGAGCAGCAGCAGCAGCCAGTGAAGGAGAAAGAGGAGGAGAAAAAAAAGCAGGGAAGATGGCGATCCTCCATTGCTGAGACCTGGCAAG
AGCACGAGAGTCAACAAACAACTTGAGACAGAAAAGGCACCATCTCCACTGCGCGTTACCACAAGGCGACGGCACGCTAAACCCTAGCGAGTACATAGAG
ATTGGAAGGGGACAAGGAGCAGGACAAGGAAGAGGCTGGAGCTGCAGCGTCCCGGGCACTAGTCTAATTTCCTGATGAAAAGCCCGGTTTAAGGAATATG
GAGGTTCTTCAGTGTGATGGCTGTGACTTCAAAGCTCAGACCTATGAAGACCTAAAATCTCATATTCAGGATGTCCATACAGCATTTTTGCAACCCACAG
ATGTAACTGAGGAAGGTGCTACCCAGGCAAAAACTGTGGATACGCATTCCAGCAACCAGTCAGAAGGAGTGTTTACTTCTGTTAAGGATGAATATGCATC
AGCTGAAGAAAATCATGCGCCAAGTACTCCTCAGGCTGCAAGTGGATCATACTATGGCCATAGCCCAAGTTATTTTAGTCAGTCTAATCATGCAGGAAAT
TCGAAGCCAACCAGCAAGTTTTTTCAGTGCAAATTCTGCATTCGATATTTTAGATCAAAAAACCTTCTTGTGGAACATACTAGAAAGGTTCATGGGAATG
GTGGAGCAAATATAACAGGCTCTTCAAATGTTGGACCTTCAAACTATAACATAATGTTGCACGATGGATTTGGCAAAGTATTTTCTTGTCAGTTTTGCAC
TTACAAGTCTCCCAGAAGGGCAAGAATATTAAAGCATCAGAAAATGTATCACAAGAATAGCCTGAAGGAAACTCCAATGCCTCCTGTATCCAGCCCTCCA
CAAATATCCATGCCTATTCCACTTCAAGAAGCATGTAAAGAATTACCAGCAGAAGTAGTAGAGCGTAGTATCCTAGAATCAATGGTAAAACCACTTACAA
AGTCTAGGGGGAACTTTTGTTGTGAATGGTGTAGCTATCAGACACCACGAAGAGAGCGATGGTGTGACCACATGATGAAAAAACACCGTGGAATGGTCAA
AATACTGTCAAGCTTAAGACAAGATGGAATGAACATGTCAGATCTGCAGAACAAAAGTTCTCAAGTTTCCAGTCCTGGTGGAAGCTTTATGCCTCTTACT
ATAGGCCATGACATTCCTAATGTTAACATTTCAAATTACAGAAGCCCTGTGAATAATGCACTTACTAGAGGCAACCTACCCAAATATTCATCTATGCCAT
ACGTTCCAATTAAACCAAAGCCATCATCAGATACTGGTATAATGAATTTGTCAGATAGATCACCTTACGCAGTTTCAGAAAAATCCAGTGCTGTGCTTGA
CATGGATAGCAATAGCTTGCTAAATGATTCAAGTTCTGATGATGACTACATTGATCTAGATAGTGAAAATGGCTTAAGCCCAATGGATCCTCATGGTTCA
GGGATTTCTGGAGAACCATTATTAGGATCAGAAAACAACAAATTACTAGAAACAAAGGGCATTCCTTTTAGAAGGTATATGAACAGATTTCAGTGTCCCT
TTTGTCCTTTCCTTACCATGCATAGACGGAGCATCTCTCGTCATATTGAAAACATTCATCTCTCTGGAAAGACTGCTGTCTACAAGTGTGATGAGTGTCC
TTTTTCATGCAAAAGCCCTTTAAAACTAGGTGCCCACAAGCAGTGCCATAGTGGTGCTCCATCAGAGTGGGACAGTATAAGTACACTTAATGAAAGTCTT
TCCTCTTTTAATGATGCTTTTGAAAGCAGTAATGGCAATGGTAAAAAAGCTGGAGTTGTGACAGACTCCACCCAGCAGAACCCATACAAATGTACTATGT
GCAACTATTCTACAACAACCTTAAAAGGATTGCGTGTTCATCAGCAACACAAGCACTCATTTTGTGATGATATGCCACAACCTAATAGTAACATGGTACG
ACAGGCACAAGACGATCCTGATTCAATCACTTCAGGTACTGTAAGAAAAAGTCAAACTTCCATATTAGGGTTATCTTCTAAAAATAATTTTGTAGCAAAG
ACATCTCGGAAAAACTCAAATGATTTCCCTTTAGACTTATCACCAGTAAAAAAAAGAACTAGAATTGATGAGATTGCAAGCAATCTGCAGAGCAAAATTA
ACCAAAGCAAACAACAGGAAGATAATGTCATAAATGTGGAAGATGATGATGAGGAAGTAGAGGAGGAGGAAGAGGAGGAAGAAAATGAAGTGGAAATAGA
AGTAGAAATAGACAAAGAAGAGGAACAGTCTGAGCAGATGGATACAACTGATGCATATGGAATCCATCAAATGTGGGCTAGAGATGCTAATAATCCTCAG
AAAAATGTGAGTTACAGGAATATTCAGCACAATTATGCAGCAACACCCAATGGAGCAGAAATTGAACTGACTTTGTCAGATGATGAAGAAGATTACTACT
ACCAGTCTACTGGCATGAAAGAGCAAGAAACAAGTGCATCCACATCTCACAATCAGTCTAGTATCTATAATGAAAATGAGCAGAATGAAAACGCAGAGTA
TAATGAAGAATCAGGAAGGTTATACTATTGTAAGCACTGTGACTTTAGCAACAAATCTGCCAGGAGTGTGAGCACCCATTATCAAAGGATGCACCCATAT
ATTAAATTTAGTTTTAGGTATATTTTGGATCCAAGTGATCACAGTGCTGTGTATAGGTGCCTTGAATGCTATATTGATTACAATAACTTTGAAGATTTAC
AGCAGCATTATGCTGAGCATCATCCAGAAGCAATGAATGTTCTCAATTTTGACCAGTCAGATTTGATATATCGGTGCCGATTTTGTTCATACACAAGCCC
TAATGTTCGAAGTCTAATGCCACATTACCAAAGAATGCACCCAACAGTTAAAATAAATAATGCAATGATTTTTTCAAGCTATGTTGTTGATCGTCAAGAA
GAGTTGAATTCAGAGTCCCAAACATTAAGAGAAATTTTGAATTCAGCCCCCAAAAGTATGGTAACATCTACACCAACAGGCCAAGGAGCTAGCAGCTCTG
CAACTTTTAACAAAAATTCCATTCAGCCATTTGGCACAGAAACTGAAAATCCGAAAAGCTCTGTAAACAGCGTGGTTGTTTACGACTGTGATGTTTGCAA
GTTTGCAAGTCCAAACATGCATTCTGTTTTGGTACATTACCAGAAAAAGCATCCGGATGAAAAAGCTTCCTACTTCAGAATTCAAAAAACAATGAGGGTA
GTTTCTGTGGAAGGTGCTGCTGCAATTTCACAACTGGCATTAGAGGTAAGCTCTTCAGTTCAACAAAAATCTCCCGTACCCACTCCAAATGTGACTTCCC
CATCAGAAGTAACTCCCGAATTATACTTCTGCAAGCACTGTTCATATAGCAATCGATCAGTTGTGGGTGTATTGGTTCACTATCAAAAAAGACATCCTGA
AATTAAGGTTACTGCAAAGTACATTCGACAGGCTCCTCCAACTGCAGCAACTGTGAGAAATGTAGATGCACTACAAAACCCACCCATAAAACAACCAACT
TCCACCTCAAATTCAAAGAAAGGCAATACACAACCAAGGGGAAATGAGATGTTCTTCTGCCAGCACTGTGATTATGGGAATCAGACTGTGAAAGGAGTTC
TCATCCATTACCAAAAGAAACACAGAGATTTTAAAGTGAATGCCGATGTTATCAGACAGCATACTGCTGCTATTAGGAGTATGTGTGAACAAGGACAAAA
GAAGCCTGTAACAAACACACAGGCTCTTCCATCTACCAGTGAACATGACAAAGAGAAGCTTAGAAGCCTGAGATGTAGGCAGTGCTCATATTCAACTCCT
TATGTTTATGCCCTTAGAAAGCATATGAAAAAAGATCATCCTGCTTTAAGAGCAACTGTTACATCAATTCTGAAATGGGCATTTTTAGATGGCCTAATAG
AGGCTGGATATCACTGTGAGTGGTGCATTTATTCTCATCCAGAGCCAAGTGGATTGCTTGAACATTACCAAAAGAGACATCCTGAGCACTATGTTGATTA
CACGTATATGGCTACCAAGTTATGTGCGGGTCCAGATTGCCCACCTAATGAAGCCTCCACAGAATCAAAATCCTATAAGTGTAGGGACTGTACTTTTGAA
GCGCCATCAATTTGGGACATCACCAACCACTACCAAGCATTTCACCCTTGGGCTCTGAAAGGTAATGAATCTGTGCTATTTAACATAATTAAGGAAAAGG
ATGTTAATTCAGAAGAGGCTTCATATTCTGCTGAAAAGCCTACTATAAATGTAGAACCACAAATGGACAGTGGTGATGACTTCATTTTATCACAAGGAAA
GACTTTACCATTGCAAACAAATAATTCTGCCCTGTCTTCTTCTCCATATTTGTGCACAGTTTGCCATTCAGAATACAATAATTTACATGGGCTTTTGACA
CATTATGGAAAAAAACATCCTGGTATGAAAGTTAAAGCTGCAGACTTTGCTCAGGAGGTTGATATAAATCCAGGAGCAGTTTATAAATGCAGGCACTGTC
CATATATTAATACACGGATTCATGGTGTGCTCACTCACTATCAAAAGAGACATCCTTCCGTTAAAGTAACTGCTGAAGATTTTGTGCATGATGTTGAGCA
GTCTACTGAAATGTCTCAGAATGAATCTGACGAAAATAGTCGCATATTTAAGCAAGGGTATGGGGCATATAGGTGTAAAATATGCCCATATACTCATGGA
ACCCTGGAGAAACTGAAAATCCACTATGAAAAATATCATGACCAGCCAGAACCTGACATGCTTTCATCGCCAAAAGATTTTGCTTCTGTTGAGACAGATG
TTCTTTTAGATGAACATCCTCCTCAGACTGTTGTTACTTTAGAAGCTGCTGTAGTAAAAGGACCTACAAAGTATAAGAGAAACCATATGGCCCCACACAC
AGTCTTCAGATGTCAGTTATGTAAATACTTCTGTTCAACCAGAAAAGGTATAGCCAGGCACTACCGCATTAAACATAATAATGTAAGAGCTCAACCTGAA
GGCAAAAACAATTTGTTTAAATGTGCACTATGTTCCTATACAAACCCTATTCGTAAAGGTCTTGCTGCTCACTACCAAAAGCGGCATGATATAGATGCAT
ACTACACACATTGTTTAGCAGCATCTAGAACGGTATCGGACAAACCAAATAAAGTTGTTATTCCTAGCCCACAAAAAGATGATTCACTAGAGTTAAGTGA
AGAGTTAAAGAAAGCAGTAGAAATGAAAAAATGTTCACTGTGCTCTTTCCAGTCCTACAGCAAAAAAGGTATTGTCACCCATTATATGAAACGCCATCCT
GGAGTATTTCCAAAAAAACAATATGGCAGCAAACTTGGTAACTACTTTACAACTGTGTATGCTGAGGAAAATGAACAGCCGGCAACTGAGGAGGCAACTG
AGACAGAACCAGAACCCCAGGAACAAGAGTTACTTCCTTTTAGATGTATAAAGTGCTTCAAACTCTCTTTTAGCACAGCAGAACTCCTGTGCATGCATTA
TACTGATCACCACAGCAAGGACATAAAAAGAGACTTTTCCGTACTGGGTACCTCAGGCACACGTTCCCTTACTACCACTTACCAATGCAAACATTGCAAT
AGCAAACTTAACAGTGTAGCTGATCTTACCATTCATCTGAATGCTCACAATGAGGACTTCCAGAAACGTGCCAAACGTCAGGAAAGGAGAAAGCAGCTTT
TGAACAAGCAGAAACTCACAGAGATTGCAGAAAATAAAGAAAAGATGGGAAATGAAGCAGCATTACATAAGAGTTGTAAGGAAAAGGCAGTTGTGGGATA
CAAATGCAAGTTCTGTGTGGAAGTCCACCCAACACTCCGAGCCATCTGCAACCATCTTCGCAAACATGTTCAATATGGAAATGTCCCCGAACTTTCTTCT
GACTTACAGGATGAAAAGTATGAGTTTACAGATGAAGACACAATTGAGTATGATTATGACGATGGTGTTGATGATGAAGAGGAGGAGGATGTTGAAGAAG
CATCAACGCCTGCTGAGGAAAACCCAGTAGATGAAGCAAAAGAAACAAAAAAAGGACGCAGAACAAGACCTGGGGGTTACCCATGTAAACAGTGTGACCG
TGTTTTAATGTCCATGCAAGGTCTACGCTCTCATGAAAGAAGCCACTTGGCACTGGCTATGTTCACTCGAGATGATAAATACAGCTGCCAGTTCTGTTCC
TTTGTCTCTGCCTTCCGGCACAATTTGGATCGTCACGTCCAGACTCATCATGGACATCATAAACCTTTCAGATGCAAACTGTGCCCTTTCAAGTCTTCCT
ATAACAGCCGACTAAAAACTCATATAATGAAAGCTCATGCCGGAGAACATGCCTATAAATGCTCTTTTTGCCCGTTTTCAACGATGACAATCAGCCAGCT
GAAAGATCACTCCTTAAAGGTTCATGGGAAAACACTAACATTACCTCGAATACGCACTATTTCTCAGACAAGCCCACGTGCCAAACAAACTACCAGGATA
GGCAAGGAGTCTGGTTTGGATGACTCTTCATATTCTGAGCCACCAGATGTTCAGCAGCAACTCAATCATTACCAGTCAGCTGCTCTTGCTAGATATAATA
ACAATAGCCCAGCACCTCTTCCTGTGAGCAGCACCTCAGCTGAGCAAAATCAAGAAGCCGTCCTCAACTGTGAATTTTGTGATTTTAGCTCTGGATATAT
TCAGAGTATTCGTCGTCACTACCGGGATAAACATGGAGGGAAAAAACTCTTCAAGTGCAAAGACTGCTCCTTCTACACTTGCTTTAAATCGGCTTTTACT
ATGCATGTTGAAGCTGGACATTCTGCTACTCCTATGGAAGGACCCAAAGATTTACGCTGCCCTCTCTGCCTGTACCATACCAAATATAAGCACAACATGA
TAGACCATATAGTTCTGCACAGAGAAGAGAGGGTCGTTCCCATTGAAGTTTGCCGTTCCAAATTATCGAAACACCTCCAGGGAGTTGTGTTTCGATGTGA
TAAATGTACCTTTACCTGCTCGAGTGATGAGGCCTTACAACAACACATTGAAAAGCACAATGAACTAAAGCCCTACAAATGTCAACTCTGTTACTATGAG
ACCAAACTATCTGAGGAGTTGGATACTCATCTGAGAGAGGAGCATAAGGTATGTCGTAATTTTGAGTTGGTTGGATTGGTAAATCTGGATCAGTTAGAAC
AAATGAAAGATAAACCAGAAAGCTCGAGTAGTGATGAAGAAGAGGTCACTACCAAGTGTCAAGATGCTGCACTTATTTCTGAAAGCAATGTTATTGCTCA
GGAAAAGCGTTTTCCATGTGAGTTTTGTGGAAGAAACTTTGCACTGTACACTGAATGGGAACGTCATGTGTTAAGACATGGCATGACTGTTCATGACAAC
AGGAAGGGGAATGAAGAGAACAGAAAGCCAAAAGAAAACATTGAGCAAAACATAAAAGATTTCCATGTGAGCAAAATGGAAACGGCAGAGGAAAGACAAG
TAGATGCTTCCCAGCAGACAAAAAACTTTAGTTTAAAAAATCTTGCAGAGAATACTGAGACCAAAAAAGAATAAACCTTTCATTTCAAAAGAAAAACAAA
GGACTTACTTGAACACTGGTGGAAGTGGTGGAAATCACAAGAAAAAAGAAAAAGCTGCTTTTAAGTACTTAACATCTTTTTTTTCCCAGAAGCACTGATA
CTCATGGGAGTATGTACAATATACATAAACTTCAATGAGGAAGTTTGCTACGCAGTGGCACCATTATTTCTCATTAGCTTATCATGCTTACTTGGAACAA
AGCTTGAGTAATTTTTAGACTAACTGGAGGATTTCTGCTTTATGGCATAGTTTCATGGTGGAAAATCCTCTAAAGACTCATGGAATCTCTCACTAGACTG
TAATTTCGAAAGCACCACTTTCTGGACATCTTTGTATTTTAATACTCAAAAAAACAAAAAAAAACTGCAGCTGCTTTAGAGACTGATATATAATCATTAC
AGTTCTGCACTTCACTTGGCCACCTGTTTCCTAGTACCTCAAGTTACCCATGGGCATGGGAATTATATTTACATTTGTTCGTACTACTTTTCCTGGTGGA
TGAATGTTGAGAAAACCGGACAAGACGTGAACAAAAAAAAAAAATGTTTTTTTTCTAAGAGTTTATACTAGGCACAATGTCCTGCTTGAAAACCCTTGAT
GGACTTTGTTTTAAAATACTGTGATTTTTTTTTTTCTTTTTTATTTATGAAAACCAGAAAAACAGGATATTGTTACTATGTGAGCCCTTAATTGTAGGCT
GCTTGTTTGTTGGCTGTAATTTAAGGGTTGGCTTTTCTCAATCTACTCTTGTGTAGAAGACCATACTTTGGACAGATGTTTACTTTTTCTCTCTTCTATT
CTTTAGATTGCCATACATAGCACAATCCTTAAGTTACTGATTGGAATGCTTGATAATCAAACAAAGTGACAACTTGTTATTTTGGTCCTTCCATAAATGT
GGTTCCCAGCATGCATATCTCGGGTGGCAAACACACCAGCAGCAGTTACAGTTTTGGGTGATCTAGTATATTCAGGCAAATAAATTGACACATTTAAATT
AGGCTCTCTGGCGGTAAATGAAAACCATGTATTAATTCTGAATACTTTTCATGTAAAAAAATTAATATACAGTTTTTGAATAGCAGTGAAGCCTCCTAAC
AATAAATCCTCAGAACTCTGCAGTTGTTAGTTGGTATTCCTAACAGTTATGTGGCGATGTTTTGGAAACCTTTCTTATTAGGAATGGGCTTTTAAAAGGT
TGATTCTCAGATGCATTACATTTTCTGTTATTGAATGTAGGAATTGTGCTAAATAGCGAACAGATCTTTTTTTGGGGTTTTTTGTTTTCATTTTTAACTG
AAGTCTCAGCATATGAATAAGTTGACTGTTCTCATTCTGTGGATGCCAAATGAGCATCACTTAAATCCTGCAGTTACATAACAATGAATAGACCTAAATG
GTACCATCACGCTGCCCGCTTTATACACAGCAGGCAGGGTTACGAGATTATAGAATTATGATTTTTTGTTCCCCCGAGCAATGTTGGAGTCACGTTAAAA
CTCATGTAAATGTACATATTTTTCATTAACTTAGTTTTCATTGCACTTTTGTTAGATTTTAAAAGTGTTTTATTTTTAAAATTCTAGATCCAGCATAGAT
TATGTTCCTCTACATTTGCATGGGGCTCACACTTTGAGTTGCTGTAATATATCCCCTACCTCATTCCTTTGCGGTGAGCAGAAATCATTTCAGGTTTACC
AGCTTCTCAACAAAATAAGAGTAAATAGCCTTTTGTTTGTCAGAACTTCCAAACCAATTCTCTTATACCAACAACAAACCAAAAATGGTTTATAATAAAC
TGAACTTTCCAGTATAGTCTTTGTAACTTTTACACCGAATAAACATGTTGAAAAATACTTATCTTTGCATTAAAGGTTATCTCTTTTTGTGGTTGAGCCT
TACAGCATATCTATTGGCATTTTCTTAAAGCTTCTCGAAGTAGTTGGACTTCTGGAGTGGCTACCAAAAATAATTCCATAAAGATTGTGATGTGCTTTTA
TCACTACTTTATTTTTCAAATAATGTGTAAATAATGTAATCCATTTGTTTTGCTAACCTGTTAATAAAACTATGGGACCATTATCCTTTTAAC       
>Xetrov90002118|Xetrov90002118|klf4                                                                 
ATTTACTTGCAGTAAGCGGGCAGGGGCTGAACGGGGCGCTCGTACGAAAGGAGTCGTGAGCTCTATATGACAAGGAGCCTCCCATGACAAGTGCAGCTGG
AGGGAATTCCCTAGCGCAGGTCTGTGTGACAGAGGCAGGGGACTCCGCCAGCTGCCCAGTGCCGTGAAACCCGCAGAGCTGCGCTGTGTCCCGCATAACT
CTGCGCATGACGCGCTGCACTTGCTCCTCTTTATTCTCTGCGTCATCTCGTCAGGGGGGCAGCCACTCACCTGCCCTCCACTTGTCTCCGTACAATGCCA
ACGCTGAAATAAAAGAAAGAAGTGAAGGGAGCCCTTCTTTGGATTGTTTTGGTGACTTCTATACGCTCTTCGTTCGTGCGTCCTATGTGGATTTATCTGT
TGCTACTGCGTCAAGCCCCGGACAGGCTCCGCTGACCCTGCCACATTGATGAGGCAGCAGCCACCCAGTGAGTGTGATATGGCTCTCAGCAGGACCCTGC
TGCCCTCCATCTCAACCTTCACAGCGGGGACCCCAAGCAAGGACAAGGCACTGAGACAGAGGTGGAGGGAAGACCCACCCCACATGAAGAGGCATTCTGT
GCCTAACCAGTCTCGTGCTTATGATGGTTTGGAGATGGATTCTCCAGCTCTGGTGACTCGAAGGGAACCTGAGGAATTTAATGAGCTTCTGGACTTTGAT
TTTATCTTGTCCAATTCCCTTATCCACCAAGAGTCCATGACTGTGGGTTCTTCTTCTTCATCTTCGTCGGTCACTGCTTCCTCACCTCCACCTCCTGCCA
CACTTCCTGATACAATGTCTGCTCTCTCGTCTACCACTTGCAACTTTGTATACCAGGTACGTTGTCCCCAGGAATCATCAGGGGGCACCCTTATGTACAA
TGCAAGGGATCCTACTATGTCCAGTGCCACTTTCAACCTGGCGGATATAAATGATGTTTCACCTTCAGGGGGTTTTGTGGCTGAACTGATGAGACCTGAC
TTGGACCCAGTATTTATGCAACAACAGCCACAAGCTAGCTTGCAAGGTAAATTTGTTCTAAAGACAACTGTTAGCATGGGTGATTATGGCCAAACCATCA
GTGTTAGGAAAAACAACTCTGGCATAGACAGTCCCTTGTCTTACACTACTCACCAGCTTCCTAGAGTGTGCCAAAAGATCAAGCAGGAACCTTCTTCATC
TTGCACTTCAGCATGCCCAATGGATGGACAGGGCCAACAGTCACAAAGCATGCGTGAGTTTCAAGCAGGAAGGGGTCTACCAATTAGGACTAACCAATCT
TTGTCCCCAGAAGAGCTGATGGGCAGAGACTGTCATTCTTCCTCTCAGACATTAAGTCATTCTTCATTGCCAATACCTCCAGCCTACCACACCTCTGCCA
GTTTTTCCCACTTCACTTCAGATCAGCCGCAGACACAATTGCCTCCAACCCAGCTACAATATCAAGAGCTTTTGACAACTGGGGGTTGTATACCAGAGGA
ATCTAAACCCAAGCGGGGTCGAAAATCCTGGCCTAGGAAAAGGACTGCTACTCACACCTGTGAGTATGCAGGTTGCGGAAAGACCTATACCAAGAGTTCT
CATTTAAAGGCTCACTTACGAACTCATACAGGTGAAAAGCCATACCACTGTGATTGGGAAGGATGTGGGTGGAAATTTGCTCGCTCAGATGAACTGACCC
GGCACTACAGAAAACACACAGGTCACAGGCCTTTCCAGTGCCAGCGATGTGATCGAGCTTTCTCTAGGTCTGACCACCTTGCTCTGCACATGAAGAGGCA
CTTCTAAGTACTGCATGTCTTGTACTGCCATGAAATTCAGAGCTTGCGCTATATTTGGGCAAAAGGAATAACACAAGCACTACAAGTTATATAGCTGTAT
TATGGGACCACTGATATGTAACTTAACATACCATCTATCTTCAGAACTGGAAGAATGCAAACGTTAAAGTGGGATTTTGACTGGATCTTCAAGCATTCCG
TGTTCATTTTTATAAAATGACTTGAATCATCAGACTACAACATTGTTATAAGTGACTGGAATGGACATTTTGGTCAACCATTCAAGCTTAGAGGGCAATG
CTACAAGTTACCAAATAAGTTTATGTAACTTTTGAGGAATTAATGCAATCCTTCAAGAGAAAAATCACAACTACAAACTTGTATTTTTTCATTCCTAATA
ATTTCTAACTAATCACAAAAACAGGAAAATTTTCAGGTACAGAATGTTGCTGGAAGGATTGAAATTAGTTAATGGTGCTTACAGACTGAAGCTTTTAATG
GTACCAAAATGAAGCCAAAGTTCTCAAACTGCTGCATATCTGACAAGGAAATCTATTTTTGTCTTCCGATATACAAGTATGACCAAAGTCAGGGATAGAA
ACCTGATTTATTTTGTTAATATATATATATGTATATGCAGACAGTATGTGACGCACTGTGGTTTCTATGTGCAATAATTTGTACTATTTCCAAATATGCC
TTAAGCAGAACAAAATGTTTTTCTATATTTGACTTTACATAAAAAATATGTAATATAAAATTAAGCAAACGTCTATTTTGTATATTTGTAAACTATTAAA
AATTTACTGTCACAGTTTTTTAATTTACATATTCAGTAAGTTTTGAATAAACGTAGAAATATTTTATATG                              
>Xetrov90002122|Xetrov90002122|dmrta1                                                               
ACAGTGTGAGCAGCAGTCACACTGTCATATCAGAGCATAAAGCTCTGGGAACGGCAAGGAAGTTTCCCAGACTGGTCACTCAACTTAAACAGAGGCTACC
AACTACCTGCACCTCAAGCCATGGACTGCAAAAGCCCAAACATTAATCCCAGACCTTTGCTACATCCAGGTTTGCTCTCCTCTACACCATCCCTACCTTC
TTCTTCAGTTTTATCTATGCCTCCCAATGTACCGATGCCTGCCTCATTCCTGAGACCCCCTACACTGCTACTGAGAGCTGCTGCAGCAAATGCTACCTGT
AGTCCAAGGGTTACAGTATCACTAGACAGAGGGTCAGGCAATGCGTTGTATCCACGAACACCGAAGTGTGCCCGCTGCCGCAACCATGGTGTTGTATCAG
CCCTTAAGGGCCACAAACGATTTTGTCGCTGGAGGGACTGTTCGTGCGCCAAGTGCACCCTTATAGCAGAAAGGCAGCGGGTGATGGCTGCCCAAGTGGC
GCTTAGAAGGCAACAGGCACAAGAGGAGTGCGAAGTCAGGGATGTGCAGCACTTCTTGTACCCCGGAGGAGAAAGAGAGACCCCTGGAACTAGGGCTCAG
ACGTTGCAGATTATCAGCCGAGAAGAGAATAAAGATGAAACCTCTGAAAAGACTGAACAAACTTATGAAAGAATTCCAACATCGTCAATTTTTTCCCACT
CACTTCCACAACCATCTCCAAGTGGCATCGTAAATGCATGTCATATTTTGAAGTCTGCGGGACCTGAAAATTCAAACAAAGATGAGTGTATTCAATCTTC
GGGATCAGAGGAGAGATCAGAAGGTGCTGACAGTCCCAGATCTCTGTCTTCGTGTGATTTGGAATCAGGGAATGAATGTGAGTGGCCAAAGGATCTAAGC
GCCTCAAGCTCTAAAATCCCAGTTGTGCCTTCTAGACAAAGAGATCCTCTAGAGATACTTAGGAAAGTCTTTCCAAACCAGAAGCAAAGCTCTCTTCAAA
GCATCTTACAGTACTGCAAAGGAGATGTTGTTCAAGCAATAGAATTTGTTTTAAATGGAAAAGAAGACAAAAAAGATGCCAAGGACACTGAAAGCTCTTT
AGGCCCAGACCGTAATGCCTTTACAAAAGAATCTGCGTTAAATCTTACTGGGCTTGGAATTGGTGGTTTCGGCACCAAATCTGCCTTTTCACCTCTTCAC
ACAAATCAGTCTTGTGTTGGAAGTGATAGCAATATATTCAGTTCCAGACTTGGGTTTACTCCTTTAAGGTTAGCTTACTCCACATCCAACAGGATACCTG
GGTTTATATCACCTTACTTAACATCTGGGCTTGTTCCACCTTTTCCTTTCCGACCTGGACTGGATTACTCATTTCCTGGAATGTTACGGGATCCATCCTA
TTATCAGCATAAAGACAATGTTAATCTTACTGGACTTTACTCCAGGCTAAACCATGAAAACCAGTAGTACTATTAAATAAAATAAAAGTCCCACAGTGGC
TTTAATTTAACATTAAAACATTTAGGCAGAGTTGAGTATGATTTGTAGACATAATATAGTTGTCAAAACATTTATAGACCCTTATTTGTTTCCTATGTTA
ATATAAAACATTTTTTGAAAAATAACACTATTCTATTTTGTAAATACATATAATAAAATAATTATTATTGGTTCTAATTTCCCCTTAA            
>Xetrov90002182|Xetrov90002182|nfib                                                                 
GCCGGTACCCTGAAAGTGTGGGCATGAAGGGGAGGAGGAACATATAGGAAGAAAGCGCACAACGCACTAAGGGGAGGAGTGTGTCTCCTTGTTGATTGTG
TAATTAAATAATAATAATAATAAAAAAAATCTTAAGTCTGATTTGGAAAGCTGAAACGGTGCAGAGGGTGTAACCGGTGCTGTGTGCCTGGAGTTGGAGA
GAGGGAGAGAGCGACAGAGAGGGAGTAAGGGAGAGAGAGCAGAGAGAGCTAATGCGAGCCTTGCAGCACATGCTTATTGGGAGCTATAGATAATGCATCA
TCCCATCACTCCTTTTATTATCGATACGATATAAAGAGCCTGCAGAAGCGCACAATACTGACTGGTGAGAGCCGGCCAAGCGGAGCCTTCATCCAACCCC
AATTACTCATCGTCTTCTTCTTCCTGGGAAGTTTGCAGGATCGCACGAGTAGCGGCTGCAGCTCGGGGAAGAGCGCTTTGCCCATGAAAGCAAGGGAGAG
GGCGGGCACACCATAGAGCCGCGTTGCGGTGCCACCTTAAGAGTGCCAGCCTGAGCGAGCAGCAGAAAAGCCTTAGCCGGCCTTTGCACAAGCCGGGCGG
ACTTAAGGAAGACCGTTCCACAGGGGATCGTGCAGAGAGAGAGAGAGCGTTTTTCTATTTAGCCCCTGATGCCAATGTACAATGTATAGGTGAACTTTCT
GGATGCTGTTCGGGAGATCGCCTCAAGCCAAGCCATGATGTATTCTCCTATCTGCCTGACTCAGGATGAATTCCATCCATTTATCGAGGCACTTCTTCCA
CATGTCCGTGCAATTGCCTATACTTGGTTCAACCTCCAAGCCCGAAAACGCAAGTACTTCAAGAAGCATGAGAAGCGGATGTCAAAGGATGAAGAAAGGG
CAGTCAAGGATGAACTGTTAAGCGAGAAGCCAGAAATCAAACAAAAATGGGCGTCCAGGCTCCTGGCCAAACTGCGCAAAGACATCCGCCAGGAGTACCG
TGAGGATTTTGTGCTCACTGTAACGGGAAAGAAGCACCCCTGCTGCGTGCTATCCAACCCTGACCAGAAAGGCAAGATCAGGCGGATCGACTGTCTGCGG
CAGGCCGACAAGGTCTGGCGCCTGGATCTGGTCATGGTCATCCTCTTTAAAGGCATACCCCTGGAAAGTACGGATGGGGAGCGACTTGTCAAATCTCCAC
ATTGCACCAACCCTGCACTTTGCGTCCAGCCACATCATATAACGGTATCGGTCAAGGAGCTTGATTTGTTCTTGGCATACTACGTACAGGACCAAGATCC
TGGACAATCAGGAAGTCCAAGCCACAATGATCCTGCCAAGAATCCACCAGGGTACCTTGAAGACAGTTTTGTTAAATCTGGAGTCTTTAATGTCTCTGAA
CTTGTGCGAGTTTCTCGAACACCCATAACACAGGGTTCTGGAGTGAATTTCCCAATTGGAGAGCCACTAAGCCAGCCATACTACCATGATATGAACTCAA
CAGTTAGCTTACAGAGGTCATTGTCCTCTCCACCGAGCAGCAAACGACCCAAGACCATTTCTATAGATGAGAACATGGAACCAAGCCCAACAGGGGATTT
TTACCCTTCTCCAAACTCACCAGCAGCGGGAAGTAGGACATGGCATGACCGAGATCAAGATATGTCCTCTCCCACAATGAAGAAACCTGAAAAGCCATTG
TTTAGCCCGACATCTCCACAGGATTCTTCATCAAGATTGAGCAGTTTTCCACAGCATCACCATCCAGGAATCCCAGGAGTAGGACATAGTGTCATCTCAA
CCAGGACGTCACCCTCCCCTTTGCCATTTTCAGCACAAGCAATTCTTCCTCCTGCCCCATCCTCCTACTTTTCTCATCCCACGATCAGATATCCTCCTCA
CCTGAACCCTCAGGATGCCTTGAAAAACTACGTTCCTTCTTATGACCCGTCCAGCCCTCAAACAAGCCAGCCTAACAGCAGCGGGCAAGTTGTTGGAAAG
GTTCCTGGCCACTTTACTCCTGTGTTGGCGCCATCCCCACACCATGGTGCAGTGAGGCCAGTTACCCTAACCATGACAGACACTAAACCCATTACTACAT
CCACTGAAGCCTATACAGCCTCGGGCACATCGCAAGCTAACAGATATGTGGGACTGAGCCCACGAGATCCAGCCTTCCTACACCAGCAACAGCTGAGGAT
TTGTGACTGGACCATGAATCAAAACGGCAGGCATTTATACCCCAGTGCCAGTGACGATACATTGGGAATAACTTGGCAAAGTCCTGGTACCTGGGCTAGT
TTGGTTCCTTTTCAAGTATCGAACAGGACAGCAATCCTGCCAAGCAGTGTCCAAAATTATGGACTGAATTTCCTTGGAGAACCCTTTCTTCAAGCGGAAA
CAAGCAACTGAGGAAAATTTAAAAAAAATAAATAAATAAAACTGAACAAAGAGAAGAAAGGATGACAGGACAAAAAAAAACAAAATGAAAAAAAAAACTT
TTAAAAAAAACTTATGAAAGAGAAGATAAATTGACCAGCATTTGCAGCACTTACAATCACTGATTCCTTTAACCTTTTTAAGTACTTGCAGGACCTGTGA
CACATTGCAAAGCAATGCTTTCCAGGCCTCTTGAAACATAAGGGGTTAACGCAGAAGCAGTCATGACACTGAGAGGGTGGCAAATATATTTTCACAGATG
GGTAGAATGGAGCTCCTGCTAAACTAGCCTTTGTTATCTGATGTCTGCTGGGAAATAGGCACTCTTTCTCCACGACCGTATATTTTATATGAATTTTCTA
GATGCCTTAATAATTGCATGATAAGCTAGTCCTGTTTGGTTTTAGTCTTCTTGTTGTTTACGCATGGGAACATTTTCCCAGTTTTTCTCATGAAACAAAG
GCTGTGAGGTAGCAACAAAGCTGCGAAAACTGGCCTCAGGGCCTTCCCCCCCACCTACAAATCAACTTGTTTTTAAAGGTTGTCATATTTAACAGCATGT
AAACAACTTGCAATTATAACTTTGAATCACTGATATCAGTCAAGAAGAGATCTAAGTTTGGTGTGCTACCTAATCTACGATTTCAACGAATATGTGCCCA
TCAATGCCTTGACTTGTACAGGGTTACCAGCGTAATGATTCAGTGGTGGAAGTGAATTGTATGCCCACAATAGAATAGTTAGAGGCAAGCGCTACTGAGA
TAATAAATTCATTATGGGCCATTTAAAAGAGTCAGAAAGCCCTCGGACTCTAAACAGTAGGGCATGAAAAGCTAATACCTGTTCTGTGCTAGAGGTAATC
TATGTTTTTTAGGTTCTGCCTCTAGTTCTAAAGGGTAAAAGTATAAACAAGTGTATTTTATACCCTCAGTGTATGAGGGCTATTTAAAAGAAAAGCGGCA
AATACAGACAACTCAAGTGTTTAAGGGAATGAAATGAATGGACACGTAGCACTTATCATGGTTAGGCTGCCCCTAGGGTTCTGAGTGTTTTATTTATTTA
TACGTACTAGTTGTATTGGGATAATTGGGTGAGAGTCAGCACTAGTTAACAAATTAAAGACATAAAGTTCAAGTTTGCAGCTTGCAAAGTGGAAGCAGTC
ACAGTGAAATGAACATGCACTTTTGCTGAAACCTGCCATTCAAGCTGTGCTGAATCTTGCACGGTGCTGCCAATAATGCGCTTTTCAACAGAGGTTATTG
CTTTGAAGAGTAACACATGGCATCAGACAGCATAAGTATCTCTGTTATAAAAGAACAATATTATCAATTAATCTCTCCAGTAGATCAGATTTGCACGGAA
ATATAATGTCCACTTTACGTGCCTTGCCTTGAATTATAACAAAAAAAAAAGTGACATCACTCCACTTCTTTTGCTGCATTTATTATCATTTGAAATCTAT
ACCATTTTTATGGCAGAATATTTTGTACTCCAGAGGGGGAAAATATGTGACATCCTGGATTTTTTAGACAGTTATACCTTCTCACATTTATAAAACATAT
CATGGCTGTGTATAATTGCCGCTTAAAAATGTAATCAACCAGCAATATTTTCAGTATTTTGGTGTTTTTTCTATTAACCTTTCATGTTTTTCATCTTCCA
GTTAATAATGGGAAGGAGGGAGGGGGGCAGGTATGGGGTTGAAATTTTTACGAATTATGCAATACCAAGTTTTGCCTATGTAGGTAGTGCTTTTAGCAGT
ATTTGGTTATTTTAGGTAATTTCGCAGAT                                                                       
>Xetrov90002216|Xetrov90002216|glis3                                                                
CCTCCCGCCTCCTTCCCAGGGGTAGGCTTCCTGCTTAGAGGACCTGACACACACCTCCCTCCGCCCCTCTCCCCTGAACAGAGCGCTGCTATCATTGGGT
CTCCGTTGAGCAGGCATAGCGCACAGCTCCTGTTAGAGCACACGGGGCGCCTGTCATACGTTCCGCTCCTCATTACAATCTGGGAGCAGCAGCTGCTCCG
CGCCGCTACACAAGTCCCAGTGCTGTCCCGGTCCCAGGCAGAGAGCTCACTATGCAGCCTAGGCACGCTTCCCCTACATGAACAGGCTGATAACTAGAGG
GGCGCCACTGTATGTGCCTGGCACTCAGCAAGTGGCCTTACAGGTATCTCATAGGGACCACTGGCTGCTGGGCACCACAGGGGGGTGGCACTTACATAGG
AGTGCGGGCACTTGCTGTGCTGAAGGCTGGCATCGCTGTCATGTTTGTGTGCTGAGGTGAACAGGAAAAAGCAAACCAGAAGGTGGTCTGTCCATGTGCA
CTCACGTCGGACTTGTCACTTTCCGGATGGGGAGGATACAGTGTGGCGTTTGTGGTACAGAACCTTCTGCTTACTCGCTGGTATAGCCTTTCCAAAATGG
ACAACCTGCTAACTACCACCAACTAATTTGGAAACAACAATCTTACAGACCAACATACCGTTAAGTATTACACCAGGCGGAATGAATGGGAGAACTTGCA
GTATGAGCCATCGGGCTACAGGATCTTCTCAGGCACCAAGTATGATCAATGGACAGCAGATCCCCCCCATTAGAGTCCATACAGGAACTCCCTGCCCTTC
TTCCAATAGTGCCACTCCCAGTCCTGCTAATGGGGGCCTATATTTAAAGATGCCCATGGGTGGTGGTGTAGCTCCTCAGAGCGGCGAGAGCACTATACAC
TTACCTGCTTTAAGTCCTCGGAGGCAAGTCATCACAAATGGAAAGCCTTTATTTCAAGTTCCCCAGCCTCCAAATCTGCAGGCCCCCTCTTTATCCAAGC
CAAAACATCAGGAGTTTGGAACTGCTTTCCCAGCAGGGTGTTTAAAAGGAAGCTTTGGCTTTGGGCCACAGAGCAAGATTTCAGGGAAAGGCAGCTGCAA
CAATCTCATGGTCACCAGCAGCCCCATGATGGTTCAGAGATTGGGTCCCATTTCACCTCCTGCCAACCAGGCTGCAACAGCATGCAACCAGATTGGTCCC
AGCCTACAGAGGACATTTAATCTACAGCACTTAGCCATACCTTCATCTGATACAAGATCTCTTATGTCTCGTGAGTCTCTCGCCTCCACCACATTAAGTT
TAACTGAGAGCCATTCAACAATGAGTGTAAAACAAGAATGGTCTCATGGTTATAGGATCCTACCATCAAACCATGGTTCTCAGAACAGTAGCGATCCTGG
AGATATTCTTAGCATTCCCCCAGGAACATCTATGTCCAATAATAGTGTCACAAACTCATTGCCCTCTTATCTATTTGGTTTTGAGAGCAACTCTTCGCCG
TATCCCAGTCCCAGACATTCTTCCACCAGGTCCCATTCAGCCCGATCGAAAAAAAGGGCACTTTCTCTGTCTCCACTGTCTGATGGTATTGGAATTGACT
TCAATACAATAATTCGCACTTCTCCAACATCTTTAGTTGCCTACATCAATGGGTCAAGAGCATCACCAGCAACCATTTCCCCCCAACCTGAAGTGTATGG
ACACTTTCTGGGTGTGAGAGGCAGTTGTATTCCTCCATCATGCGCTGGATCAAATTCTCAGAGAAGTCTTCTTGCCACCACTGACAACATCTCACTCCCT
GAGAATGTGACTGCAGAATATCAGCGTATGCAACAGCTGGAACAAAATAATTTACAGTCGGATCCCATGAACAACATGGTAGTTAGGCAAGGTGTTGGAG
TGGCTGACAGCCAGTCAATAGGTGCCTTAAAAAGTGAAAGGGTGGAGGACTTTTCAGGAGGCATGGCTACGCAGACTCCACTTCCTCTTCCAGCTCCTCC
TCCTCATCAAGGCCCTCCTCCTCCATACCATGTCCATCAGCACATGCATCAACATGACCTTTTAAATCATTCCCACCGCCTTTCACTCCCACCAACTGAT
ACAGTGCCTTTGCTAGAAGAGGAGGGTGAGATTGATGATTTCAATGGTAAGCACTGTTGCCGATGGATTGATTGTAGTTCAATGTATGAACAACAGGAGG
AACTTGTACGGCACATAGAAAAAGTTCATATAGATCAGAGAAAAGGTGAAGACTTTGCCTGTTTTTGGGCTGGATGCCCTAGAAGATACAAGCCCTTTAA
TGCCCGGTACAAATTGCTCATTCACATGCGTGTCCACTCAGGGGAGAAACCAAACAAGTGTACGTTTGAGGGCTGTAAGAAAGCATTTTCAAGACTAGAA
AATCTAAAGATTCATTTACGAAGTCACACAGGAGAGAAACCATATCTGTGTCAGCATCCGGGCTGTCAGAAGGCCTTCAGCAACTCAAGTGACCGTGCCA
AGCATCAAAGAACACACCTGGATACTAAACCTTACGCCTGTCAGATTCCAGGATGTAGCAAACGGTATACTGATCCAAGCTCACTAAGAAAACATGTAAA
AGCCCATTCCTCCAAAGATCAACAAGCCAGAAAAAAGTTACGATCAAGGACAGATCTTGACCAGGAAATTCTCAGTGACTGCCTCACAATTCAACCTCTG
CAGCCTGCAACTTCACCACAAGATCCTTCAGAGAGCAGTATGGGAAGGTCTCCTGGCCCAGTTCATGATGTCTACCCAGGGGCAATGTTTTCAAGCACGC
ACTCGAGCAGAAGTGGAACAGCAGGAGGAACTGTCCCTCCACCACTTCCTCCCAGTCATCCATCTCCAGCGAGCAACATCCAGGGCAGTCCTCACAATCC
ACAATCTCAGCTACCTCCTCTTACACCAATGGAGCCAGGATCTGATAGGTTTAGAGGTGCAGCTCCTTCCCCTCATCACCTGAGCCCACAACGTTTAACT
GGTCCCCCAGGCATGATGCAGAGACGAACACCCCAGCCAGCCCAGGTTCAGCAGACAGGGGGCACATATCTGAAGGCCTATCCTACCATAACAAACCCTT
CTGTGCAGTCTAGCAACCTTCATGTCCAAGGATTTTATGGGCAGCTGCAGACGTTTTGTCCTCCACATTACAACGATTCTCAGAGAAATATGCAGCATGG
CAGCGCATGCAATATGGGACCTCCATTCGAGGACTGCTTGTCTCATGCTTGTGGAAACAAAACTGAATTTGATGGCTTCCACAGGGCTTTTACCTCTCAC
TCTGGCATTACAGTTTACGACTTCCCAGGTGGTTCGGCGGGCCTTTTTGGAGAGTCCCAAAGAAACGGCTCAGAGGACACTAGTTTCCTTCAAATTAATG
CAATAGATCGCTGTCCTAGCCAACTCTCATCGGTTTACACTGAAGGATGAGGCCTAATTCTACTGTGCAATTTTTCAAGCCAACGCATACAGGTCAACAA
TTGCCAGGCATCACAGGAGAGAACAGCTCAAGAACAATATGCAAGAGAATAAATTATACGTTTGCCAATCCCTGTGAATGTATTTTTTTTTATTTAATAT
ATATTGGTCTCCAAGGTTTTTTTCTATGAAAGGGAAGGAATAAAGGAACTGAAAAGTACACATGCAATTTTATATGATTTTTGCAATGCACTGAACACAA
TCCACTTGAAAAAAGAATCAGAACATACAGTACTAAAGGCACGACTGGAAGCCCAACATTATTATAATGTCACCCTGTCTCTACCTGAAGTAATGCAGTG
ATAGCCAAAGGACCAAGGTGCCATCAAATCAGAACACCAACATCTCATTCATAAAGTCTGGTTTCAAAAACTATTTTCATAATGTTTTGAATCCACATAT
GGCATTCAGATTGTGAGCAAGTGGACCTAACTGACTATATCACGGAGAAGGAATGTAAAGAATTGAACTTATGTGCTCTGCTGCATGTGGAACCTTCTTT
TGCATAGAATATACAGTTTTAACCTAGTAACCCAAGTGGGTTTTACTGCTCAGAAAAGGATGCAAATGCTTTATCAACTCTTTACTAGTGTGCACTAAGC
AGCAAAAATGAATGGCAGTGAAAATGGGGGTCTTTAAATGTAGCAAAGTGGTCCGTATTTTATTCTAAATAAACCCACGCCATGAGAAGTGGAACTGGGA
CCAGCAGATGAAGCCTTGCTGCAAATAAAATAAAGGTTATCATCATGTACAATATGTTATAGATAATCATTAATACAAGATAAAATACTTTAATGATCAA
GCTAGGCCTCATTAAAACGTGATA                                                                            
>Xetrov90002216|Xetrov90002217|glis3                                                                
CCTCCCGCCTCCTTCCCAGGGGTAGGCTTCCTGCTTAGAGGACCTGACACACACCTCCCTCCGCCCCTCTCCCCTGAACAGAGCGCTGCTATCATTGGGT
CTCCGTTGAGCAGGCATAGCGCACAGCTCCTGTTAGAGCACACGGGGCGCCTGTCATACGTTCCGCTCCTCATTACAATCTGGGAGCAGCAGCTGCTCCG
CGCCGCTACACAAGTCCCAGTGCTGTCCCGGTCCCAGGCAGAGAGCTCACTATGCAGCCTAGGCACGCTTCCCCTACATGAACAGGCTGATAACTAGAGG
GGCGCCACTGTATGTGCCTGGCACTCAGCAAGTGGCCTTACAGGTATCTCATAGGGACCACTGGCTGCTGGGCACCACAGGGGGGTGGCACTTACATAGG
AGTGCGGGCACTTGCTGTGCTGAAGGCTGGCATCGCTGTCATGTTTGTGTGCTGAGGTGAACAGGAAAAAGCAAACCAGAAGGTGGTCTGTCCATGTGCA
CTCACGTCGGACTTGTCACTTTCCGGATGGGGAGGATACAGTGTGGCGTTTGTGGTACAGAACCTTCTGCTTACTCGCTGGAAGCTTTGGCTTTGGGCCA
CAGAGCAAGATTTCAGGGAAAGGCAGCTGCAACAATCTCATGGTCACCAGCAGCCCCATGATGGTTCAGAGATTGGGTCCCATTTCACCTCCTGCCAACC
AGGCTGCAACAGCATGCAACCAGATTGGTCCCAGCCTACAGAGGACATTTAATCTACAGCACTTAGCCATACCTTCATCTGATACAAGATCTCTTATGTC
TCGTGAGTCTCTCGCCTCCACCACATTAAGTTTAACTGAGAGCCATTCAACAATGAGTGTAAAACAAGAATGGTCTCATGGTTATAGGATCCTACCATCA
AACCATGGTTCTCAGAACAGTAGCGATCCTGGAGATATTCTTAGCATTCCCCCAGGAACATCTATGTCCAATAATAGTGTCACAAACTCATTGCCCTCTT
ATCTATTTGGTTTTGAGAGCAACTCTTCGCCGTATCCCAGTCCCAGACATTCTTCCACCAGGTCCCATTCAGCCCGATCGAAAAAAAGGGCACTTTCTCT
GTCTCCACTGTCTGATGGTATTGGAATTGACTTCAATACAATAATTCGCACTTCTCCAACATCTTTAGTTGCCTACATCAATGGGTCAAGAGCATCACCA
GCAACCATTTCCCCCCAACCTGAAGTGTATGGACACTTTCTGGGTGTGAGAGGCAGTTGTATTCCTCCATCATGCGCTGGATCAAATTCTCAGAGAAGTC
TTCTTGCCACCACTGACAACATCTCACTCCCTGAGAATGTGACTGCAGAATATCAGCGTATGCAACAGCTGGAACAAAATAATTTACAGTCGGATCCCAT
GAACAACATGGTAGTTAGGCAAGGTGTTGGAGTGGCTGACAGCCAGTCAATAGGTGCCTTAAAAAGTGAAAGGGTGGAGGACTTTTCAGGAGGCATGGCT
ACGCAGACTCCACTTCCTCTTCCAGCTCCTCCTCCTCATCAAGGCCCTCCTCCTCCATACCATGTCCATCAGCACATGCATCAACATGACCTTTTAAATC
ATTCCCACCGCCTTTCACTCCCACCAACTGATACAGTGCCTTTGCTAGAAGAGGAGGGTGAGATTGATGATTTCAATGGTAAGCACTGTTGCCGATGGAT
TGATTGTAGTTCAATGTATGAACAACAGGAGGAACTTGTACGGCACATAGAAAAAGTTCATATAGATCAGAGAAAAGGTGAAGACTTTGCCTGTTTTTGG
GCTGGATGCCCTAGAAGATACAAGCCCTTTAATGCCCGGTACAAATTGCTCATTCACATGCGTGTCCACTCAGGGGAGAAACCAAACAAGTGTACGTTTG
AGGGCTGTAAGAAAGCATTTTCAAGACTAGAAAATCTAAAGATTCATTTACGAAGTCACACAGGAGAGAAACCATATCTGTGTCAGCATCCGGGCTGTCA
GAAGGCCTTCAGCAACTCAAGTGACCGTGCCAAGCATCAAAGAACACACCTGGATACTAAACCTTACGCCTGTCAGATTCCAGGATGTAGCAAACGGTAT
ACTGATCCAAGCTCACTAAGAAAACATGTAAAAGCCCATTCCTCCAAAGATCAACAAGCCAGAAAAAAGTTACGATCAAGGACAGATCTTGACCAGGAAA
TTCTCAGTGACTGCCTCACAATTCAACCTCTGCAGCCTGCAACTTCACCACAAGATCCTTCAGAGAGCAGTATGGGAAGGTCTCCTGGCCCAGTTCATGA
TGTCTACCCAGGGGCAATGTTTTCAAGCACGCACTCGAGCAGAAGTGGAACAGCAGGAGGAACTGTCCCTCCACCACTTCCTCCCAGTCATCCATCTCCA
GCGAGCAACATCCAGGGCAGTCCTCACAATCCACAATCTCAGCTACCTCCTCTTACACCAATGGAGCCAGGATCTGATAGGTTTAGAGGTGCAGCTCCTT
CCCCTCATCACCTGAGCCCACAACGTTTAACTGGTCCCCCAGGCATGATGCAGAGACGAACACCCCAGCCAGCCCAGGTTCAGCAGACAGGGGGCACATA
TCTGAAGGCCTATCCTACCATAACAAACCCTTCTGTGCAGTCTAGCAACCTTCATGTCCAAGGATTTTATGGGCAGCTGCAGACGTTTTGTCCTCCACAT
TACAACGATTCTCAGAGAAATATGCAGCATGGCAGCGCATGCAATATGGGACCTCCATTCGAGGACTGCTTGTCTCATGCTTGTGGAAACAAAACTGAAT
TTGATGGCTTCCACAGGGCTTTTACCTCTCACTCTGGCATTACAGTTTACGACTTCCCAGGTGGTTCGGCGGGCCTTTTTGGAGAGTCCCAAAGAAACGG
CTCAGAGGACACTAGTTTCCTTCAAATTAATGCAATAGATCGCTGTCCTAGCCAACTCTCATCGGTTTACACTGAAGGATGAGGCCTAATTCTACTGTGC
AATTTTTCAAGCCAACGCATACAGGTCAACAATTGCCAGGCATCACAGGAGAGAACAGCTCAAGAACAATATGCAAGAGAATAAATTATACGTTTGCCAA
TCCCTGTGAATGTATTTTTTTTTATTTAATATATATTGGTCTCCAAGGTTTTTTTCTATGAAAGGGAAGGAATAAAGGAACTGAAAAGTACACATGCAAT
TTTATATGATTTTTGCAATGCACTGAACACAATCCACTTGAAAAAAGAATCAGAACATACAGTACTAAAGGCACGACTGGAAGCCCAACATTATTATAAT
GTCACCCTGTCTCTACCTGAAGTAATGCAGTGATAGCCAAAGGACCAAGGTGCCATCAAATCAGAACACCAACATCTCATTCATAAAGTCTGGTTTCAAA
AACTATTTTCATAATGTTTTGAATCCACATATGGCATTCAGATTGTGAGCAAGTGGACCTAACTGACTATATCACGGAGAAGGAATGTAAAGAATTGAAC
TTATGTGCTCTGCTGCATGTGGAACCTTCTTTTGCATAGAATATACAGTTTTAACCTAGTAACCCAAGTGGGTTTTACTGCTCAGAAAAGGATGCAAATG
CTTTATCAACTCTTTACTAGTGTGCACTAAGCAGCAAAAATGAATGGCAGTGAAAATGGGGGTCTTTAAATGTAGCAAAGTGGTCCGTATTTTATTCTAA
ATAAACCCACGCCATGAGAAGTGGAACTGGGACCAGCAGATGAAGCCTTGCTGCAAATAAAATAAAGGTTATCATCATGTACAATATGTTATAGATAATC
ATTAATACAAGATAAAATACTTTAATGATCAAGCTAGGCCTCATTAAAACGTGATA                                            
>Xetrov90002219|Xetrov90002219|rfx3                                                                 
CCCGCCTCTTCCTCCTCTCAGGTTAGGTTGCCTCCCCTCTTTTGTGAGTTATAGCAACTGTTGCCTTGTGAATCCAGCGCCATAGCCACCGTAGTCCTGG
CGACTGTTACCCATCAACAACAACTACTCCTCTCCTCCTCATCCTCCTCCTCCACCGCCACCACCACCACCATCACCTTCTCTCCACCCTCATCATCATC
ATCATCCCCATCACCCCAACAACAACAACCAACAACAACATCACCACCACAATAAGCCACAGCCAAGATGCGGCTGAAAAGCAATCTAGATGAAGTTACA
GCAACAGGAACATGCCAAGACCATGCAATCGAGACTCACAGAAACTGGATGCAGCATGGAGGTGACATGTTCTTTTTGAGAAAAGGGTTGGAAAGATTTG
AAGTGGGGAAGACTACAATGCAGACGTCCGAAACGGTGTCGGACACGGGTTCGACAGTGACTTTGCAGACATCTGTGGCAGGTCAAGCAGCGGTTCCTAC
ACAGGTGGTACAGCAGGTTCCAGTACAGCAACAGGTTCAGCAGGTACAGACTGTTCAGCAGGTGCAGCATGTTTACCCAGCACAAGTACAATATGTTGAA
GGAAGTGACACAGTCTACACAAATGGAGCAATCCGGACAACAACATATCCTTACACAGAAACCCAGATGTACAGCCAAAATACTGGTGGGAATTACTTTG
ATACCCAGGGTGGATCAGCACAAGTGACAACAGTGGTCTCAACGCACAGCATGGTGGGAACTGGAGGAATTCAAATGGGTGTCACTGGAGGACAAATCAT
TAGTAGCACTGGTGGAACTTACCTGATTGGCAATGCAATGGAAAACTCAGGCCATTCTGTGAGTCATACAACTCGAGCCTCTCCAGCAACAATTGAAATG
GCGATCGAGACACTGCAAAAGTCTGACGGTCTGTCGAGTCACAGGAGCTCTCTTCTCAACAGCCATCTCCAATGGCTGTTGGATAACTATGAGACGGCAG
AAGGAGTGAGTCTCCCTAGAAGCACTCTCTACAATCATTACCTAAGACATTGTCAAGAGCACAAACTGGATCCAGTCAATGCTGCATCTTTTGGAAAACT
CATACGCTCAATATTCATGGGATTACGTACTCGAAGACTAGGGACCAGGGGTAACTCCAAATACCATTACTATGGGATTCGTGTCAAGCCAGACTCCCCT
CTTAATAGGCTACAAGAGGACATGCAATACATGGCTATGAGACAGCAACCCATGCAGCAGAAACAAAGGTACAAGCCTATGCAGAAAGTGGATGGAGTGG
GAGATGGATTTGCAGGCAGTGGGCAGTCTGGTGCCTCTGTTGAGCAAACTGTGATTGCCCAAAGCCAGCACCATCAACAGTTTTTAGATGCGTCTCGAGC
TCTTCCAGAGTTTGCAGAAGTTGAAATATCTTCTCTGCCAGATGGTACAACCTTTGAAGATATCAAGTCGTTGCAGAGTCTTTATCGAGAGCACTGTGAG
GCGATATTGGACGTTGTTGTTAATCTACAGTTTAGCCTGATCGAGAAGTTGTGGCAGACTTTCTGGCGTTACTCTCCTTCATCTCCAGCCGATGGTTCCA
CCATTACAGAATCAGGAAACCTGAGTGAAATAGAAAGCAGGCTGCCCAAGTCAAAGCTGATTTTGTTCTGCAAAAACGAGTCTATTGTAAAGTGGATGTG
CAACTGTGACCATATGATGTACCAATCCTTGGTGGAGATTCTCATTCCTGATGTCCTAAGACCAATTCCTAGTGCCTTGACCCAAGCCGTTCGCAATTTT
GCAAAGAGCCTTGAAGGTTGGCTCTCTAGTGCCATGAGTAATATTCCACAAAGAATGATACAAACCAAGGTTGCTGCTGTAAGTGCCTTTGCCCAAACTC
TGCGTAGATACACATCCCTTAATCACTTGGCTCAAGCAGCTCGCGCTGTGCTGCAGAACACGTCTCAGATCAACCAGATGCTAAATGACCTCAACCGTGT
GGACTTCGCCAACGTCCAGGAGCAGGCTTCCTGGGTGTGTCAGTGTGATGACAGCATGGTGCAGAGACTAGAAACAGACTTTAAGATGACTCTCCAGCAG
CAGAGCACTCTGGAGCAGTGGGCTGCCTGGTTAGACAATGTGGTGACACAAGCCTTGAAACCGTATGAAGGACGGCCCAGCTTTCCTAAAGCAGCCCGGC
AATTTCTGCTCAAGTGGTCATTTTACAGTTCTATGGTTATTCGAGACTTAACCTTGCGCAGTGCTGCCAGCTTTGGTTCTTTCCACCTGATCCGCCTTCT
CTACGATGAATACATGTTTTATTTAGTTGAGCACAGAGTTGCCCAGGCAACTGGAGAATCACCAATTGCAGTCATGGGAGAGTTTGGAGATTTAAATGAT
GCATCACCAGGAAATATGGAAAAAGATGAAGGCAGCGATGTGGAGAGTGAGATAGAGGAAGAGCTTGATGATTCTGTAGAGCCCCCAGCCAAGAGGGAAA
AGACGGAGCTGAGCCAAGCGTTCCAGGTGGGCTGCATGCAGCCATCGCTGGAGGGGAGCGTTCAGCAAAGCCTGGTCTTAAATCAGCTGCACAGCGAGCA
CATTGTTACAAGCACTCAGACCATCAGGCAGTGCAGTGCCACCGGGAATACCTACACTGCCGTCTAGCGCAAACAAAAGCTTGCAGAAATGAGATGTAGA
AATATATCTATGTCGGGCTTAAATGAGTGGCGGCAGAACAGAATATGACTGAAATGTGACTGTTTCTGGCCTTTCAGACCCACCTTTTTTATCTTTACCC
CCCCCCCCAAGCATTTGCCCCTCCAACTCTTGCATTGTAAAGTAGATTTTCCAGGCAGTTCATGGATTTTATTAT                         
>Xetrov90002219|Xetrov90002220|rfx3                                                                 
CCCGCCTCTTCCTCCTCTCAGGTTAGGTTGCCTCCCCTCTTTTGTGAGTTATAGCAACTGTTGCCTTGTGAATCCAGCGCCATAGCCACCGTAGTCCTGG
CGACTGTTACCCATCAACAACAACTACTCCTCTCCTCCTCATCCTCCTCCTCCACCGCCACCACCACCACCATCACCTTCTCTCCACCCTCATCATCATC
ATCATCCCCATCACCCCAACAACAACAACCAACAACAACATCACCACCACAATAAGCCACAGCCAAGATGCGGCTGAAAAGCAATCTAGATGAAGTTACA
GCAACAGGAACATGCCAAGACCATGCAATCGAGACTCACAGAAACTGGATGCAGCATGGAGAGACTACAATGCAGACGTCCGAAACGGTGTCGGACACGG
GTTCGACAGTGACTTTGCAGACATCTGTGGCAGGTCAAGCAGCGGTTCCTACACAGGTGGTACAGCAGGTTCCAGTACAGCAACAGGTTCAGCAGGTACA
GACTGTTCAGCAGGTGCAGCATGTTTACCCAGCACAAGTACAATATGTTGAAGGAAGTGACACAGTCTACACAAATGGAGCAATCCGGACAACAACATAT
CCTTACACAGAAACCCAGATGTACAGCCAAAATACTGGTGGGAATTACTTTGATACCCAGGGTGGATCAGCACAAGTGACAACAGTGGTCTCAACGCACA
GCATGGTGGGAACTGGAGGAATTCAAATGGGTGTCACTGGAGGACAAATCATTAGTAGCACTGGTGGAACTTACCTGATTGGCAATGCAATGGAAAACTC
AGGCCATTCTGTGAGTCATACAACTCGAGCCTCTCCAGCAACAATTGAAATGGCGATCGAGACACTGCAAAAGTCTGACGGTCTGTCGAGTCACAGGAGC
TCTCTTCTCAACAGCCATCTCCAATGGCTGTTGGATAACTATGAGACGGCAGAAGGAGTGAGTCTCCCTAGAAGCACTCTCTACAATCATTACCTAAGAC
ATTGTCAAGAGCACAAACTGGATCCAGTCAATGCTGCATCTTTTGGAAAACTCATACGCTCAATATTCATGGGATTACGTACTCGAAGACTAGGGACCAG
GGGTAACTCCAAATACCATTACTATGGGATTCGTGTCAAGCCAGACTCCCCTCTTAATAGGCTACAAGAGGACATGCAATACATGGCTATGAGACAGCAA
CCCATGCAGCAGAAACAAAGGTACAAGCCTATGCAGAAAGTGGATGGAGTGGGAGATGGATTTGCAGGCAGTGGGCAGTCTGGTGCCTCTGTTGAGCAAA
CTGTGATTGCCCAAAGCCAGCACCATCAACAGTTTTTAGATGCGTCTCGAGCTCTTCCAGAGTTTGCAGAAGTTGAAATATCTTCTCTGCCAGATGGTAC
AACCTTTGAAGATATCAAGTCGTTGCAGAGTCTTTATCGAGAGCACTGTGAGGCGATATTGGACGTTGTTGTTAATCTACAGTTTAGCCTGATCGAGAAG
TTGTGGCAGACTTTCTGGCGTTACTCTCCTTCATCTCCAGCCGATGGTTCCACCATTACAGAATCAGGAAACCTGAGTGAAATAGAAAGCAGGCTGCCCA
AGTCAAAGCTGATTTTGTTCTGCAAAAACGAGTCTATTGTAAAGTGGATGTGCAACTGTGACCATATGATGTACCAATCCTTGGTGGAGATTCTCATTCC
TGATGTCCTAAGACCAATTCCTAGTGCCTTGACCCAAGCCGTTCGCAATTTTGCAAAGAGCCTTGAAGGTTGGCTCTCTAGTGCCATGAGTAATATTCCA
CAAAGAATGATACAAACCAAGGTTGCTGCTGTAAGTGCCTTTGCCCAAACTCTGCGTAGATACACATCCCTTAATCACTTGGCTCAAGCAGCTCGCGCTG
TGCTGCAGAACACGTCTCAGATCAACCAGATGCTAAATGACCTCAACCGTGTGGACTTCGCCAACGTCCAGGAGCAGGCTTCCTGGGTGTGTCAGTGTGA
TGACAGCATGGTGCAGAGACTAGAAACAGACTTTAAGATGACTCTCCAGCAGCAGAGCACTCTGGAGCAGTGGGCTGCCTGGTTAGACAATGTGGTGACA
CAAGCCTTGAAACCGTATGAAGGACGGCCCAGCTTTCCTAAAGCAGCCCGGCAATTTCTGCTCAAGTGGTCATTTTACAGTTCTATGGTTATTCGAGACT
TAACCTTGCGCAGTGCTGCCAGCTTTGGTTCTTTCCACCTGATCCGCCTTCTCTACGATGAATACATGTTTTATTTAGTTGAGCACAGAGTTGCCCAGGC
AACTGGAGAATCACCAATTGCAGTCATGGGAGAGTTTGGAGATTTAAATGATGCATCACCAGGAAATATGGAAAAAGTTTCATGGTTGTTTGTTTGTGCA
GATGAAGGCAGCGATGTGGAGAGTGAGATAGAGGAAGAGCTTGATGATTCTGTAGAGCCCCCAGCCAAGAGGGAAAAGACGGAGCTGAGCCAAGCGTTCC
AGGTGGGCTGCATGCAGCCATCGCTGGAGGGGAGCGTTCAGCAAAGCCTGGTCTTAAATCAGCTGCACAGCGAGCACATTGTTACAAGCACTCAGACCAT
CAGGCAGTGCAGTGCCACCGGGAATACCTACACTGCCGTCTAGCGCAAACAAAAGCTTGCAGAAATGAGATGTAGAAATATATCTATGTCGGGCTTAAAT
GAGTGGCGGCAGAACAGAATATGACTGAAATGTGACTGTTTCTGGCCTTTCAGACCCACCTTTTTTATCTTTACCCCCCCCCCCAAGCATTTGCCCCTCC
AACTCTTGCATTGTAAAGTAGATTTTCCAGGCAGTTCATGGATTTTATTATGTTTTAATATATATAAATATAT                           
>Xetrov90002233|Xetrov90002233|dmrt2                                                                
CAGCGGATTAGCAGCTCCATCTCTCTGCCGGGGGCACCAACCTGGATCCTAGGAACATTCTGACCCAGATCTGCACACAGCAGTGGAGGAAATATTCCAC
TTCTACTGGAGCCGCAACATCTGCTGATCGCTGTCAGTGAGCGCAACTTGCCCGGATCGGATCTGGCACCACCTGGCGCAGGTAAAGAGAGTAGAGCCGG
GGAGCAGGACCTGCCTGGAGTCCGAGGGCAGCTGGAGATGTACGAGATGAAGGCACCTGCCCCGTCCTCTTCCTCCTCCAACCCTTCCTCTTCTCCTCTG
TCCTCCTACTGTTCATCCTTGGCCGGGGACTCAGAGATAGACGTGGAGAGCCTGGAGCTGGAGGGAGATGGGCAGCCTGAGCTCTGCAGGGCAAGGCACC
TCGATGAAGAAGATGAAGATGAGGAGGAGCAGGAAGGGGCTGATGGTGCCCCGGTCAGTAAAGGGGAGCAACAGAAGGCCAATGAAAAAGGAGGCGAGCA
AAGGAAGCTGAGCAGGACCCCCAAATGTGCCAGATGCAGGAACCACGGGGTCGTGTCCTGTCTAAAGGGCCACAAACGATTCTGCCGCTGGAGGGACTGC
CAGTGTGCTAACTGCCTGCTGGTGGTTGAGAGGCAACGTGTCATGGCTGCACAGGTGGCACTCAGGAGGCAGCAGGCCACAGAGGATAAGAAAGGTTTGT
CTGCCAAGCCCAGTATTGCAGAGCGCAAGCCCGTGTATCAGAGGCACATTCGCCCCCCGAGCCTACTGGCCAAGAGTATTCTGGAAGGTTACCGGCCGGT
GCAAACTGATTCCTACCTGGGCACCAGTCCACCATTGCCTGCCCAGGTCAGTGACAGGATGCGGAAGAGGAGAGCCTTTGCAGATAAGGAACTTGAGCAC
ATCATGCTGGAGAGGGAGTTTAAAGAGAGAGAGATGTTGGAGGCCACTCAAGCTGCTGGACTTTTCTTACCTAACCGTATGGTTCATGCTGCTGAATATA
ATTCCTACAAAGCAGCGTATGGGCCCCCACAGGCTGACGTCCCTAACAAGGACTTCTGCAATTTCCTTCCTACCTGCCTTGATCTCACAATGCAATATTC
AGGATCTGGGAACATGGAACTCATATCCTCAAATGTCAGTGTGGCTACAACATACAGACAATATCCTGTGCCTTCCAGGTTCTTGGTTTGGCCAAAGACT
GGACCTATCAGTGATGCTCTTCTTTACCAGCAGTGTCTATTAAATGCAACAGCCATGCAGGCCTTGAAACCAGGGCCAAACTGGGACTCCAAGTCTAACC
CAGTTAGTGAATGTCAGACTTCAGAACATGACTTGCTGGCACCTTCAAAAATAGACAATCCAATCCTACACCCTCAGAATGATTATGGAAGCCTGCCTCA
GGACAATGCAGAAAGGTCTGCCTTTTCACCACCCAAAAGAAACTTCCCGCTTATTTCCTCTAAGGACCACTTATCTGCACAGGACAGTTTAATGAACAAA
ATCAGCAAAGAGGTCACAAAGCAGCCACACTCTTTAAAATACAACCCATTCCATGCATTGCTCCAGCAGGCACATCTTGAAAAGTCATTGGAAGATCTAA
AACCCCCATGTGTCAAAGATCTCTATGAAGAGCCTGCAAAGAAATTCAGAGAATATCCATCCAAAGAAAATCAGAAATACAAATTTACATTTGACAGACA
CAACAAGGACTTCTTCTTAGGAAATGAGTCAGGAACAAAGCTGACTGTCAGTGAACCTTTACCCTTCTCTGTAGAGTCAATTCTCAAAAGGCCCTCAACC
ACGGTCAAACGTTCTAGTCAGTAAATGGTCCTTAGCCTGTGCTCAATGGGCTTGTTCTGTCTTCTCATCTTTCTCGTTGCAGTACCTGTGCTGATACTCC
TTTTGTACATGACTGATAAATATTATGTATATACAGTTACAGTTACATCTTCTCTTTTGTAAAAAGTTCTATATTTAAATGTAAAAATATGATCTGAATA
TATGAATTGTAAACTATGTGAGTTTTGAATATATAATTATATATAAATATATATATATAATAAAATTCTATAATAATTTTCCTT                
>Xetrov90002234|Xetrov90002234|dmrt3                                                                
TGCACTCAGATACAGAGGGGCACACACTGACCCCAGCTCCATCTCCCCGGCATGGCAGACCACAAGCACGCAATCCCCCCACACCTGCCATAGCCAATGC
CCGCAAATCCTGCCCTTAAAGAGAAGGAAGAAGGGGCAGCGTGGCAGCCGCCCTGCCAGGAGACAGTGAGTGGCGGGAGGCACCGATCTGAATTGAACTC
ATTGTTGCAGCTACTTCGGAGCCAAAGTCCCAGCGCCCTTATGTAGGGAGGTTTGTGGGTGCTACCCGCTCACATACACCTGCACCCCAGAGCCATGAAT
GGTTACGGTTCTCCATACCTGTATATGGGGGGCCCAGTGTCTCAGCCCCGGGCCCCCCTGCAGAGGACCCCCAAATGTGCCCGCTGTAGGAATCACGGCG
TCCTTTCCTGGCTGAAAGGGCACAAACGTTACTGTCGCTTTAAGGACTGTACCTGCGAGAAGTGCATCCTCATCATAGAGCGGCAGAGAGTGATGGCTGC
CCAGGTGGCACTGCGGAGGCAACAGGCCAACGAGAGCTTGGAAAGCTTGATCCCAGACACACTCAGGGCAGTGCCGGGTCTGACTTCCAGCCTGGCCACA
GACACAGCCCAGCAGCCTGGCCGCCCTGGAGAGATTGGCATCCGATGGGCACAGGAGGCTCCCCCTACCCTACCGCTCTCAGTGAAGGCAGACCTGGCAG
AGGAGAGGATGGGGGACAGCAGCGGCACAGAGGCAGGGGAAACATACAGCGACAAAGACGCAGAGCACCGAAGCTCTCCAGAAGGAAAGCCTTGCTGTAC
CCCAGACAGCCCGGAGGTGGTGCCAGTTGCTGAGGCGGGGTACCCTGGGCAGAAATCGTGCAGCACCACGGACAGCACCACGGACAGCTCCAAGTACCCG
GAGGAGCAGGGACATCTAGTGATTGAGGGAGCCACTGGCACAGTGTCCCTTCCCTTTAACCTGAAGGCCAACAGGCCACCCCTGGAGGTTCTTAAGAAGA
TATTCCCTAGCCAAAAACCCACAGTCCTTGAACTCATACTGAAGGGGTGTGGTGGGGACTTGGTGGGGGCAGTAGAAGTGCTTCTGTCCAGCAGATCCTC
TGTAGCTGGGGAGAGAACTGCTCCTGAGCCCGAAAGCATAGTGTTGCCCCACAATGGCCATTTGTTCGAACACACGCTCAGTTCGTACCCCTTATCATCA
TCTAAGTGGTCTGTGGGATCTGCCTTTAGGGTGCCAGATACGCTGCGCTTCTCAGCCGATTCTAACAACGTGGTCCCCAACCCTCTGGCTGTACCATTGC
AGCACCCCTTCCCACAGTCCCCCAGGTACCCGCTTCTTCTTAGGAACACCTTAGCAAGGAACCAGTCCAGCCCATTCCTACCCAATGATGTGACCTTGTG
GAACACCATGACTCTGCAGCAGCAGTACCAGCTGAGATCTCAGTATGTCAGCCCTTTCTCAGGGAATACTTCCAGTGTCTTCAGAAGCTCCCCTGTGCTC
TCTGCCAGACCCCCTGAGGACCCTAGAATATCTGTGTCTGAAGAGAGCTGCCCCATTGTGGTAAAACAGCCAATTTACACAGAGGATGACTATGATGAAA
GATCAGATTCAGCAGACTCCAGAATACTCAACAATTCCTCTTAAAGGGTGCTGTGGGTCACTGGGCTGAACCAAGAGA                      
>Xetrov90002235|Xetrov90002235|dmrt1                                                                
CGCTGGCTAAGTGCAGAGTGCTGGGGCTTCAGCTGGTTGGAGGCACAAAGAATTGCTTTTAGATACAGAGGATGCAAAACAATGAAGAACCATTTAGCAA
GACTCGTAGCTCTGGGCAGCACCCATCAGGAGTTCATGGAAAGAAGTCTCCACGGTTACCTAAGTGTGCTCGATGCAGGAATCATGGATATGCTTCTCCC
CTGAAGGGACACAAGCGCTTCTGTATGTGGAGGGACTGCCAGTGCAAAAAGTGCAGTCTGATAGCAGAGAGACAGCGGGTTATGGCAGCACAGGTTGCAT
TGCGAAGACAGCAAGCCCAGGAAGAGGAGCTGGGAATAAGCCATCCTATTCCTTTGCCCATTGCAGCTGAGTTGTTGATAAAACGGGAGCATGGTGGTAG
CAGCTCTTGCCTGATGCTGGAAAGCAGTTCCACACAGACAACTAGCACATCTACTTCAGGTTCCACAACCAGTTCAGAAGGCAAGATGTTAATTCAAGAA
ATCCCTTCCATCACCAGCAGAGGGCATCTGGAGAGCACATCTGATTTGGTTATGGACTCCCCTTACTACAGTAATTTCTACCAACCTCCACTTTATCCGT
ACTACAACAACCTCTACAATTACCCTCCATACCAAATGGCTGTGGCTACTGAATCTACCAGTGGCAATGACATGGGAGGAATAAGTGGGCCATCAATGAA
AAATAGTCACAGAAACCATCCAGCTGCTTATGTCCCTAGCCAGTCAGGAAATCAGTGGCAGATGAAGAATGGAGAGAATCGTTTCCCGGGTCACAGTGCA
AGCTCTCAATTTCGCATGCATTCCTACTATCCCCCTTATCTGGGACAGAGTGTACCCAACCCAGTTTGTGTTCCACCATTCCTCACTTTTGAAGAGATCC
CATCATATTCTGAGGCGAAGCAGTGCTTTCTCCGCCCAGCAGCCAGGATTCTGGAATTATTTCCCTGTCCAGCAACTCCCCGGTTAGCAATGAGAGTACT
AAAGGTGCAGCAGAACAGGAGCCCAATTCTGAGTCTTCAGCATTTACTGTCACCACTGCTGGTGAAGACAGAGAATAGAAAGATCTTGGTGGGCAGTCAG
ACGCAGGAAACATCTTAACCCACAGACACATTACAAATGTTGAGGCGGTTTTACTGTAAGATTGGATGTTAATGCAAAATTGGTGATCATTGGCACATGC
ATTAGGCGGCAACCAGGTTTACCATTTGACTTTAATATGTAGGTGTTTGGTTGTGTTAATGATTTGCTGTTTTCTCTGAACTCAGGAAGCAAGTTGGTTG
CCTTATTTACTAAAATCCTAACATTAAAGTCTTTAGAATGAAACACTTAATTAGAGTAAGCCATTTTATGTCTTAATCAAGACACTTGCTGTGAGCATCA
TCTTGTGATCAAGTTCATTAATAGATTAATAAGAAAGCAACAAATGGCAGCAGACTGTTTTAAGCAACTCATAATCATATGGCTCTCCAAACGTATAGCT
CTTGTATACATATATGGAATTGCAGTGGTTCATGTATTTGTATTTGACAGAGCTGTGGTCAAGTCATGATTTTAATATTGTGCCCCAAACAAAATTATCA
AGGCAAAAAAATCACCTCTGTTATTTAATATGTGACAATAATTGGAAAAATATGTGTTTTGCTAAAAAAAACAAATATTTTACCTTTTTTACAGAATAAA
GTTAAAAAAAAGCTGCATCTCCTGGCATCTGATAAATAAAACTTAGCTTTTATTCTCTTTATGAATAAAATATATGTAATAAAATACATGTCTTTAAAAA
CATTGCAGGGCTCCAGCATAGAGACTTAAACCATATCAGATCCAATTCCGACCCCTCAGGTCCTTACACCTTGGTAGGTTAGTGTGTGCAGCTTGATTAG
ATATTGGTGTATTTTACATTTTATATACTAAGTGAGAAATTCAGTAACTACATTGCAGCTCATTTACTCAAACTGGGCAGAAAACACATAACCTATCAGA
GATTTTCTTTTAGTATGTTACCTGCAAACAGATTGATCAAAGCTAATTGCTCATTGGTTGCTAAAAGCTTCTACGCTGGTGTAAGTTTGCCCAAAGTAAA
TGTGCCCTGTTGGTGTTTGGTTTAAAAGCAGTAAGACATCTCTAGCTAAAAACAAGGTTATTGTCTTAGAGTCCAGCACTCTTTTGTGTTCTGAGGTTTT
GCAAGTTACTAACAGTATGATACATTTAAACAAAATGTTTGCATTTTAATCATAGAATCTCACATGCTTTGCGTTGATTTTGTGTTTGGGATTGAATACA
TCCTGTAAATGTTTCTCAGCATCTGGTTTGTTTAAATTACTTTTGTTACAGGAACCAACCTGGAACTAACCAAGGAGAATGCACTGTTCTGTGTTGTTGC
AGCTGAATCTGAAAAAAATAAAATGTTATTGATGAGTGAATTTACTTGTGTGTATATTTGCTGAGCTGTATTAAAATAGAAAAAAA              
>Xetrov90002244|Xetrov90002244|foxd4l1.1 [/foxd3.2]                                                 
CTTGGCCCTTTGGAGACTACACATTCACAGAAAGCATCAGTGCTAGCAATGAGCCTTAGCCAGGAGTCTGGTGCCCACCATGACCCCCAGGATTATCCGG
TAGTATCTGATGAGGAGGATGAAATTGATATTCTTGGAGAAGATGATTCCTGCAGTCTAAAGTCACACTTTTACCTACAGCCAACACATTCAGAGATGGG
GGACAGTGGCATTCTGAGCCCTTCCAAGCTAAGCTGCACTGAAAGTGAGAGCGATTCCTCTGGAGAGAGTGAAGGAGGTACTTCTAAAGACTCCCCAGCC
ACCCCATCTGGTGGCAAAGCCAAAAGGGCCCTTGTAAAGCCCCCTTATTCTTATATTGCTCTAATCACTATGGCTATCCTGCAGAGCCCACACAAGAAAC
TGACTCTCAGTGGCATCTGTGATTTTATCAGCAGCAAGTTCCCTTACTACAAGGACAAGTTCCCTGCTTGGCAGAACTCCATCAGGCACAACCTGTCCCT
TAATGACTGCTTTATTAAAATACCACGGGAACCAGGAAATCCAGGAAAAGGCAACTACTGGACCCTGGACCCTGCCTCTGAGGACATGTTTGATAATGGG
AGCTTCCTTAGAAGGCGGAAAAGGTTTAAGAGGCACCAGCAGGAGTTCTTTAAAGATGGACTTGTGATGTACAACCCACTGCCTTACTACAGACCCTACA
GTACCATCCAACCACAGCAAGTGCTCCAGCAGACTCCAGTGGCATGCATGGCAATACCAGAAAATTTGACCATGCCAACTCACCTTGCTCCCTACCCAGA
CATAAAGAGGAAAGTTCCTTACCCTGACCAGGGGGTACACAGGGGGTTTGAAGCCCTGGATGCTGATAACCACCCCAATAAGTCTCAGAGCAAATGTTCA
TTTAGTATTGAGAACATCATGAGGAAACCCAAGGAGCCAGAGCCAAGTTTTTCAACCTTTAACCCACACTGGAACTATAATCACTTATTGCAGAGGCCAA
ATTCCTGCCTTCTCCCAGCTGTGCTTAACCTATCCACTGGCCCTTTCCTATCCAATGCCCAGGGCACCAGGCAATACAACCTCATAAAATTCCCTGGGTG
TTACTGAAGTAAGTCACTTTGGGTCTCACATAGCCCCTGTACTGCCCTACCCATATCCTTTCAGGATTTTTCCTTATAACTGGTGGATTCTGCCACTAGG
ACTTTCTTGTGTCCAACCCAGAGATTTTCATTTTATTTATTGTCAAAGACAGGTTTATCCAATCTGCATCTAGCATCCCCTAAATTATAAGGTTGTCAGG
GGAGATGATAGTTGCAGTTCATTAACAGCTGAAGGGCCACCAGTTGTAAATACCTCGACAGTCATAAGTACTTGTGTGAGAGCCCCAAGTGGCACATGTG
ATGCTGGATGCTTGAATCGCTATGGATTGTATGTGTATTTAGAGACACTGAAATGATGGCTGAGGACTTCACTTGGCCCCTGTGGGCAACGGGTATGCAG
TTTTGTAATGTCATTTGTTTGCTTTTATGTCTTATTTTTCTGTTAATATTTAATGTAAATAGAAATGTAATCTATTGAATTATTTATTATGAAATTTATT
GCAACTTTTCGCTTCTACTCACATGAATAAAATCATTCAAATGAATATACGGACTGTAGATATTTCTTTCCATATACAAACATTCATATAAACTTTACTT
TCCATCATCACTTTACATCATAATCTTAATTTGTGCAATTTCAGGTTCTTTAGCACAATATTTTCACAGCTTTCTGTCTGTCTGTCAACATACTTGTTTA
TCTATCTATCTATCTATCTATCTATCTATCTATCTATCTATCATCTATCTATCCATCTTTTTCTATCTATATAAAATATACTTTATAGCCTTTTGTTAAA
TTGTTATTGCAGCGTGGAACCAGTCTTTCCAAAACCAGGTTATAGGTTAACCCTGCTGATCTTAAAAGTACAATATAAATTTTCAGCATAGCAAGAACAT
AACTAACACTAAACTGCCCATCATTTCTCTACAACAAATGTAACAAATGAATAGGGAGTAAAAACTGTGGGAGGTTCATTATTTGAAGTATTTAATTTTG
GGGGAAATGTAATTAAACGTCACACAGTTTAAGATATAACAACAATAAATTCAAATTAACATTTCCTATGCCCGATAATATTTAATATAAAATTTTATCA
CTGAAGCCAGTACTCATACCCGTACATGAATATTATTTTAGATACTTCATACACTAATTTTCTCTAAATAAAAATATGTGTCAGACCAAAATCTTCATTT
CACATTCTGCAAATGAAGCCACTAATAGGTTATACAGCAGAAAGTTACAGGCAAAGGCTGTGCATTTCTCTAAATGATTTTAATCATACTTTTTGTTGGG
TTTTATTTCACTATAAGATCCTCTGGATTTATGATGTGCCGATTATAAGGAAGAGATAGCTTCCCACGACATCTAGGTTTGGGGGTTTACAGCCGATGGA
TATCAGCTGTTGCTTGTGCTTATGGGGTCTTTAAAAAATACAGGGCACAGTCCAGCAGTAGGAATTCTACATTTTTTAGAGGTCCATGGGACTTATGTAA
AGTAAATTGCAACACCTGCTGATTAGTTGCTACAGATCACTTCAAGGTCCAATTGAGCCCCTGTGAGTCCTCAGTACGTCAATGGTAATTTTTTTCCAGT
TATTTCATTTTAATTGTTGCTATGTGACACTTCACTGGTATTGTTTTACTGAATATCTGGTGAGGTAGCTGTGTTAATGTCACTTTCCTTTTTTAATGGA
GCCTGGGGGTGTAGAAGGAAAGTAAACTTGCAGACCACTTGGGGATTGGTCTTTGAAAAATGTTTGTTTTGCAAGAAACATAAAGTTTTATCTGTACTAC
CTTCTTC                                                                                             
>Xetrov90002245|Xetrov90002245|foxd4l1.2 [/foxd3.3]                                                 
ATGAACTTGAGCCAGAAATCCAGTGCGCACCATCATGCCCAGGATTACACAGGAGTCTCCGATGAGGAAGATGAAATTGATATTCTTGGAGAAAATGATT
CCTGCAATTTAAGGTTGCACATTAACCAACAGCCCACACATTCAGAAATAGGGGACAGTGGAGTGTTGAGTCCCTCCAAGCTAAGCGGCACTGAAAATTC
TTGTCATTCCTCTGAAGAAAAAGAAGGAGGTACTTCCAAAGACTCTTTACACACAACACCTGATAGCAAAGCCAGCCGGGCCTTTTTAAAACCTCCTTAC
TCTTATATTGCTCTAATCACTATGGCAATTGTGCAGAGCCCATATAGGAAACTGACTCTCAGTGGCATCTGTGATTTTATCAGCAGCAAATTCCCTTACT
ACAAGGACAAGTTCCCTGCTTGGCAGAACTCCATTAGACACAACTTGTCTCTTAACGACTGCTTTATTAAAATACCACGGGAACCAGGAAATCCAGGAAA
AGGCAATTATTGGACACTGGACCCTGCCTCCAAGGACATGTTTGACAATGGGAGCTTCCTTAGAAGGCGGAAAAGATTTAAGAGACACCACCAGGAGTTA
ATTAAGGATGGGTTTCTGATGTACAACCCACTTCACTACATCACCCCATACAGTGCCCCCCAAACACAGACTCCAGTGATATGCATGGCAATACCACAGA
ACTTGGCCATGCCAAACCACCTTGCTCCCTACCCCCACAAGATAAAGGTTCCTTGCCCTGACCAGGGAGTAAACAGGGTATTTAAAGCACAGGATAACCA
TCACACCGCATCTCACCACAAGTGCTCATTTAGTATAGAAAACATCATGGGAGAACCCAAGGAGCCAGAGAAATCTCTCAAAAGCTTCAACCAAAATTGG
AACTATAATCATTTATTGCAGAGCTCAAGCGCCTGCCTTCTTCCATCTGGGTCACACATTACCAGTGCCCATCAGGGAACACAGTACAGCTTCATCAAGT
TCCCTGGGTGCTATTAA                                                                                   
>Xetrov90002260|Xetrov90002260|klf9                                                                 
GTGGGGTTGTGTTAAATTGTTACCGAGCAGGAGAATGCCCGAACCCTGAGAGTGGAAAGGAGACAGAAGGTGGGGGCAGTGAGTGTCTCATATGCAGCTT
TGTCTGAGATTTCAGCGCACTCTCTCTCAGAGTGAGGATGAATGCCCTGGAACTACTGAGGGAGACAAAGCACCTGGTGGCCACTTGATCCCCCCCTTAG
CCTAGGCGAGCGGGGCTAGCATGCTGCGTTAGCCTCAAGTGCCCTGTGCTGTGCCACGTGTGGGCTGCCGCCGCCGCCGCCGCTGTTTTGTGTCTTTGGC
CAAGTTTGAAAGAGCGAGCAAAGTGTGTGCTGCAGACACAGGAGGGGCGCAGAGTAGGGAGGTCCCAGACTAGCACTGTCTGTGATGAAGATGAGGGGCT
GCACGCAGTAAGAGCGGCACTCTAACGCGCACTCTGAGCTACTGTCTGCATCGCCTGGCTCTCTCTCCTCTCTAGCTCGCATTGGCAATGACAGCTGTCG
CTTACAGTGACTTCGTTGCTGCTCAGTGTCTGGTGTCTATTTCTAATCGCAAAGCGGTGCCGCCACAGGAGGAAGTCGAGGGGCCCCTGTACTCGGCGCT
GGACAGCCGCCCAACACCTGCACACTCGCCTGCGCTACACCTGAGGAACATGCCTGAGCAAGAGGCAGCGCTGCACCTGCCCGAGCCGGGGCCGAACAAG
GAACACCACGACGGGCCGGGGGAAGCGTGGAAGGATTATTGTACTCTGCTAACTATAGCCAAGAGCTTGCTGGAGTTGAACAAGTACCGTCCCTTGCCTT
CCCCTGCCTACAGTCACAGTGATGAGGAATTGTGCTCGGACAGCGACGTGACCACAGAGTCCGGCCTCAGCTTCAGCCCCTCACACAGCCCGGGCAGCTG
CAGTAGCAGCACTACTCCCAGCCATATGGACTACAGCCCCGAACCCGGCTCCACGCAACCACTCCCACTCACCCAGGACGCGCCCAAATCCCCGACACGC
CCACTCGGCAAGGACACCGCCCCGGTCAGGTCAACCAATGAAAAAAGGCACAGGTGTCCTTATGCTGGGTGTGGCAAAGTTTATGGGAAGTCTTCCCACC
TTAAAGCCCATTACAGAGTCCATACAGGTGAACGCCCTTTTCCGTGTACGTGGCCTGACTGCCTTAAGAAGTTTTCTCGTTCCGATGAGTTGACTCGCCA
CTACAGAACCCATACGGGTGAGAAGCAGTTCCGATGTCCACTCTGCGAGAAGAGGTTCATGAGGAGTGATCACTTGACCAAACATGCACGTCGCCACACC
GACTTCCATCCTAGCATGATCAAAAGGTCCAAAAGGTCCAATTCATCATTCACCTGAATCTGGGAGTATATAGTTCGAGTAGCAAAGCTGTTCAATAAAA
AAA                                                                                                 
>Xetrov90002276|Xetrov90002276|rorb                                                                 
ATGGCGTCACAAATTGAAGTGATACCATGCAAAATTTGTGGAGATAAATCATCAGGAATTCACTATGGTGTCATCACGTGTGAAGGATGCAAGGGATTCT
TCCGACGAAGTCAACAGAATAACGCCTCTTACTCCTGCCCGCGGCAGAGAAACTGTCTAATTGACAGAACTAACAGAAACCGCTGCCAACACTGTAGACT
GCAAAAGTGTCTTGCCCTAGGAATGTCTAGAGATGCTGTAAAATTTGGAAGAATGTCAAAAAAACAGAGGGACAGTCTATATGCTGAGGTCCAGAAACAC
CAGCAACGATTGCAAGAACAGAGACAGCAGCAAAGTGGAGAGGCAGAGGCCTTAGCCAGGGTTTATAGTAGTAACATTAGCAATGGTTTGAGTAATCTCA
ACAATGACACAGGAGGCACTTATGCCAATGGACATGTGATTGACCTTCCCAAATCGGAGTACTACAGTGTGGATTCTGCTCAGCCCTCCCCGGATCAGTC
TGGTATAGACATGACTGGAATGAAACAGATCAAACAAGAACCCATTTATGACCTTACCTCCGTTCCGAACTTATTTATGTATAGTTCTTTCAACAATGGA
CAGATGTCACCAGGAATAAGCATGAGTGAAATAGATCGAGTTGCACAGAACATCATAAAGTCACATTTGGAGACATGTCAGTACACGGTGGACGAACTAC
ATCAGCTAGCATGGCAAACGCATACCTATGAAGAAATTAAAATATACCAGAATAAGTCAAGGGAAGCTTTGTGGCAGCAGTGTGCCATTCAGATAACCCA
TGCAATCCAATACGTGGTAGAGTTTGCTAAACGAATAACAGGTTTCATGGAACTTTGCCAGAATGATCAAATATTGCTACTTAAGTCCGGCTGCTTGGAA
GTTGTTATAGTACGAATGTGCCGTGCCTTCAATCCACTAAACAACACTGTTCTATTTGAAGGAAAATATGGAGGGATGCAGATGTTCAAATCATTAGGTT
CGGATGATTTTGTAAATGAGGCATTCGACTTTGCAAAGAGTTTATGTTCCCTCCAGTTAACTGAGGAGGAGATTGCCTTGTTTTCTGCAGCAGTACTGAT
ATCACCAGAGAGACCTTGGCTGATAGAACCAAGAAAAGTCCAGAAGCTCCAAGAGAGAATTTATTTTGCACTTCAGCATGTGATTCAGAAGAACCACTTA
GATGATGAGACACTGGCAAAGCTAATAGCCAAGATACCAAACATAACTGCACTTTGCAACTTGCACGGAGAGAAGCTGCAGGTTTTTAAGCAAACTCATC
CCGAGATAGTGAATACACTGTTCCCTCCATTGTATAAAGAGCTTTTCAATCCAGACTCAAGCACTAGCTGCAAGTGA                       
>Xetrov90002292|Xetrov90002292|foxb2 [/foxb1.2]                                                     
AAACTAAAGAATCCGATTGCAGTTGGTGGGAGATTGAATCTCAGCTTCTAAAGGCAGGGACAAACTTGTGCTTCCCAACAATGAGTCTCTGATTTATTGG
ATCATCGGGAGAAGGAATCCTCATCGGGATTTGGTGGGCTACGTCCAACCCATTGTAGACTCCTCCTGTGAAGAAATTGTTTGCTACTTTCTTGTGCTAA
TTATTCTAAGCATTTCTCTTACACTCTCATTCTCTCAAAGAGCAGAAATGCCCCGGCCAGGGAAGAGCTCGTATAGTGAGCAGAAGCCCCCTTACTCATA
CATTTCCCTGACTGCCATGGCCATCCAGAGCTCCCAAGAGAAAATGCTGCCCCTGAGTGACATCTACAAGTTCATCATGGACAGGTTCCCCTACTACAGA
GAGAACACCCAAAGGTGGCAGAACTCCCTAAGGCACAACCTGTCTTTTAATGATTGCTTCATCAAGATCCCCAGGAGACCGGACCAGCCAGGTAAGGGCA
GTTTCTGGGCCCTGCACCCGGACTGTGGGGACATGTTTGAGAATGGTAGCTTCCTAAGGAGAAGGAAGAGATTTAAGGTGGTCAGAGCTGAGCATTTGGC
CTCCAAAAGCCACCAGATGATCCATTATTTCCATCACCAGCACAACCAAACCAAGCTGGGTATCCCTGCCTCAGAAGGCAGCCCAGTGCCCAGTCTTGGG
AGGCTGCCTCACTTCCAGCCCTACAACATTGCTAACATGAGTGGGAGAAGAGACTACAAGGGGGTGATGACTGGGGGACTGCCCTTAGCATCCATGATGC
ACCACCTCGGGTACCCAGTGCCCAGCCACCTCAGCAATATGGTCAGCTCCATGTGGCCTCATGTTGGCATGATGGACTCCATGGCGAGCATGACTGTTCC
CCAGGAATATGGACATTTCGGAGTGCCCATGAAAACTTTGTGTCATGCCCCCAGTCAGACAATTCCTGCTGTCCCGCTCCCCATAAAGCCAACTGCGTCT
CTCCCCCCAGTCTCTGCTTTACCAAGCCTGGCAGTGAACCCATCCAGCATGTGCCCATCTCCGCCAACAGTGGCAGGCACACTCCTGGAGCCTGCAGTCA
CTCACCCACAAAACAAGGGCAGTATGCTCCACTCAGTACTTGTGCACTCCTAGACAGCCCCAGCCTGGATTAATACATGCCATGGATGGTCTGCTTTCTC
ACACTGTGACAGATACAAGGGACTGCCAACTGTACCAAGCTGTACCAGTTAGTCTTGTCTTATTTGCATCTACTGCCAGTGTCCAGATAAATGTGCCAAG
GATATAAAGTGTCTGTGCTATTTATAATTTCTGCCCATTACAGGATCATG                                                  
>Xetrov90002340|Xetrov90002340|znf367                                                               
ATGATGTCCGAGGTTTGCTCATCTCCGTTGCACCAGTCTCTTCAGGACACGTCGCCTCCCCGCCGGGTACTAGTGTCCGTTATCAAGGCGGTATCCCCGT
CCTCAGCCCATACCCCACTCAAGCACCGACGACCTCCGTACGCCCCAGGTGCTGCTCAGCCGAGCCCCGTCCCGACCAGCCCCGGCTTTAGTGACTTCAT
GGTGTATCCGTGGCGCTGGGGGGAGAATGCTCACAACGTCACACTGAGCCCAGGACCTATCTCCAGGCATCAGACACCGTCAGTCGAATCTGTTCACACG
ACTAGGGATGGCGGCGCAAGGGCTCGAATTGCCGATGTGATCGGGAGCAGTGTTGCAGGAGTGGGGGCCGGGAGGCGAGAAGATGCAGCTGCAGGACTAA
GGGATGGAATTCGTCGAGGACGTCCAAGAGCAGAAACTGTTCGAGACTTAATAAATGAGGGTGAGCACTCTTCCAGCAGAATCCGCTGCAATATCTGCAA
TAGGGTTTTTCCTAGAGAGAAGTCACTGCAAGCGCACAAAAGGACTCATACAGGCGAAAGACCTTATCTGTGTGACTATCCAGACTGTGGGAAAGCCTTT
GCACAAAGTGGGCAACTGAAAACTCACCAGCGACTTCACACAGGAGAGAAGCCTTTTGTATGCTCAGAAAATGGGTGTTTAAGTCGGTTCACACATGCAA
ACCGTCACTGTTCAAAGCATCCATATGCAAGACTGAAGAGAGAGGAGTCAAGCAATAAACCAAGCAAAATACAAGTGGCTGACAAAGACACAGCAGAGTG
GCTTGCAAAGCACTGGGAAACACAAGAACAGCTACCACCCACATTAAAAGTAAAATCCATTCAGAAGGCTGATCAAGAACAGCAGGATCCATTAGAGTAT
TTTCAGTCAGATGAAGAGGAAGACGATAAGAATGGCTCTCACTCAGCTTCCCGGCGATGTCTGCAGGAGCAGCGAGAGCGTATGCATGGCGCTCTGGCTC
TGATTGAGCTAGCTAACTTAGCTAGTGCCCAGCTGCGCCAGTAATCTTACATAGAGATGTACGAAGTGTCCTACCCTAGTTGTACCTTGGTCCCTTTTTT
TCCCCCCAGAAGGACAAATTTCAAAGGTGTTATCTTGGCCAGAAAAATAGGTGACAAAAATACAGCTTTGGGTAATAAGCTAAGCACCTTATTTGCTTGA
CATAGGCTGCTATCCTGTAGAACTTTAATGAAGAATGTTGTTGCTTCCTACTTTGGAGCAAGAGAGAATTGCACTTTTATGGTAAGATGTAAAGTGTTTT
AAATATATTGTTTGTAAATATGGAACAGTTAAGAGGCAAGGATTTCTATGCCTTTGTTGGATAGTGCATTTTACAAGCTTAACATGCGGTTTTCAAAAAA
AAAAACTGTCAAGCAGAGTTATTTGTTACATTTGTGTACTTACCCCATGGAATTTAGTTTTCACTTGCTTTGCGTTCCATCATGAAACTTGTATATCTGC
TAATTCCCCAACTTGAATGGAGATGCAAGCCGAACATGTTTCTGTGTGCAAGGGCACTGGATCAAATTGCACAGCAACTGCATAACCAGACAATAATGGG
TTTGTACCCAAATGTGAAAATAATTTACTATATTTTGTTCTTTGTTTTGCAAATGCCAGAATAAAAGAACATCTGCACACTGCTGCAGAACACTTGCATA
TATTTTACAAATTCATATGGGTATGACACATATGATTTTCACTGGCAGAACTGCAAAAGAGCTAGTGGTTTTTTTTTTTGCAGTACTTTTTAACTTTTGC
TTTAGAGATGTATGCTAACCTCTCTTCTGCAAGAAGCACAGGAAAAACATTGGGTTACTGGGCCTTTGGAGGGTATAGGCTTTTTATATAGTTGATGTTG
CACTTGTCCCAAAAAGAAAACTTCTGCAGTTAAGCTTGAAAAATGATAACATTATTGGTAAATTGTCCATAAAATGGACTCTGTTGTATGGCACTTGTGT
TTTTTTTTTAAAGAGGGTATTTTACATGGAGATTTTGACATGTACTAAACTATTTTAAATCCTTTCTTGCAGACACTAAAATGTAATATTCAGCTTTTTT
AGTAATTATATAAGTATCTTCATATTTCTCCGTCTCAGTTACATGTTTTTTGCAAGTTGTCTAAAAGCCACTTTATTGCTTTGAGCATGCCAAGTTGTAT
TTTAAATTTGTATTGCTGATGTAGACATGGTAAAAGTACTTAACGTTATTTAATACAAACATAAGCTTTAAAGTAGCAATACCTAGCATTTAGCAATAAA
TGGAGCTGATCTACTTGTGGAAACCAATTGTTTCTAATTTCTCATTTTTGTTTTGATTTTGCAACTAAGCATTCACTATAAAAAAAAAAATGGGTGGTTG
CTGACCTTCATTATACTGATGTTTTAATGGCACAGGCAGAATACTTTATCTCACAGTACATGACTTAGAGTTGTTAAAATAAGGTTATATTGCTCATTTA
AGCTTATGCTGCTAATGACTGGTGACCATGGTTCCTATATGTACTGTGTGTTGGTATCTCCGCAATGTGACCATGCTTCCCATAGCCTTCATGTTTTGCT
AGCAGTTTAGGGCTGAGCTGGAGGAATTTTACTATTCTACTCTAGTGTTCTTATGGATTCTGTCCCATTCACTCCTCTGGTCTGGTAGCTCCACATGTTT
CCA                                                                                                 
>Xetrov90002386|Xetrov90002385|nfil3                                                                
GTTGAGGAGTATTGACCTACTAACACAGATCTGTAGAGCAGCAGCAGCAGGCTGCAGACTGGAGCGGGCAGAGACACTGATACACGCACGCATGCACACA
CGTACACACATAAGCACTGCACAGGAGGCGCTGCTTGACACTCCAGCGTTGTGATTTTTGTTTTATTCCCTTGTTGTTGGCATATCTGATCACATCAACT
CCCAGGTACTGGCCACCCATGCCTGGAAAGGAGCAAGTGAAGTTCTTCCGTTAAATAAGAGCAAAGATGCCTATGAACTGATGCAAGCGCTAATGCAGGT
CAAATTTTTGTTCCTGAGCATATAACGGAAATGGTTACAACCTGGCTGTCATGAGGCCATGAAGGAAATATTACCAGCAGATGGAATTTAATCTAATTAC
AAGCTTCAAGTTGACGTGAAATTGCTCTTTTTAGGAGCTGCAGAAGGTTTCTAACTCCACTTCCTTCTCATGCAGCTGAGAAAAATGCCAACCATTAAAA
GAGAGCAGGAATGTGCAGATTCACGCAACAATATGGAAAATATTCTTGTTCTTAGTTCAAACATACCAGACATGTCAGAATCCATGGACTCCAGCAATGA
TATGTTGTACAGCGAAGGGGCACCAGCGAAAAACAAAAACTCCTCATGTCGGAGGAAAAGGGAATTTATCCCAGATGAAAAGAAAGATGCTATGTACTGG
GAAAAAAGACGGAAAAACAATGAAGCTGCAAAAAGGTCGAGAGAAAAACGGAGATTAAATGACATGGTTTTGGAAAATAAACTTATTGCACTAGGAGAGG
AGAATGCCAGTCTGAAAACAGAACTGCTGTCTTTAAAACTTAAATTTGGCTTGATTAGTTCTGCTTCCTATGCCCAAGAAATACAAAAGGTCACAACCTC
CACTGCAATGTATTTTCAGGAATACTCATCTTCCAAACCAAATGTAATGTCGTATAACAGTGATCATGAACATTCTGTAATGACCAGCAGTTGTATTTCA
GTTATCAAGCACTCCCCACAAAGCTCTCTGTCTGATGTGTCTGAGGCATCATCCGTGGAGCATGTTCAGCCGAGCACTGTCCAGAGCAACTGCAGAAGTA
CTGATATAAACTTCCAAAGAATTAAACAGGAACCTATGGAAAGGGAGAACTTTTCTAGAGATGCCAGAGAAGACAGTAACACTTTCCAAGGCTCTATATA
TACCAATTATATTGGAAACACATTTTCTGGGTATTCACATTCTCCTCCACTTCTTCACATAAACAGATCGTCGAGTAACTCTCCGAGAACATCAGAAGCA
GATGAAGGTGTGGTAGGAAAGACGTCTGATGGTGAGGATGAACAGCAGGTTCCTAAAGGTCCCATTCATTCCCCAGTTGAACTTAAAAACGGGCACACGA
CAATCATAAAGGTTCCAGAAGTGAACTCCTCTGCATTACCTCACAAGCTCCGCATAAAAGCAAAGGCTATGCAGATTAAAGTAGAAGCACTGGAAAGCGA
ACTTAATAGCACTCAAAAACTGACCCTGCCAATTGATATGTCCTCAAAGCGGCACTTACAGCTGGAAAAACACAACAGTGAAACCATGGTACATTCTTCT
TTGTCACCTTTATCAGTTCAAGTAACTAATATACAGGACTGGCCACTAAAACCAGGTCAGTGGCACCACAGGGAACTTGATAAAATTCCAAGTGTTTGTA
AAACATCTGGGATTGTGGATATAAAAGACAATGTCTTCAAAGCCTCTGAGTCAGAGAGCTTATATTTAAAGCAAGGTATTGCAAATCTATCTGCTGAGGT
TGCAACCCTTAAAAGACTTATAGTAACCCAGGAAATCTGTGCATCCAATTCCAGTTAAAAGTACTACTGATTTTTTCATGATATGCATATTGTAAAGATT
GTAGTTTGCAGTAAATTGGTATGTTTTGTATAATGCTCAGTTTTCACTGGTATTGTGACGTCATTTCACTGTACTGTTCAAGTAATGATGTCTACTTAAT
ATTGTCCTTTTTTGTGCACAACTGTGTTATGATCACTATGCCTTGTGTACAGATAGGTAGCCAATGCAAGGCTGTAAATATCTTTAAACATTATTTTTGC
CAGTCTGTTATAAATTGTGAAAGTTACCAGTTAAATAAAGTATTGGTGAAAAATATGTGCCTCGGGTTTGTATTAGAAATTTATTAGACACAAATAATAA
TGTTTGCGCTTTGGGATCCGCAACTATATTGCCAATGTTCTTCTTTACATCAGACTCCAGCATCAACTATGAAAGAAGCTGATAGAAACATGTTAATGTA
ATGACCCCATTACTAATGCAATTATTGTCATTGTTATCATCAGAAACTTATATTCAAGTAAGAGCTTAATAGCTCCCAGACCAATACCTTTTGTAGCTTG
AGACCAGGTATTCAAGTCACCCCAAATCCCCATCCCCTAGGGCAGCTCCATGAATGCCAGTGTTCAGGCTCTTTCGAAGAGCTGTCACTCAGATATGTGG
CTATTGCCCATGTGGGCATGGCGGACACATGTGGAGGCCCATTTATCAAAATTCAAACTTTTGTACTTTTTGTGGACTGCTCTCCCATGAAAAAACTCAC
AAATTAAAAAAGCACGAATGTTGACTTATTTATTTAAAGATCCGAATATAAAAAGCATGAACAAATAAAAATGTTGAA                      
>Xetrov90002386|Xetrov90002386|nfil3                                                                
GTTGAGGAGTATTGACCTACTAACACAGATCTGTAGAGCAGCAGCAGCAGGCTGCAGACTGGAGCGGGCAGAGACACTGATACACGCACGCATGCACACA
CGTACACACATAAGCACTGCACAGGAGGCGCTGCTTGACACTCCAGCGTTGTGATTTTTGTTTTATTCCCTTGTTGTTGGCATATCTGATCACATCAACT
CCCAGGTACTGGCCACCCATGCCTGGAAAGGAGCAAGTGAAGTTCTTCCGTTAAATAAGAGCAAAGATGCCTATGAACTGATGCAAGCGCTAATGCAGAA
CAATTCTTGTGGGAAATTAAGTGATCCATCTTAACTTCTGATCAGGTCAAATTTTTGTTCCTGAGCATATAACGGAAATGGTTACAACCTGGCTGTCATG
AGGCCATGAAGGAAATATTACCAGCAGATGGAATTTAATCTAATTACAAGCTTCAAGTTGACGTGAAATTGCTCTTTTTAGGAGCTGCAGAAGGTTTCTA
ACTCCACTTCCTTCTCATGCAGCTGAGAAAAATGCCAACCATTAAAAGAGAGCAGGAATGTGCAGATTCACGCAACAATATGGAAAATATTCTTGTTCTT
AGTTCAAACATACCAGACATGTCAGAATCCATGGACTCCAGCAATGATATGTTGTACAGCGAAGGGGCACCAGCGAAAAACAAAAACTCCTCATGTCGGA
GGAAAAGGGAATTTATCCCAGATGAAAAGAAAGATGCTATGTACTGGGAAAAAAGACGGAAAAACAATGAAGCTGCAAAAAGGTCGAGAGAAAAACGGAG
ATTAAATGACATGGTTTTGGAAAATAAACTTATTGCACTAGGAGAGGAGAATGCCAGTCTGAAAACAGAACTGCTGTCTTTAAAACTTAAATTTGGCTTG
ATTAGTTCTGCTTCCTATGCCCAAGAAATACAAAAGGTCACAACCTCCACTGCAATGTATTTTCAGGAATACTCATCTTCCAAACCAAATGTAATGTCGT
ATAACAGTGATCATGAACATTCTGTAATGACCAGCAGTTGTATTTCAGTTATCAAGCACTCCCCACAAAGCTCTCTGTCTGATGTGTCTGAGGCATCATC
CGTGGAGCATGTTCAGCCGAGCACTGTCCAGAGCAACTGCAGAAGTACTGATATAAACTTCCAAAGAATTAAACAGGAACCTATGGAAAGGGAGAACTTT
TCTAGAGATGCCAGAGAAGACAGTAACACTTTCCAAGGCTCTATATATACCAATTATATTGGAAACACATTTTCTGGGTATTCACATTCTCCTCCACTTC
TTCACATAAACAGATCGTCGAGTAACTCTCCGAGAACATCAGAAGCAGATGAAGGTGTGGTAGGAAAGACGTCTGATGGTGAGGATGAACAGCAGGTTCC
TAAAGGTCCCATTCATTCCCCAGTTGAACTTAAAAACGGGCACACGACAATCATAAAGGTTCCAGAAGTGAACTCCTCTGCATTACCTCACAAGCTCCGC
ATAAAAGCAAAGGCTATGCAGATTAAAGTAGAAGCACTGGAAAGCGAACTTAATAGCACTCAAAAACTGACCCTGCCAATTGATATGTCCTCAAAGCGGC
ACTTACAGCTGGAAAAACACAACAGTGAAACCATGGTACATTCTTCTTTGTCACCTTTATCAGTTCAAGTAACTAATATACAGGACTGGCCACTAAAACC
AGGTCAGTGGCACCACAGGGAACTTGATAAAATTCCAAGTGTTTGTAAAACATCTGGGATTGTGGATATAAAAGACAATGTCTTCAAAGCCTCTGAGTCA
GAGAGCTTATATTTAAAGCAAGGTATTGCAAATCTATCTGCTGAGGTTGCAACCCTTAAAAGACTTATAGTAACCCAGGAAATCTGTGCATCCAATTCCA
GTTAAAAGTACTACTGATTTTTTCATGATATGCATATTGTAAAGATTGTAGTTTGCAGTAAATTGGTATGTTTTGTATAATGCTCAGTTTTCACTGGTAT
TGTGACGTCATTTCACTGTACTGTTCAAGTAATGATGTCTACTTAATATTGTCCTTTTTTGTGCACAACTGTGTTATGATCACTATGCCTTGTGTACAGA
TAGGTAGCCAATGCAAGGCTGTAAATATCTTTAAACATTATTTTTGCCAGTCTGTTATAAATTGTGAAAGTTACCAGTTAAATAAAGTATTGGTGAAAAA
TATGTGCCTCGGGTTTGTATTAGAAATTTATTAGACACAAATAATAATGTTTGCGCTTTGGGATCCGCAACTATATTGCCAATGTTCTTCTTTACATCAG
ACTCCAGCATCAACTATGAAAGAAGCTGATAGAAACATGTTAATGTAATGACCCCATTACTAATGCAATTATTGTCATTGTTATCATCAGAAACTTATAT
TCAAGTAAGAGCTTAATAGCTCCCAGACCAATACCTTTTGTAGCTTGAGACCAGGTATTCAAGTCACCCCAAATCCCCATCCCCTAGGGCAGCTCCATGA
ATGCCAGTGTTCAGGCTCTTTCGAAGAGCTGTCACTCAGATATGTGGCTATTGCCCATGTGGGCATGGCGGACACATGTGGAGGCCCATTTATCAAAATT
CAAACTTTTGTACTTTTTGTGGACTGCTCTCCCATGAAAAAACTCACAAATTAAAAAAGCACGAATGTTGACTTATTTATTTAAAGATCCGAATATAAAA
AGCATGAACAAATAAAAATGTTGAA                                                                           
>Xetrov90002400|Xetrov90002400|irf9                                                                 
TACAGATGGCCACTGGGCGAGCACGTTCTGCACGAAAGCTTAAACCATGGCTGGTGGATCAAATTAATAGTGGAAAATTCTCAGGGCTTGTATGGGATGA
TGAACAGAAGACCTGCTTCCGAATTCCATGGAAACATGCTGGGAAACAGGACTTTCGACATGATGAGGATGCAGCCATCTTTAAGGCCTGGGCTGAGTAC
AAAAACAGACTCCGCCCAGGTGACAAGCTGGATGCAGCAGCTTGGAAGACTAGACTGCGGTGTGCCTTGAATAAGAGTCCAGAATTCCAGGAGCTTCCAG
ACAGGTCCCAGCTAGATATATCCGAACCATACAAGGTGTACAGGATTGTTCCTCCTGGGGAACAACTAACTCCAGATTCCAGGAGATCTGCACACAAGAG
AAAGAGTAATGCGGATGCAGCAGGTAGCTCATCTGATGAAGAAATCACCACCCCTAAAGAGCAACCACAGATAATCAAACTGGATCTGCCTCATGTTAAT
GATGCACAAGTAACCAGTTCAGCATCGCCTGAAGATTCTGGTATTGGAAGTGATACAAGCAACACAGAGACACTTAACACAGCGCAGTACATTACTGAAT
CTGTCACCCCTTTACAGATGACACACACAGATCTAATTTCTTCACCTGTTCAGAGTTTAGAGATCTCAGACATAGATATGCAGATTACTGTATTGTACAG
TGGTGTGGAAGTTTCACAGAGTCTTGTCCGAAGTGGGGAGTGCAAGTTGTCAGCTGGGGCTCCCTTAATGAGATCGGGTTCAACAATGGAACATGTAACT
CTCCCAGCACCAGATGAACGTCTGGACCGTGAAACACGCAAAAGGACACAAGATTTGTTAACATTCCTGCAATCTGGGGTCATGTTGGCCAGTAATAGGG
ATGGCATATTTGTGCAACGTCAGAGATCCTGCTCAGGCCGTGTGTTTTGGGCTGGGCCATGTGCAAATCCTGGACAAACTAATAAACTGGAAAGAGACAT
GCACGTCAAACTGTTTGACACTTTGAGATTTTTTAAAGATCTGGAGCAATACAAAACAGAAGGTGGAATGCCCCCCAGTTATGAAGTTACCTTATGCTTT
GGGGAGGAAATCTCAGAGCATGAGTCTCTTACTAACAAACTAATTGTAGCACAGATAGAACAAGTTATGGCTTCTGAGTTGATTCGTGAATCATCTCAAA
ATGCTCAAAATATCCAGCCCATAAATCCTCTGCTGCAGGACCCACCTGCTCCTTACCTGAGCCCTTTACTTCCGTTGAACACCCGAAGTAACTAA     
>Xetrov90002400|Xetrov90002401|irf9                                                                 
TACAGATGGCCACTGGGCGAGCACGTTCTGCACGAAAGCTTAAACCATGGCTGGTGGATCAAATTAATAGTGGAAAATTCTCAGGGCTTGTATGGGATGA
TGAACAGAAGACCTGCTTCCGAATTCCATGGAAACATGCTGGGAAACAGGACTTTCGACATGATGAGGATGCAGCCATCTTTAAGGCCTGGGCTGAGTAC
AAAAACAGACTCCGCCCAGGTGACAAGCTGGATGCAGCAGCTTGGAAGACTAGACTGCGGTGTGCCTTGAATAAGAGTCCAGAATTCCAGGAGCTTCCAG
ACAGGTCCCAGCTAGATATATCCGAACCATACAAGGTGTACAGGATTGTTCCTCCTGGGGAACAACATTCCAGGAGATCTGCACACAAGAGAAAGAGTAA
TGCGGATGCAGCAGGTAGCTCATCTGATGAAGAAATCACCACCCCTAAAGAGCAACCACAGATAATCAAACTGGATCTGCCTCATGTTAATGATGCACAA
GTAACCAGTTCAGCATCGCCTGAAGATTCTGGTATTGGAAGTGATACAAGCAACACAGAGACACTTAACACAGCGCAGTACATTACTGAATCTGTCACCC
CTTTACAGATGACACACACAGATCTAATTTCTTCACCTGTTCAGAGTTTAGAGATCTCAGACATAGATATGCAGATTACTGTATTGTACAGTGGTGTGGA
AGTTTCACAGAGTCTTGTCCGAAGTGGGGAGTGCAAGTTGTCAGCTGGGGCTCCCTTAATGAGATCGGGTTCAACAATGGAACATGTAACTCTCCCAGCA
CCAGATGAACGTCTGGACCGTGAAACACGCAAAAGGACACAAGATTTGTTAACATTCCTGCAATCTGGGGTCATGTTGGCCAGTAATAGGGATGGCATAT
TTGTGCAACGTCAGAGATCCTGCTCAGGCCGTGTGTTTTGGGCTGGGCCATGTGCAAATCCTGGACAAACTAATAAACTGGAAAGAGACATGCACGTCAA
ACTGTTTGACACTTTGAGATTTTTTAAAGATCTGGAGCAATACAAAACAGAAGGTGGAATGCCCCCCAGTTATGAAGTTACCTTATGCTTTGGGGAGGAA
ATCTCAGAGCATGAGTCTCTTACTAACAAACTAATTGTAGCACAGATAGAACAAGTTATGGCTTCTGAGTTGATTCGTGAATCATCTCAAAATGCTCAAA
ATATCCAGCCCATAAATCCTCTGCTGCAGGACCCACCTGCTCCTTACCTGAGCCCTTTACTTCCGTTGAACACCCGAAGTAACTAA              
>Xetrov90002411|Xetrov90002411|cebpe                                                                
CTATTTATTCTTGGCTTCAATGTGAATCTTGCATTGAGGAAGAAAGCAAATCTAAAGTCGAGTGCTGAGAGAACATCTAAGTGAAGTGCTCAGGAGACGT
GTAAGAAAATCTAGAATGTCCCACAGCAGTTATTATGAGTATGAAAAGAGGGGTCAAGTTTCAGGATATACAGCCCGTTTAAGTGGGCCCCAGTCAGAAC
TCATGGGGGGCAATCTTTGCGACCCTGAGACATCTGTGGATTTGTCATCTTACATTGAGACAGGAGAAGAAATGCTGTCTGATCTGTTTCCTCTCAAACA
GGAACGACTTAAAGGCACATATCCTTATATCCCTCCAGAAGGACTGCCCTCTGCTGCCCTGTATGGGTATGCCCCAAGCAATACTTCAGAACGCAGAATG
GGGGGGTATGAATCTGGGGGGGTTATTGTAAAGGAAGAGACCCGTGGAACCCACAGGGGTGTGTGTAACACTCTGCAGTATCAGGCAGCACAATGCGCAC
AGACAGCAATGCACCTGCCCTCTCCTCTGGAGGGAGTACATCCCGCCCTGCGAGTACTCAAGGGGTCTATCTCAGGGATGTTATCTGGCCCACCTTTAAA
AGATACCGCATTGAAGGGTAAGAAGTGTTTGAGTAAAGACAGTCTGGAATATCGCCTACGCCGGGAGAGAAATAATATCGCTGTGCGCAAGAGCCGAGAC
AAAGCCAAACGTCGGAACCTGGAGACTCAGCAACGTGCCCTAGAGTACATGGCAGAAAATGAGAAACTGCGAAACCGTATCCAGCAGTTGACCCAGGAAC
TGGATGCTTTGAGGGGTGTCTTTAGACAGATTCCTGAGGCAGCAGCTTTGAGCAAAGGCTCAGGGGTGTGTAGCTGA                       
>Xetrov90002413|Xetrov90002413|homez                                                                
GATTGAGAGACGCTGCTTGTGGATGGTCACCAGAGACCAGTACAAATCCATAGTCTGTTTAGTAGGAAGACTTTTTGAGCACATGGAAGCCTGACAGGTA
GCAGACAGCAGTGCCTGTGCTACAGAAAGACACAGTGCGACACGGGTGTGCAAGACAAAATTCCAGCTGCCTAGCAACCACAGAGAGCAACGGGGCCATT
AGCCGGAGTGTCCATAAGCTCCTCTTGGTTCGCGGTGGGACACGTTAAGCTGTGAGTGAAGGCGGGGAGTGAGGGGAGGATTGGCAGTAATGTACATGCG
CCTGTATGATCATGTAGCTTCAAGTGACATCAGGGCTCAGCAGGCAGGATACTCTAAGAATTTTCATTAAAAAAAGCAAACTGACCAAGCCGTTGCCTAT
TCTTTGGGGAACTGAACAGGATAACTGTGGAATACCTTAATAAGCTGAGAATGACCCCTACCACAAACAGGGATCCTGTCTTGTGCCCAGACAGCAATAT
AGGCCTTGTTTGTTTGCCTCCCATGTCTGATGACCTGCAGCTCATCTGGACTCAGGCAGAGCTGACCAATGAACTAGATGAACACCAACAGCTACTGCAC
ACCTTCAGTTACTTTCCTTATCCTAGCATGCCTGAGATTGCTTTGCTGTGCCTGCGCTATGGACTACAAATGGAGAAGGTCAAGACCTGGTTTATGGTAC
AGCGGATCCGCTGTGGTATTAGCTGGTCATCGGAGGAAATTGAAGAGACACGTTCACGCCTACTATACAATCAAGACCAGCTGCATTTTGAACCTTTGGT
TGCATTTGCCAAAAAATCTAGTATATTTCAGACACCTGAAAAATTAAAAGTTCCTTCTCCAAAGAGTGATGAAATGCAAGAAATGACCACTTCACAAACT
TCACCATGCTTAGATCATCCTGTACCAAAAGCTAAAAGGATCAAGACAGAGTGCATGACTCCAGAGAGTGAAACTTTAAACGCTACTAAGCACAAGATGC
ATAGCTCAGATAGGAAATGGGATCCATCAGAAACACAACAGGAGCTTAGACACTCCCCAAGTGTTCCTGGTGATGGGCAGATGTTTGGAGTAGATGGGAC
AGAAGTTAGCACAGCAACTGCATGCCTTCCATCTGAGGAGGAGCTGTTTAGAAGAGGGTCAACTTCATTCTGCAAACCAGAAGGGTTTTCACCATTGCAG
GATAATTGTTTTCAAGAGCAGAGTAGGGGATCTGCTAGAGGAGACTCCTATATGCCAGTCACAAGGAGACAGAGGAAAACCAAAGAACAGCTAGCAATTC
TCAAGTCTTTTTTTGTGAAATGTCAGTGGGCTGCCCGGGAAGACTACAAAAAGCTAGCCGAAATAACGGGATTACCAAGAACTGAGATCATACAGTGGTT
TGGGGATACCCGTTATGCACTTAAACATGGACAACTAAAATGGTTCCGGGAGAGTGCTCAGGAACACCCTTCCTGGTTAGATGAACCTCAATATGTCATT
TTTCAAAATGGAAAGCAAAGTGAGTCAATGCCTCAAGAAAATCATTTATTAATACCAGTGACTGGAGAGCCAGGAGCAAACAACAGAAGTACAGTCCAGT
CCATCAAGAATACAGGTCCTAGGGGGTTCGGGGGATCACCTGTAACCCAGAAAACTGCAGCAATACGTAGTATAAACTCAGTAAAATTCTTGGAAAATTC
ACCAGAAATTAAGGATGGTAAGCGGGGAGCTTCTTCAGGACCAGTCTTACAAAAGAGTCCAAAGACAGTTCTGCTGGATGATTCAGGTGCAGGCGTTCAG
TATATAGACGCTTCTGGTTCTGAATACCATTTGCCACCTAAAAGTTTGCAGACTATGAAGAAGAATCTATCCTCCCCCTCTCATGTTCAGACATCTAGTC
AAAAGGTGAAATATTATGTGTTAGAAAAATCCAATGAACCAGCTGAGGTAGAAGTGTTACTTGATGTTGAAGAGGAGGGTTATGTTGTGGAAGTTATTGA
GGGTGAAGAAGATGATGATGTGATTATTCAAGACTAATTGTTCTGTTGCTTTTAAGTAATGCTGACTGCATACTGTTCCATGGGTGTTACATGCTATAAA
TCGACTAGCATGATTGCCATTAATAGGATTCACGGTACATTAGTTTATTTTCTTACCTAATTTCTATGGTAACCGAGTCCTATTTAGAGTAATGGCAGCA
TGCACTTGGTATAGCTAAATGTAGAACTGACTATAAAAAGGCCCTTTACACTGAGTTGTAATCTTTTAATTTGGGAAACTAAAGACGTTATGGGGGAGGA
AATTGAGATTTTTACTCTTCTGAACCTCATTTCAGTTTGGCATTTGCTACGTTTTTAGAAACTGTTAGTAAACTTACATCGAGG                
>Xetrov90002426|Xetrov90002426| [/zfhx2.2]                                                          
ATGAATGATAAAAATGGAGGAGCCTCATGGAACCCAGCAGGAACAGAGACACAAGGTGAAGAGGATGTAGAGGAAGGAGAAGGGCCTCCCCCTAACTCCC
AGCCCACTGATATCACTGAACAGCTACTTGCAAACCAAAGCTTCTATGGCCCAATGATGACCAGCTCCTTCTCTCAGACAGGAGTTGCCCCTGGCACTGA
TAAGAAAGGGGACCAAACAGACACTGAACGTGGGCTTCAGGCCTTTGATGACTGTACAGCAACCTCAGGTCCCCAACCATTCCAAAGCCTTTCTCTCCAG
GGCCAGCTTTCTCTCCTTCATTCCCGCAATTCTTGCAAAACACTGAAATGTCCCAAGTGCAACTGGCATTACAAGTACCAACAGACGCTGGATGTCCATA
TGAAGGAAAAGCACCCAGAAAGTCAGAGTCATTGTTCTTACTGTCACAGTGGGCAGCAGCATCCACGTCTTGCCCGTGGTGAAAGCTACAACTGTGGTTA
CAAGCCGTACCGCTGTGAAGCCTGCAACTACTCAACTACCACAAAGGGTAATCTCACAATACACATGCAGTCTGACAAACATCTGGCCAACTTACAGAGC
TATCAGGGTCCAGGAACAACACCTAATGCTTCAGTCCCTCCGTTGGCATCCCCAGTGGTTAATACTGGCCAGGGAGAAGCTAGCCAACCTTCACCACCTG
ACCGGCAACTAAAGCAAAAAGCTTCATGGCACTGCAAAGTGTGTAATTATGAAACCAACATATCTCGAAATCTGCGTATTCACATGACCAGTGAGAAGCA
CATGCAGAATGTCCTAATGCTTCATCAGGGGTTGGGAATGGGGCAAGACACCTTTCCTTTCTATGGAAGTTCCCTTGCTTCCGATCAGGGCATGGACCAT
CATCTGCTGTTTAATCCCATGCACTTCAGCTCACCTGGGAGCCAAGGTAAGGAGAAGCAGACATTACAGTGTGGGGGTGCTTGCAGCCTACTTACTCCAG
AATCTGCCTCAGGTCCCCAGCTCAATAGTTTGGGTCCTTCCAACACTCCCATTCCTTCATCTGCTCCTCTGCAAGATTCATTCTCTTCTAATCTGGAGGA
GGAGCCCTCAACTGGCATTTTTCGGTGTCTGATATGCCGCTCCTTTACTACTGATAGCTTGGAGGGATTGCTTTCTCATGCAAGTAGAGGCCGCTCTCTT
CCCGAAAGAGAGTGGAGAGAAGTCAGAGGAGATTTGCACTGCTGCCGCCTCTGCTCCTACAGTACCCAGCTTAAAGCCAACTTTCAGCTACATCTAAAGA
CTGATAAGCACGCTCAGAAGTACCAACTTGCTGCCCATATGCGGGAAGGAGGTGCTGCACTTGCTACAGCCCAGGCCTCAGCAGTAGAGTTACCCATCAG
CGGCTACAGTCAAGCTTCTGCTTTCCCTCCACTTAACTTGAGATGTAATCTTTGTGGGTTTGATAGCAACAGCAGAGAGAAATTGCAACTGCATGTGCAG
GGAGGAGGCCATGAAGAAAGCCTCAGGGTTTACAAGGTGACATGTTGA                                                    
>Xetrov90002427|Xetrov90002427|zfhx2-like [zfhx2/]                                                  
ATTTTGTTTACCAGCTAGGCCGAAAGAAGCAAAGAGCGAGGAAAAGCAGCCCTAATTAAAGGGGAAGAGAGGGCAAAAAGCGGGGCTCTGACATTGGAGA
AGGTGGGGGAGCAAGAGGGGGTTCAGCGGGACAGGAAGCGAGGAAAGCAGTCGAGTGCTGAGCAAAGCCGGGGACTTTGTGAAGTGGGAGGTAAGGGGAG
AAGTTAGAAAGAGAGCTGAGGAATTTGGGGGTGACAAGGAATTGAGAAGCAACCAGATATAAACTAGGGGTGGGGGCGATCAGTAGAAAGGGGGTGGGTG
ACAGCGCAGGGGGAAAGGAGCTGCATGAAGCCACTGCCGCAGAGAGCCCGTACTGGGACAGGGGAAGCCCTAACTTGTTCATTAGTGTAAGAGTTAGCTG
CATGGATATGGAAGATGAGTTTTGTCTTTACAGAACGGTTTTCTGCTGCCCATTCTGTGCCTATGTAAGTTCCTCAGAGGATCATGTGCAAAGCCATGCA
GTGTCACAGCACGCTTTGCAGCCTACTTTTCGATGCCCATTGTGTCAAGAACAGCTGACGGGAACTGCAAACCTGAGGGGTCATCTTGGGCATGGACACA
ATGTTGTTTCTGAGTGTGTGGAAAAACTGTTGCTGGTGGCGCAAAAAGTGGAAATGAGTTTTCGTACCAGAATTCTCCCTGTCAGAGTAAGGGAAGAGCC
AACACAGCCCTCCTCAGATGCTCACACTTCCTGTGACATCCCACATCAACACTCCCCTCCTGAATCCCCTCCTGAGATTTCTACAAGTCCAGTTCATGCA
ACAGAACATGCAGGAGACCTTGAAAAGACCCCAGAAGATAATTCATGCACAGTGTGCCAGCAGTTATCTGACAGTTCTAGTGACCTACGGGCACACTTGG
AGAAAGATCACCCTGAGTTTAGCCCATCTGATATTCAACAAGCATGTGAAGCCAGAAGCAGAGAAATTGAAGTCCTAGAGCAGGATGAAAGAATTGGCTC
CCAAGAAAATATACCAGCTCCCCCACTGCAAGTGACCTACCGCAAGACCACCAACTTTGCCATGGACAAATTTATGGACCCCTCAAGACCCCACAAGTGT
GTAGTGTGCAAGGAATCATTCACCCAGAAGAACATATTGCTTGTTCATTACAATTCTGTTTCCCATTTGCACAAAGTCCGAAAGGCTTCACTTGACCCTT
CTCTGTCCAACCGACAAGAGCAGGGGGCTGCATCTCAAAGTCATGGGGCCCAGTCTGGACAGGACAAGCCATACAAGTGCACCGTTTGCCATGTTTCATA
TAACCAGAGCTCAACTCTTGAAATTCACATGCGTTCTGTGCTTCACCAAACTCGATCCAGAGGATCAAAATATGATCTTGCTAAAGCTCCTACAGAAAAA
TCTCCGCGTGACACCATTTGCAAGAATGAGCCTACAAATGATGGGAAAAATGAACCATCTGGGGACCTGCAGAGTGGAGATGTCCCAAAAAGGAGACAGC
ATATAGCTCCCTGTTTGGGTGTTCCTATCTTACCTGCTGTTGCCCCTCCTACAATGCAGCTTTCTTTGGATTTGCCTCGGCCTCCCCCTCTTGTTCAGCC
TCCCCCTCTGTTTGCTTCTTCACTACTTCCCTCATTTCCTTTAATACCAGAAGCCCTTTTGAAACTCCAGCGTCAACAACAGCAGCTTTTGCTTCCATTC
TACCTTCAAGAGCTGAAGGTTAGTGGAGATGGAGGTGCTACTCCTGTCTTGCCCTTTGGAGGTGCTCAGCAGCCACCATCCACAAAAGAAGAGGGCGATC
AGTCCAGTGCAACACCAAAAGCGGCAAAAGAGAAGGAAAATAAAATGCCTGATGAGCAGGAGGCAGCTACAGGGGAAGCAGATGGCTGTCAGAATTCAGA
GTCAAGATTAGAACCTGCACCCAAAGGAGCTGGAGATCCAACTGTATCCACAGCTCGATCTCTTCTGGAGAATTTTGGTTTTGAGCTTGTTGCACAGTAC
AATGAGGGACGGCAACCAACAATTAGTCAACCCCAAGTTCAGCCTCCACCGCCTGCTGCACCACGTAGTGTCTCCCCAACACCACCTTCTGCAGAAAAAT
TACAGTGTGGTACTTGTGGGAAACTTTTTTCCAACAGACTGATTCTTAAGACCCATGAAGAGCATATGCACCAACGTCTACTTCCATTTGAGGCTTTGAG
TCAGTATGCTGCAAATTACCGACGCAGCTATGATAGCCACAATCCTACAGGGGTTCCTATGGAAACACCATCTTCCTCTGTTACACCACTTGATTTCTCA
GTCACTTCACAGAACTCACAACAAACAGAAGAAAAAGAGGAATCAGGAGAGCTTGGTATTACAGCTGAGCAGCTCAACTCTCTTCATAGTCTTCTGGACC
TTTCAAATAATCCAGTAGAAGAACATTTCCTGTGGGCATCTAATAAGACTGGTTTACCACCTACAGCCATACAGCAATGGTATGCAAAAGAGAAACAAAT
CCTTGAGGAGCAGGAAGAGGAAGAAGTGGATGCCTCAAAATATGATCGCATGGGCAGCCGACGCTTTTCACGAACAAAATTCTCTGACTTCCAGACTCAG
GCTTTGAATAGCTTCTTCGAATACACTGCTTATCCACGGGACAGTGAGGTGGAGAATCTGTCAGCTTTATTGGGCTTGCCTGGTCGTGTGGTTGTTGTCT
GGTTCCAGAATGCCCGTCAGAAAGCACGAAAGCAAGCTGTTGAGACTGGCATTTCTTCTTCACCCCCACTTCTACCTAGTCCACCAGGGGAACGGCCAGC
ATCTAATAGTAAAGTGCCTCCATGTAAGAAATGTGATACCACAATGCCATGTATAATCCAGCTCATCCGTCATCTGAAAGACTGTTACAGCGAGCAACAT
GAGGAAATGACTGGTGAGGAAGACAAACAGGAATTATCAAGAAACCCCAGCCAAGAGGAAGATTTCCTTCCAGTTCAGGTGGCAGCTTCTGAAATTCCAT
TAATATCCACGCAGGTTAAGGATGAGGAGCAAACGTCCCTGGAAGAGAAAAATATTGTGCCACTAGATGCAAAGGAAGGGGTGTCGTCTACAGTTAATGA
GGAAAACACTCAGTTGTCGGAACAAAGAGGCTTCCCTGAAGAGCAAAGTTTGACTCCCACTCCCCCTGAAATGTCAGATCAAAACCAGTTACAAGCAACC
AATAATAGTGTTCCAGCTAACTTAATGGACCTCTCTTTGGTAATACCTGCAGGATCCAGTGATACAGGTACTCAAAGAAAAAGAAAACATGAGGAAGAAA
GCCTTTCTCCAACTTGTAGTGAAGGCGGAGATGAACCCCCAAAAGACAAACGGCTCAGGACCACAATATTGCCAGAGCAACTAGATATCTTACATCGGTG
GTACTTACAGGACTCTAACCCAACACGCAGCACTCTTGAGCGTATATCTCTTGAAGTACGCCTCAAAAAAAGAGTTGTACAAGTTTGGTTTCAGAACACT
AGGGCTCGTGAACGTAAAGGGCAGTATCGTGGGGCACCCCCTCCTGCAGCCTCAGGTTCTCGTCAACAAGATGATGCACCAAATGAAGGAGCAAAAAGGG
AGGCAACCGCTAGTTTTTACTACAGTGTTTCACCAAGTCAAGTAACGCCTTCTATAGTAACTAAAGCAGTGTCCTGTCCAGGACAAGGTTCTTCTCCCCT
GTCATCTAAAACTCAGACTTCTTTGGGGTTGACTTCAACACCAGTCACCACTAAATCTCTTGTTAGTCCAAGCCAGGCTCTCTCAGGCATACTGAATGCT
ACACAGATATTGCCAAACCTAGTTAATCCGTCCCAGGCTATCCCAGGCCTTGTCAAATCAACTCAATCTTTGGCTGGTCTTGTTAATCCTCCTCAGGGCT
TACCTAGCCTTTTAAACCCAACTCAAACATTTCCAACTCTGGTTAATCCTGCCCAGGTGCTTTCTAGCTTTGTAAACAGCCCCCAATCATCTCCAGGACT
GCTGCTCGCTTCTTACGCAGGAAAACCTCCAGCTCCCCCCATTTTGTTACCTGCTGCCTCGGAGAAAAAACCTCAGCCCATCCCTGGCTTTTTGAATTCT
TTACCAGTATCAGGAGAGCAAATGCAAAAACCTGATAAAACAGAAGCCTCTGCTACTGTGGACAACCCTGATCAAAATAACATTTTGCCTTCTGAGCAGC
AGGTGCATCAAACAACTCCTGAAGACCATCCTTTGGAAACCCTGGGAGGGAGCAATCAAAAGTCATATGAGAAAGGGGCTTCAAAACCATTAGAAAGTCT
CATGCATAGCCCACAGGGAGGGGAAATGAGTGATTCATCCAGTTCAGACCCTGGACCACCAAGCCCTGGGAAGGGTGGATTCAACTCTGAAGGAATGTTT
GGGTCTACAGGGGCCAGACGTTTTCGGACTCAAATGAGCAGCCTCCAGCTGAGAATATTGAAAGCATGCTACTCAGAGTATCGTACGCCAAGCATGCACG
AGTGCGATTCCTTAGGGGGAGAGATTGGCTTACAAAAGAGGGTTGTCCAAGTTTGGTTCCAGAATGCCAGGGCTAAAGAGAAGAAAGCCAAGCTCCAAGG
TCTCAGTGGCACAGTCACACTTAACGAGGGTCCACAGCCCACAGAGTGCACTCACTGTAATGTAAAATATGGACCCACCACTCCATGCCGTGCTCATATA
TTTTCTCGTCAGCACATTGCAAGGCTCCGTGTGGCTATTCAGCAACAACTAAAGGAAGAAAGCAGATATAGAGACAACCATCCAACAGCAGTGGCTCCTC
TCATTTCTGACAACAAACAGACGTCTCAGATGCTCAGTTTCCAGGGAAGCAACTCAGTGTCGCCCCAAATCCAGAGGATCACCCCACTATTGATGCCAGG
ACAAGGCATCCCTGCACCAATTGGTGGGCTGGCAACATTTAATGCAGGCCCGCCTCCAAGCCTCCTTGGGATCACTTCCACTGTACCTCCAACTCTACTT
CCCCGTGCAACTCCAGCTGCCCCCATATCTTCCCATTCAACCTTAGAAAATACAGTGGATTCTTCACAGCCTACAGCTACATCAGAAAACACTGGTTCTG
CAGCTCTTAAAGGGGCTTCTCTCATGGGGACTCCTTTTATGCCTTTCCCACTAGCTCCAGCAGCCACACCCTTGTTCACCCCTCAGATACAAGGCCCATA
CTTCCAGCAGCTGTATGGCTTAAAAAAGCGCCTCTTTCCCATTAATCCAGTAATTCCCCACACACTCCTTGGGCTTCTTCCAGGGTCACTTAAGCCAAAT
CCTGAACCATCACCCCCTCAAAAAACAGATACCCCCCAAACCAAAGTATCAGATCAGTGTAGTGGGGAACAGGAAGTTACAATAGGAGAGGAAGAAAGTG
TTGAACATGAAGATGACTTAGAAGATGAGGATATACCCATGGTGGATGTGGCAATAAGGTACCAGTGTCAGCGTTGTAAGATGTCCTTTGATGAGGAGGG
AGAAGCTGAAGCTCACCAAGGTTCAGGCTGCTACCCTGGCTCACTGCCTCACCCACCCCCGCTCAGGCTGAGGGTATGCACCTACCACTGCCTGTCATGC
CAAGTTCTGCTGCAGGGTCCAGCAGCTCGCAACCAACACCTGAGGTCACAGCAGCACCGTGCACATAGCACGTACAGTGATGGAGCATCCTCTGCAATAC
CTCAACTCAGGCCAAAGAGTGCTGCTACCTCTGTGCTCATGGCTTTATAGAGATGCTTTAACAGTATTCTCACTTTCTTCTTTAGCTGTCCTTTTAACTT
TCTTTCCAAGTTTGTCTCTCTTTATTCTATCCTTTTCTGTGTTTGTGTTTCAAGCTCTCTAAATGTCTGTTACAGGAGAAGCACTTCCCTCACTTAAGGA
TGCTTCCTCATACTTCTCCTGCTGAAATGAGCCACACTGCTCCCTTGATTGTCTCTTTCCCATGTCTATTCAGCAGGGAAGTTCCACACAAAGATACCAC
GTGCAGGCCAAAAAGAAATCAAAACCTAAAACCTCTACAAAGATTCTGAGAACCCAAAGTTTTTCTGCATTTCCTAATTCTGGTGCCAAAATGAGTGTCC
CTTCCCTGACCTTATGTCTTGCACCCATACTCCTTTCTAAAGGAGAGGGCAATGACAGATAAACTGGGGGATAAAGGGAGGAAAAAGATTGAAAGTAACC
AAAAGTTCCAAGACTTTAGGAGCAAAAGCAGAGACTGCACCCATGCCTCTCCAACACAATGGATGTGTGCACACAATATGCGTGGGGCTTTTACTTCAGA
GGAAGGAAATGATACCTTTCAACATTGATGTGACTGTGTTATTCTTAGGGTTAAAGACTATACCCTAGAAACTCTAATGCTTTAACCATTCGTGGAGGGA
TAAAGGGAAGGGCTTTATCTTTTTGGGGGAGGGGTAGGGGCATTTTTCACTCCCTTAAACTCCTTATCACACTTCCCATACCTCACTCAATGTTTTAAGC
TTTGGGGTATTTGGGGAAGGGGGGGGTGAACTGTTAATATTGCCAAACAATAGCATAAGAAAAAAACTTTTGAATCCAAAGTTATGTGGAAAATGTGAGA
ACACCAACCAAAAAAAACAAAAAACAAAATTTAGCTTCGAAGAAGAAAGATAAATGAAAAAAGGACATATATTTGTATTATGTGGAAAAAATAGCTACAA
AAGGAGGAAGCTGGGTCGCAGCACAGTGCTTTACAATGAGCAGCATGTATTTTGTAAATTTCTGTAATGTTATGCATACATTTTACTTTTGCATTTCAAG
GGCCAGCGTTAGAGAGGGTGCATAGCCTGATGCCATCTACTAAAGTGAAAAATTGATCAGGAATTTCCAGCCTGTGGCCCTACTCTTTTTCAATTTGTTT
TTTCATACAGTGCTGGCACAGCATTTCCCACATGGGGCAATATTTATCAAAGAGGAATTAGCGCTTGCCACAGTTCACTAGGAGGGAACTTTCCAGTTCT
CTGTTCCCTTTTGTAGGATTTTTAGGGGCATAATAGAGGGTGTAACAATGAGTTCATTCTGTTTTATATAAAATAGACTGTATCAAGTTGTATTTTTCAC
TTTTTGATAAATATGTCCCACAGTGATAAATCATTTACATAAGTCTAAGCCCTGGTGGAGGTTTCACTCCAAGTCCCCTAACACAGGCTCAAAGACTAGG
CTTCGTTTGATTGGATGCTGATACCTACCAGTATATTAATGGACTGTGAGAGGGAACTGGAACCCTGGGAAGAGACCACTGAAGCCAAAATAGAGCATTG
AAATGCTACAA                                                                                         
>Xetrov90002452|Xetrov90002452|nrl                                                                  
GTTTAGGAGAGTGAAGTTTCGGTAAATTGGCACCAAGGGGCAGAGCAGGCTTTGCCCAGGACTCGTATGGGGATCTGTGAGAAGGGAAAGGAAAGGAGGA
GCTGAGAACAGTGTTACACATTCAGAATGGCACTCGCTGATCTACCAAGCACTCCCTTGGCCCTTGAATACCTCAATGATTTTGATCTAATGAAGTTTGA
GGTGAAGAGGGAACCACCTGAACCTCGGGCCTCACGTCTTGCTCCTCCTCCTTCTCTGGGTTCAACCCCATGCAGTTCTGTGCCACCCTCACCTACCTTC
AGTGACCCAGCTGAATCTGCTGGTCCACCCCGGCCTAGTCTGGAGGAACTGTACTGGATGGCAGCTTTACAACAGCAGATGGGGGGTGAGGGACTACCAC
TGACCCCAGAGGATGCTGTTGAGGTCCTAATGGGGGGTGGAGGAGCACCAACAATGCAGGGCATGGACGGGGGTTACAGGCCACATCCCCACAGCTCCCA
CCCTGCTGGCTACCTGCTAAGCCCAGAAGACATGAATGTACAACAGCACCAGCTGTCGCCTTTGTCGGAGCGCTTTTCTGATGAGCAGTTAGTTGGAATG
TCTGTCCGGGAATTGAACAGGCAGCTTCGTGGGTTCAGTAAGGAGGAGGCCTTACGACTGAAACAGCGCAGGCGCACCCTGAAGAATCGTGGATATGCCC
AGTCATGCCGTTACAAGAGAGTACAGCAACGCCATGTCCTAGAAACAGAAAAATGTCAGCTCTCTCGCCAGCTTCAACAGCTTCAGCAAGAAGTGGCCCG
TATCACCCGGGAAAGGGATGGCTGGAGAGCTAGATATGAGAAACTGCTGAGCGCTACGGGAGGGGGGGCAGGCTCAGATGTACTAGGGGCAGGAGGTGAC
ACAGGGCCTGGAGCTGAGCTCTTCCTGTGATCTTCAAATCAGAAGATTCCACCCCAAATCTAAGGAGCTGCTATTATGTAGGGGACACCTCTCTTCTCAA
TTACAGAGATATACTTCACTGCAGAGACACTGAACACTTGGTCCCAACAACCTGAATCACATTCAATGCAATCAGAAGCTAAAGGGGTCACTCAGGGTTG
TCCCCTAATGTTCTTCAGTTAGGAATACAACAGCTTCCCACTCAAGAAACAAAACTGAACTCCTTCAGGCACAGTAGGGGTTGGGGACAATATAAAAATG
CTGTTTTGGTGGTCAGTATCACTAATTCACCAGCAACTCAAAATCCCCAAGACAGGTCTGCACTTTTATCTTTAAAGGCAACAATTTCACCCAGAGCAAA
TCTAATCTTCTATGTGTCAGATTCTTCTTTGCCCCATTCCTATGGTATATAACTTACATATCAGTGAGTGCTCTGGGGGCTGGTTGAGCCTGTCCCTGAT
ATTTGAGAATTCCCATTACCCCTAATTACCCCTTCATGAAACTGAGGAATATTCTGGTTGTATTTTGAGGGAAAGAGTAAATTATTTAATTTTTTATGTG
TGATTGTGAACTTAAATAATATGCAATATATTGCATGCTCCTGCCCCTGCTTTTGGTGGGGCTAGCAGGTTACTAGGCAGAGCTGACTGTGTGTTGTGAA
AAACTTTACAGATTGTTTTTTTCTTAATATTTTGTATTCCAAGAAAATGACAGAAAAAATGAAATAAACTACTTATTTAAACATAGACGAATAAACCATG
CAGAGTTTTTACAGCAGA                                                                                  
>Xetrov90002564|Xetrov90002564|sall2                                                                
ACAGTGCAGAGATTAAAGTAGCTACAGGGAGAGACAAAGAAACTTACAGCCTACAGGAGATGGAAAGAGGGACAGACAGATAGATAGATAGATAGATAGA
TAGATAGATAGATAGATAGATAGATAGATAGATTGTGGCAAAATTAAAAGGCAGCAAGGTAGAAAGGTAATACAAAAGAAGGGAGACAGCATATTGTGAG
ACCCAAGACATTTAACATCAGTTCGATATGAGCTCTTTAATGGAACTGAGGGAGGAAAGAGAGGGAACCGTAAACAAGTAGATTTAATCTCCAGGAGAAG
AGATCAGGTTTTACCTTTGCTCACTGGAAAACAAAAGTTCTCATCCTGGAAGACAATTAGGAGTGGTGGAGATGTCGCGCAGGAAGCAGAGAAAACCTCA
ACAGCTCATTTCTGACTGTGATAACTCTACCTCTTCAGAGAATGGAGACACAGCTGGTGAAGAAGTTCAAGTCTGTAGGAAATGTTGTGCACAGTTTGAT
GAACCCTCTGACTTTGCCAGACACAAAGAATATTGCACTCTTGACAGCCAGGTTGTGGTGATAGTTGATAACCAAGAAGAACCTTTAAAGAATCAACAGA
CTATCATCAGTGAGGGAGTCAATTCAACACCATCGAGCCCTGATTGCAGAAGGACTGTACACAAAACACTGGTGACAGAACATGACAGAGATCCAAGTAC
AGGCATAATTGGTGCTACAAGACAGGATCTGGGCAAGAAAGCAGTTGGTCTGTCTCAAGGTTTCCTTATTCCCAATGGGAGCTTGATCATGGATGGGCTG
TCTGGACCAAAATTTGGACTGGCTCCAATGAATCAGGAAACTCTTTCTGGAGGCCAGGCAGCTGCAGCTCCTATAAACATCCCTATGATACTGGAAGAGC
TTAGAGTTCTTCAACAGAGACAGATTCATCAGATGCAAATAACAGAGCAAATTTGTCAACAGGTGCTCATGTTGGGATCACTTACTATGCCCTCACTGAT
TCAGAATACATCTCCAGCGGAAGGAACCATAGGAAACAAGTCTCCATCTGCCTTTAATCCTCCCAAACAATCACATTTGGCGGAGTCAGCCAAAACATTT
TGTGGAGATGATGCCTCCAAGCAGGCTCTTCTTCATCTCTATAATCCTATGGGACAATCACTCAGTACCAGGACTATTGCAAATGGGAAGGACAAGTTGT
TGGGTGGGTTCCCTGAGAAGCCTTCACCAGGACAAAATTCTCTTCCAACCTCACCCCAGAACCAACTATTATCACCCCATGCGATATTCCCTCCAAGTTT
ACCTACTTTGCAGACTGGTTTATTTTTAGGAGCACGTGTACTGGAGACTGCCCCAAGCTTACTTAAACAAAAGAACAGTGATTCTTTACGTGGAGAAAGC
CAGCAAGAAAGAGCATCAGGAAGGCACAAATGTCGTTTTTGTGCAAAGGTCTTTGGTAGCGATAGTGCCCTCCAGATTCATCTACGTTCTCACACTGGAG
AAAGACCATATAAGTGTAATATCTGTGGAAACCGTTTTACTACTAGGGGCAATCTGAAAGTGCATTTTCACCGTCATCGAGAGAAGTACCCTCACATCCA
AATGAACCCACATCCTGTGCCTGAACATTTGGACTATGTATTGACCAGCACTGGTCTACCTTACGGCATGTCAGTGCCTCCAGAGAAGGCAGATGAAGAG
ACAGTAGACAAAAAGCCACTAGTATCGCCAGTGTTGGCAACAGACAGTTTAAGTCTTTTCTCCACTTCAAGTATCCAAGGACTCCCTTCACTTAACAGAA
TGGTACTAATGAAAACTGGTGATGGTGTGCCTGCATTAAAAGGTCCAAGTGGCTCTCCTAAGACAAAGATAGATGAAAACACTCCTCCTGGAGAAAGGTC
AGATAATGGAGGAACTGGTGTTGGCAGCAGAGTGCAGCTGAGCAAGCTGGTCACATCTCTTCCAAGTTGGGCGTTGCTAGCTAGCCATTTTAAATCTGGA
GCATTGCCTTTTCCTTACACTGTTGAGCCCTTAGGCTACTCAGAGACTTCAAAACTTCAACAGCTTGTAGAAAAAATTGATAAGCAAGCTACTGTACCCA
ATCAGTGTGTAATTTGTCTAAGGGTTCTTAGCTGTCCCAGGGCTTTAAGACTTCATTACAATCAACATGGTGGAGAAAGACCCTTTAAGTGTAAAGTGTG
TGGTCGAGCATTTTCAACCAAGGGAAATTTAAAGGCCCACTTTGTAGGGCATAAAACCAGCTTATCTTCAAAACCTCAGAACTCATGTCCAATATGCCAG
AAGAAATTCACAAATGCGGTGACACTCCAACAACATATAAGAATGCATTTAGGGGGTCAGATACCTAATGGGGAACTTACAGAAGTAGGAGAGGGCAAGA
CAGAAGTACAGCCTGCAAAACATAATGCAGATTTCTCAGATGAAGTTAGCACTGATGTTGATTCATTAGAAGGCACTGAGTCAGAAAGTGAAAAGACAGC
CCTTGTTGACACAGAAATATCCAGCTTGGATGATGATGCTGCTGCAGGCTCAACAGACAAGAAAAATGATGAAAATAATATATCTTCTTTTGCCAGCATT
CATCCTATACCATCTATAGCTAAAGACACATCATCCCCAGAACCAATTTCACCAACTGAGACCGTTCCACTACAAACAACTAATCAACAAATGAATAATG
AAAAAGAAGACAAAATGGAGACAGAGTCAAGTATGTATGAACAAAACATAAATACAAAAGATTCAGTAGATGAAAATAAAACAGGAAAAAAAGAAGATCT
AGAAGCAAAGGTGACCAATATATCTGAGGAAAGTCCACAAGAGATGGAAGCCCACATCTGCAACCTCTGTTCTGACAAGTTCTCAACTTATGAGTCTCTA
GAGGATCATGCTAAGTCACATACCAAAGATGGACTCTTCCACTGTCTAATTTGCCAGCAGAGCTTCCTGGAGGTATCCATTCTGAAGAAACATGTCCTGC
ATGTACACCAGGTGAGCCAAAACTTCCCTTCTCAGCCGGTCAGCAGTCCCAAATGCCCAGCTGGTGATTTGCCAACTCTAACCCAAACATTTCTTCTGAG
CTCTGTGAAGAGTGAAGTGGTAAGCCCATCACAGAATTTGGCACTGGTTCAGTTTCCTCGGCTGCAGGTGCCCTCACATGTCTCCCCTCCTTTGAGACGC
AGCCCTAAACAGCACCTGTGCATGGTATGTAAGAAGACATTCTCTTCAGCCAGTGCTTTACAGATTCACGAGCGGATACACACAGGAGAGAAGCCTTTTA
TCTGCAATATGTGTGGAAGGGCATTCACCACACGGGGGAATTTAAAGGTCCATATGAGCACACATGTGTGGAATAGCACATCATCCAGAAGGGGAAGACG
TCTTTCTTTGGATAACATTAGTCCTCTCCTGTCAGGAACTCCAGTAAAGCTGCAGGAATTCTTAGCTAGAGATATACCCGCCCAGTTGGTTGGTGTTAGC
CCAATTTCATTTTGGAACCAATATACTGCATACCTTACTAGTGCCCCCCTCCCAGCAAATGGTGGAACTGCAGCTGTCATTTCATCACCTGCTTTGATTG
GCTTGAGGACATCCAAAGTAGGAAATATTCCTGTTGGAGGGTTATTGGAAATCCAGGAACCAGCAGTAGGCACTGTTGAAACTCTTCATGAGAGTCCGAT
TAAGGAAGAGAAGTAGAATGTGGTAGACGAGAAACTATTTTAAAAATATATATAGTTGTTCCTTACAATGGTTTTCACACCCTTGGCCAAGTCTCTTAAT
AACAAATCCTACGCTATTTTTTTACATTGATATTGTTTAAAAAAGTCTAAAGAAAAATAAAAAGGAATAAAAGAAATATGTTATTAACATAAGCACCACA
CCTATATTGTAAAGCTAAGTTTTTAGACAGTTAAGTCTTAAAAGTCTTAAGGGATTATGTAATAAAAAAGCACTAAGTTTGTCCAGGAGTACTCATAGCA
ACAAATAAGCAGGTAGCATTTGCTGGTCACCTGTTTAAAAGCAAGAATCTTATTGGTTGATATGGGTTACTGCTCCTGGGCAAAATGAGTCTTTTATTAA
GTCTATGCAATAAGTTGGAAATAAATCTAAGACAGTGGGAATAAATCTAACATGGTGCACAACACAAAACACCACACCCATGGTATAGTGCAGATCTAGA
CTGGGTTTCAAAATAGGCCCTGGCATTTCAAGTACCCAAACAGCCCCCATCGACTCAATAAATAGTGCCTATATATGGAATTTTACAGTAGCATTTGCCA
GAATGCACAGATTACAGTGTGGACCTGGTAAACTGTTATCTACCATCACTATACTTATAAATATTGTCATGAGGCTACTTTTCATTCAGAAGTGAATGGA
AATATTTTATTACATTTATCTTACATTTATCAGTTTAGGATTTGTTATTTAGAAAATTGGTCTGGGGGTCTCAATACTTTTATGTTGACACAGCATTCCA
CTGAGGGATTGAAGTATCTAATTTAGCTTGACTATTTTACTCCTTCTGTGAAGCTCCACATTCTCTTTTCTTTCCCCCAGTACACAGAGCAGATCTGTAC
TATTGCCTAAACACTCTACTAATTATTAATAAAAATATGTTCGGCAAATGCCAATGTAAAATACTTCTAATTTCGGAAATTCAGCCACATGAACTTACTG
CTTTTTGAGAATTATTAACTGCAAAGAAATTAATGGAAAAACACATGGCAGACAATGGATTTTGTGAAAGACAATTGAAGGAGAGACAATAAATAGGAAT
CAGCAACAACATTCTTTATTGTTAAAAGAAGATTTGGCCCTGCAGACAACTTGGGTTTGTTATGGTACTGTGGTGCTCATTTCATAATGGAAAGGATCTT
GTAATGAATACTCAGTTTGTATAATTATTTTTGCTTTCAAATCAGCCATTTAAGTTTATAAAATAAATGCAACTACATGTCTTGTGTTAGGTATAAAGCT
GTTTTAATTTTAATTATCTTCCTCCTTATTGTAATATTACTCTCTGTGTCATTGCTATAGTTGTTCTCCCATATTAACAACCTTATGCACTGTATCACTT
TCATTTTTTTCCATTCCTTTATACTTCAATGTATATTATAGCAATTTAGAAACCCAACAGAAAGCACAGTATTCACCCACCAGTGACAGAATATGATCTA
ACCTTGTATGCAGTATAATAGGGACACATGCCTCCAAGATGATCCAACTGAAACAATTCATTTCTTGTAAAACCACTACATGTTTTGACCTGCAAGGACC
TTTTATCAATGGGTTGTGGTCCTGTGCATTAGGCTGTGGTAGAGTAAAACAAAACTTTAAGACTGTAGCCTTTTGCTAAAATATTTGTTTTAAATAAATG
TGAGGTAAACCAA                                                                                       
>Xetrov90002564|Xetrov90002565|sall2                                                                
ACAGTGCAGAGATTAAAGTAGCTACAGGGAGAGACAAAGAAACTTACAGCCTACAGGAGATGGAAAGAGGGACAGACAGATAGATAGATAGATAGATAGA
TAGATAGATAGATAGATAGATAGATAGATAGATTGTGGCAAAATTAAAAGGCAGCAAGGTAGAAAGGTAATACAAAAGAAGGGAGACAGCATATTGTGAG
ACCCAAGACATTTAACATCAGTTCGATATGAGCTCTTTAATGGAACTGAGGGAGGAAAGAGAGGGAACCGTAAACAAGTAGATTTAATCTCCAGGAGAAG
AGATCAGGTTTTACCTTTGCTCACTGGAAAACAAAAGTTCTCATCCTGGAAGACAATTAGGAGTGGTGGAGATGTCGCGCAGGAAGCAGAGAAAACCTCA
ACAGCTCATTTCTGACTGTGATAACTCTACCTCTTCAGAGAATGGAGACACAGCTGGTGAAGAAGTTCAAGTCTGTAGGAAATGTTGTGCACAGTTTGAT
GAACCCTCTGACTTTGCCAGACACAAAGAATATTGCACTCTTGACAGCCAGGTTGTGGTGATAGTTGATAACCAAGAAGAACCTTTAAAGAATCAACAGA
CTATCATCAGTGAGGGAGTCAATTCAACACCATCGAGCCCTGATTGCAGAAGGACTGTACACAAAACACTGGTGACAGAACATGACAGAGATCCAAGTAC
AGGCATAATTGGTGCTACAAGACAGGATCTGGGCAAGAAAGCAGTTGGTCTGTCTCAAGGTTTCCTTATTCCCAATGGGAGCTTGATCATGGATGGGCTG
TCTGGACCAAAATTTGGACTGGCTCCAATGAATCAGGAAACTCTTTCTGGAGGCCAGGCAGCTGCAGCTCCTATAAACATCCCTATGATACTGGAAGAGC
TTAGAGTTCTTCAACAGAGACAGATTCATCAGATGCAAATAACAGAGCAAATTTGTCAACAGGTGCTCATGTTGGGATCACTTACTATGCCCTCACTGAT
TCAGAATACATCTCCAGCGGAAGGAACCATAGGAAACAAGTCTCCATCTGCCTTTAATCCTCCCAAACAATCACATTTGGCGGAGTCAGCCAAAACATTT
TGTGGAGATGATGCCTCCAAGCAGGCTCTTCTTCATCTCTATAATCCTATGGGACAATCACTCAGTACCAGGACTATTGCAAATGGGAAGGACAAGTTGT
TGGGTGGGTTCCCTGAGAAGCCTTCACCAGGACAAAATTCTCTTCCAACCTCACCCCAGAACCAACTATTATCACCCCATGCGATATTCCCTCCAAGTTT
ACCTACTTTGCAGACTGGTTTATTTTTAGGAGCACGTGTACTGGAGACTGCCCCAAGCTTACTTAAACAAAAGAACAGTGATTCTTTACGTGGAGAAAGC
CAGCAAGAAAGAGCATCAGGAAGGCACAAATGTCGTTTTTGTGCAAAGGTCTTTGGTAGCGATAGTGCCCTCCAGATTCATCTACGTTCTCACACTGGAG
AAAGACCATATAAGTGTAATATCTGTGGAAACCGTTTTACTACTAGGGGCAATCTGAAAGTGCATTTTCACCGTCATCGAGAGAAGTACCCTCACATCCA
AATGAACCCACATCCTGTGCCTGAACATTTGGACTATGTATTGACCAGCACTGGTCTACCTTACGGCATGTCAGTGCCTCCAGAGAAGGCAGATGAAGAG
ACAGTAGACAAAAAGCCACTAGTATCGCCAGTGTTGGCAACAGACAGTTTAAGTCTTTTCTCCACTTCAAGTATCCAAGGACTCCCTTCACTTAACAGAA
TGGTACTAATGAAAACTGGTGATGGTGTGCCTGCATTAAAAGGTCCAAGTGGCTCTCCTAAGACAAAGATAGATGAAAACACTCCTCCTGGAGAAAGGTC
AGATAATGGAGGAACTGGTGTTGGCAGCAGAGTGCAGCTGAGCAAGCTGGTCACATCTCTTCCAAGTTGGGCGTTGCTAGCTAGCCATTTTAAATCTGGA
GCATTGCCTTTTCCTTACACTGTTGAGCCCTTAGGCTACTCAGAGACTTCAAAACTTCAACAGCTTGTAGAAAAAATTGATAAGCAAGCTACTGTACCCA
ATCAGTGTGTAATTTGTCTAAGGGTTCTTAGCTGTCCCAGGGCTTTAAGACTTCATTACAATCAACATGGTGGAGAAAGACCCTTTAAGTGTAAAGTGTG
TGGTCGAGCATTTTCAACCAAGGGAAATTTAAAGGCCCACTTTGTAGGGCATAAAACCAGCTTATCTTCAAAACCTCAGAACTCATGTCCAATATGCCAG
AAGAAATTCACAAATGCGGTGACACTCCAACAACATATAAGAATGCATTTAGGGGGTCAGATACCTAATGGGGAACTTACAGAAGTAGGAGAGGGCAAGA
CAGAAGTACAGCCTGCAAAACATAATGCAGATTTCTCAGATGAAGTTAGCACTGATGTTGATTCATTAGAAGGCACTGAGTCAGAAAGTGAAAAGACAGC
CCTTGTTGACACAGAAATATCCAGCTTGGATGATGATGCTGCTGCAGGCTCAACAGACAAGAAAAATGATGAAAATAATATATCTTCTTTTGCCAGCATT
CATCCTATACCATCTATAGCTAAAGACACATCATCCCCAGAACCAATTTCACCAACTGAGACCGTTCCACTACAAACAACTAATCAACAAATGAATAATG
AAAAAGAAGACAAAATGGAGACAGAGTCAAGTATGTATGAACAAAACATAAATACAAAAGATTCAGTAGATGAAAATAAAACAGGAAAAAAAGAAGATCT
AGAAGCAAAGGTGACCAATATATCTGAGGAAAGTCCACAAGAGATGGAAGCCCACATCTGCAACCTCTGTTCTGACAAGTTCTCAACTTATGAGTCTCTA
GAGGATCATGCTAAGTCACATACCAAAGATGGACTCTTCCACTGTCTAATTTGCCAGCAGAGCTTCCTGGAGGTATCCATTCTGAAGAAACATGTCCTGC
ATGTACACCAGGTCCATATGAGCACACATGTGTGGAATAGCACATCATCCAGAAGGGGAAGACGTCTTTCTTTGGATAACATTAGTCCTCTCCTGTCAGG
AACTCCAGTAAAGCTGCAGGAATTCTTAGCTAGAGATATACCCGCCCAGTTGGTTGGTGTTAGCCCAATTTCATTTTGGAACCAATATACTGCATACCTT
ACTAGTGCCCCCCTCCCAGCAAATGGTGGAACTGCAGCTGTCATTTCATCACCTGCTTTGATTGGCTTGAGGACATCCAAAGTAGGAAATATTCCTGTTG
GAGGGTTATTGGAAATCCAGGAACCAGCAGTAGGCACTGTTGAAACTCTTCATGAGAGTCCGATTAAGGAAGAGAAGTAGAATGTGGTAGACGAGAAACT
ATTTTAAAAATATATATAGTTGTTCCTTACAATGGTTTTCACACCCTTGGCCAAGTCTCTTAATAACAAATCCTACGCTATTTTTTTACATTGATATTGT
TTAAAAAAGTCTAAAGAAAAATAAAAAGGAATAAAAGAAATATGTTATTAACATAAGCACCACACCTATATTGTAAAGCTAAGTTTTTAGACAGTTAAGT
CTTAAAAGTCTTAAGGGATTATGTAATAAAAAAGCACTAAGTTTGTCCAGGAGTACTCATAGCAACAAATAAGCAGGTAGCATTTGCTGGTCACCTGTTT
AAAAGCAAGAATCTTATTGGTTGATATGGGTTACTGCTCCTGGGCAAAATGAGTCTTTTATTAAGTCTATGCAATAAGTTGGAAATAAATCTAAGACAGT
GGGAATAAATCTAACATGGTGCACAACACAAAACACCACACCCATGGTATAGTGCAGATCTAGACTGGGTTTCAAAATAGGCCCTGGCATTTCAAGTACC
CAAACAGCCCCCATCGACTCAATAAATAGTGCCTATATATGGAATTTTACAGTAGCATTTGCCAGAATGCACAGATTACAGTGTGGACCTGGTAAACTGT
TATCTACCATCACTATACTTATAAATATTGTCATGAGGCTACTTTTCATTCAGAAGTGAATGGAAATATTTTATTACATTTATCTTACATTTATCAGTTT
AGGATTTGTTATTTAGAAAATTGGTCTGGGGGTCTCAATACTTTTATGTTGACACAGCATTCCACTGAGGGATTGAAGTATCTAATTTAGCTTGACTATT
TTACTCCTTCTGTGAAGCTCCACATTCTCTTTTCTTTCCCCCAGTACACAGAGCAGATCTGTACTATTGCCTAAACACTCTACTAATTATTAATAAAAAT
ATGTTCGGCAAATGCCAATGTAAAATACTTCTAATTTCGGAAATTCAGCCACATGAACTTACTGCTTTTTGAGAATTATTAACTGCAAAGAAATTAATGG
AAAAACACATGGCAGACAATGGATTTTGTGAAAGACAATTGAAGGAGAGACAATAAATAGGAATCAGCAACAACATTCTTTATTGTTAAAAGAAGATTTG
GCCCTGCAGACAACTTGGGTTTGTTATGGTACTGTGGTGCTCATTTCATAATGGAAAGGATCTTGTAATGAATACTCAGTTTGTATAATTATTTTTGCTT
TCAAATCAGCCATTTAAGTTTATAAAATAAATGCAACTACATGTCTTGTGTTAGGTATAAAGCTGTTTTAATTTTAATTATCTTCCTCCTTATTGTAATA
TTACTCTCTGTGTCATTGCTATAGTTGTTCTCCCATATTAACAACCTTATGCACTGTATCACTTTCATTTTTTTCCATTCCTTTATACTTCAATGTATAT
TATAGCAATTTAGAAACCCAACAGAAAGCACAGTATTCACCCACCAGTGACAGAATATGATCTAACCTTGTATGCAGTATAATAGGGACACATGCCTCCA
AGATGATCCAACTGAAACAATTCATTTCTTGTAAAACCACTACATGTTTTGACCTGCAAGGACCTTTTATCAATGGGTTGTGGTCCTGTGCATTAGGCTG
TGGTAGAGTAAAACAAAACTTTAAGACTGTAGCCTTTTGCTAAAATATTTGTTTTAAATAAATGTGAGGTAAACCAA                       
>Xetrov90002568|Xetrov90002567|tox4                                                                 
GTAGAGGCGGGGAAGTGTGCTTGAAAAGAAGAAGAGTCTCAGGCCGTGAAAATGGAGTTTCCGGGGAGCAGCGACAATTACCTTACAATCACAGGGCCAG
GACACCCTTTTCTTACAGGGACAGAGACTTTTCACACACCCAGCCTTGGGGATGAGGAGTTTGAGATTCCACCCATCTCTCTGGATTCTGATCCCTCCTT
GGCTGTATCTGATGTAGTTGGTCACTTTGATGACCTTGGAGACCCTTCTGGAGTGCAGGATGAGGGTTTTGCTACACAATATGGTGTACAGACTTTGGAC
ATGCCGGTTGAGATGACCCATGAAGTGATGGACCAAACTGGAGGGCTCCTTGGAGCTGGATTGGCTATGGACTTGGATCATCCCATAGTCACACCCTACA
GTGCAAATCCTCCTGTCACCATAGATGTATCAATGACAGACATGTCATCTGGGATTCTGGGACACAGTCAGCTTACCACTATTGATCAATCAGAGCTGAG
CTCCCAACTTGGTCTGAGCCTTGGTGGAGGGGCTATCCTGCATCCTGTCCAGTCTCCTGAGGACCATCTTTCCCCCACCCCATCACCAACAAGTTCTTTG
CATGATGAAGATATGGAAGACTTCAGAAGGATAACAGCCCCTAAAAACATAATTGTGGAGCAAGCCAAGAAGCCAAAAACTCCCAAGAAGAAAAAAAAGA
AAGACCCAAATGAGCCACAGAAACCACTGTCTGCATATGCTCTGTTTTTCCGTGACACGCAAGCTGCCATCAAGGGGCAAAACCCCAATGCTACCTTCGG
GGAGGTGTCAAAAATTGTGGCATCTATGTGGGACAGTCTAGGAGAGGAGCAAAAACAGGTTTACAAGAGGAAAACAGAGGCGGCTAAAAAGGAATATCTT
AAGGCACTGGCACTGTATAAAGCAAATCAGCTATCACAGGTTGCTGTTGACACAGTAGATCTGGACCCCCCAGCTGTTCCTGCTCTACTGTCAGAATCTC
CTGTTCCATCTCCTTCTGTAGTAACTGCCACCAGCATTCCTGAGTGTGTGTCTTCTCCCTCTGCACCCAGTCCCCCATCTCAGACAGTGGCTTTGCCTCA
ACAAAGCATTGCTAAAATAATCATTTCAAAACAGATACTGCCAGCTGGACAGAACCCTACCTCTATAGCCTTGTCCCAGGGTGTGGTTACTGTTATTCCT
GCCACTGTGGTGACATCTCGCGGACTACCTTTAGCTCAACTTCAACCTAGTCCTCAGGCTCAGAGGGTAACACGTTCAGTGTTACAGGCAGCCATGCAGA
TGCCACCACGTCTACAGCCACCACCCTTGCAGCAAATGCAGCAGCCCCCAAGACTTCAGCAGATGGCCCCTGCTCAGCAGCCTTCAATCACTATCCTGCA
GTCGCCACCTCCGCTACAACCAATGCAGAAAGTGCGCCTAACGCTGCAGCAGCCTCCTCCCTTGCAAATTAAAATTATCCCTCCTCCACTGCAACCTCAA
CCCCAAGCTGTACAAGTGCAAAATCAAAGCCTGTCAGTCATTAATGTTTCCACTTCTCCTGAGGCCCCTGCCTCACCCCCTGAGCAGTTGGAGGTGTTAC
CTGAAGTGGTCCAAGAGGAGTCTCCCCCTCCACAGATGGATGTGGAGCTTGTGAGCAGCTCTCCCCCTCCCAGCCTTTCACCTCAGCCCCGATGTGTCCG
TTCTGGATGTGAGAATGCACCAATAGAATGCAAAGATTGGGACAATGAGTATTGTAGTAATGATTGTGTAGTGAAACACTGCAGAGACACTTTCATGGCA
TGGATTGCTGCACGCAGTCAGGGCACACTTGCACCTGTAAAATAACACTCATTCCCCTGAGTCGGGGGGCATGTTATGGGAACCTGTGGAGTGAGGCCTA
TAACTCCTATGGATACTACAAATATCCAAGAGACATGTTTTTACAGACTGCTCTGTACATACAATTATGTCTCCAAAAAGACAAGGATAAAGGACCATTA
GTTTGGAGAGCATATGGACTCACTTTATAAGTCCTTGGCACTTGGAGAGGAAATGCTATGAATGACTTCATTCGGTGTGCAAGATTTCCATTTTGCACTG
GAAACAAACTCTCATTTTATTTTTTTTTTCCCCTTTACACTTTTAAGATTGCAACAGCCAACGCTGGGATGATTAGGATAAAAATGAACCTTGTCAATTA
GTCTGAGCTTCTGAAAGTGTTACATCAGTTTTGCTGCACCTCAAGAAATAAGACTTTCTAAAGGAAGTCATGTAGATATCAATTTGAAGCATTTCTGGAT
CCAGTAATACCTCATAATGAGCAGTTCAAGAAATCCCTCCAATGCCATTCTGAAGATGCAGTTTCACAAATTACACATATATAGAGTAAACATGCCTTGC
TATACAGAAAAGATACTGTTTTATGAAGGTTGTTTTTCACCCTGGGCTCCTTGGATAAAGTTGAGTATATTATGGCAAATCTGGTTAGATTAGTGCCAAG
CAAGAGGGTAGAAGGGGTGGTGGCTTTTTCAATTAAACAAAGTTTTTTGAAAACAAAACATTTTACACTTAGTTTTCTGGGGGGACTGATATTTAATAGC
TATATTTGTATTCAGCATAATTGCTTTTAAATATAGCTGTTCCCAGATGAAGACTAGAACAATAAAATTAAGTAGTGTTTGTTCACAGGTAAAAATAAAG
AATGCAGGTACCTGCTTTTTCTCAAGGTCCACCCTGCAGTTCTTTTTAGAAACACTGAGATACAGTTGTTTAAAACTGAGGAAGCAGTGGGTAGCAGCAC
CGTTTATTGGTGCTTTTGAAAAGCTCAGGGAAAACTATGTATGTGTTGGAGTGAATAGCCAGAAAAACAAGCCAGTGGTGCATCACGATAATGGCAGGTT
GATGCACTAGGTTAGCTTCCATCAGAACCTGTCTTCCTTGACCTGCTGTTTTAACCATATAAACAAAGCAACAGCCTGCGACTGATTTACTAATATTGGT
GCTCAGTTGCACCAGTGCATTTTGTTTTGGTCAGACTATTCCAACCTAGGAATGAAAACAAGCATTTTGTGTTAACTATATTGGTGAAATATCACTGGTG
TTAGTGACCTTGATTTGGTTTGATAAAGGTGCTCAGGATTTTTTTTTTTTGCAGCCGATTGTATTGGTTCATGCTGGCTGTGCCACTGTTCCAGCAGTAT
TGGTGTGATTAGGAATCTCCCCTGAAAGCAAAAGACTGAAGCCTATCGCTGTAGATTTGATTGCAGCCAGCCGTAGCTGTTAGGAGGCAACGGCATGAAT
TTTTAAAATATGTTGGATCCTAAACCTTGTTAAATGTATGACAAATCACTAATGTGAAAACCGTTCTTACGGTATGTTGCGGCAGAATAAATTATGTTTG
AACAGTT                                                                                             
>Xetrov90002568|Xetrov90002568|tox4                                                                 
GGGGCTAGCTCTTCGACTCATGGACCTACACCTATTTTCTGGTTTGGACACAGATGGCAGTGATGGGGGCCTCCCTGGCCACCACATGCTATTTACAGGA
GATGAGGGAGCTCCATGCTCCATTGATATGCCAGGTTTGCTCCACTCTCAGCCTCTCTATGGAGTGTATGGGTATAGCAAGTTTCCGGGGAGCAGCGACA
ATTACCTTACAATCACAGGGCCAGGACACCCTTTTCTTACAGGGACAGAGACTTTTCACACACCCAGCCTTGGGGATGAGGAGTTTGAGATTCCACCCAT
CTCTCTGGATTCTGATCCCTCCTTGGCTGTATCTGATGTAGTTGGTCACTTTGATGACCTTGGAGACCCTTCTGGAGTGCAGGATGAGGGTTTTGCTACA
CAATATGGTGTACAGACTTTGGACATGCCGGTTGAGATGACCCATGAAGTGATGGACCAAACTGGAGGGCTCCTTGGAGCTGGATTGGCTATGGACTTGG
ATCATCCCATAGTCACACCCTACAGTGCAAATCCTCCTGTCACCATAGATGTATCAATGACAGACATGTCATCTGGGATTCTGGGACACAGTCAGCTTAC
CACTATTGATCAATCAGAGCTGAGCTCCCAACTTGGTCTGAGCCTTGGTGGAGGGGCTATCCTGCATCCTGTCCAGTCTCCTGAGGACCATCTTTCCCCC
ACCCCATCACCAACAAGTTCTTTGCATGATGAAGATATGGAAGACTTCAGAAGGATAACAGCCCCTAAAAACATAATTGTGGAGCAAGCCAAGAAGCCAA
AAACTCCCAAGAAGAAAAAAAAGAAAGACCCAAATGAGCCACAGAAACCACTGTCTGCATATGCTCTGTTTTTCCGTGACACGCAAGCTGCCATCAAGGG
GCAAAACCCCAATGCTACCTTCGGGGAGGTGTCAAAAATTGTGGCATCTATGTGGGACAGTCTAGGAGAGGAGCAAAAACAGGTTTACAAGAGGAAAACA
GAGGCGGCTAAAAAGGAATATCTTAAGGCACTGGCACTGTATAAAGCAAATCAGCTATCACAGGTTGCTGTTGACACAGTAGATCTGGACCCCCCAGCTG
TTCCTGCTCTACTGTCAGAATCTCCTGTTCCATCTCCTTCTGTAGTAACTGCCACCAGCATTCCTGAGTGTGTGTCTTCTCCCTCTGCACCCAGTCCCCC
ATCTCAGACAGTGGCTTTGCCTCAACAAAGCATTGCTAAAATAATCATTTCAAAACAGATACTGCCAGCTGGACAGAACCCTACCTCTATAGCCTTGTCC
CAGGGTGTGGTTACTGTTATTCCTGCCACTGTGGTGACATCTCGCGGACTACCTTTAGCTCAACTTCAACCTAGTCCTCAGGCTCAGAGGGTAACACGTT
CAGTGTTACAGGCAGCCATGCAGATGCCACCACGTCTACAGCCACCACCCTTGCAGCAAATGCAGCAGCCCCCAAGACTTCAGCAGATGGCCCCTGCTCA
GCAGCCTTCAATCACTATCCTGCAGTCGCCACCTCCGCTACAACCAATGCAGAAAGTGCGCCTAACGCTGCAGCAGCCTCCTCCCTTGCAAATTAAAATT
ATCCCTCCTCCACTGCAACCTCAACCCCAAGCTGTACAAGTGCAAAATCAAAGCCTGTCAGTCATTAATGTTTCCACTTCTCCTGAGGCCCCTGCCTCAC
CCCCTGAGCAGTTGGAGGTGTTACCTGAAGTGGTCCAAGAGGAGTCTCCCCCTCCACAGATGGATGTGGAGCTTGTGAGCAGCTCTCCCCCTCCCAGCCT
TTCACCTCAGCCCCGATGTGTCCGTTCTGGATGTGAGAATGCACCAATAGAATGCAAAGATTGGGACAATGAGTATTGTAGTAATGATTGTGTAGTGAAA
CACTGCAGAGACACTTTCATGGCATGGATTGCTGCACGCAGTCAGGGCACACTTGCACCTGTAAAATAACACTCATTCCCCTGAGTCGGGGGGCATGTTA
TGGGAACCTGTGGAGTGAGGCCTATAACTCCTATGGATACTACAAATATCCAAGAGACATGTTTTTACAGACTGCTCTGTACATACAATTATGTCTCCAA
AAAGACAAGGATAAAGGACCATTAGTTTGGAGAGCATATGGACTCACTTTATAAGTCCTTGGCACTTGGAGAGGAAATGCTATGAATGACTTCATTCGGT
GTGCAAGATTTCCATTTTGCACTGGAAACAAACTCTCATTTTATTTTTTTTTTCCCCTTTACACTTTTAAGATTGCAACAGCCAACGCTGGGATGATTAG
GATAAAAATGAACCTTGTCAATTAGTCTGAGCTTCTGAAAGTGTTACATCAGTTTTGCTGCACCTCAAGAAATAAGACTTTCTAAAGGAAGTCATGTAGA
TATCAATTTGAAGCATTTCTGGATCCAGTAATACCTCATAATGAGCAGTTCAAGAAATCCCTCCAATGCCATTCTGAAGATGCAGTTTCACAAATTACAC
ATATATAGAGTAAACATGCCTTGCTATACAGAAAAGATACTGTTTTATGAAGGTTGTTTTTCACCCTGGGCTCCTTGGATAAAGTTGAGTATATTATGGC
AAATCTGGTTAGATTAGTGCCAAGCAAGAGGGTAGAAGGGGTGGTGGCTTTTTCAATTAAACAAAGTTTTTTGAAAACAAAACATTTTACACTTAGTTTT
CTGGGGGGACTGATATTTAATAGCTATATTTGTATTCAGCATAATTGCTTTTAAATATAGCTGTTCCCAGATGAAGACTAGAACAATAAAATTAAGTAGT
GTTTGTTCACAGGTAAAAATAAAGAATGCAGGTACCTGCTTTTTCTCAAGGTCCACCCTGCAGTTCTTTTTAGAAACACTGAGATACAGTTGTTTAAAAC
TGAGGAAGCAGTGGGTAGCAGCACCGTTTATTGGTGCTTTTGAAAAGCTCAGGGAAAACTATGTATGTGTTGGAGTGAATAGCCAGAAAAACAAGCCAGT
GGTGCATCACGATAATGGCAGGTTGATGCACTAGGTTAGCTTCCATCAGAACCTGTCTTCCTTGACCTGCTGTTTTAACCATATAAACAAAGCAACAGCC
TGCGACTGATTTACTAATATTGGTGCTCAGTTGCACCAGTGCATTTTGTTTTGGTCAGACTATTCCAACCTAGGAATGAAAACAAGCATTTTGTGTTAAC
TATATTGGTGAAATATCACTGGTGTTAGTGACCTTGATTTGGTTTGATAAAGGTGCTCAGGATTTTTTTTTTTTGCAGCCGATTGTATTGGTTCATGCTG
GCTGTGCCACTGTTCCAGCAGTATTGGTGTGATTAGGAATCTCCCCTGAAAGCAAAAGACTGAAGCCTATCGCTGTAGATTTGATTGCAGCCAGCCGTAG
CTGTTAGGAGGCAACGGCATGAATTTTTAAAATATGTTGGATCCTAAACCTTGTTAAATGTATGACAAATCACTAATGTGAAAACCGTTCTTACGGTATG
TTGCGGCAGAATAAATTATGTTTGAACAGTT                                                                     
>Xetrov90002590|Xetrov90002590|nfatc4                                                               
ATGGGGGCTGCAGTATGTCAGGATGGCGAGCTGGATTTTCGTCTGATTTTTGGCGAAGAAGATTCCGAGGCCAATTCTCCAAGAGGCACACTGCATGCAA
CCGTAACCCTTAATGCACCTCTTAATGCTGGAGAAAATGGAGGGGGAATAGCATGTGTACCCAGGGCTGGCATGCACTCCCCACCTCCAAGACGTGCCTC
TGAACAAGATCTGAATGGAACATATCTAAGCCAGCCATCGCGTTTCATCCCTTTAGGGGGATCACGTTTTATAGAGTGTCCCAGTATACGCATCACTAGT
GACTCTCCAGGAAACAGTGATGGGGAATCAGAGGAGCAAAGCAGAAGGGACCTATGGGATGATAGACCCCCACGGGACCAGCTTTTCCTTCCTCCAGATC
CATTTGGTTACCGTGAATCCTTCTTGAGCCCTAGTCCAGCAAGTAGCCATTCTTCGTGGAGTTTTTTGTCCTCTGAAGCCTCCTCTTGTGATTCTCTGGG
GCAGATGTGTGAGGAGGTTGAGAGAGAACTTAATGAGGCTGCCTCACGTTTCACTTTGGCATCCCCCCTTGGATCTCCAAGGGGTTCTCCAAAACCATGG
TGTGGGCAAAATGATGATTTTTGGTCAGTAAGTTCTGTTTCAGGACCCTCACCTTCACCACGTGAAGAGTTGCTCTTGCCATACCCACATGCCCAGGTAT
CCAGACCTACATCCCCTTGTGGAAAAAGGAGATATTCAAATTCTAATGAAGAAGGTATGCAGCAAACTGGATCTCCTTCCCCAGCCCACTCTCGAAGAGG
CAGTGTTGGTGAAGATAATATTGCAATAGAAAGAGATGCTTCTCCTAAGCCTTGTGATCATAACCAGCAACCTATGCCAACTCCAACTACGGAGAGAGGA
GATAACATACCACAAAAGGCCAGGAGAACCTCAGCAGAACAGACTGTGGCCCCAGTTAGACCTGAGGAATCTACAAGCCCCGTAAAAACCTCTCCACCAG
GAACTTCTTTGTGTGAGGAGACCACTGGTGTTTTCCATCAAAACAGGAAAGAGAATGCAGGAATGGATTATCTTGCAGTTCCTTCAGCTCTGGCCTGGTC
AAAAGCTAGGGTTGCAGGGCAAAGTCCAATATTCAGGTCTTCCTCTCTGCCCCCTTTGGATTGGCCTCTGCCCAGCCAATTTGAGGGATTGGAGCTGAGA
GTAGAGATGCAACCACGAACTCATCACCGTGCGCATTATGAAACAGAGGGAAGTCGGGGAGCTGTGAAGGCTTCTCCGGGGGGACACCCTGTAGTAAAGC
TCTCAGGATATAACGAGAAGCCAATTACACTTCAAATGTTTATTGGCACCGCAGATGAACGCAACCTTAGGCCCCATGCATTTTACCAGGTTCACAGAAT
CACCGGTAAAATGGTGGCAACACCGAGTTATGAAGCACTGGTGGGAAGTACCAAAGTGCTAGAGATGTCTCTCCTTCCCGAGAACAACATGTGTGCCAAT
ATAGACTGTGCTGGTATCCTGAAGCTTCGAAATTCTGACATTGAGCTTAGAAAAGGGGAAACAGACATCGGTCGGAAGAACACCCGGGTCAGACTTGTGT
TTCGAGTGCATGTTCCTCAAGGCGCTGGGAAAGGCATTTCATTGCAAGTGGCCTCCATACCTATAGAGTGCTCCCAACGCTCAGCGCAGGAGCTTCCCCA
GGTGGAGAATTACAGTCTTAGTGCATGCTCAGTGAATGGCCGGGAAGAACTATTGATCTGTGGCTCCAACTTTCTTTCAGACTCTAAGGTCATCTTCCTA
GAAAAAGGTCCAGATGGAAAGTTACAATGGGAAGAAGAAGCGAAAGTTAACAAGCTGAAGAGCAATGAGTCTTTGTTGTCTGTGCAAGTCCCTGAATACT
GTAACAAGGAAATAACACGACCTTTGCAAGTCTATTTTTACATCTCTAATGGGCGCAGGAAGAGGAGCCCCATGCAGAGTTTTCGATACTTACCCATTAT
TTTTAAGGCAGAGCCTTTGCCTGAACTTGCCCTACACAGGTTCCCCTCTTCCTCTCTGACAAATTCGTGCCACCTTTCAGTAGATTCAGGGCAGATGGAA
CTTAGCACCTCCTTTTTGCCTCCATTGCAGTCTAACTTGGGGGACACCCCCATGGAGGTCTCACCTTATTACACATCTCCACATTCAGAGCATATGTACC
AAGGTGACCCAGACTGTGCTGTTGGCAGCAGCTCTTTCATGGGATGCTATTTCAATCCTCCGGTACCTACAGATTTCAAATGTCCTCCATCTTATCCTGA
GAATGGGAGTGAAGTGTCACTGTCATTGCCCTTCCACTCTAACTCCAATCCTGCTCTCCCTCCCAGTCCTGTGCCTTGGTCTCCACAACCCTGTTCATCC
CATTCTGCATGTGCCTCTACATTTGGGGGACCTTTGTTACCCCACTTAACTCAACCCAGCAAATTAAATGAAACACTTGCTGTATCACATGAAAATTATT
CAGCTTCCCCAAACCTGGCAGCCTTGGAATTCGATGCCACTGCCCATCCCTTCTCACCTGCTTATCAACCCTTTACAACGTGTGCACCTCCATCTTATAC
CACTTTGGGTGATGGGGAGAGGTTGGGTCCTACACAACCTGTTGAGTCTTCCACTCTTCCAATAGTGAGCAGAGTGGATCAGTGCACTCCAGTCCAACAG
TTTCCTTCAAATGCTCTCCCAGATCACCAAACTAATCATTTAAATTCCCAGGTACAGAAGGGCAGAGCAGTATCTCAGACAGTATTTGCAACTCCGTCTC
CAAGTTTGCCCCCATCAGAAGAGGAGACTGCACCCCAAGCATTTGCTCCTACTTTCCATAACTTATCCTCTTGCAGAGCTTCTTCACTCACTTCCCTTTG
TCCTTCTTCACATCCATCTCCCTTTTCATCTCCTTCATCCCCCTCTATATCCATCAATTCTAATCAAAGTTCAGAGCTGAATCGAAATGGTACCCAGGCC
CTATCTCCTAACAAGAAAGACAAGGACGTCTGTTTCCACCAACTTTCTGAAGAATACCCTAATTCCACAAACAGCACCGAGAAAGGAAAGGCAAAAGAGG
ATGGGCAAGAGTTTGAAAGAACATTTCATCCCATACCTATCCAGGGGATCACGCTGGAAGAA                                      
>Xetrov90002640|Xetrov90002640|znf219                                                               
ATGGACTCTCCCCCTCCCCTTCTCTGCCATTCCTCTCCAAAGAGTTCAACCCCTTCTCCTGTGAATTCTCTGCCTTCACCACAAGTTATGCCTCAGCTAG
TAAACAGACCACCTGCATCCCCACCACCTCCACTGTCTCCTGTACACATATCTTCCCCTCCTGCTTCTCTTTCTCCCAGTCCCACTGCCTCTCTACCTCA
TGTGACTTGTCTTTCCCTTTCCACTCAAAGTTCATCTTCTAAATCATCTCCTCTTGCCCCCATAAGCCCTCCTGCTGCTTCTCTTCCTCTTTCACCTCCA
ACAGTTTCTCCTTCTGCAGTTTCACTTTGCCCAACACCTGATAGTATGTCTGCACAAAGAGTGACACTCTGTCCTCCTTCTGTATCTCCTTCCCCACCTA
TAATCCCTCCCTCTCCCCCTCCACCACCTATATCTCCCTCAGAAGATTTTACTCCTCCTGAGCCTGCCTCATTCTGTCCCCCTGTAGTTTCTCCTGCTCC
GTCTCCTCCTCCAACCTCAGTGTCCCCATCTATTCCAACTATCACTTCCTCCCCACAAAATCCAGAGTCCTCTCCTATATTTTCTCTTCTTCCAACCTCT
CCCTCTCCACCCCCATCTTCCCTCTCACCCTCCCGGGCCTCTCCATCTCCTACCTCACCTCTGCCTTCCCCTTCGGCCCCAGAATCACTTCTTGGACTGT
CTTTTGCTGATGAAGAACTGGATCTTCAGCGTCATTCCAATGGCTTTGCAGATGGAGCAGGCTCAAAGTCACGTCAGTTCCCATGCAACATATGTGGAAA
ACAATTCCGTTTTATTAGCATCCTGTCACTTCATGCAAGCACACACAGGGTACGTGGACCCCTCACTCTGGGTCGTGGAGGCCCCAAGACTCACTATGTG
GCAAACAACCAGAAGCCTTTGCTGCTAGGGCCACAATGCCAAAAAGATACTCCCTCCTCTGTTATGAAAGATTCTACCCCAGAAGATGTACAGCAGAAAG
TTCCTTTATTGACAGTTCCTGCTCCTCTTCGCCACCCCTGCCCTTTTTGCAAGGGCAAATTTCGAAAGGCAGCTGAGCTCGAGCGTCACCTGCGCATTCT
TCATCGGCCTTACAAGTGCCACCTATGTGACTTTGCTGCATCTCAGGAGGGAGAATTAGTGGGGCATGTGGAAAAAAAACATGCTGCCCCCCCGCAGCCT
AAACTTCCTCCACCTTTGTCTACCCCTGCTCCTACTCCAGCATTGCCTCCTGCTGAATTCAAGTGTGAGATATGCTCACAGAGTTTTACTCAATCTTGGT
TCTTAAAGGGTCACATGCGGAAGCACAAAGATTCTTTTGACCATCGATGCTCTGTCTGTGGACGCTGCTTTAAGGAATCCTGGTTCCTAAAAAATCATAT
GAAGGTACACCTGGGCAAGATAAAGGGAGTTGGAGGGCAGGACCCACCTGCTCTTCAACCTTCCCAAAGCTCTCACACAACCACATCTTCGCAGTCACCC
CCTTCCTCCAGACTTCTTGGGTATCAGAGCTTCTATTCTGGTCTTCTCTTGAGACTTCCACCTCCTGGAGATGCCACCTGTTCCCAGATGCTACAAGCCA
CTGCCAGGGCAGTTCAGGGAGGAGAGGGTGATCAAGATGGATCTGGAGCAACTGGACGACTTCAAGCATTAGGAGCAGCCATGGGCGAGGGAGCTTCATC
CAAGGTGATGCTAAATCAGGGATCTTCTGGAATCGTACTGAAAACTATTGGCTATTCAGATAAGAATGGATGGAGTGTTAATGCCTCACAGCCTGAGAGA
TCTCGAGGAACATCCGGTAGAGACTGTCCTTTCTGTGCCAAATCCTTCCGTTCTTCTCACCACCTGAAAGTTCATCTTCGCGTACACACAGGAGAGCGTC
CCTATAAGTGCCCACACTGCTCTTATGCTGGAACTCAGTCTGGCTCCCTGAAATATCACTTACAGCGCCATCACAGGGACTCCAAGCTCTCGTCTGGTGT
CCCCCTGCGAACGAAAAGCATTCAGCCAGTTGCTTCACAGCAGGAGAGGCTTCTGCCTGCCGTCTCCACTGCCTGGGGCAGTTCCTGCACTGATCTTTCT
CCCACCTGTGAGGATGGAACATCTGTGCCTCTCCGCCTACACATGTCTGAAGGACAGGGTTCTGGTACATATCCGCGCATTACTGGGAGAGGAGGGCAAA
GGAGAAGAAGTCCTTCACATCCTCCTGCTAATGGGAGAGCAGACCATGAGCCCCTGGATTTGTCTCAAGGAAATCCTTTTCACCGATGCATGTACTGTCC
TTTTGTGACTTCAGTGGGAGAGTTGATGAGTCTCCATCTTCAAGTTCATCATGGGAGGAGATCTCGTAGGAAGGGAGGTTACATTAGAGGGAGGCCTAGG
ACTGTGCTATCACCTGAACCTCAAGGTCCTAGTCTGAGTGATAGCCCAGAACCATGTGATAGCACTGAGTGATATGAAACACTACAGGGCAGCTGGGAAC
TGAAATACCCCATTACTGCCAACATTCCATTTCCCACAAGCAAAGAAATAGACAGAAAGCAGAAGAGAAAGTTAGGAATTGGGTCAGAGTGTGAGTTCTC
TAGAAATGGAAAGTGAAAGGAAAGGCAGCTATATATGGAAAAATGAGTGGATTGGGCAGCAGAAAGATATGAAAAAAAGGTCAGGTGCGATTGCAGGGGG
TGGGTGTTAAAGAAGTTTGAATTGTATAGCACGGGAAGACAGAAAGACAGTGGGTAAAAGGAGAGAACAGAAAGAAAGTGAGATGGGTGTAGGAGAGATG
TCAGCCTGTAATTGTCAGTTATGTCAGAGATACAATGAAACAATTCATACCAGTATCTGAGGAAACTGCTATTCACAGGCCAAAATGACAGAATATAATA
ATAAAAGAAAGAGCAATGAATGGGAGGGACTATGCACAAGACACAAAAGAGGCCTAGATTTAAGCTGCAGTGGGAAAGCTCTAGTCAGATTCCAAACTCC
AATGCAATATTTACACTACAGTATAAATGCCTCAACAATCTCTTGAGATGATAGATAGATTGCTTTGTGGTCATATAAGAAAGATGAGCATTAAAAAAAT
ACTGGAATGGTGGAATGCTTACCTTAAATCTCACAAGGCTACAGATTCCTTAATAGTATTATACTTCTTTCCATGGTGGCATTATATTGTGGTTATTGTA
CCACTTGGGGGATTACAGACTATGGGGAGAGCCTCTGAGAAACAAAAGACTTTAAAATAAATATAATAGAGTAATAGACTAATGAATCCCTGATAGGTAG
TAGAACAAAAAATATGAAAAACAGAAATGGCTCTACATGGATTTTGTCCAAAAGCAAAATAAGTGCATACTATAATAAAACATATATAACATGTCCTTTG
TGGCATGTGGAGGCCTTTATCAGCAGCAAACGATGCTTGGAGCATTTAGCAACTACTGAATCAGTAGTTTAAAGGGAAATATATAGAATATTCTGTCTTA
ACTAATAGTAAAGGATAGAGATATAGCTTATTATGAGCACAAAAATATCCATTTCTGGATCCCTTGAAGCTGGTTCGGAAGAAAGATATGGAAATGGATT
GATGAGGCTGATATGATGACCACAGTGGGATACACTTCAAACAGAATTTGCTTATTAGATTTTCCACTGCATCATAAATATAGGCCAGACCAAACAAAGC
AAGTGTTAGGATGCCAGATCACTATTGTTCGACAGGCAAGATTCTGCAACATGTCTTAACTGGGAGACAGGTGGATGAACTAGGGATAGGAGAAGAATGT
TAGTGTTAGAATGAGAGCAACAACTAGAAATAGGGTTAAAAACCAGTACTAAGGTAGACAGTTAGCAGCATTGATTTATTTTTGCACTAGGGGGGGTTCC
CTCTAGTTTATGGTTGTTGCTAAGACTTTATTTTTGATAATTTGGACCGATCTCCAGAACCAACGTCAGATAGACAATAATTTTAAGCCTTCACCATTTG
TGCCCATTCCCCCACATTATTAGGTTTAAGCTCAAAAAAATACATTTTCACATTTAGAGATTTCTATATTTTTTTTATTTTCTTGTAG            
>Xetrov90002701|Xetrov90002701|tbx3                                                                 
TACAGCTTCCGACACCTTCTTTTTATAACTCAGCCCTGTCCCCATCCAGTAGACCTGTCAAAACCCCGCCTATGGAGCCACACAATTGGTCCGAAAGCGT
CAAAGGGCCAATCAAGTAGGTCTGGGCTCCTCGCATTGCCACAACACATCCCTGGGATATGGTGTAAGGAGAGGCTCCATTCACACACAGGATACTTGAA
GCGGGGACTGTCTCTTTCCTCTGTCTTTTCTCTCCCACCCTCTCCTCTTCCTCTGTAACCCCATCTCCCTCTTTCTGCTCTCTCTTCTGACACTGGCACA
TTCTCCGGGAAGGGAGGCTGCTATTTATTAAAAAAAAGGAGGACAAAGGGAAGCAATCCATTTGGGGGAACAGCGGAAGCACCAGAGTGCAGTACAAAAT
AGACATCTGCATCTTCACTCTTAATCCTTACCTGGAGCTGTGACAGCCGCTGGGGCTGCCGGAGAAGTTGCTGCTTGCCCAGAGAACACGGACTGCCCCA
GTCTCTCCGATCGCCGCACAAGTGAAACTCTCGCAGGAGGATAGCTGAGCGGGGAATTGCATTTCTTCCTCTCTCTATTCGAATTAAAGCCTGAGAATAA
CCCGGCAGTCTCTTGTGTCAATGCTGGGTTTTGCCACATTAATGTGCCCGTGAAGATCCCTCACACTGGACTGAGCCCCGAGCTGTGAGATCCAAAGGGT
GCAAGTGAATGAATTTACCCATGAGAGATCCAGTGATTTCAGGGTCAGCCATGGCTTACCATCCATTCCTATCCCACAGGGCACCAGACTTTGCAATGAG
TGCTGTTCTTGGACACCAACCTCCCTTTTTTCCAGCTCTGGCTCTGCCACCCAATGGGGCTGCTCTTTCCCTTCCTGGTGCCCTGGCCAAGCCCATCATG
GATCAATTAGTGGGTGCCGCAGAGACTGGCATCCCCTTTTCATCTTTGGGTCACCAGGCAGCTGCTCATTTGAGGCCTCTTAAAACCCTTGAACCAGAAG
AAGAAGTTGAAGACGATCCAAAAGTCCACCTGGAAGGCAAGGATCTCTGGGAACAGTTCCACAAAAGGGGGACAGAGATGGTCATCACAAAATCTGGGAG
GAGGATGTTTCCCCCATTTAAAGTGAGGTGCTCTGGTCTGGACAAGAAAGCCAAATACATTCTGCTGATGGACATTGTGGCTGCAGATGACTGCAGGTAC
AAGTTCCATAACTCCCGATGGATGGTGGCTGGAAAGGCCGACCCCGAAATGCCCAAACGAATGTACATCCACCCAGACAGCCCTGCCACTGGGGAGCAAT
GGATGTCCAAAGTAGTGACTTTTCATAAACTCAAACTGACCAATAATATCTCGGATAAACATGGATTTACTATTTTAAACTCCATGCACAAATACCAACC
CAGGTTCCACATAGTGCGAGCTAATGACATTCTGAAATTACCCTACAGCACATTCAGAACTTATGTGTTTCCTGAGACAGAATTCATTGCAGTGACTGCA
TACCAGAATGATAAGATCACTCAATTAAAAATTGATAACAATCCCTTTGCCAAAGGCTTCCGTGACACTGGGAATGGCAGGAGAGAAAAGAGGAAACAGC
TTGCACTGCAGTCCATGAGACCATACGATGATCACCAGAAGAAGGATAATGGGAGTTCGGACGAGTCCTCTAGTGAACAGACTGCCTATAAATGTTTTGC
CCAGACCTCTTCCCCAACCGCACCTGCAGTGGGCACCTCATCCCTGAAAGGTGTGCCCCCCAGTGATGGGGAGAGTGACGAGGAGAGTAGGGATGAAGGA
GGGCCGGACACAGGCGAATCCACCAAGATCTCCACTACAACCAGTGAGGACTGCAGGGAGTTGGCCAGCCCCCCGAGGGCCCCACACTCAGATCTGGGCA
GCAGGAGTAGGGAGCAGAGCAGCAGGACAGGGAAAAGCTCCCCGGACTCCCGGCACAGCCCAGGCCACATCAGCTCCAGCAGCAGCGGCAGGATCCTGAG
CATCGAGGAGCTAAAAAGCCCCGCTAGAGATTCCCATAAAGCAGAGGAGTCGCAGCGATCCAAGGAAGCATTCCCCCCTCTCACTGTGCAAACAGACAGT
AGCGCCCACCTTCTCAGCCAGGGGCATCTGCAGAACCTCGGCTTCCCCCCAGGACTCACTGGGCAGCAGTTCTTTAACCCGCTGGGCGCTTCGCATCCTC
TGCTCTTTCACCCAAGTCACTTTGCAATGGGAGGGGCTTTTTCCAGTATGGCTGCTGGCATGAACCCACTTCTGGCTTCAGTTTCAGGAGCATCATCTGG
GGTGAACAGCATAGACTCTACCGTCATGGCATCTTCCTCTCAAGGGCTGGCAGGCTCTTCTGCACTGCCCTTCCATTTGCAGCAGCAAGTCCTGGCCTCC
CAGGGCCTGGCGATGTCTCCGTTCGGAGGGCTTTTCTCCTACCCCTACACCTACATGGCCGCGGCAGCCGCAGCCTCCTCTGCTGTACACAGACACCCTT
TCCTTAACGCCGTGCGGCCCAGGCTCAGGTACAGCCCCTACTCGTTCCCTATGCCCTTTGCAGAAGGCAGCAGCCTGCTCACCACCGCCCTGCACTCACT
GGATGGCAAAGCGAGTCTACTCTCCAGTCCGGCTGCCACTGCTCTGGACACTGAACTGAGCAGCAGAACCCCCACACTCTCCTCTGGTTCAGTCTCTTTA
TCCCCAAAGCTGTGCCCAGAGAAGGAAGCGAGCAGTGAGCTCCAAAACATTCAGCGGCTGGTTAGTGGGCTGGATTCCAAGCAGGAGCGGTCAAGGAGCG
GTTCCCCTGATTGAGCCCAAGAAGCACTAAGCCCAGTTCTGAAGGTCTCATTCCAGTTCCAGACTGGCAGTGCACTTTGTGTTGGGTACAGGAAAGCCCC
TCCTATCCTTGACTTTCTGCAAGCAGGGATCTACAAAGGTTTTTCATCTACTGCAAACTTGGGGGAGAAGTTTGGACCCTGGCAAGCTGCTATAGGATCA
TGTATACCACTAGCACTCTACAGCCTCCTAACGGGCACTGGGAACAGGTCAGGGGCCTGCAAGTGTACAGCCCATCTATCTTATCAGTGCCACACTCTGC
CGCCCCCCCCCCCCCCCCCTACTGCTGCTGAACTAAACTCCATCCCCTCCCCCACACACGCAAAAACCCTCCCGGGAATTCTGGGAGTTGTAGTTAAGCA
ACAGCTGGATATGGAAAGGCTGAGGATCTCTGGTGATATAAACCATCATTTCCTTGCATAAGGAATAAAACTTGAGGGTCTGTTAGAAATAAAACATTTG
ATTAAGGGCAAGAAAAGGGACAATAATGCCTTGCTTGTGTACATTAGGGGATGATATGTCTTTTTCACAGGCCTGTGTTTTTAAAGCAATGTACTGGCTT
CTGCATGCAAACTAATCCTTCCCTGTTAGCTCTGCAATGCCTGGGAAATATCATGGCACCGACATGGGGCTCCCCTCTAGCAAAGCGGCTTTATACCAAT
CACATACAAACACGAGAACACATTTAGTTCATGGGAAATCTAAACTCATTATTGACTAAACAGTCCTCATGCAATAACAAGTTTAGAGAATAGGGCAAAA
AAAAAAAAAAAGCGAAAAGGGAGGATATTATTAAAAAAAAGTATTTATGTAATTATTTGATATCTTATGTAAATAAAACAAAAATACTGAATATTAAAAT
TTAATTTATTTATAATGTATATATTCATGTAAATAAGGCTCTTATTTTTAGTGTGTGTTAAACCGATTTGGTGCCAAAGGGGACGGCAGTGTATTAGTAG
TAAACCAGGAGGCACGCAATGGGTTAAGCTGTTTCCTTTACCATTAGTGTTATTTTCATTGAACTATTAAAAAAACAAACAAAATTTATATATATATATA
TTTTTTTTTTGTTTGTTTTTTTTTTGTATTTATAAAACCATGAGACAAATAAAATAAACATACAAACTCACAGTCTTGGCAGGTTGAACGGGGAGAGACA
CTTTTCCCATCCAATGCCTTGAAGCAGAATTTGCCCAAGAACTAACAGTCCGTTTACTCACAAATACCTGCTTGTTTGATCCCAGAGTCTCCATACAAAT
ATCTCAGTTCTGCACTGCGGGTTTCACAATGAAAACCTACTCTGTTTATAAATACCTCTGTCTTGGTTAAATCTAGTTGTTGTTATCTGCACAGTTTGAC
TCCTAGCTGTGTCAGTAATAATATATGAAGGTCTGAATATCTATCTCTCTATATATGATGTAATGAATGTTCGATAGAACGTTTCTCCTTGTATTTTTGT
TTGTTTCAAAAGTCTCCAAGTTTCAATAAATTTTTTTATTGAAATAC                                                     
>Xetrov90002704|Xetrov90002703|tbx5                                                                 
CTCCCACTGGAATATGGCGGACACAGAGGAGGCTTATGGGATGCCTGATACCCCTGTGGAACCAGAGCCCAAAGAGCTACAGTGTGAGCCTAAACAGGAC
AATCAGATGGGGGCCAGCAGCAAGACCCCTACTTCTCCTCAGGCTGCATTTACCCAGCAGGGAATGGAAGGCATTAAGGTGTTTTTGCATGAGAGAGAAC
TGTGGCTGAAATTTCACGAAGTTGGCACAGAAATGATTATTACTAAGGCTGGAAGACGCATGTTCCCTAGTTACAAAGTGAAGGTTACTGGCCTGAACCC
GAAAACCAAGTACATCCTTCTCATGGATATTGTGCCTGCAGATGACCACAGATACAAGTTTGCTGATAACAAATGGTCAGTCACGGGCAAGGCTGAACCT
GCTATGCCAGGGCGGTTGTATGTTCATCCAGACTCACCAGCCACAGGCGCACACTGGATGAGGCAGCTAGTATCCTTCCAGAAGTTGAAGCTCACAAACA
ACCATCTGGATCCATTTGGACATATCATCCTGAATTCAATGCACAAGTACCAGCCACGGCTCCACATTGTTAAGGCAGATGAGAACAATGGTTTTGGGTC
GAAGAATACAGCTTTCTGCACACACGTATTTTCTGAGACAGCTTTTATTGCCGTCACTTCATATCAGAACCACAAGATCACGCAGTTAAAGATAGAGAAC
AATCCATTTGCTAAAGGATTTCGGGGAAGTGATGACATGGAGCTACACCGAATGTCCAGGATGCAGAGCAAAGAGTACCCAGTGGTCCCAAGGAGCACAG
TCCGTCAGAAGGTGTCATCTAACCACAGCCCATTCTCTCAAGAAACACGCAATATTACAGGATCCTCCACCCTAAATTCCCAGTACCAGTGTGAGAATGG
GGTCAGTAGCACCTCCCAGGATCTGCTGCCAACTTCCAATGCATATCCTTCCCTGCCCCATGAGTCTGGACCCATATATCACTGCACAAAGAGAAAAGGT
AAGCATGTAAGATTGAGTTTAATGCAGTGTGCATGTTCAGTACTAAAACAGAAAAAGGACCCATTTCCTTCAGGATCAACTCTGTGTTATTACAATTTCT
TTTACTTTACAGTGAAAGTTTTGGCTTTTTTTTATCCTCCTCCTCAAAAAGTATGAACTCCTTTGCTTTAGACAACAATGCAATATGATTGAGTATCATA
TATTAAATTACATTTTGCTTGGAAACAA                                                                        
>Xetrov90002704|Xetrov90002704|tbx5                                                                 
ATGGCGGACACAGAGGAGGCTTATGGGATGCCTGATACCCCTGTGGAACCAGAGCCCAAAGAGCTACAGTGTGAGCCTAAACAGGACAATCAGATGGGGG
CCAGCAGCAAGACCCCTACTTCTCCTCAGGCTGCATTTACCCAGCAGGGAATGGAAGGCATTAAGGTGTTTTTGCATGAGAGAGAACTGTGGCTGAAATT
TCACGAAGTTGGCACAGAAATGATTATTACTAAGGCTGGAAGACGCATGTTCCCTAGTTACAAAGTGAAGGTTACTGGCCTGAACCCGAAAACCAAGTAC
ATCCTTCTCATGGATATTGTGCCTGCAGATGACCACAGATACAAGTTTGCTGATAACAAATGGTCAGTCACGGGCAAGGCTGAACCTGCTATGCCAGGGC
GGTTGTATGTTCATCCAGACTCACCAGCCACAGGCGCACACTGGATGAGGCAGCTAGTATCCTTCCAGAAGTTGAAGCTCACAAACAACCATCTGGATCC
ATTTGGACATATCATCCTGAATTCAATGCACAAGTACCAGCCACGGCTCCACATTGTTAAGGCAGATGAGAACAATGGTTTTGGGTCGAAGAATACAGCT
TTCTGCACACACGTATTTTCTGAGACAGCTTTTATTGCCGTCACTTCATATCAGAACCACAAGATCACGCAGTTAAAGATAGAGAACAATCCATTTGCTA
AAGGATTTCGGGGAAGTGATGACATGGAGCTACACCGAATGTCCAGGATGCAGAGCAAAGAGTACCCAGTGGTCCCAAGGAGCACAGTCCGTCAGAAGGT
GTCATCTAACCACAGCCCATTCTCTCAAGAAACACGCAATATTACAGGATCCTCCACCCTAAATTCCCAGTACCAGTGTGAGAATGGGGTCAGTAGCACC
TCCCAGGATCTGCTGCCAACTTCCAATGCATATCCTTCCCTGCCCCATGAGTCTGGACCCATATATCACTGCACAAAGAGAAAAGCAAGTGAAGAGCCAG
CTGAGCATTCCTACAAGAAACCTTACATGGACACATCGCCAAGTGAAGAGGACCCTTACTATCGTTCTGGATACCCGCAACCTTCATCCTCTTCTTCCTC
TACCACCTCCTTCCGCACAGAGTCTGCCCAACGACAGGCCTGCATGTATGCCAGTTCAGCACCTGCCACAGAGCCTGTACCATCCTTAGAGGACATATCT
TGCAACAGCTGGTCTAGTGTGCCCTCTTACAGCAGCTGCACAGTGGGTGGAGGAATGCAGCCCATGGAGCGCCTCCCATATCAGCACTTCTCTGCTCACT
TCACCTCTAGTTCCCTCATGCCCAGACTAAGTAATCATGCAGGTACACAGCCAAGTGATTCTCACTCCATGTTCCAACATCAGTCTTCTCACCAAGCAAT
TGTAAGGCAATGCAATCCTCAGTCTGGGTTACAACAATCATCAGCTCTTCAACCCACGGAATTCTTGTACCCACACAGTGTTCCTCGGACCATTTCACCA
CACCAGTACCACTCTGTGCATGGGGTAAGTATGGTCCCAGACTGGAACGAAAACAGCTAA                                        
>Xetrov90002706|Xetrov90002706|lhx5                                                                 
ATCCTCAAGGAGAAATACCCTCTACTTTGTAACCAGAATGAACTCCTAGCAGCATCTCTCCTCCAAGCCTTCACCGTGCCAAGGACCATTCTCCAGCCAA
TATAGATGTGCTATAAATTAACTGGTAACCATGGTTACTGCGTGCTGATTGGCAGATCGCTTGCCGACGTTCCCTGGGACGTCACAAAATCTGAATAAGG
ATGCGCGAATTGCCAAGCTTGGCACTCAGAGCCGATTATGGGGCACAGAGGTGGAACGGGAGAAAGTGACATCTAGGATACTGAAGTAGGACACCCTAGC
AGCCTGGCTGTGGGAGCACCGGAACGCGGAGTATGAGGGAATAAAAGACAATACTGGCCACCTGTCATCTGAGCATTGCCACAGAGACAACATCGGTGAA
CACCAAGCGCCCCCAAGACTGTGCCAGAGATTCCTGCCAAAGGGCCCACTGGGACTAAACTAACACTTGGAGGGTGTGGGTCAGGGTCTATGAGGATTTC
ACTGGAGTGGGCTTCTGCTGCTAATACTAGCTTCAACTATGATGGTCCATTGCGCTGGGTGTGAGAGGCCCATCCTGGACCGATTTCTACTCAATGTCCT
GGACAGAGCCTGGCACGTCAAATGTGTGCAATGCTGTGAGTGTAAATGCAACCTGACCGAAAAATGCTTCTCCAGGGAGGGCAAGCTCTACTGCAAAACA
GACTTCTTCAGGAGATTTGGTACAAAATGTGCAGGATGCTCCCTGGGAATCTCTCCAAGTGACTTGGTCAGGAAAGCGAGGAATAAAGTGTTTCACCTGA
ACTGTTTCACCTGCATGGTGTGCAATAAGCAGCTCTCAACAGGCGAGGAATTATACATCATAGATGAAAACAAATTTGTCTGCAAAGAGGATTATGCCAG
TGCCAGCAGCCTGAAGGAAAGCAGCCTCAACTCAGTGTCTTCTTGCACAGACAGAAGTTTGTCTCCAGATCTCCAAGACCCCATACAGGATGAGAGCAAA
GAGACAGACCACTCCACATCTTCAGACAAAGAGACAGCTAACAATGAGAATGAGGAACAGAACTCTGGTACTAAAAGGAGGGGACCACGGACCACTATTA
AGGCCAAGCAACTGGAGACCCTTAAGGCTGCTTTTGCTGCCACTCCCAAACCCACCAGGCATATTCGGGAACAGCTAGCTCAGGAAACAGGGCTGAACAT
GCGGGTCATTCAGGTTTGGTTCCAAAACCGAAGATCCAAGGAAAGGAGGATGAAGCAGCTCAGCGCTTTGGGGGCCAGGAGGCATGCCTTTTTCAGGAGT
CCAAGGCGTATGCGACCCCTAGGAGGAAGGTTGGATGAGTCTGACATCTTGAGCTCTGGGCCTTACAGCTACTATGGAGATTATCAAGGAGATTATTATG
GAAGTGGAAATTATGACTTTTTTCCTCATGGACCACCATCATCCCAGACACAATCCCCAGCAGACTCTAGCTACCTACAGAATTCTGGACCTGGTTCAAC
TCCTTTAGGTCCATTAGAATCTCAGCTTTCTGGACACCACCCGTCAGAAAACCAAAGATACGCGGACATGATTTCCCATCCTGACACTCCCAGTCCTGAG
CCAAGTATGACTGGCTCTCTCCATCCCATTTCTGGGGAAGTCTTCAGTGGTGGTCCTAGTCCTCCCTTTTCTATGTCTAACAATAGTGGCTTTAGTGGTC
CCCTGCCCCATCAGAACCCTGACATTAATGAAGCTACTGTATGGTAATAAAAGACACTTGTTGACTGAACTGATCTCTTTAGTTGACCAGAAGTCTACCT
TCCTTCTGTCTCTTTCCTTCTACTCTCCACTCAGCAACTGGGTGAGTGAACACTGGTTCAAACAGACAGGTTCAGCCAACCCTGGAAATGATTCCGTTCT
GTGGTACATTTTTCTCCTTGCTGAGCATTGGCTGAATCAATGTAGGAGAGGGCAATCTGGGGTGATTATAAACCAAAAGCAAGAATGACACTAAACCAAA
AGCCATCTGTGTGACAGAAGAAGAAAAACTTCAAATATGAATCAAGCTCTCCTTATCCTGCAGCACTGGAGCCACAAGTTTGGCTATTGGAAAAAGGGAA
GATTAATGGGACCAACATGGCGCCAAAACCAAAACTCACCTTCTTGACTATTTCTTATGAAGCTGCCTCCCTACACAGCTTCAGTAAGAACCAGGAGCAA
ACATAAAACAACAAACTTTACATGATACCATGAATAACATTTTATGAACCAGGAACCTAACAGTTCCAAAGGAGGCATTTCAGCAAACATTAGAACAATC
GAGTTCAAATATTTTGTATTTATTTCACATTGAACATGTATTTTTAAGAATGATAATAAAAATGCTTACAGGGGTTTTGTGTCTAAGCTCAAAACTATGT
TAGTATCAACAGGGAAGCATTCATTTCTGACATTTCCTTAACGCTGCCTGCCACCCATTTAAAGGGTGTTTTGTATTTAAATGTTGAGCCATTTATAAGT
CATTGATTTTGTTGCTTTCCTTTCTTTAAAGTTTTCAAAATATTTATGTAAAATTTATTTTGGAAGCAAAGTTCATAAAGATCATACTACAAAAGAAATC
CACTTATTGTCTGTTTATATGGAACTATTTCCAAACTACGTGCTTTCCTATGTCTAAGAAAACACAGGATCAGCTGAAAGGATTGAATTTTCTGTCTGCT
GAGCTTACTTCAAGTTTTTGTATTGATTAAATCCTCAGCCGTCATTAACACTGACTTCCTAAATCAAGTTCTCTGGTTCAGTTGATACATTACCTCAATG
ATAGTTTAAAACTTCAGTACTGTTTTAGGGTGCCATCTAGTGATCTGTTTCAACACTGCAACTCTTCCTGTCAATGGCTTAATGGAATCCCAATGAAGCT
GACAAAAATGTGAAATTCTACAGTCTCTTTTTAAATAGCCGTTATTCTTTCTTTTTCTTTTTTAATTAGAATCACTAAGTGGGAGAAGAAAGGATATTAT
GAGACCCCTGTTTTGCTGTACTATAAGTTTAAGAGGCTGTCAAGCTTCACATTTGTTTATTTTGTATAAAGAAACATGAGAAACTGAATAAAGCAAGTTT
GTGTTCCTGATTATTTATTGTATATTGTATACCTGCCTTTTTATTTCATCTAACTGCTCTGCCAAAAATAGAATTTGTAAGTGTGAGCACTTCATAATAA
ACACTAAAAAATACTCAGGTCAATAAAA                                                                        
>Xetrov90002768|Xetrov90002768|LOC100145473                                                         
ATGCCTACTTGCATTGTCAATGGCTGTCATCACAGCTGTAAGAAGAAGAAGTCATTTCCAAATGTTGTACTGCATGTTTTTCCTGGAAATATAGATACCA
TAAACAAATGGTTGCAAAACATTCCACAAGATTTTGGAGATATCGATGAAATGGCGCAAAAAATACTTCTTCGAAAGAAAACAGATGCAGATCGTATATG
CTCGGATCATTTTGCACCAGATTGTTATGTTTACCAAGGAACAAAAAGAGTACTAAAGTTGGATGCTGTTCCTACCATATTTCCTAAGAAGACTTTGTCC
ACAAGTACCCCATGTCGAAGATCAGCAAGACAATTGAAACAACAGAATACCACAGTTACAGAGAGTGTTACAGAGGGAGGAGAATCAGATATGTCATTAG
AAAAAAGTAACCAGGAATCCACTAAAGTTTCATCAGCCATGACATCATTTGCCAGGGTATCAGAGCTTCAAGAGACAGAAACAAGCTCACAAAGAACTTC
ATTTTCAATACAAGTATCAAATTCTGGATTGCAAACTTCTTCAAGTAGCCAGTCAAGGCCCACAGATATAACCAGGAATCCTCTACATGTTGACACTGGA
ATGAATACAGACTGTTGGGTCAACTGTCATAATCAAGGTACAATGACAAATCCCAAATTTGGAACAAGAAGTATAAAAATTCAGTCAAACGTCATAACAA
GTAACAAGTTTATACAATGTGAACGAATTACTACTAGCAAACAATCATCTGTTTTACCATCATCTTCTCATGACTTTGTGATGCACTTGACACCTATCAC
AATTTTACCTCCAGAACAAAGCATTGCTTTATTATTCCCCACTACTATTTCTGAAAAACCAGGACATTCGCTACAATTGTATGAGAGACAATCTCTAGAT
TTTGCAACTAATTCCATCACTGGTGTGGATCCTGTTCAAGAAGATTTGGATGGATCATACAACCCATCAAATCAGAATTTAGTAGAGCTAAAAATGGAGG
CAGAAGTAGATGATTCCTCAGTGGATTCTAAATGTAACATTTCATCACATACCCAAGACGCAATTTCTGAAAACAAATATTTAGTTTTTGAATCATGTCT
GGATACACTTTTGATGGGATCTCGATGTTTAGGTGCGAAAACCTGTCCAGCTGCAATAAGGAAACTGAAAAAGAGAACTATTGGATCTTTTCTTAGCGTT
GATGCTGAATGTCTAAATGGACATAGGTTCCACTTGTGGGATAGTCAGCCTAAGAAAGGAGGAATGCCACTTGGGAATATTTTGACGTCGGCTGCAATTT
TACTTAGTGGCTCAAATTATCACAAAGTCAGCTACATGAACAAAATACTTGGTCTGAAACAGGTTAGTAAAACTACTCACTATCGTAATGAGAGAACCTA
TTTGTTTCCAACAATTGACTACCACTGGCATCAAGAACAGGAGAAGACAATTCAAGAATTAGGAAACAAGCCAGTATGTTTATCCAGTGTTAGACAAAAT
GACAGCCTAGGTTTCAACACTACATATTGTATATATAGTTTCATTGAGTCATCAACCAAGAAAATAGTGAGCTTCAGCATAGATCAAGTTTCTAAAAAAT
GTAATTCAGTGTTTCCAGAAAAAGAAACATTTAAGAAAGCTCTTAACGTAATAAAAGATAAAGGTGTCAATGTGCAGTTGATATGTACTGAACGCCATCC
AGGTATAAGAAATGTTATGAAAACAAATTACAATCAGATTATGCACCAGTTTGATGTCTGGCACTTTGCAAAATTTGTTGGGAACAAAGTTGTGAATGCA
AGCAAAAAAAAGGCCTGTGAGGATCTTGCACAGTGGGTTTCACCAATAAAAAATCATGTCTGTTGGGCAGCAAGAACATGTGAAGGAAATAAGGATCTAC
TGATGGAGAAATGGTTGTCTCTTTTATACCATGTGATCGGTGTCCATGAATGGGAAACAGGCAAACTGTACCATAAGTGTGAACATGAAGATCTGACTGA
TGTTGTTGAAAAAAGACATTTATGGATAAAAAAGGATTCCTTTGCCCATCGTAAGCTTGCTCAAATTATGCATAGTAGATCAGTCACTAAGGATATTCCT
CATCTCTCTCAATATTGTCAAAATGGTGAAATTAATTTTTATCACAGCAACACCTTAAAATATCGTCCCAAGCAAAACCGTTTCTTCATGGGTGGTATGA
CGGCTCGAACACAGTTAGCAGCTATAGACCACAACCAAAACATCCAACGTCAAAGGATTCATATGGTGAAAGATAAAAGCCAAGCAGAAGGTAATCAACA
CCCTCATTTGGGGTACAGCAAAATCAAGAAAAACTGGGTGATAAAACCGGTATATGACATCAAACAATGTGATTTTGCTTTTGACATTTTACGAGACATT
CTTAGCTATGTTTCAGGAGAAAAAGTGTTCCAATGGGAATCTAAACTGGATAAAATTCCTCCAAAACATTGCCAAGCCACTTAGCACTATTAGTACATAA
ACACCTGTCAAGATTTCCTAAATGACTTTGCGTTTATTAGTCTTATTGTTTATTACCTTTCAAACTGACATACAATAACTGCAATACGTCTGTGGTTAAG
GATGATAGCACCATTCTCAAGAGGCCAGAGAATAAAACTAGGGTTAAGTGAATAACTGTAAAAGTAAATTGGCAGATTTCAAACATTTTAATCAGCTAGC
TATATATTAGTTGACCACTGGTCTAAGGGTCCTCACTGTTCTTAATAAAGCATAATATTAAACATC                                  
>Xetrov90002781|Xetrov90002781|foxn4                                                                
GAGACTGGAAGAGAAGGGACATTTCGGCAATCTCAACCCCATCAGGCTTGGAAGGCAGTGAATGTGAAAGGTCTGCCCTGAATGCTGCAGGTGTCCCACT
CCATGACAGCGCATTCACTATTTCCCTTCATTAGCGCCCACTAACCCTGCACTCTAACTTTAACGCTAGGTGCCAAAATACCGCCTGACAAAAGTGAAGC
CAAACTGAGCTCTGTTCTTACCCGAATGTACATGACATATGTGTCATACCGTCCAACTCCTGCCCAGGAATCATTTTATATTTAGTCATTATTCCCCGAC
TTGCCGAAACACAGTACTTGAAGTTGCACTGCAATGAGTGGCACCGAGGCCTGTCGGTAGTAATTGTGAGTGGGCACAAAGACGGGCTGTTGGGGGTAGG
GAAAAGAACATCATCTCGTCCCTAATGAGAACAGCTCAGAACTCAGCCGCCCTTCCCTGCCAGTGACCTGGGAGTCAGGGAGTGCGCATGCGCAGCGCTG
GACAGCTCCTGAGAGGGAAATTTAAAAACGGTTTGGGGACAGAGAGAAATCCCATTACAAAGGAGAGAACACAGTGCCCTGGAGCCACAGAGCTGCTCAC
TCCCTGCAGGTTCCCTGCTCACTCATCATACCAGAGACCTACGCCTGGGACATTTAGGAGATGATAGACAGTGATATCTCTGCTATAATGTCTGGAATAA
TAAGGACATCAGGGCAGAATCATCACCCACAAAGCCAAGAATACAGGCATATGCACCCCTCTCAAATGGGAGAAGAGGATCTTCCCAATGACCTGCAATC
TTTGTCATGGCTGACCTCTGTGGACGTCCCTAGGTTACAGCAGATGACCACTGCAAGGATGGATTACAGTCACACTTCCCAGAATTCTTTGATGCAGCAG
TCAGGGCATTTGGCAAGTAATGTGCACTCACCTGGAACCATGATCCACATTCCAGCAAGTATGCAACAGGGGATTCTCGGTCTGAATACGTTAACATCAC
ATGGGTCTAATATGAGCCAATACAACATGGCAGGACATGTGTCTCCTAGTTTGCAGGCTCAGCAGCCTGTGTACCAACCTCATTCACAGCAAATCTATGC
ACTGTCCCAAGGGTCCCAGTGTTCCTCCGCGAATTTGTACAACAGTTCTTACAGGGCACAAGCTCAGTTTACACAGCCACGCCTTGCAGCTCATCCTACA
CAGGAAGTGCAGCCCAAGAGCTACCCCAAACCCATCTATTCATACAGTTGCCTTATTGCAATGGCCTTGAAAAACAGCAAGACTGGAAGCCTACCAGTGA
GTGAAATCTACAGTTTTATGAAGGATCATTTTCCATATTTTAAGACGGCTCCAGATGGCTGGAAGAACTCCGTTCGACATAATCTGTCCCTAAACAAGTG
CTTTGAAAAGGTGGAGAATAAATTAAGTGGATCTTCACGCAAAGGGTGCTTGTGGGCCCTGAACCCAGCTAAGATTGATAAAATGGAAGAGGAGATGCAG
AAATGGAAAAGGAAGGATCTTCCAGCTATACGCAGGAGCATGGCTAACCCAGATGAACTGGACAAACTTATCATGGACAGACCAGAGAGTTGCAAAGCTC
CTAGTAAATTGGTGGAACCAGAAGTTCAAGCTATGACAGCCATAGGCAACATCCCAGGCAGGATTCCCCAGCACCAGCCACATCCTGTCATGACTTTGTC
ATTACAAACCATTCCCTTGCACCATCAGATCCAGACCCAGGCCAGGATAGCATCAGGTTCTCCAGCCCCAGCACAGAGCCCTCCTGTTCACTCTGTTCCA
GACATGACCCACAGTCCCCTTCAACAGCACATCATGAGCAGGGCTGCTTCTGACTTTCTTAGCCTCACCTCAGACATGAACACAGAGGTTGATGCCCTTG
ATCCTAGCATCATGGACTTTGCGCTACAAGGAAACATATGGGAGGACATGAAGGATGAGAGCTTCAGTCTGGACACATTAGGAGCCTTCAGCAATTCCCC
TCTCCAACTTTCAGACTGTGATTTGGGAACCATTGGCCTAACCCCTGTGTCTAGCAGTGGGGATCATTCTTTCTCAGACTTTCAGGTTACCAGCCTGTAT
ACTACATATCCAGCTATGGAAAATGTGGCACCTTCCCAGTGTGTGACTGGATCAGGAACCAAGCCTATAGCTTTGCTTTAATAGTTGGACATCATGCATT
TAAAGCCACTGTGATGACTTCTGGGTGCAGTGCCAGGGGTGAAGATGAGCAACTGATGGTGTTTAGGGTGCTTTATGAATACTGGGAAACGAAACACTTG
CACAATCCACCCTGCCGCCAGCAATCTGCAAAACAAGAAGCCTCCTGAACGACACAAAGCATCATTTTTTCATTTTTACTGTACGGTTATTATTGCCATT
GCTGCCTCTAGATCTAGTTTTTCAGTTGGACATAAAATTAAAATATTGCAGAAATATTTTTGGTGAAATCAGTGTTGCATATCCAGGGTTAAATTAATAT
TCCATAGATGAAGGCAATTCCCTTGGTTTCTAAAAACATTTTCTACTCTACTGAATTTTACTGCACAGTAAAACACACAATGTTCAACTTTTGGTGTTAA
AGAGACACTGTCAACAACAAAAAGGACACATATGAAAGATACAGATATATAAAATTATTGCATTGCTTGTCCTGCTGTAGTTCCATTAGTATCTACAACA
GTAAATGTCACCTACTCATGCACTTCCAGTTTGGGAACCTTTCTGTATCAGAAGGGCTTTTTTACTGCACTGCTGTGTGTAGCTTCCATGCTTTCTCTTA
CTTACACACAGTCTAATCAATCAAGTAACACTCCCAAGAAAACTTCTTACATTTTGGCTTTAGAATTTTATTGTTCCAGATCCAACAGGGATGCAGCTTT
AACTATTTTTAATTGTGTGCTTATAAACCCTCCTTTAAAATTTACAATTTCTAGATAATTTCACCGTCTAGCCATGTACCCAGTGACTAACCTTGATATT
ACATACTTAAAAAGGTACAGAATAAAAAGTCCAAGTAGGTTGGACCTGGTTTTTGTTACAGCAGTTCTGTTTGCCAAGAAATAATATACTAGTGAGTTTT
TGTGACAAAATCTATTTATTTTTTATCATTTTTAGAAGGAGCTTTTCTTAAATTGTTACATTTTTGAAAGATTTGCATAAAGCACCCAAAAGTATCAATA
CTGTGTGTTAGCAGTGCCTCCTGAACAATTCCTGGCGGCCATAAGCTGCCCAGTAGCTTTGGGACCCTGCCAAGCAGACACTGAGTTAAAATGGAGGTAG
TGCTTTATTTGAATATATAACATAAGGTATAGGTCAATTTTCTGGATTCACACCTGTTTCTCAAATTGAGATCTTTATTTCCACCTTTCGAAACAAACTG
GCAACAAGTATTCCAACTAGCAATTTACACATATAAATTTGTATTGTATACAGCAACTCATTCAGAACCTGGGAGCCTTTCATTACTTTGGCCTGATTTT
TATTTTTGTTTCGAGCTGAAAAAAAAAAATCACTCTGTACAAATTGTAGAATTATCCTTTTTCCTCAAACTTTTTTCCATGTTTCTAGAATAGTTTATGT
GCATGTTCATCTTTTTATACATTTTAATATTGTACTAGGCAGTATTATATGTACATTTATTTATATTTATTATTGTGAACAAACCTTTGTAAATTAAGCA
GTTAATTATTTTGTTAAATGTTGCCGCTCATTTTGTATCTTTAGTAAAGATATCTTTATGT                                       
>Xetrov90002879|Xetrov90002879|hnf1a                                                                
TTAAAAACATCAGGTAGGGTTTTATTAAATAAATTAAAGTAGTCACTTTCCTTCTCTCCTTGGTGCCTTCCTCCCAGTGTCTTTCTTTCGAGTTCCCCTT
GCGATATTTTTCTCTATGCATTTATTTATTGTATTTGATAAATGTGTGTTTTTTCAACTTCAACTACTAGGTTACTATGTATGTGTATTCTCCATGTAAG
TTCTTTCAGGTTTCAGCCACTCACAGCTTTTTTTCTCGTCTCTGTTGCATTGTCCTTTACCTGGTGGTTTGTGCCACTTTCACCTTCTCATTCTCTTACT
TTTACCATATTTCCTAATATTTCTCTCTTAAACTTTTGGAATTTCCTTCTCTCTTCTACCCCTCCTCATATTCCTCTGCACTCCCCCCTCTCTAACTCGT
GCACTTTGTGCAGAGTTGGGGTCCAAAGTTCAGTAACTTGCAAAGCACAGGGATAAATATGAACCTTGGAGGATTTACTCTGCTCTGATGTAAACAGAGA
GTGACAGGGGTCCCTTATCTATGTCTCAGAGAAGCCTGTCCGGGGGGTGACCACTTGCTGGTTGTGGCTGTACAGTGTGTTTTTTGGGGGGAGGAGGAAA
CAGAAGGTGGGTAGAGCATGGACTCCCGCCCGCTGATCCGTGTTAGAGCCGCAGGATGGTGAGGCAGTAGAAGGCAACAGAGAGGATGGCGTCTCAGCTC
AGTTACCTGCAGCGAGAGCTTCTTCGGGCTCTGTTAGAGTCTGGGGTGACAAAGGAGGCTCTGAAAAAAGCATTGGCTGATGGTGATGATTACACATATC
CCAATGTCCCTTTGGATGATATTAGAAACCTGGACGAGGGAGAGAACTGTGTGCAACTACCTAATGGGTTAGGGGATCCTCAGATATCAGAAGATGAAAG
TTCTGATGATGGTGGGGACTTCACACCACCCATTATGAAAGAGTTAGAGAGGCTGAGCCCTGAAGAGGCTGCTCATCAGAAGGCCGTGGTGGAACGTCTA
CTGCAAGAGGACCCATGGCATGTAGCCAAACTTATAAAGTCATATTTGCAGCAGCACAACATTCCACAGCGGGAAGTGGTCGACACCACAGGACTCAATC
AGTCCCACCTTTCACAGCACCTCAACAAGGGTACACCCATGAAGACACAAAAGAGAGCAGCCCTGTATACCTGGTATGTGGGCAAGCAGCGAGACATCGC
CAAGCAGTTCACACATGCAGGACAAGGTATGCTAACAGATGACATGTCATGTGATGAGGCACCAAATAAAAAGATGAGAAGAAATCGTTTCAAGTGGGGT
CCTGCCTCACAACAAATCCTTTTCCAGGCTTATGAGCGGCAGAAGAACCCTAGTAAGGAAGAGCGAGAGGCACTAGTAGAGGAATGCAATAGGGCAGAGT
GTTTGCAGAGAGGGGTCTCACCTTCACAGGCTCAGGGTTTGGGCTCTAACCTGGTGACAGAAGTGCGTGTCTATAATTGGTTTGCCAACAGGCGTAAAGA
GGAGGCATTTAGACACAAGTTAGCAATGGACACATACAATGGCCAGCAGAGTTCAGCACCACCTCTTTCAGTCCACGATCTTCCCCATGGCAAAGCACCT
GGACTCAGATACACTCAAGACTCTTCCACTGACAGGAGTGCTGCTATGGTGAACAGTACTTTATCTCCTTCAGCCCTAGAGCCCAGCAACAGCCTGATGA
ACAGTGACAGTAAAATGGTCCCAATTTCTGGTGGCTCCCTACCACCAGTCAGTACACTAACTGCTTTGCACAGTGTGGATCACAGTCAACACACACTTGG
CCAAACACAGAACCTAATCATGGCTTCACTACCTAGCGTCATGACAATCGGCACTGATACAGCACTTGGACCGGCATTCAGCAATCCAGGCTCCTCCACG
CTGGTGATTGGTCTTGCATCACAAACACAAAGTGTACCAGTCATTAACAGCGTTGGTAGCAGCTTGACCACACTGCAGTCTGTTCAGTTTTCACAGCAGC
TGCACCCTTCCCATCAGCAGCCAATTGTACAGCAAGTACAAAGTCACATGGCACAGAGTCCCTTTATGGCCACAATGGCCCAGCTGCAGCCACCTCATGC
TCTTTACAGCCATAAGCCAGAGGTTGCCCAATATGCATCTGCAGGCTTCTTTCCCCAAACCATGGTCATTACAGATACAAGCAATCTAGGTACCCTTACA
AGTCTAACCCCTAGTAAACAGGTTGTCCCCCTCCATCCTATTGCACAGGGGGATTCCCCAGGATCCCATCTCCAGGACTCCAGCATTTTGCACCTTCATC
ATAGCCATAGACTGTCCCCCATACCCACTGTGTCCTCAGCCAGCTTGGCACATTATCAGAATTCAAGTTCTCCAGAGAACCACAGTCACCTGCTGTCTCC
TTCACACAGCACCATTGACAGTTTCATGTCCACCCAAATGGCATCTTCCTCACAGTGAGACAATATATTGGACAAACAAAAACTGTGATCAGTGGTCAGT
TATTTCTCAAGGGGTCAGTGGTGGATTAAAGTACCAGATGTCTTCTCTCCCTGAATGACTTTGGAAGAAAATGTTAGGTACCAGTGAGTACCACTGCTTT
ACTTTTATAAGGAAAG                                                                                    
>Xetrov90002885|Xetrov90002884|patz1                                                                
GGGGGGGGATCAGACACAAAGAGGCTGCAGAGGATTCGGTCATAGCTGCTGTGTTCCCGGTGCGGGGGGGGTCCCGGTGTTTGGTTGGGGGGGGTCTCAG
TCTCCGGATTGGTTGTCCAGTAGGAAGTGCTACAGCACACCGGCAGCTCACACCGGGGCCCCGGAACTCACCGTTCCCTCGCAGCGCGCACCCGCGGCCC
AGCATGGGGAGGAGTCACAAGGAAGCGCGCACCGAGGTGACATCACCCCGACCCCCGAATCTGTGAGAGTAGTCCCTCACCCCTAAATTACTCCTAGGCT
ATCCTTGGCCCGGAGTATTGATCTAATTCCTTTGCGATAGTCAATAGTGCCTGGCTTTACTACACTAAAACCCCCCCTTGGTACCCCAAAGATAACATCT
GTGTACCCCTAACAGAGCTTTACTCCAGCACATGTTCCTGCACTAGCCATTACTGGGACTACTTTCTAAATCACCACGCCTCCATTAATACTACTTCCAC
ATGCCTGCTAACCCTAAGAGTGAACTCCAGGCATACATCATATTTTTTACAGTTTCATGTTCTAGTGAGTGCATGATTTGAATTTTAAGGTATATGCACC
TTAAGTAATGTTTAATTCCAAGGTAGGTCCCAAACATCAATCTACAGCTCCAGGAAGCTGAAAGGGTGCTCAAGTTAGTTGAGTTTTCTCCTAATTTACT
CCCAAGAATTTACATTTATAGGAATATGGCATTACTTTTAAGTTTAAATCCAGTGTCTGACATTTGGTAAGAGTGATCATCCAGCCTCACCCTGTGAAGT
TGAACATAATTGTTTTTTTCAAGACTCAAAATCCCTCCACACAACTTTTAACCATTGCAGTAGAGAAGATAGTCCCAAAGTTAATGCTTGTTGGAAGATT
GTTCTTTATAATTGACAACTGACTAATTTTTTCTAATGCAGGATTTAACCTGCCCTGGACTCTTGTGTTAATCAAAAAAAAAAACCCATTTTCTTACTAT
AAAATTTAAGTTCAATATTCAGTCTATAAGGGTTGACGTTACAGTATGGAGCGTGTGGCAGAGGCTTGTGGCCCTTCATATTACACTTACCAGGTGAGCC
AGCACAGCTCAGATGTTCTTCAGCAGTTGAATCATCAACGCAAGAGTGGGGGACGTTTTTGTGATGTTGTACTACGTGTTGGGGAAGACAGTTTTCCAGC
TCATCGTGCTGTGTTAGCTGCTTGCAGCCAGTACTTTGACTCGGTCCTGGGTGATGCAGAGGGACCAACCCCCCGAGAACTGGAGATGCACACCATCAGC
TCTAAGGTGTTTGGCGACATCCTTGATTTTGCATACACAGCACGAATAGTGATCCGACTAGAGAGTTTTCCTGAACTCATGACTGCTGCCAAATTCTTAC
TTATGCGCTCAGTCATTGACATATGTCAGGAGGTGATCAAGCAGTCTAATGTGCAGATCCTGGTCCCTCCTGCACGACCAGACATAATGCTGTTCAGATC
AGGAGCTTCTGATATTGGCTTTCCATTGGACATGAGTAATGGAACAGTTTTGGGCAGCTCAGGCATTGCTGGTTCTCTTGGAGAAGAAGATGAGGACTCA
GTACGCCCAGGACAAGCTGTGCCAAGCCAGGCCTCCCTTTTAGCTCTTGGTGGATCCCCACAGATTTTGCCTCCAACGTACCAGTTGGGAAGTTCAAATC
TTGGAGGCAAAAGAGGTCGGGGAAGACCAAGAAAGCCAAGTGTCTTAGATTCAGTGCTGTTGAGTGCTGTGGGTGGACTGCGGGAGGGTGGGGTGCTGCC
TTGTGGACTTTGTGACAAGGTTTTCACTGATCCTCTGCGTTTGCGGCACCATGAGGCACAGCATGGAGTTACCAGCCTGCAGTTGGGTTATGGGGATCTG
CAGGCTTCTCGTATGAGTGAGAATGGCTTGGGACAGGAAGAACCAGGAATACCAAGAAAGAGGAACCGAGTAAGGAAACAAGTGTCATGTGATCTATGTG
GAAAGATTTTCAGGGATGTGTACCACCTGAACCGACACAAGTTATCTCATTCGGGAGAGAAGCCATATTCTTGCCCTGTATGTGGCCTGCGCTTTAAACG
CAAAGATAGGATGTCCTACCATGTTCGCTCACATGATGGTTCAGTTGGGAAGCCATATATTTGCCAGAGTTGTGGAAAGGGGTTCTCCAGGCCAGACCAC
CTTAATGGGCACATTAAGCAGGTTCATACATCAGAGAGACCCCACAAGTGTGAGAAAACTACAGAAGGAATGTCCAATGAAGTGCGCAATGAGCTGGAAA
AAGGAGGAGGACAGACATGTAATGCTTCATTCGCCACACGTGACCGGCTTCGCTCACACTTGGCTTGTCACGAGGACAAAGTGCCATGTCAGGTGTGCGG
CAAATACCTGCGGGCTGCTTATATGGTTGATCATCTGAAGAAACACAGTGAGGGGCCCAGCAACTTTTGCAGCATCTGTAACCGAGAGGGAGATAAGTGC
CATCATGGAGAACAGGAGAGCTCTGATTCTTATGGTGACCTTTCTGAAAGCAGTGATCTCAAATCCACAGAGAAGCAGAATGCGAATGGATCCTACACAG
CATGTGACCTGGTGATTCCTAAGAAAACTGAAGCTGAGTCTGAAAAACGATACCCTTGCATAGAGTGTGGCAGCTTTTTCCGGTCCAAAGCCTATCTTAG
CAAGCACATCCAGAAAGTGCACACCCGACCACTGGGGGCTGTGCTAGGAGACTTGGGGCCTGCTCTTGGTCCCACACTTGGGCCTACCCTTGGCCCCTCA
TTGGGTCCTGCTTTAGGTCCCACCCTTGGGCCTGCTTTAGGTGCATCACTTGGGCCAGCTCTAGGGTCTGCTTTGGCTTCTCCTTTCTCCCCTCAACAGA
ACATGTCACTGCTTGAATCCTTTGGGTTTCAGATTGTTCAGTCTGCTTTTGCATCATCTCTTGTGGATCCTGAAGGGGAACAGCAGGGAATGAGCACAGA
GGGAAAGTAACACATCACAGTGGATGAGCAGGGACTGCAGAGAAAGCTTTCAGAAGGAGCACAAAGACATACAGACAGAATAACCATGTACATTAGGTAT
TTGATAAGGGGAATATTTGTCCAAAAGCCTTGTATGCATTTAAGGAAAAGGAGTGAGCAGGAAGAGGTAGTTAGAGGATAAGCTCTCAGAGCAGGTGTGT
CCTGACCTTCATGTGTATTACTGATGATGGTACGGAGAATTACTTTTTTTTTCTATATTCATTAAGCTACTAGTTTAAATTCTAATGTGCCTCCTCTCTA
CCCTCTGGATTGTTGAGTAAGGTGAGGTTTCTTAAAGCGATTTGAGAATATAAGAATTAAGTCTTTTTTTAAGCCTTTTGGTAATTTGGAATTAAACACT
TGATCTCCAGTCCCAGCCAGTGTGTTATTCCAAAATTACTTTGGCCAAATTGAGTGCAGAACCCATGAGGTTTTTCATGTCTGTCTGCAGGCACAAATAA
AGTGCTTGCTCTGTGAATATTTTGTACTTTGCAGGAGATTGATATTGAGTAGAGTTGGCCATACACGGGCAGATTTTAGCTGCCGATTCTGGTCATTCAA
AGCGATTGATTCGGCAGCTTATCTGCCGTGTATGTGCACCCGATATCAATTAACATTGCCCAGATCTCAATCGGGCAGGTTTGATTTTTCTGTCGGATGA
GGGACCGCATGAGCTTGTTGATTCAGTCCCCAATCAAATGGCGCCTATAGCCCCTTATTATAATTCGTTCAATGATCAAATTAGCCCAATATTGCTTGGT
GACCTCGCCAAACGAGCAAATCTTCTTGTGTATGGCTACCTTAAACCTGGACAGAACCAGTGTGTAATAAACACAAAGATGTGCTAGGTAGCTATGTACG
GCTTTTAGAGAATAATGAAAAGAGAAAATGAGTAAAGATGCCAGTGCTGGGTTAAGAAACCTTCATCCAACTGTAATAGAGTAGCTACAATTAAGTGTAT
GCTATTAACACTGAACAGAGAACATAAATCTAGAAAACCTATAATTAACAACATAAGCCAGAGCACAATCTAAATGTCGTAAAACATCTGGAGGCCAGAT
TTGCTAAACATCGATATAAGAATATTTGGATTTAGCTGCTGGGAAAGACATTACAAGCTGATGGGAATACTACGATTCGAGTGCTGAAGACATACCTGCT
TTAGAAGCTCACAAGCCTTGCCTGTGATGGTCATTTAGTGAAAGTGCGGCAGGGGTTAAAGTGAGTACTCAGAATGAATCCTGCTCCAGCATACACAACG
AGGCATTGCTATGTTAGATATTTTGTCTTTCCAGTGTTTATCTGAAGTAGCTCTAAATACAGGGGAGGGTTGAATGCCAGACTACTGTTGCTAAAATGGT
TCAATGGATAAAGCCTTAATTGGGGCAAGCAGAATGGCAGCTCCATCTATATACAGCTATGGAGAGAAGGACTATTCTATGTACATGACAAATACGGTCC
TCATTCCTTACTATTAATTTTAGGCACTGTTTCTTAAACTTTGGACCAGTGACATTTATGGAGCCATCAATATTGTGGCTACCAAAAAAAAAAATTCCTT
ATTCACTGTGTTAGTAACTTGTACTACTGTCTGCATACCTTTGCAACATTATTGTTATGCAATGAATTTCTTCATATTTTGCTTCTTATATGAATCAAGG
TGATCTTATAAATTTCTATATATTTTAAGGGTCACCGTTTAAAATTGTTTGTTAAATGTAAAGGAGAAATTAATAGAAGATAAAAGTGACTAATAAAGTA
GAAAAAAGGTATCTTTTTCTCATTGCAAAATTGTCAGTATTCTGAGTGATGTAAATGACATGATTTGAATGAATGAAAAGATGAGTCACTTTATTGTATT
AAAGGGTCAGTATACCATT                                                                                 
>Xetrov90002885|Xetrov90002885|patz1                                                                
GGGGGGGGATCAGACACAAAGAGGCTGCAGAGGATTCGGTCATAGCTGCTGTGTTCCCGGTGCGGGGGGGGTCCCGGTGTTTGGTTGGGGGGGGTCTCAG
TCTCCGGATTGGTTGTCCAGTAGGAAGTGCTACAGCACACCGGCAGCTCACACCGGGGCCCCGGAACTCACCGTTCCCTCGCAGCGCGCACCCGCGGCCC
AGCATGGGGAGGAGTCACAAGGAAGCGCGCACCGAGGTGACATCACCCCGACCCCCGAATCTGTGAGAGTAGTCCCTCACCCCTAAATTACTCCTAGGCT
ATCCTTGGCCCGGAGTATTGATCTAATTCCTTTGCGATAGTCAATAGTGCCTGGCTTTACTACACTAAAACCCCCCCTTGGTACCCCAAAGATAACATCT
GTGTACCCCTAACAGAGCTTTACTCCAGCACATGTTCCTGCACTAGCCATTACTGGGACTACTTTCTAAATCACCACGCCTCCATTAATACTACTTCCAC
ATGCCTGCTAACCCTAAGAGTGAACTCCAGGCATACATCATATTTTTTACAGTTTCATGTTCTAGTGAGTGCATGATTTGAATTTTAAGGTATATGCACC
TTAAGTAATGTTTAATTCCAAGGTAGGTCCCAAACATCAATCTACAGCTCCAGGAAGCTGAAAGGGTGCTCAAGTTAGTTGAGTTTTCTCCTAATTTACT
CCCAAGAATTTACATTTATAGGAATATGGCATTACTTTTAAGTTTAAATCCAGTGTCTGACATTTGGTAAGAGTGATCATCCAGCCTCACCCTGTGAAGT
TGAACATAATTGTTTTTTTCAAGACTCAAAATCCCTCCACACAACTTTTAACCATTGCAGTAGAGAAGATAGTCCCAAAGTTAATGCTTGTTGGAAGATT
GTTCTTTATAATTGACAACTGACTAATTTTTTCTAATGCAGGATTTAACCTGCCCTGGACTCTTGTGTTAATCAAAAAAAAAAACCCATTTTCTTACTAT
AAAATTTAAGTTCAATATTCAGTCTATAAGGGTTGACGTTACAGTATGGAGCGTGTGGCAGAGGCTTGTGGCCCTTCATATTACACTTACCAGGTGAGCC
AGCACAGCTCAGATGTTCTTCAGCAGTTGAATCATCAACGCAAGAGTGGGGGACGTTTTTGTGATGTTGTACTACGTGTTGGGGAAGACAGTTTTCCAGC
TCATCGTGCTGTGTTAGCTGCTTGCAGCCAGTACTTTGACTCGGTCCTGGGTGATGCAGAGGGACCAACCCCCCGAGAACTGGAGATGCACACCATCAGC
TCTAAGGTGTTTGGCGACATCCTTGATTTTGCATACACAGCACGAATAGTGATCCGACTAGAGAGTTTTCCTGAACTCATGACTGCTGCCAAATTCTTAC
TTATGCGCTCAGTCATTGACATATGTCAGGAGGTGATCAAGCAGTCTAATGTGCAGATCCTGGTCCCTCCTGCACGACCAGACATAATGCTGTTCAGATC
AGGAGCTTCTGATATTGGCTTTCCATTGGACATGAGTAATGGAACAGTTTTGGGCAGCTCAGGCATTGCTGGTTCTCTTGGAGAAGAAGATGAGGACTCA
GTACGCCCAGGACAAGCTGTGCCAAGCCAGGCCTCCCTTTTAGCTCTTGGTGGATCCCCACAGATTTTGCCTCCAACGTACCAGTTGGGAAGTTCAAATC
TTGGAGGCAAAAGAGGTCGGGGAAGACCAAGAAAGCCAAGTGTCTTAGATTCAGTGCTGTTGAGTGCTGTGGGTGGACTGCGGGAGGGTGGGGTGCTGCC
TTGTGGACTTTGTGACAAGGTTTTCACTGATCCTCTGCGTTTGCGGCACCATGAGGCACAGCATGGAGTTACCAGCCTGCAGTTGGGTTATGGGGATCTG
CAGGCTTCTCGTATGAGTGAGAATGGCTTGGGACAGGAAGAACCAGGAATACCAAGAAAGAGGAACCGAGTAAGGAAACAAGTGTCATGTGATCTATGTG
GAAAGATTTTCAGGGATGTGTACCACCTGAACCGACACAAGTTATCTCATTCGGGAGAGAAGCCATATTCTTGCCCTGTATGTGGCCTGCGCTTTAAACG
CAAAGATAGGATGTCCTACCATGTTCGCTCACATGATGGTTCAGTTGGGAAGCCATATATTTGCCAGAGTTGTGGAAAGGGGTTCTCCAGGCCAGACCAC
CTTAATGGGCACATTAAGCAGGTTCATACATCAGAGAGACCCCACAAGTGTGAGAAAACTACAGAAGGAATGTCCAATGAAGTGCGCAATGAGCTGGAAA
AAGGAGGAGGACAGACATGTAATGCTTCATTCGCCACACGTGACCGGCTTCGCTCACACTTGGCTTGTCACGAGGACAAAGTGCCATGTCAGGTGTGCGG
CAAATACCTGCGGGCTGCTTATATGGTTGATCATCTGAAGAAACACAGTGAGGGGCCCAGCAACTTTTGCAGCATCTGTAACCGAGGTTTCTCCTCTGCC
TCCTACTTAAAGGTGCATGTTAAAACCCATCATGGTGGCCTCCTCAGCACTGGCCCTCGGAGGCAGGAGTCCGTCCCCAACGGGGCAGCGCTCTTCCACT
GTGTCAGGACCTGTGGCGTGAAAGAGGGAGATAAGTGCCATCATGGAGAACAGGAGAGCTCTGATTCTTATGGTGACCTTTCTGAAAGCAGTGATCTCAA
ATCCACAGAGAAGCAGAATGCGAATGGATCCTACACAGCATGTGACCTGGTGATTCCTAAGAAAACTGAAGCTGAGTCTGAAAAACGATACCCTTGCATA
GAGTGTGGCAGCTTTTTCCGGTCCAAAGCCTATCTTAGCAAGCACATCCAGAAAGTGCACACCCGACCACTGGGGGCTGTGCTAGGAGACTTGGGGCCTG
CTCTTGGTCCCACACTTGGGCCTACCCTTGGCCCCTCATTGGGTCCTGCTTTAGGTCCCACCCTTGGGCCTGCTTTAGGTGCATCACTTGGGCCAGCTCT
AGGGTCTGCTTTGGCTTCTCCTTTCTCCCCTCAACAGAACATGTCACTGCTTGAATCCTTTGGGTTTCAGATTGTTCAGTCTGCTTTTGCATCATCTCTT
GTGGATCCTGAAGGGGAACAGCAGGGAATGAGCACAGAGGGAAAGTAACACATCACAGTGGATGAGCAGGGACTGCAGAGAAAGCTTTCAGAAGGAGCAC
AAAGACATACAGACAGAATAACCATGTACATTAGGTATTTGATAAGGGGAATATTTGTCCAAAAGCCTTGTATGCATTTAAGGAAAAGGAGTGAGCAGGA
AGAGGTAGTTAGAGGATAAGCTCTCAGAGCAGGTGTGTCCTGACCTTCATGTGTATTACTGATGATGGTACGGAGAATTACTTTTTTTTTCTATATTCAT
TAAGCTACTAGTTTAAATTCTAATGTGCCTCCTCTCTACCCTCTGGATTGTTGAGTAAGGTGAGGTTTCTTAAAGCGATTTGAGAATATAAGAATTAAGT
CTTTTTTTAAGCCTTTTGGTAATTTGGAATTAAACACTTGATCTCCAGTCCCAGCCAGTGTGTTATTCCAAAATTACTTTGGCCAAATTGAGTGCAGAAC
CCATGAGGTTTTTCATGTCTGTCTGCAGGCACAAATAAAGTGCTTGCTCTGTGAATATTTTGTACTTTGCAGGAGATTGATATTGAGTAGAGTTGGCCAT
ACACGGGCAGATTTTAGCTGCCGATTCTGGTCATTCAAAGCGATTGATTCGGCAGCTTATCTGCCGTGTATGTGCACCCGATATCAATTAACATTGCCCA
GATCTCAATCGGGCAGGTTTGATTTTTCTGTCGGATGAGGGACCGCATGAGCTTGTTGATTCAGTCCCCAATCAAATGGCGCCTATAGCCCCTTATTATA
ATTCGTTCAATGATCAAATTAGCCCAATATTGCTTGGTGACCTCGCCAAACGAGCAAATCTTCTTGTGTATGGCTACCTTAAACCTGGACAGAACCAGTG
TGTAATAAACACAAAGATGTGCTAGGTAGCTATGTACGGCTTTTAGAGAATAATGAAAAGAGAAAATGAGTAAAGATGCCAGTGCTGGGTTAAGAAACCT
TCATCCAACTGTAATAGAGTAGCTACAATTAAGTGTATGCTATTAACACTGAACAGAGAACATAAATCTAGAAAACCTATAATTAACAACATAAGCCAGA
GCACAATCTAAATGTCGTAAAACATCTGGAGGCCAGATTTGCTAAACATCGATATAAGAATATTTGGATTTAGCTGCTGGGAAAGACATTACAAGCTGAT
GGGAATACTACGATTCGAGTGCTGAAGACATACCTGCTTTAGAAGCTCACAAGCCTTGCCTGTGATGGTCATTTAGTGAAAGTGCGGCAGGGGTTAAAGT
GAGTACTCAGAATGAATCCTGCTCCAGCATACACAACGAGGCATTGCTATGTTAGATATTTTGTCTTTCCAGTGTTTATCTGAAGTAGCTCTAAATACAG
GGGAGGGTTGAATGCCAGACTACTGTTGCTAAAATGGTTCAATGGATAAAGCCTTAATTGGGGCAAGCAGAATGGCAGCTCCATCTATATACAGCTATGG
AGAGAAGGACTATTCTATGTACATGACAAATACGGTCCTCATTCCTTACTATTAATTTTAGGCACTGTTTCTTAAACTTTGGACCAGTGACATTTATGGA
GCCATCAATATTGTGGCTACCAAAAAAAAAAATTCCTTATTCACTGTGTTAGTAACTTGTACTACTGTCTGCATACCTTTGCAACATTATTGTTATGCAA
TGAATTTCTTCATATTTTGCTTCTTATATGAATCAAGGTGATCTTATAAATTTCTATATATTTTAAGGGTCACCGTTTAAAATTGTTTGTTAAATGTAAA
GGAGAAATTAATAGAAGATAAAAGTGACTAATAAAGTAGAAAAAAGGTATCTTTTTCTCATTGCAAAATTGTCAGTATTCTGAGTGATGTAAATGACATG
ATTTGAATGAATGAAAAGATGAGTCACTTTATTGTATTAAAGGGTCAGTATACCATT                                           
>Xetrov90002928|Xetrov90002927|vegt [/tbx6]                                                         
AGAAGTGAGGTGGATTAGCTGTGAGGAACATGCACTCTCTGCCGGATGTAAAGTCTTCCCCAGATATGGACAGCGTCTCCAGCCAAGACTCGCTCTACTT
GCCCAACTCTGTTGGTGCCTCCCTGGAAGACCAAGATCTCTGGGCACAGTTCCACCAGGAGGGGACCGAGATGATCATCACCAAATCTGGAAGGAGGATG
TTTCCTCAGTGTAAGATTCGGCTTTTTGGTCTTCATCCTTATGCCAAGTACATGCTGCTGGTGGACTTTGTTCCGCTGGACAACTTCAGGTATAAGTGGA
ATAAGAACCAGTGGGAAGCGGCAGGCAAAGCAGAACCTCACCCACCCTGCAGGACTTATGTCCACCCTGACTCACCTGCCCCTGGTGCTCACTGGATGAA
GGATGCAATCTGTTTCCAGAAGCTCAAACTCACCAACAACACACTGGATCAACAAGGCCATATTATCTTGCATTCAATGCATCGCTACAAGCCCAGGTTT
CATGTAGTTCAGTCTGATGACATGTACAATTCTCCGTGGGGATTGGTGCAAGTGTTCAGCTTCCCAGAGACAGAGTTCACTGCAGTGACGGCATACCAGA
ATGAAAAGATTACTAAACTGAAAATTAATCACAATCCATTTGCTAAAGGATTCCGGGAGCAGGAAAGGAGTCACAAGAGGGATGATGTTTTAAAGACTCT
ACAACAAAGTCCAAGTAAAAGGCAGAAGAGAAAGAAGTGGGAGGACAGTCCTGAGGCTGAAATTTCAGATTTCCCCAAGGCTACACGTGTGAAGGAGGAA
TCCATTATGGACCCAGCTGGGGTTTACCAGAACTGGGTTTCAGATCATGAGGCTAACCAAGGTTTGACACCTCACTCCCCTGAGTCTGATGGTGCAAATC
AGGAGCAGCAGGTCCCCTCGTCTTCCTCGAACTTCTATAACAGGAACCCTTATCGAAGGAGTTCCCAACATCTTTCCTCCCCATATGATTTGGGAGAGCC
CTCTAGCAGACGTCTTACCCCTGATGTTGCTACAGTACCGGATTCAGATCCAGATTCTTTAGCGGTGCTTCATGTCATTCCAACACAGAATTCCACTCAG
GACCGCACATGTGGCGTGAACTTTTCTATGGAAGCCCAAATGAAACAGCCCCTCCGGGGTGCCATGTACAGCCCTTATGGAGCAGAGCAGTGGATGGTTC
CAGCTCAAGGTCAATATCGGCCCATGGGCTATACTGCATACCCAACAGACTTAAGCACACAAGGAGCAGTAGCTCACCCACATAGTGGAATGTCAGACTG
GAGCCAATACTCTCTCTTTCCATACAGCTGTTGGTAAATGGGTTAAGAGAAAGGTGTATTCACAGTCCTTACCTGTCCATGCTGATACCTCAGTCCTGAT
TTCATGATGTGGGGGTGGGGGAACGGGGCTGAGTGGTTCTGCATCTCTGAGGCTTCAGGACCTCTTTAAAAACCCTGTGTTGTGATGGTTGCATGATGCA
GTTTGGTTACATTGTTTGTTGGACTAAAGTGTCACTTTATTAGCACAAACAGTAGGGTGCCCCCCTGTGCTTGTGATCAGGGGAATCTCTACCTGTACTT
GAACAAAATGTATTTATTTTAAAGATTAGCAAGGAAATGTGAAAAGCAGGGAAAGTGTGTGCTAACGCAGATCTCCAGAAGAGAACCCAGAAAAGAAGTT
ATGGATTTATAGAACAAAATAAGACTGTATTCAGAAGCAGTTTGGGGTATAGTTCTGTGCCTCCATTCTTTTAATGACCCCAATTATTGCCTTTCACTGA
ATTATACATTGATCTGTTTTGGTTTGTATTTTTTTTTTTTTTCTTAAACTCTAATTTTGATTGCAGTTTTGCACCTTACATTTTCCAGGGTGGTGGTTTG
CAGCACTGTGACTGTGTACAGCTGGTGTTTGTGCTTTTCTGCACTGCTCGGGAAATGTGTGTGTATTTGGGATGTGTACTTGGGATGTGTTTGTGTTCAC
CAAGGATTGTACTGCTTACTAGGAAACTAACGCTGTGCCATATACACAGAGATAGGTGAGATTTGGTGTTCCATCTACAGCAAAGCTACAGCTTCCCGGA
TTGCCCCAGCTGAGAGCGGTACTTCTGCAATAGCTAGAGCGCCAAAGGCTGCCTAACTCTGCATATTCACATTAGCATAACCACTGGCATTAATTGGGTT
AATTAACACTTAAACTGGAGAAGATTTGTGACATATTTTATTCCTTGCAGTCTATGGTTGAGTAAATAACATGGGATGGTTCCCTCTTTGTTCTACAGAG
TCAATAGCAATTCAGCAGTTAAAGGGTTTGTGTGGCTGCTTGTAAAGTCTGGTTTTGTGGGTGGGGGTACAGGCAGAACAGTATGTATTCTGTATAGAAC
ACATCTGTAAATAGATTTTATTTAAGAAATGTTTTGGTTTTTTTTTTACAATGAAATGTGTTTTAACGTGACTTTTATTTAATGGAATGAACTGAGGAAG
GATAATGAAAGTTCCATTTTTGTCTCCATCTGGTTGTACACCTTCAATAAATGTCCTCCTTATTCCAA                                
>Xetrov90002928|Xetrov90002928|vegt [/tbx6]                                                         
GGCTCCCTCCCATCATCACATTAGCAGGGGAACACCTGCAGCAGAGTTTTTATATGGAGCGCTCACCTGAAGGGGCCCATGTGATAGCCTATAGCTACAG
TGCTGCAATGAGAAACTGCTGTCAGGAACACAGGCTCTCTGCTGGGCATCTGGAACCAGAGATTTCCTCGAGCTGTGCATCAGATGTAAAGTCTTCCCCA
GATATGGACAGCGTCTCCAGCCAAGACTCGCTCTACTTGCCCAACTCTGTTGGTGCCTCCCTGGAAGACCAAGATCTCTGGGCACAGTTCCACCAGGAGG
GGACCGAGATGATCATCACCAAATCTGGAAGGAGGATGTTTCCTCAGTGTAAGATTCGGCTTTTTGGTCTTCATCCTTATGCCAAGTACATGCTGCTGGT
GGACTTTGTTCCGCTGGACAACTTCAGGTATAAGTGGAATAAGAACCAGTGGGAAGCGGCAGGCAAAGCAGAACCTCACCCACCCTGCAGGACTTATGTC
CACCCTGACTCACCTGCCCCTGGTGCTCACTGGATGAAGGATGCAATCTGTTTCCAGAAGCTCAAACTCACCAACAACACACTGGATCAACAAGGCCATA
TTATCTTGCATTCAATGCATCGCTACAAGCCCAGGTTTCATGTAGTTCAGTCTGATGACATGTACAATTCTCCGTGGGGATTGGTGCAAGTGTTCAGCTT
CCCAGAGACAGAGTTCACTGCAGTGACGGCATACCAGAATGAAAAGATTACTAAACTGAAAATTAATCACAATCCATTTGCTAAAGGATTCCGGGAGCAG
GAAAGGAGTCACAAGAGGGATGATGTTTTAAAGACTCTACAACAAAGTCCAAGTAAAAGGCAGAAGAGAAAGAAGTGGGAGGACAGTCCTGAGGCTGAAA
TTTCAGATTTCCCCAAGGCTACACGTGTGAAGGAGGAATCCATTATGGACCCAGCTGGGGTTTACCAGAACTGGGTTTCAGATCATGAGGCTAACCAAGG
TTTGACACCTCACTCCCCTGAGTCTGATGGTGCAAATCAGGAGCAGCAGGTCCCCTCGTCTTCCTCGAACTTCTATAACAGGAACCCTTATCGAAGGAGT
TCCCAACATCTTTCCTCCCCATATGATTTGGGAGAGCCCTCTAGCAGACGTCTTACCCCTGATGTTGCTACAGTACCGGATTCAGATCCAGATTCTTTAG
CGGTGCTTCATGTCATTCCAACACAGAATTCCACTCAGGACCGCACATGTGGCGTGAACTTTTCTATGGAAGCCCAAATGAAACAGCCCCTCCGGGGTGC
CATGTACAGCCCTTATGGAGCAGAGCAGTGGATGGTTCCAGCTCAAGGTCAATATCGGCCCATGGGCTATACTGCATACCCAACAGACTTAAGCACACAA
GGAGCAGTAGCTCACCCACATAGTGGAATGTCAGACTGGAGCCAATACTCTCTCTTTCCATACAGCTGTTGGTAAATGGGTTAAGAGAAAGGTGTATTCA
CAGTCCTTACCTGTCCATGCTGATACCTCAGTCCTGATTTCATGATGTGGGGGTGGGGGAACGGGGCTGAGTGGTTCTGCATCTCTGAGGCTTCAGGACC
TCTTTAAAAACCCTGTGTTGTGATGGTTGCATGATGCAGTTTGGTTACATTGTTTGTTGGACTAAAGTGTCACTTTATTAGCACAAACAGTAGGGTGCCC
CCCTGTGCTTGTGATCAGGGGAATCTCTACCTGTACTTGAACAAAATGTATTTATTTTAAAGATTAGCAAGGAAATGTGAAAAGCAGGGAAAGTGTGTGC
TAACGCAGATCTCCAGAAGAGAACCCAGAAAAGAAGTTATGGATTTATAGAACAAAATAAGACTGTATTCAGAAGCAGTTTGGGGTATAGTTCTGTGCCT
CCATTCTTTTAATGACCCCAATTATTGCCTTTCACTGAATTATACATTGATCTGTTTTGGTTTGTATTTTTTTTTTTTTTCTTAAACTCTAATTTTGATT
GCAGTTTTGCACCTTACATTTTCCAGGGTGGTGGTTTGCAGCACTGTGACTGTGTACAGCTGGTGTTTGTGCTTTTCTGCACTGCTCGGGAAATGTGTGT
GTATTTGGGATGTGTACTTGGGATGTGTTTGTGTTCACCAAGGATTGTACTGCTTACTAGGAAACTAACGCTGTGCCATATACACAGAGATAGGTGAGAT
TTGGTGTTCCATCTACAGCAAAGCTACAGCTTCCCGGATTGCCCCAGCTGAGAGCGGTACTTCTGCAATAGCTAGAGCGCCAAAGGCTGCCTAACTCTGC
ATATTCACATTAGCATAACCACTGGCATTAATTGGGTTAATTAACACTTAAACTGGAGAAGATTTGTGACATATTTTATTCCTTGCAGTCTATGGTTGAG
TAAATAACATGGGATGGTTCCCTCTTTGTTCTACAGAGTCAATAGCAATTCAGCAGTTAAAGGGTTTGTGTGGCTGCTTGTAAAGTCTGGTTTTGTGGGT
GGGGGTACAGGCAGAACAGTATGTATTCTGTATAGAACACATCTGTAAATAGATTTTATTTAAGAAATGTTTTGGTTTTTTTTTTACAATGAAATGTGTT
TTAACGTGACTTTTATTTAATGGAATGAACTGAGGAAGGATAATGAAAGTTCCATTTTTGTCTCCATCTGGTTGTACACCTTCAATAAATGTCCTCCTTA
TTCCAA                                                                                              
>Xetrov90002973|Xetrov90002973|gsc2                                                                 
ATGTCGTCTAATGGGGACAGCGTTAAAAAGATGAGCCCTTTCTCAATTGAAAGCATTCTCTCTCTCCCATCACCTGAGAAAACTGAAATGACTATTGCCA
TGCAACACGAGTCTGAGTTGGCACAAAAGGGGCAGAGTCCAAAGGACCTCTTAGTAGTCACATCCCAGGATGAAATTTGGGTAACAGCTTGTAATTGCTG
CTGTTGCTCCCATTCAAGTCATTACACTCAGGATTCCTCATGGGTAGCCTCCAGGATACACTGGCCTCTACATATGGTCCATGCTAATCACGGAGATGCT
GGTGCTGCTGTGACAGTGGAACCCCCAACACTTCTTTCCTTGCCTCACACACAGAGGCGGACGCGACGTCACCGCACCATCTTTACAGAAGATCAACTGC
AAGCTTTGGAACAAACTTTTCACCACAACCAGTATCCTGATGTTATTGCTAGAGAACAGCTAGCAGGCAGGATTCAGCTCAAAGAGGAGAGGGTGGAGGT
ATGGTTTAAGAACCGAAGAGCTAAGTGGAGAAGACAAAAGAGGGGGGCAGGTTCTGTGATCATCCTTCAAGCAGCAAAAAATGTACCTGAGAACTGTTCC
AGGTAG                                                                                              
>Xetrov90002983|Xetrov90002983|hic2                                                                 
GTCAGGGGTGAGTCCCCACGTCACGCTGGAAGATGGCGGCCGGGCGGTTGTGAGATGAGGAGCTCGGGTAGCGCTGACAGAGCCCCTCACATGCAGTAAG
GTGGGGAACATCAAAGGAAACGGTGGAAATGGATCTGCCAAACCATGCCAAACAAATGCTGCTTCAGCTGAATCAGCAACGAGCCAAAGGTTTTCTTTGT
GATGTCATCATCGTAGTGGAAAATGCCCTGTTCCGAGCCCACAAAAATATATTGGCTGCCAGCAGCATGTACTTTAAATCCCTCGTACTCCATGACAACC
TGATTAACCTGGATACAGACATGGTTAATCCAGCTGTTTTTCGGCAGATCTTGGACTTTATTTACACCGGTAAACTCTTAACATCCGACCAGCCAGGAGA
GCAAAACTTTAACGCTCTTCTCACTGCAGCAAGCTACCTCCAACTGCATGACTTGGCAGCTCTTTGCCGAAAGAAACTGAAGCGTGCTGGAAAGCCATTT
ATTGGTAAACTTGGGGTTCCTAGTATAGGTCGAGTTGGGAGAAGACTCTCTGCCCCTTTTGGCCACATGCGCTATTCAGGATCTCCAGATGGCGGCAAAC
TCTCCCAGACAAAGGAGCTTTCCAAAGTCACAGGACCAGAAGATGAAGTCTTTGCTGCCTCCAAACAGGAAAACTGCCATTCATTAAATCGAGGTACAAG
TAGCAACAGCAGCCTCAATAATAGCACCAATGGTAGTGACCAGGAACTTGGCCTTGATCTTTCTAAAAAAAGCCCTTCCCTTCCTGTACAAGATGATGCT
TTGCAAGCAGACAGCCGTGCAGGTTCTCCCCAGTCTGCCTCAGCATCTGTAGCCAACAGTGCCTCTTATGAAGATTTGGACCTCCAAAAAAATAACTGTG
AACCAATGGAGTTGGAGGCAGGGGAGGAGAACAACTCTGACATAGGGCCAAAGAAACTCCACCGCCATGCTTCACGGAAAAAGGAATGGATGAGGATTGA
AGGGGACAAGTGTGCAGAAGATGGGGGCGAGACAATGCCAAATGGTGTTATTGTTGGCCCATTGTCAAAAGAAAGGAACCTGGGTGGAATTTATGGTTCA
GAACAGAATTTCCAGTGCAAAGATGAGATTGAAAATGGCAAGGATAACAGTGATGAGAGTGGACACAGTGAGAGTGAGTGCAGCGGTCATCAGAATGCCA
ATTATATATATCGGCAAGAAGGGTTTGAGACTGTACCATTTGGAGACAACCTATATGTCTGTATCCCTTGTGGTAAAGGTTTTCCTAACTCAGAGCAGCT
AAATGCACATGTTGAAACACACACCGAAGAGGAGCTATATATCAAAGAGGAGGATTCCTATAGTAAAGAGGAAGCAGAGGACCTGTCCACTCCCAATGCT
GCCTTCCCTAATGAGCCTCGCCCCTTTAAGTGCTCAGTATGTGAGAGAAGCTATAAGGATCCAGCAACTTTGCGACAGCATGAAAAAACTCATTGGCTGA
CCCGTCCCTTCCCCTGTAACATATGTGGCAAGATGTTCACACAGAGGGGCACTATGACCCGCCACATGAGGAGCCATCTTGGCCTAAAGCCCTTTGCTTG
TGAAGAGTGCGGAATGCGCTTTACCAGGCAGTACCGACTGACAGAGCACATGCGTGTCCACTCAGGGGAAAAGCCCTATGAATGTCAGCTCTGCGGGGGG
AAATTCACCCAGCAGCGCAATCTGATCAGTCATCTGCGTATGCACACTTCCCCATCATAAACCAAAGACTCCTGTGACATCCTAAGAATGTGCTTCTCTC
ATGCGTGCACACACACCAACCAATTTACCTTCCTTATGACTTGCTGCTTTAAGGGTACTCTGTTTTCCAGTTTGGTCGTATGAGAGGTGGAGTGGTGTAA
CATCTCCCCAAAGCTTTAACTTTTATCGAACGACCATGGCATTTCATCTTATGGTACAGAAGAAGCCAATGATATGTGCTGCACCTTGGCTTCCATCCAT
GAAGAGCAAATGATTTTTGGCACGAAATCTCAATCACCCTCCAGTTTAGCCCATTAATTCACTTGGCATCTACACATGATAAAATAATTTAAAAAAATCT
TCTACCTAAGAAATGACTACACCATGCCAGTATGAGGCTTAAAGAATTACTGTTAGCTCTTATTTGAACCTGGGAGCACTCAAACAGTACATTTTTTTAG
TCAGGCTTTTAGTGGAGATTGGAGGGATGATTGGGCAGGTTGAATGCATTAGGCCTGTTGCACGTATTCCAATAACCTGCATTTTTTCTCTTCCTTGCCC
TGGCGTTGCCTACATTAGTCCGGCCTTAAGAGGTGCTGGCCTCCTACTTTAATCCGTGAATGAAAACCAAGAAACCTCACAAATCCCTTTCCTGGTTACC
ACAGAGAGAATCTTGATTGGTTCATGCCAGTTTCTGTCTGATGAGGAAAAGACAAGTGTCTGGCGGGCTTTTTCACAGGGCTCTCGTGGTATCTAATGGC
TGTGAATCTTTTGCATGCTCTCTTTTTGGTACGCCTCCTTACTACAACTGTTCACCACATTAACTGAAGATTTCAGCCACAGTTCTACAAAACTGGTTGG
CAGGGAGTTTGGTTTTTCTCTCCCTCATGTTCTACTTTCCCCTCACTAATAGGTACTTGTTTCTGTGTGTTTGGGATTAGAGGAGGTAAATATTACTAAA
TCTGTGAATTATTTCAACTGGAAGATTTTTTTTTTTTTCCAATTTTAATTAGGGTCCAGTTTCTTGTTTTCCTTTTTTCATTTTGCTCCAGGCTTTTCAA
AAGCAGTGGTGATTAGGAATTTCAACAAATTATCATATCCTCTTCTTTAGAGGCTTCTAATATTTGTTTCCTTATTTTGTGAAGTTTTGCGATTTGGGGT
GTAACGGCATAAAAGCAGGTTTAGAAATAATACTCCTTTTGAATCTATATTTTGCTCTGTTATTTTGCTTGCACCCAAAATCCAAGTGCTTAATCACTTC
TCAATGGCCCTAGAAGGTACTCTAGGTGTGTGCGCGCTCATGTCCGCCTGGCTCAGAGAGAACTGTATAGTAGACTGGTCATTTTTGCTACCTCTTGAAT
TCTTGGTAATGTAACTTTTTCAAGACTCTTTCAAGTAGATCTTGATGTAAGTTTTTTTTTTTTCTTCTTTTTGTAAGTACTTGTATAAATCTAGGACATT
TTAAATTAAATTTCAAGGATAAAAAAAAAAAAAAAATCAGGAAATTACTCTCCCCAACTTTGGCCATCACAGCTGCTTAACCCGTTAAACTGCTGCATGT
TATATGCCCCTATAAGTATTTTTTTTTTTGTTTTTTTTTTACCATTGGCCCACTTAAGCAGATTTTTACCAAATGTTTTGGGTGATAACAGTAAAGTTCT
AAAAGATAACCCAAAGAGCATGTGGCAGGACAATTACTTTACCTGAAAATGATCTGGATGATTTAACAGGGGTGGTAGTAGAGTAGAAAGTTTGCTGTTA
GGTTCATGGTAAATACGCACCAGAATCATAGCTGCCATTTGTAATAACATTCTGTTGGATCAAAGTGGTGTAAACTTAAGTGATAGGCAGGTTGGAAGGA
ATAAAAACAGCATTATCCTAAAAATTTAACTGAAGAGTAAAAATGTGTTGTAATTAGTGGGTGGTATGTGGTGTATGGTAACTC                
>Xetrov90003011|Xetrov90003011|tbx1                                                                 
CGCTGATGAGAAGAGGCACTTGGGTGTCAATCATCTGCTTAGAGCTGCTTAGAGTCTCCCAGGCGAGGAAGAGGCGAGTTACCTGCAGCTCTCGCTTATC
CAAATCGCAGTAGGAACTGGTTGGTGGCAGGAGGGCGGGGGGGCTGCCTGCCTGAGCACGAAAGCAGCTAAGTCTCCTGCACAGACACAGCCGCAGCCTA
CAGAGGGGAAGGGAGCACAGACTGGGGCAGTACTCAGCGAGAGCGCAAAAGGCACACGGCAAGGACACAAAGGATCTATTTTATTCAATGGGAATGTTAC
CCACTTGCAGGCTACACCGGGCACTGCCAGCAGTACCAGCCAGTCCCTGCCTTGTCTAACCTACTCGCTGGGCTCAGCTTACTCCAGGGAGAGGGAGCAA
CAGGCAACTGAGCGCACAGCACTTTCCCCATTCTGCTGCCCCACAACCAAGGCTCGGGATCCCCGCACCTACCCAAACCCCCTGCCCCACGGACGGAGTG
GAACAGCCACACATTAACCCTTTGTTTTCTCCCCCTCTTCCCTGTCTATTCCTGGGATGATCTCGGCCATCTCCAGCCCCTGGCTCACCCAGCTCTCCCA
TTTTTGCGATGTTGCAGCTTTCACGGCCAACAGCCTGAGCAGCCTGAACGCATCGGGGGGCTACCACCTCTCCCCTTCCCCAGGGGACCCCTACAGCCAA
CATGAGCCCCACTACGAGCCCTGCTCCGCCAGCCAGCACTCGTACAGCTTCGGCCATGCCTGCCCAGAGCCTGAGAGTGGAGCCTCCTCCTCAAGCTGCG
CCTCCTCCACCCCGGGGAGCGGCAGCACTGGCAGCAGCGGCAGCAGCAAGGCCCCAGTGAAGAAGAACCCCAAGGTGGCCAACATCACCGTGCAGCTGGA
GATGAAAGCTCTGTGGGACGAGTTCAACCAGCTGGGCACTGAAATGATAGTCACCAAGGCTGGCAGGCGTATGTTCCCCACCTTCCAGGTTAAGATTTTT
GGGATGGATCCCATGGCTGATTACATGTTATTAATGGACTTTGTACCAGTGGACGATAAACGGTATCGGTACGCCTTTCACAGCTCCTCCTGGTTAGTGG
CAGGCAAAGCAGACCCGGCCACCCCCGGCAGGGTTCACTATCACCCGGATTCTCCAGCCAAAGGGGCCCAGTGGATGAAGCAAATCGTGTCCTTTGACAA
ACTGAAACTGACTAATAACTTATTGGACGACAACGGCCATATCATCCTAAACTCCATGCACAGGTACCAGCCCCGCTTCCATGTGGTCTACGTGGATCCG
AGGAAGGACAGCGAGAAGTACGCAGAGGAAAACTTTAAAACGTTTGTGTTCGAGGAGACGCGCTTTACTGCAGTGACGGCCTATCAGAACCACAGGATTA
CACAACTGAAAATTGCTAGTAATCCATTTGCCAAGGGATTCAGAGACTGTGACCCGGAAGACTGGCCCAGAAATCACAGGCCTGGATCCCTCCCTCTTAT
GAATGCCTTTGCAAGGTCTAGGAATCCTGTGTCATCACCCCCACAGAATGGAAGTGACAAAGATGGAGATGGAAGAAGAGAATATGAAAGAGATACTAGT
GGTACACCTCTTCATGGGGATGCAGCACATCAACAGCTTATGTCCCGTGTCCTCAGCCCTTCCCTGCCTGTTCCTGGTGGACTTGTACCTCTCAGTACTG
GGAGACCCAGCCCCCCACATGAACTGCGCCTAGACCCCCATTCTCAAGGCTCAGAACCACTGCACCATCACCCCTACAAGTACCCAACCAGCTACGATCA
TTACCTAGGAGCAAAAACCAGACCGGCCCCCTATCCTTTGCCAAGTATCAGAGGACATGGCTACCATCATCATCCTATGAACCCAGCAGCAGCAAATATG
TACTCAGGAGCTGGTGCACCAGGCAGTTATGAATATGGGCCAAGATAACATCTTGGCAGGAGGCTATTCTTACTGAATGACTATTTAATTAATATGTAAG
ACAATGGATGTTTCATGCATGATTTTAATTATTCAGTAGTGTATGCTTTGGATGTTACATTACTGTTAAAATGAAAGCTGACCTCTCCCTTAAGTCACAT
GGACAGCCCTGCAGCTTTATCAGTAATTTGTGAAAGTCTTCATGCAAACAAGCTGGATCATCTAACAAATCCTGCTCGAGCTGTTCCGATATTACATCAG
CAGAAAACAAGCAAAGGCACTTGAGTTCTTCGTCTTTTTTTTTTTTTTATTTTATTTGTTCAAATGCTAACTGGAAACAGAGGGCAGACACGTAGAAAAG
GAGGTGTCCATGGACCTCTGTACATGCCCATGTCTCCTTCTGCGTGTGAGGGGGTTACCTCATCCCACCCGACCTCCAAAAATGCACTGTTCAATTACTA
ACTGATTCCAGTCCACCCACCAATGGGCATTGACTTTTATGGGGCCTGGTGCACTATTCATGCTTGTAAGAAGCCATATACTTTGTTTTGCTGTTGGTTT
TATTTTCAATTACTGGAAAAAAATGTTGAGTTGCCTCAGGTGCAGAGGAACTCTGAGGCGATATAAGCAGTTTCAGTGTATGATCTCTGTGTGTATATAT
TATATATATATTTGGTCATAAAGGGTTTGTTATCAACCTATAGCAACCCACTGGCACAGTATGGTATATGGACAATGAAAGTGCCACTCCTGTCCATTTA
CAGAAGTACATTGCTGCTTCTACCTTCCTCAGAGTGCCACCGTTGTTCCCATAATCCACCTGCTGAGCTCATACAAAATTTGTTCTTCCAAAACCATTTA
ACCATAACCCCTACTGACTGCATTAGTATGTAATGACTCACCAAGAAATGTGTGTTTTGTGACTCAAACAATTATAAATTTGCAGTGTATTTTCAAAATG
TAAGTCTGTTTACCTCCCCTAGATTTTTTTCCAGTGACAAACCATAGGAAGTTGGGTGGAAGGAAGTTTCCCATGACATTGCAGAATAATCATTTATCAA
AGGAATCCATCGAGGTTGGAATATGGTTCTCTAAGGGCAGAAATATATAAAGTGTTACCTGTTTCAGACACTAGCTAATGATTCTGTTTCTCTTTCTTTT
TATTTAACATTGAATAGCCACCTTTTGCACATCATTTCCACACAGGACACAGCGTAATAGAGCAAAATTACAGTGAAAGCATCGTTTTTGGGGGGAAAAA
AGGCAAAACAGGAAAATAAAACAGCAAATCAATTAAAGAGACTCTATTTATGACAATTATTAATTATATTCCCCTTTCCCCCCTTACCTTGTCTTCATAT
TATTCAAACAAGGTTAAGTAAGAACAGCAATAACATACAAATTTAAACTAAAAAGAAATAGTTTCTCTACTTTTAAGCAACGTGCTGTCTAACCTCCCTA
TTTAGGCACACTTTTTGGTGTTGTGTGTCTTAGTAGTCGCGTAACTGGTTGCCCTAATCTGCAGTTCAAATCATACAGGCTGAGGCACAGGTGATAAGTG
GGTAGAATAGGCATAACCAGAATCTTATAATAATCCCAGTAGTTTGAAGTAGTAAATACATTTGGCATTCACTGTGTGTGCTTTGCCGGCAATTTATGAA
GTTGTGCCTACTGGGTCCAGCTCTAATAAACCACCCTCAGAATTAAATTTTTTTTTTTTTTAAATTAACTTTAAATTAAACTTTTAAATTAACGACGCAG
ACCATTGTGTTTTTCCATCATTTTACATGGTTACCTTCAACTTGTTATCCAGTTAAGCTGGCCGTACACTATAAGATCCGCTCATTTAGCTCGTTCTCCC
GATATGCCCACCATTCTCCCAACGGTCGAATAATGATCTAAAGAAAAGCAGGAGACAGCCTGAATACAAAGATAAGTAATGAAATAATAATAATAGAAAT
CGTGCCTTGTAATGAATCTGCTTTCAGATGGCAGGGCTTAGTTGATCTCAGCAACCATATAGATAGAGAGAGAGGCACAAGAGAAACCCACATGCAAATA
AAGACCAACTGCACATTGTCTATTTTATATACAGAGAAACTGTTCAATTAAATCCCCCACAGTTCCAACACTCACTTGCTTTATGTTTTTTTAAACCAAT
TCCCAAATACTGACCACAATGTAGTTCTGCTTGTTGAGTTGCCCCAAAGGTTCTAGCAATCTCTAAAATCCACAGTAGAAACTCTGAGCTACACACAAGC
TATTGCTCTCCCAGTATGATTTGTAGTTCAGAATGACACCTACAGTACAGGTTTATGATACATGTTTTATTGTATATTCCAAAGCCAATGGGTTCAAACT
GTTCCTTCTGTGCTGAAATACAGTTTTCATATTTATTTTCTTATTCTCTTAATATCTGCCCAACATGCGCTAAAAAGGTGTCAGTGCACTCAAAGAATCA
TTTCTGCATACCCTGTAGATAAACATGTAGATACTTTTGTAGATATGTATGACTGTACCTGTTCAACTGAAACGTCACTGAGCTTTTATAAATGTTATTT
TGCCTTTTTATAAAAA                                                                                    
>Xetrov90003041|Xetrov90003041|ep400                                                                
TGACAGGGCGGTCCTGCTTGGGCCTCCGTACGTCTCTCACTTGTCAACGGAGGGCGACGGCCAAGACGTTGAAGCTGATGGGGCAGGCAGAGATCGGTAC
ACATTAAATAAAAAACAGCAACAATGCATCATGGTAATGGACCAACGTCAACCCCTCGCCAATTACAGAGGTCCAGATCCTTCACAGGAAATGATGGGGA
AGAAGTAACCATGCAGACAAGTTTACCCCAGTCACCTGCTCCATCATTTACCCCGGCTGTTAGTTCTCCTGCACCCCAGTCACCGAGTTACCAAATACAA
CAGCTTATAATGAGCAGGAATCCAGTGGCTGGTCAAAATGTAAATATAACCTTACAAAATGTAGGGCCTGTGGTTGCAGGAAATCAACAGATTACGCTTA
CACCACTGCCAATTCCTAATCCTGCTTCACCTGGGTTTCAGTTCAGCTCCCAGCCAAGAAGATTTGAACATGGTTCCCCATCTTATATTCAAGTGACCTC
CCCAATGTCTCAACAGGTACAGACTCAAAGCCCCACACAACCCAATGCAATGCCAATTCAAGCATTACAGAGCGTAAGAACCGGGACTGCAGGGGCTAGT
TTGGGTATGTGCAGCCAGAGTCCTACACGTGGCTTTGTTGATGCCAGTGTGCTGGTGAGACAGATAAGTTTAAGCCCATCTAATGGAGGTCATTTTGTTT
TTCAAGAAGGAACTGGTATTGCACAAATTGCACAGGGGGCCACAGCACAAGTACAGCTTCCTGCTGGAGCAGCACAGGCTACCATGCACGAACGTAGACT
TTCCCAGCCCCATTCTCAAACAGGTGGCACCATTCATCATCTTGGACCTCAAAGTCCTGTTGCAAGTGGTGCAAATATGCAGACTTTAACTACTCCTAGC
CACATAACAACTACCAACTTACCACCACAGATAAGTAGCATTATTCAGGGTCAGCTCATCCAGCAGCAGCAGGTGCTTCATGGACAGCAACTGGGCAGGG
CCATCAGCTTTGACAGAACTTCTGGGGGGATGATAGCTGGAGTGACTGGTGCTTCATTTGGAATGACCTCACCCCCTACGCCAACAAGTCCATCCCGTGC
TGCTGGTCCCCAGGGACTCTCTAATCTTCCCCTCACCACAACAGTGAGCACCACTCACAAAAAACAGTGTAAGAAGCTGGAAGAAATCCCCCCTGCTACT
CAAGAGGAAGCTCGAATGAGGAAGCAGTGCTTGGATCATCACCAAAAAAATATGAAGGTTCTAAAGGAAAACTTTAAGGAGTATTTGATAGAGCTTTTCT
TCCTGCAACACTTTCAGGGCAACATGATGGATTTCCTGGCATTTAAGAAAAAACCCACTTTGGGTCTTCAAGGTTACCTTCGACAGAATGACTTAGATCT
AGAAGAGGAAGAAGAGGAAGAGCAGTCAGAGGTTATCAATGATGAGCAAACACTTACAGGGAGTGGTGCAGTAGGAGCAGCAAATACAATAGATATTGAA
GCCTTTAAGAGGCAGCAAGTGCTTACACAAACAGATCCCAGTAAGAGGCCACGACTTGATGTGCCTAGGCATGGAATGGTGTTCCAGCATCCAGGGGTGA
CATCAGGGGTGCCACTTCAGCAACTCATGCCTACTGCACAAGGAGGAATGCCACCAACTCCTCAGACTGTACAGCTGACGGGGCAGAAGCAAAACCAGCA
GCAATATGATCCCTCAAAGGGTCCACCAGTGCAGAATGCAGCTAGCCTGCACACACCACCTCCTCAGCTACCTGGCCGGGTACAGGCCTCTAACATCCCT
ATTTCCTCTCTCCCTACTGCTCTGCACCTGGCACAGCAACAACAACAGCAGCAGCAGCAGCAGCAGCAGCAGCAGCAGCAGCAGCAGCAGCAGCAAATCA
ATGAAACTCAAATTCAGCCACAAATTCAGGTGCAAGTTAAATCCCAGCCTCCCAATGTACAGATTTCGGCTTCTCCACAGAGTCAACTGCCTTTGCAGAT
ATCACAGCCACTGCAACCTGGGTTCCACACTCAAATGCAAACATCTCAGCAACAAGCAGCAATTCAGCAGCAGACTGTAACTTTGGTGAGACCAGGTACT
GACTCTCCACAGCAACGCCTCACAGGCAACACACAAACCAATGCATTTGTGGCTCCTGCAGCTATCTCCACTGCCAGTCCGATTGCATCCTTCTCACTGC
CAACAAACAGAGCTTTGCCAGCTACAAACAAGTCTATGTCTGTCTCCAAAGCACCGGGCTCTGCTGGAACTGTTGGCACTAAAATTCAGGGTCAGTTACA
GATTCCATCTGGATTAACATCTGAAAACCCTCAGGACAAGTTGGCTGAGCAGGTAAAACTGGAAAACCATGTCCATCAGCGCATTGCAGAGCTGCGGAAG
GAAGGTTTGTGGTCCTTAAGGAGGTTACCTAAGATTCAGGAGCCTTCTAGAGCAAAATCACACTGGGATTACCTGCTGGAAGAAATGCAGTGGATGGCTG
CAGACTTTGCCCAAGAGAGGATGTGGAAACAGGCCAGTGCTAAGAAGCTGGTCAGAAAAGCAGCTCGTTATCATGACGAAAAGAAGATGCATTTTGAAAG
GGCGAAGAAAGAGGAAGAGAACAAACTAAAACGTATTGCTGCTTCAATCGCCAGGGAAATTGAGTATTTTTGGTCAAATATTGAACAGGTTGTGGAAATA
AAATTACAAATGGAGTTTCAAGAAAAAAGGAGGAAAGCACTAAATTTAAACACTGAATCCATGAAAGGTCCACTAAAGGCAATTGAAGAGGCATGTGTGA
AACGGGACACCAATAAGGCTTCACCTACCTCGAGAAAGAGAAAAGCAAGTTCATCATGGAGTGATGGGGCAGTTGAAGATGAAGAGGAAACAATTGCAGA
GCAAGAGAGTAAAGAAGGGAATATTGATCATCATGCTGAACTGTGTGAATTAGCTCGGGAAGCGGATCTTCCCCTCGATGATTTAGTGAAGCAGTATGAA
GGGGCATATGATCAGAATTTTCACTGGCCTCAGACTTTGCCACAAAGCGAGGAAAGCAATAATGCAAAAAATGAATCTGATGAGGCCACAGTTGAGTCAG
CTGACTATCAGAAACCCACAGTTCTCATTGACTTTCTGCTCTGCGCTGATCAATACCGAATGGCAGATGTAGCAAGTTCTGGGCACTTAGGCTCCAGGAA
ACACACAAGAGACATTGGCGACGTGGCTAGAGCAGCAGAACTGCTTCTTCCTAATGGCAATGCCCGAATCACTTCTACTGAAAAGAAGAAACTTCCTTGC
CTTCTTCATGGCAGTCTCCGGGATTACCAGCAGGTTGGATTGGACTGGCTGGAAAAGCAGTACAAAAAGAACCTTAATGGGATTTTGGCTGATGAGACAG
GACTTGGAAAAAACGTCCAAGTGATAGCTCTAATGGCACATCTGGCCAGTAGTGAAGGTAATTGGGGCCCTCACCTCATTGTGGTACGAAGCTGTAAGAT
TTTGAAGTGGGAGTTGGAGTTTAAGCGATGGTGTCCAGGATTGAAAGTTCTTTTATACTTCGGCAAGCAAAGAGAGCTCAGAAAAAAGAGACAGAAATGG
GATGAGCCAAACAGCTTCAATGTGTGCATCACCTCATATAAACACTTATTCAAGAGCCATCAGGCCTTCATGAAGAAGAGGTGGAAGTATTTGGTTCTGG
ATGAAGTACATCAGATCAAAAACATGACAGAAAAACACTGGGATGCTGTCTTCAATTTACCAAGCCATAATCGGCTGCTATTAAGGGACACCCCCCTTAT
GAACACATGGAGGGATCATTGGACCATGGTGCATTTCCTAATTCCTGGCCTATCGCAACCATACTTGGAATTCCCACTCAAAATTAGTACTGAAGAAAAC
CAAGAAAATTGCCACAAGCTTTTCATAACTTTGCACAGGACAGTTCGACCATTTATCCTAAGAAGGTCAAAGAAAGATGTGGAGAAACAGCTGACCAAAA
AATATGAGCATGTCTTAAAATGCCGCCTTTCTAATCGTCAGAAGGCTCTGTATGAGGATGTCATTTTACAGCCAGGAACACAGGATGCTTTGAAGGGAGG
GCATTTTGTGAGTGTTCTTCATGTCCTAATGCAGCTACAAAGAATTTGCAACCACCCGGATCTAGTTGATCCTCGTCCTGAGCATTCTTCATTTGTATGT
GAAACACTCCAGTACAGGACGGCCTCTCTTATACTGCAAGTTCTGGAAAAAGATCCATGGAAGATTACAGATATGTCTTTGTTTGATCTGTTTGGTTTGG
AGGATAAAATTACTCGCTATGAAGTTCAGACTCTCCCTGGACAAAAAGTAACCAGAAAACAAATGGAAGAAATTTATGCCTCACCTGAGTCTGCACCTCG
ACCAACTCCAGTGAAAATTAAACCCAGCAGGTTATTTCAGCCAGTTCAGTATGGGCAGAAGCCAGAGGGTCGAACTGTCACATTCTCAAATGTTCCAGCA
TCTCGCATGGTGACTACAACTACAGCCACAGTTACCCAGCAGGGGCAAGCTCGAGGGCGTTCTCCAGTTACCACTGCCTCCTGCAATCAGGGTGGTGACG
TGGTAAAAATTGCTCAGCTAGCAGCAAGTGGTGGAACCCAAGGCAGAATTGCACAACCGAAGACCCCAGTGACCCTTCAGTTTCAAGGCAACACATTTAC
CCTGTCCCAAAGCCAACTCCGTCAGCTTACTGCAGGCCAGCCTCTTCAGCTACAAGGCAGTGTACTTCAGATTGTGTCAGCCCCGGGACAGCCATACCTG
CGGCCTCCAGGCCAAATGATAATGCAGACTGTGCCTCAGAGTGGTGCCATACAAAATGCGATAAATGCCCTGGGAAACCAGCTTCCTGCAGGCATGTCCT
GTGTCACTTCAGCCCAATCAGGAATACCGGGACGAACCTTAATGCCCCATGGATGTGGGGATCCAGGCGCTGCACTAAAATCATCATCATCCTTTACTCC
AGCTCAGGAGTTTGCAGAAGAAAAGCAGCGTTTGATGCGAGAGTGTCTAGACCGCCTCTTCTCCTCTAATGAGCGAAACTGTGGGCGAGCCCCAGTGTAT
GGAGCAGATTTGTTGTCTATCTGCTCTTTAAATGCTGCAGGAGCTGAACCTTCCATATCTGGATCACAGTGGGGCTGGGCAGGTTCGGCAAACTGTTTAC
[truncated: 3,936,064 more chars]
