# Supplementary material for: A catalog of Xenopus tropicalis transcription factors and their regional expression in the early gastrula stage embryo
Source: Dev Biol. Author manuscript; Available in PMC 2018 Jan 18. (PMC5596316; doi:10.1016/j.ydbio.2016.07.002)
Supplement: 6 [file NIHMS806821-supplement-6.zip › Supplementary Data File 4_V3.fasta]

>Xetrov90001297|Xetrov90001297|cers4-like                                                           
CCTTCCTCTCTCTGGCTGCGCTATCCCTGGGCCCCGTTAACCGACACCAGGAGAGTGAGATTCCAGTATATGTTCTCCTGTACCCCAAGCACGGGTCCAG
GGATTGCAGAAGACAGGAGGTAGATGATCGCTTGCGCACAGATACCCCGATCCAGTGCAGTTTTTTGCTGACAGGAGTATCAGGATGGATGCTTTTCTTA
ATCAGTGGTTGTGGAGACAAGAGTTTTGGTTGCCACCAGGAGTGACATGGGAGGACATGGAGGGAACTGATGGTGTTATATATCCAAAGTCTCGAGATCT
GCTGCTGAGTGTGCCCTGTGCATTGTTTTTTACAGCTGTTAGATTTCTGTTTGAGAGGTTTGTGGCATTACCATTGAGTAGACACCTGGGTATTCGGGAG
AAATACAGGAGGCAGCCCTCTGCAAACCCACTTTTGGAAGCTTTCTACGCAAATGAAAAAAAGCAGCCCTTAGAGGCAAGTAAGAGCCCAAAGCCAGCTG
AAGTTCGGTACTTATCAGCACAATGTAATATGCAAATTCGACAAGTTGAAAGCTGGTTTAGATGCCGCAGAAATCAAGACCGCCCAAGTATAAGCAAGAA
ATTTTGTGAGGCCAGCTGGAGATTTGTCTTTTATGTTATTTCATTCCTTACTGGCCTTGTTCTGCTAAATGATAAGCCATGGTTGTGGGACCAGCGTGAA
TTCTGGACAGATTATCCCTATCAGCCCTTAATCTCATCTTTATACTGGTATTACATAATGGAACTAGGATTTTACAGTTCCCTTCTACTCACCATATCAT
TTGATGTAAAGAGAAAGGACCTGAAAGAGCAGATTGTTCATCATTTGGCCACCATCTTTCTAATAATATTCTCGTACTGTGCCAACTATATACGTGCAGG
AAGCCTGGTAATGCTACTACATGACACAGCAGATTACATCTTGGAGTTAGCAAAGATGTTTAATTACTCCAAGTGGAAGAGGGTGTGCGATGTGCTGTTT
ATCATCTTTGCAGTGGTTTTTATTGTCACTCGACTGGTTCTGCTTCCAACAAGGGTTATTTACAGCACTTACTACTTCTCCATGGAAATATTTCAACCAT
TTTTTGGATACTATTTTTTTAATGTGCTTTTAATGGTCCTTCAGATTCTTCATGTGTTCTGGGCTTATCTAATCCTACGCATGGTTTACAGATTCACATT
TGTTGGGACGGTGGAAAATGATGTAAGAAGTGACATTGAAGAGAGTGAGGACAGTGGACAAGAAAATTTTAGGCCTCCTGAGAGAGAAAAGGGATCTAAC
CACTGGAGAAGTAGGAACAATAATTGTGTCCCCCACAAACCTGCTGAAAATGGTGCTTCCCAAGTCATAAATGGCCACTCCAAGACCAGTTAACCCTTGC
TTTTACCTGTGGACTTCCCTACAGCCAGACTGCACAGAGTCTGACATATTCAAGAAAAATTTTATGTCTGATTATTCCCTATATTGCAAGAGACACAAGT
ACATTCTATGGCAGAATCATGCATTGTGGATGTATTTGCCTGTGAAGTGGTTATAGAAAGTGTATGTAGTGCTCTAATGTACACAGCTATTTGGGGTTTT
CTACCTTAGTAACTGTAGACCTAACAATATATGTGGCTACTTCAAATGCTTACCACTGAGGCATACTAAAATGTTCTGGGAAATACAGTAAATGTTCACA
ACATATCCTTAGTGCATTCTGTTGCAATAGACTGAATAATTCTATTTCCTTGAATCCGTTACAATTTCTTTAATTAAACATAGCAGGACAATTATTACAT
TATCATCATGATCATATACATAGAATAATGAAAATGTTGTATAGTTTGGCAGTGACTTACAAATATGTGTGATGTGTAAATAACATGGGTGTAACAACAA
AGAAATAACTACTGGAACAAAATTACACAAAAGTAAAATAGTGGTACCTAAGTTTACTGTTATGGAACAAACTTGCAGTAAAGCACATTTTGGAGTTAGA
GGATTAGTCCCAAATCAGAGTTAAGGTTAAGATTAACTCATTTGGCAAGGTCAGCAAACAAGCAGATCTCCCCTAGGAACAAACAATTGAATTACAACAA
GTATAGGAGCCGTCAGACTGAGATCCGCATGAATGAGCCAATGCAGTCTCAGATTAGATGGGAAAATTGAACCTGCCTCGTAAATGGGCAGATAAGTTGC
CAAATCAGTCTATAGGGCAGGTTAAATCAGCAGGTATGGCCACCTTTAGGTTTGGCAAACAACTGTTCTATGGGTTTTAAAGACCACAACAAAATTGTTA
AAGTATTATGGTGCCTGTGCCTAAAAGTTAATTGATCCAGAGGAAGGCGGAAAAAAAACATCAAAACAAACATACAGACCATCTCTGGATCAACTTTGTT
CTAAAAGTTAACTTTAGCATCTGATGTTGGGGAATTAGGTTAGTGTTCATTCATACTATGAATGATTAGTAGGGTTGAAAACAAGCTCATGGTTTGGTGC
AAGTAAGTCATGGCTTTTCACTTCCATCTCAGAAAACCAGTTCTGTGCAGCACTTGCTTTGGGTAATTTTTATGCTGGAAAGGTAAGTGGCCTTCCCCAA
AACGTTGTTACAAATTAGGAAACACACACACACAATTTTGAAGAATGACTGTATGTTATGGCATTAAGGTTACATTTCTGGAATCAGAGGCTCTAGCTTA
TACCATGAAAAACAACTTCAGCGAACTGTAAAGGTGGCATTACACATAAAGGCAGGTAGTTTTCTCCTAACACCAGTCAAGCTCAGACCATGTCAAGCTG
ATAACAAAATGGGATTCATTACTCCAGAGAATGTATTTCCACTGCACAGTCCAATGGCAGCAATCATTACACACCTGAAGCTAACATTTGTTATTGGGCA
CAGTTATATTTGCGTAGTGCTGCTTTCACCAGTGGAACCCCACATTCACAAGCATCCAATAAATAGTTATTGTGCTGACTGATTCCAAAAACAGTTTGAA
ACTTGCCAGGGAGTGTTCTAGTTGAGGACATGTATGTATATAATTATGTATGTATGTAATTTTATGCACTACATACTTCAGCACTCTGCAATTGCTTAAT
GTAAGTTTGTTTCGACTACCACTCTCTGGTTGTTCGAGTTTCTTTTCCCACCTCTTGGGTTGAGTGGTCAGAAGCATGTGCAGTTGGTCCTATTTTAACT
ACACATGCTCTTGTCAGAATCTTTATGCAAATCAAAGGACAGTACTGAAAATATTATGAAATCCATACTTTATGCGCTACTAAAATAAATAGAGGAATCT
T                                                                                                   
>Xetrov90006574|Xetrov90006573|cers5                                                                
TTTTTTTTTATTACATCAAAGAGCTGGCATTCTACTGGTCCCTTATGTTCTCTCAGTTTACAGATATTAAGCGCAAGGATTTCCTGATCATGTTTATTCA
TCATTTGGCAACAGTTGGTCTAATCTCCTTTTCTTATGTCAATAACATGGTGCGTGTTGGAACCCTGGTCATGTGCTTGCATGATGCTTCTGATTTTTTG
CTAGAGGCAGCAAAACTGACAAACTATGCAAAATTCCAGCGTTTGTGTGACTCTTTCTTCATGTTCTTCGCACTTGTGTTTGTTACCACGCGACTTATTA
TTTTTCCCCTATGGATCTTGAACACCACAATGTTTGAGAGCTGGGAGCTTATTGGTCCATATCCTTCTTGGTGGCTGTTTAATGGTCTCCTCCTGGTCCT
GCAGATTCTTCACATCATATGGTCTTACCTCATACTTCACATTGCATACAAGGCTTTGATAAGGGGAAAGGTACTGAAAGATGATCGCAGTGATGTTGAA
AGCAGCTCAGAAGAGGAGGATACTGCTTTGAATGGCACCAAAGCAATCCACAATAACGGTGCCAACCGGGTGAATGGCCATACAACATCAACTAGTCAGT
GGGCTGAAGAATAAGTTATTAGCATACCTCCAGGAGACAGGCTGTTGTATCCTAAGAGACTTCTCATGAGACACAGACTACTTTATTCCTCACAAAACCA
ATGCTGAACTCTGCTCACCCGGCGGAGGAACCTCTCTCATTGGTGAAGCCCTTGGATACCCTGCACCATATGACAGATTTTATTCCAGCCTCTACTTGAT
CATTTTTACATTCTACCTGGAAAAGGAATCTGATCTGGTTTAAAAGAGAATGGCTTTCCGCTACACAGCTTGTTCTCTGTGCACACACTGCAGACTCCTC
AACTCTCTCTAATGCTGCACAAGCATTCATTTTGTGCAGATCTCTCACAGCAGCTGCTCCGCAGACCAGACTGCTACGTGCAGTAGCTGGAGTAGACCGA
ATAGGACCAATGGTGGCATGATCAGGTACCCAGTGTAACACTTGGTGTTGATATCTTGTCACAAGGCGGTGGTGTCTAAAGTGAGTTAAACATTGTGCCG
CCAGAAAACAGCACTGGGACTCTCGCACAGCAGTGCCAGGTACAGCGGCTGAAAACCCAATGAAAGGCTGTGTGTAGAAACAGAAAGTGTGCGCCTTAAT
ATGTAATATTTTATATCATTGTTTACTTTATTCTGTG                                                               
>Xetrov90006574|Xetrov90006574|cers5                                                                
ATGGCGGCTCTCTCGGCCTGGTTCTGGAATGAGCGCTTTTGGTTGCCGCAGAACGTTACTTGGGCGGACCTGGCAGACACGGAGTCCGGGGAGCAATACC
CCCAGGCAGGACACATCCTTTCCGCCCTCCCTGTAGCCCTGGGGATCTTCGCTGTCAGGCTGCTGTTCGAGAGGTTTATCGCAAAGCCATGTGCACTTCG
TGTGGGAATCCAAAGCAGCGGCCCACGCAGAGCTCAGCCCAATGCCATACTAGAAAAAGTATTTGTGTCCATTACAAAGTGTCCTGATGGGAAAAGGCTG
GAAGGCTTATCCAAACAGTTAGACTGGGATGCACGCAAGATCCAAAGATGGTTCCGACATAGGCGGAATCAGGACAAGCCAAGCACACTTACAAAATTTT
GTGAGAGCATGTGGAGGTTTACATTTTACCTGTATATATTTTCCTATGGAATCCGATTTCTTTGGTCGACCCCATGGTTCTGGGATACACGACAGTGCTG
GTATAATTATCCTTATCAGCTGGCATTCTACTGGTCCCTTATGTTCTCTCAGTTTACAGATATTAAGCGCAAGGATTTCCTGATCATGTTTATTCATCAT
TTGGCAACAGTTGGTCTAATCTCCTTTTCTTATGTCAATAACATGGTGCGTGTTGGAACCCTGGTCATGTGCTTGCATGATGCTTCTGATTTTTTGCTAG
AGGCAGCAAAACTGACAAACTATGCAAAATTCCAGCGTTTGTGTGACTCTTTCTTCATGTTCTTCGCACTTGTGTTTGTTACCACGCGACTTATTATTTT
TCCCCTATGGATCTTGAACACCACAATGTTTGAGAGCTGGGAGCTTATTGGTCCATATCCTTCTTGGTGGCTGTTTAATGGTCTCCTCCTGGTCCTGCAG
ATTCTTCACATCATATGGTCTTACCTCATACTTCACATTGCATACAAGGCTTTGATAAGGGGAAAGGTACTGAAAGATGATCGCAGTGATGTTGAAAGCA
GCTCAGAAGAGGAGGATACTGCTTTGAATGGCACCAAAGCAATCCACAATAACGGTGCCAACCGGGTGAATGGCCATACAACATCAACTAGTCAGTGGGC
TGAAGAATAA                                                                                          
>Xetrov90008988|Xetrov90008987|cers3                                                                
GAGCTTATAAACTGGTGAGAGGAAGGCTGAGGCACTCCATGCAGGGACAAGATGTTTCAGACTCTAAGCGATTGGTTCTGGTGGGACAGGATTTGGCTGC
CGTGTAACTACACTTGGGATGACTTGGAAAATGAAGAAGGAACTGGGTCGGTGTCGCCGTCCCAGCTTTATATCACTATCCCCCTGGCTCTGCTCTTCAT
GCTCCTCAGATTTGCCTTTGAAAGAGCCATTGCTACACCTGTGGCCTCAGCCATGGGGATAAAGAGCAAACTCCGTCTAAAAGCTTCAAATAATCCAGTC
TTTGAAAGTTTCTACATCTCATGCTCCAAGCACCCATCTCATGAAGAAATGTATGGCTTGGCTAAGAAAAGCAATCGTACATCTATACAAGTAGAGCGCT
GGTTCAGGAGAAGACGGAACCAGGACCGTCCAGCTGTTCTAAAGAAGTTCCAAGAATCTTGTTGGCGATTCACATTTTACCTGTGCGCCCTGGTCGGAGG
AGTTGCAGTGCTCTATGATAAACCCTGGTTCCATGATGTGTGGGAGGTGTGGGTCGGATACCCAAAGCAGGAAGTGCTGACATCCCAGTACTGGTACTAT
GTGATGGAGCTGAGTTTCTATTGGGCACTTTTGTTCAGTGTGGCCTCTGATGTCAGAAGAAAGGACTTCAAGGTTCAGGTTGTTCATCACCTGGCTACCA
TCTTCCTGCTGAACTTCTCCTGGAGTGTCAAGTATATTCGTGTGGGCACTCTCACTTTGCTTGTCCACGATCTCTCTGATATTCTGCTTGAGGCGGCCAA
AATGTGCAGTTACGCCGATTGGAAGAGGTCATGCAATGTCCTGTTTATTATATTTGCAGTGGTATTCATTATCAGTAGGCTGATAATTTTCCCTTTCTGG
ATTATATATGCTACTACGGTTTACCCTCTGTACTACTGTCCCAGATTCTTCCTCTACTACTTCTTCAATATGCTCATGTTTGTGCTCCAGTTCCTCCACA
TATACTGGACCTACCTTATCTTTCGGATGGTGAAAAAGGTGATTTCAGGAAATATGTCAGGGGATGATCGCAGTGACAAAGAGGAAGAAGACAGTGATGA
AAATGACGACCATTCACTGACCAACGGGGATGGCAAAAGGCCCATTGAAAACGGGCAAGGTGAACACTAGCCCGCCTAACTTTCTTACAAAGTACCACTT
CCCCAGACAGGCAGAATTATGGAAGAGTCCAGTTATGTGTGCTGGACATCAAAATGGGGAGGGAGAGGATGAACTTCTGTTGAAGAAGCTCTATGGTCCT
GAAGGTGTGCAGCCCTTTATTTAGGGGCTGAATGTGGGTCATAACAGCCTTTTGTCCATTTTTAACATTAACTACAAAACCAGGGAAAATCTATAACTGA
GAAGAGACAGAGAAACACTAAATTCTCATCACAATAAACATTAGGATCCAACTACCACGGGCTTATCTGGAATTTCTCTGTTTCTTGTTGCACTGGCTGC
TTCTGCTTCAGGAATTGGGTTAAACAACAAAATACAAGAAGACTGAAATTCCCTTCTTGGATGGAGACCATACCAGTGCTGCCTGGGAAGGACAGTAATT
CATTGCACTAAAAAATGCTGGAGAATACAGCAAGAAATCAGATCTGAGAAACCATCATAGCTCTGCTAGCCCCTTATAGCCAATGGACAGTTACTCTACG
TACACAGGTCACAAAAATCATGCACACCTCTTCTGGCTATATGGATACTACATATGGGAACACATGCACTGTGCAGAATTCACACACAGTATGTCCTTTG
CACCTAAAAAGGCTCAGGGTAGGCAGAGGCAGTGAGTAGAGGAGAGTGACGTGGAGACCAGCCATGACTCCTAGCAGTGCAGGCATCTTATGGCTTATGT
CATAGCATTTCAATTAACTCTGCTGTCCCTCAGCTCGCTAAATAACAAGGGTAATTGCTGGACCAGCGTTACTGTAAAATATATGCAATCCTTGGGAACA
GAGCATGGCAAATGCAGGAAGTGTTGCTGCGCACTAACGCACCTTCTTTAACAGGTTTGTTATGGGGACAACAATTAACTTCAGTACAAGTATTCCAAGT
ATCATGCAGTAACTCTATATAATACTGTACTTCTCACATTCAGAGTGCATTGCCCACATCCATTCGTGGTGCCAAATGGTCAGCAAATGCTGAGCCCAGT
GTCTGGCCTTGCTGCAATGTTTACTATGTAAAAACATTCTCACACCAGGACCATTAATAATTGAAGTGTGGAGCTTTTTATTTCTTCATTTCCTCAAGTT
ATGACCTTTTTGAAGAATATATTTCCATATATCTTATAAAATAGTGTATTAACCCTTCAGCAGGTATATGCACTGAGCTAGCTAAGGGCTAGGTAACCTG
CAGCTGTTGGGGAACGGCAACCCCAAGCATCCCTCTGGGAGAAAGGTTACCTGTCCCTAGCTACAAGCTCAGCTGAGAGTTTTCTTTCCCATTCTCTTGG
ACCAGACTTTTTATTTTATTCGCCTCTGTAAACAGATTGCGTTTAGGCTACATGTTACACCGAGAGTGCTATCTGCTCTGCAGTGGGCAGAAATCACAAC
ATTACTACTTTTTAATTTGAATAAAGGTCTGGTCTGACTTTAGTTCCAAGTGCATTTTTTATTCATGGTATCCATATCTGATCTTGCTTATAATTACAGA
AACCTTCCATTGCACTTGCTTCTCTGGCAAAATCTTAAACAGCTATATTCACCTGTAGTCTTTCAATAGGCAAAATGTTCTTATTTTCACAAGTTGTTGA
ATTTAAAAGGGCCCTGCATATGATATATTGCCTCTGCTTGGTTTAAAGTAGCCATATTGGTTTCTACAGGTACAGCATCCATACCAAGTGTTTCCCCATC
AGCTGTCTTATCAGCGAAGTGGTGGAAAGTTTCCACTGAGGGCCCTACCCACATATAGACATCGTGCTCCGATAGAGGAAGGCGATAATGTTTAGCACAT
ATGGACTCACATAAAGTGTAATTATCCATGGTTTGCTTCTTTCATGCAGTTGGGGACAAAGTTCCATGATTCTAGAGGATTCTGCTTACTGCGCACCCAT
CATTGCACTACTGCCAATAAACTAGATAATGGCTGAT                                                               
>Xetrov90008988|Xetrov90008988|cers3                                                                
AGAGAGAGGGAGAGGGGAAAGAGCCCAGAATGAATCACTTCCCTTTTCTTTGTAGTTTGTCAGTCACAGGACTCCCCTTGTAACAACTTCAGAGCGTGAC
CTGTCGGTGTGTAGTGTAGGGAAGGAGGGTTAGGGTGAGCCGCAAGTATAGCGCTGCCACTCTCTGCCTCTCCCTTTCTGACGTGCTGGATTCTCTCCCT
GCTTCTTTAGGATGTTTCAGACTCTAAGCGATTGGTTCTGGTGGGACAGGATTTGGCTGCCGTGTAACTACACTTGGGATGACTTGGAAAATGAAGAAGG
AACTGGGTCGGTGTCGCCGTCCCAGCTTTATATCACTATCCCCCTGGCTCTGCTCTTCATGCTCCTCAGATTTGCCTTTGAAAGAGCCATTGCTACACCT
GTGGCCTCAGCCATGGGGATAAAGAGCAAACTCCGTCTAAAAGCTTCAAATAATCCAGTCTTTGAAAGTTTCTACATCTCATGCTCCAAGCACCCATCTC
ATGAAGAAATGTATGGCTTGGCTAAGAAAAGCAATCGTACATCTATACAAGTAGAGCGCTGGTTCAGGAGAAGACGGAACCAGGACCGTCCAGCTGTTCT
AAAGAAGTTCCAAGAATCTTGTTGGCGATTCACATTTTACCTGTGCGCCCTGGTCGGAGGAGTTGCAGTGCTCTATGATAAACCCTGGTTCCATGATGTG
TGGGAGGTGTGGGTCGGATACCCAAAGCAGGAAGTGCTGACATCCCAGTACTGGTACTATGTGATGGAGCTGAGTTTCTATTGGGCACTTTTGTTCAGTG
TGGCCTCTGATGTCAGAAGAAAGGACTTCAAGGTTCAGGTTGTTCATCACCTGGCTACCATCTTCCTGCTGAACTTCTCCTGGAGTGTCAAGTATATTCG
TGTGGGCACTCTCACTTTGCTTGTCCACGATCTCTCTGATATTCTGCTTGAGGCGGCCAAAATGTGCAGTTACGCCGATTGGAAGAGGTCATGCAATGTC
CTGTTTATTATATTTGCAGTGGTATTCATTATCAGTAGGCTGATAATTTTCCCTTTCTGGATTATATATGCTACTACGGTTTACCCTCTGTACTACTGTC
CCAGATTCTTCCTCTACTACTTCTTCAATATGCTCATGTTTGTGCTCCAGTTCCTCCACATATACTGGACCTACCTTATCTTTCGGATGGTGAAAAAGGT
GATTTCAGGAAATATGTCAGGGGATGATCGCAGTGACAAAGAGGAAGAAGACAGTGATGAAAATGACGACCATTCACTGACCAACGGGGATGGCAAAAGG
CCCATTGAAAACGGGCAAGGTGAACACTAGCCCGCCTAACTTTCTTACAAAGTACCACTTCCCCAGACAGGCAGAATTATGGAAGAGTCCAGTTATGTGT
GCTGGACATCAAAATGGGGAGGGAGAGGATGAACTTCTGTTGAAGAAGCTCTATGGTCCTGAAGGTGTGCAGCCCTTTATTTAGGGGCTGAATGTGGGTC
ATAACAGCCTTTTGTCCATTTTTAACATTAACTACAAAACCAGGGAAAATCTATAACTGAGAAGAGACAGAGAAACACTAAATTCTCATCACAATAAACA
TTAGGATCCAACTACCACGGGCTTATCTGGAATTTCTCTGTTTCTTGTTGCACTGGCTGCTTCTGCTTCAGGAATTGGGTTAAACAACAAAATACAAGAA
GACTGAAATTCCCTTCTTGGATGGAGACCATACCAGTGCTGCCTGGGAAGGACAGTAATTCATTGCACTAAAAAATGCTGGAGAATACAGCAAGAAATCA
GATCTGAGAAACCATCATAGCTCTGCTAGCCCCTTATAGCCAATGGACAGTTACTCTACGTACACAGGTCACAAAAATCATGCACACCTCTTCTGGCTAT
ATGGATACTACATATGGGAACACATGCACTGTGCAGAATTCACACACAGTATGTCCTTTGCACCTAAAAAGGCTCAGGGTAGGCAGAGGCAGTGAGTAGA
GGAGAGTGACGTGGAGACCAGCCATGACTCCTAGCAGTGCAGGCATCTTATGGCTTATGTCATAGCATTTCAATTAACTCTGCTGTCCCTCAGCTCGCTA
AATAACAAGGGTAATTGCTGGACCAGCGTTACTGTAAAATATATGCAATCCTTGGGAACAGAGCATGGCAAATGCAGGAAGTGTTGCTGCGCACTAACGC
ACCTTCTTTAACAGGTTTGTTATGGGGACAACAATTAACTTCAGTACAAGTATTCCAAGTATCATGCAGTAACTCTATATAATACTGTACTTCTCACATT
CAGAGTGCATTGCCCACATCCATTCGTGGTGCCAAATGGTCAGCAAATGCTGAGCCCAGTGTCTGGCCTTGCTGCAATGTTTACTATGTAAAAACATTCT
CACACCAGGACCATTAATAATTGAAGTGTGGAGCTTTTTATTTCTTCATTTCCTCAAGTTATGACCTTTTTGAAGAATATATTTCCATATATCTTATAAA
ATAGTGTATTAACCCTTCAGCAGGTATATGCACTGAGCTAGCTAAGGGCTAGGTAACCTGCAGCTGTTGGGGAACGGCAACCCCAAGCATCCCTCTGGGA
GAAAGGTTACCTGTCCCTAGCTACAAGCTCAGCTGAGAGTTTTCTTTCCCATTCTCTTGGACCAGACTTTTTATTTTATTCGCCTCTGTAAACAGATTGC
GTTTAGGCTACATGTTACACCGAGAGTGCTATCTGCTCTGCAGTGGGCAGAAATCACAACATTACTACTTTTTAATTTGAATAAAGGTCTGGTCTGACTT
TAGTTCCAAGTGCATTTTTTATTCATGGTATCCATATCTGATCTTGCTTATAATTACAGAAACCTTCCATTGCACTTGCTTCTCTGGCAAAATCTTAAAC
AGCTATATTCACCTGTAGTCTTTCAATAGGCAAAATGTTCTTATTTTCACAAGTTGTTGAATTTAAAAGGGCCCTGCATATGATATATTGCCTCTGCTTG
GTTTAAAGTAGCCATATTGGTTTCTACAGGTACAGCATCCATACCAAGTGTTTCCCCATCAGCTGTCTTATCAGCGAAGTGGTGGAAAGTTTCCACTGAG
GGCCCTACCCACATATAGACATCGTGCTCCGATAGAGGAAGGCGATAATGTTTAGCACATATGGACTCACATAAAGTGTAATTATCCATGGTTTGCTTCT
TTCATGCAGTTGGGGACAAAGTTCCATGATTCTAGAGGATTCTGCTTACTGCGCACCCATCATTGCACTACTGCCAATAAACTAGATAATGGCTGAT   
>Xetrov90022138|Xetrov90022138|cers2                                                                
GAACCCGACGTCACACGGTTCGATCTCCAGCGGAGAGTGAGGAAAGTTACCGGGGGAACCTGCTCACTGACTTGTTGGGATCAACTCCCGGCCGCGGAAG
GAGCCAGTGTCCCAGCCTCGGAACAAGATGCTGCAGACCTTTTATGACTATTTCTGGTGGCACAGGCTGTGGCTGCCCGTAAACCTAACCTGGGCCGACC
TTGAGGATAAGGATGGGCGAGTTTATGCCAAAGCGTCGGACCTCTATGTCACCATTCCCCTTGCCTTTGTATTTCTCATCGTGAGGTATATTTTTGAAAT
TTCTGTAGCCGGTCCACTTGCAAATGTCCTCGGTGTAAAAGATAAAGTGAGGCTTCGGGCAGGACCCAACCCTGGGCTTGAGAAATTCTACACCTGTTCA
TCGAAGCACCCCAGGCAGAGTGATCTGGAGAACCTCTCGAAGGCGAGCAGGCTTACGGTACGCCAGGTGGAGAGATGGTTCCGTAGGAGGAGGAATGAGG
ACAGGCCTAGTTTGCAGAAGAAGTTCCGGGAAGCAAGTTGGAGATTCACCTTTTATCTTATTGCTTTCATTGCTGGCATTGCCGTCCTTATAGACAAACC
ATGGTTTCATGATCTCCATGAGGTCTGGAAGGGGTTCCCCAAGCAGACAATGCTACCGTCCCAGTACTGGTACTACATGATAGAGCTGGGCTTCTACTGG
TCTCTTCTCTTCAGAGTGGCATTTGATGTCAAGCGCAAGGACTTTAAGGAGCAGATTATCCATCACGTGGCCACCATCGTCCTCATCAGCTTCTCATGGT
GTGCCAACTACATCCGGGTGGGCACCCTGGTCATGGTGTTGCACGATGCCTCAGACTACTTTCTGGAGTCGGCCAAGATGTTTAACTACGCAGGATGGAA
GGAGACATGCAATGGTATCTTCATAGTCTTCGCTCTGGTGTTCATAGTCACCCGAATCATTATCTTCCCTTTCTGGATCCTGTACTGCACTTGGTTCTAC
CCCCTGGAGGTCTATCCAGCTTTCTTTGGCTATTACTTCTTCAATGTGATGCTCTGGGTACTCCAATGTTTGCACATCTTCTGGGCTTACCTGATTCTTG
GAATGGCCCACAAGTTTATCACTGGAAAGCTTGAACAAGACGAGAGAAGTGACCGAGATGAGACCGACATCCCAGATGAAGAGGAGGAAGAAGAACCTAC
CAAGAATGGAACTCTTTCTAATGGCCATTCCATGCAGAACAACAACCATCATAAAGCGGATTGACCACCGAATAGGAAATAGCCTCTTCCTCCACATTTA
AATTCCTGGAGAAACCAATCAAGCAGGGGAAACACATTGAAAGAATCAACACTACTGTAAATCATGGCCATGATCTTGTGAATAGATGCCAAATGACTTC
CCACAGACTGGTTGTATATATGTAACCTAAAACCTTCTACACCGAGCGTGAGAGGGGTCAAGCCAAGTGTTTCTATGTGAGGACAGTTTTTAAATACATT
GTGTAGTGAGTAGATTGATGGACTTTAGTGGCCTTTCCATACAGAAACCTAAGAGTTATTTTCATATTTTGAACCCTCTTCCAACTCTTAATTGTGTTTG
ACTTTGCCCATTCCTTTCCAGTGATGACCCATTGCTAGGTGTCTGGATGTGAAACTTCACAAAGGAACTACCACGTTAGGGTCTGGTGACCTGGTGTCTT
GACTCTCCTTCAACTTGCAGAAAAGAACTGTTAAGCTTTGACGTCCACCTCTTTGAATAAGCTAAGTGAGTGGATTGAGCGACGGTTCTTGGGCATGGAC
ACCCTATCCTTGTGGCACCATAGCCTTGATCTCAGTGATGGTTCTTGTGTAAGAACAGCCTCTCCTTATGGGAACCATAACCTTGACCTCAGCAGTTGTT
CTTGATATGGGCACCCTATCCTTATGGAACCATAACCTTGATCTCGGTGATGTTTCTTGGGTATGGACACTCTCTCTCCATGTGAGAACCATAACCTTGA
TCTCAGAGGTGGTTATTGGGTTGGAACCTTCTTTTATCTCATCAATGTTTCTTTGGTATGGCCAACAACTCCTTGCGGAATCATAATCTCCATCACTGCG
ACAATTCTTTGGTATGGACACCATCTCCTTATGGAATTATAACCTTGATCTCAGCTATGGTTCCTTGGTATGGACAACCTCTTCTTGTGGAATCATGACC
TTGATCTCCGACATCTACCTGTAACACAACCTGCTACTGTTCTTTGAAAGCCAAATGTTGCTGCTTCTAAATCTAAGTTATTGTTACGATGCATCTTCTG
GTACCATCCCCTAGGAACGGATATGGCACCTCCCAAAGATAAATAGACCGGCCTTTAGTAATGCTCTATGGAGAACACTTTATATTTCAGGGTCGGATCA
CCTTTTTTATGAAAACTGATAGTTTGTAGGGCTTCTCTAGCTGTTAAAAACAAGCTGAAGATCCTTTTATTCCGAACTTATTGCATTTCAAACCCGTGCC
GTACCTGCAGTGCAAGCAGCTGTTTGGGGGGGATGTTCTACTCCTTGCTCAATATGCTCCATTACGGCAACCGATGTCCTTACAACTTTTTTTCCAATAA
ATTTTAATTGCAATAAAGTATAAAAAAATATTGCCTAGAAAAGCAGCTTTGAATAAGTTTCACATTTGGGGGGAGGAATATTTTCTGGAAGAAGAGAGAA
AACCTCTTGAAGGCAATATGGTTAATCATGGAGTTTCCAAATGCCGATCCAGCATGTTCTGCTGTGGAAATACAAGTCCCGCTCCTCCAGTAGATCAGTG
AATGTAGACATGCTGGCAGTTGGGAGTGGCAGAGGCTGGTTGATGGCTTCAGACTGTGTGGCAGAGTTTTTCTTTCTTTGGTTGGTCTTTCAAGGAAGTT
GTTGTAGACTTTGGGGACAGAGATTCAATACTGGTGCCTGGAAAAGTCAATATCCCTGTTGTCCAGCTTGCCATGGTACTTACCTCCGTTAAATACGACC
TCCCAGTGCAGCACAGGAAACACATAATTAATGAGCTCTTGTCTGCAGGAAGTAGGATAAGTCCTCCATATGTGTCTTTTAGCCCCAGGTATGATGTGAA
AGAGCTATGGCCATGGGGATGCTGAAGAGCTGTAGTCCATGTAGCGTTACCATGTTTGGGCAGTCATTATGCTAAGGGAATGGGGATATGATGTTGCAGG
GGCAGGGATAGTCCCATTTCAGTAAGTTGGCTGGGTTTGGGGCATGGAGGGAGTGGGAACTGAGGCTATTAGGGTGGTTTGTAGGTGGGCTGAGGGCCAA
ACTTATCAGCAGCTTTATTAAATTTCAGTAAATTTGTAATATGGGCCCCAGCCTTGCTAGGCCAGGTGGCAACCCTATGTACATCGCTGCATGTTTTTGT
TTGTAGGGGGAGTGGTTTATGTTTCATGGAGCAAAGTTCATGCCAAGCCAGTATGATCGCTCACTTTTCATACAACTTGTATACAGGAGAAAGCTGTGCC
CTTGCACGTCAGCATCTATATTAAAATCACTGGGATATAGAATTCTGAATTGTACAGCATAAAGCTGCACCCTGGCCAATGGCAGATTAAGTAAGAATTG
ACCCCGTAATCTGCACTTGCTGTTAAATCTCTCCTGCCATTGGAGCAGATCAGGGGAGAGGGATGCCATAATGCTGGGCCACTAGTGTTTAATGACTGGC
CAGTTAGGGGGAAGACACACAGAGCTACTAGTAGCAGCTACTTGTCACAGCTACAGAAATAGACAATGCTGATCATTTACTGATAATTGTCCCTACGTGT
GTTTTAGCAGAGGCAATTCTCAGTATTGTCTATGGCAGTGGATTTTCTGGAATTTAGTAGCCGTGACAAGTAGCTGCTACTAAGTAGCTCTGTGTGTCTT
CACCCTTACAGCTACAGTATTTAGAAAAGAAACAAACTGCTCGTAACTTCTCTTCATAGAAAGATAAGGTTTTTCCAACCTTTGGTTATTGTCCTTGTAT
TGTGGGTTGGGGACTGAGAGCTGGGGGTCAGTGCAGCTCCCTTGCTGTGATTGGCTGTGGAATTATTAGACACCGTTCATATCATTTATTTCTGACTGTG
GCAATTAGCTACTCACTGTGCGCCGCGCCTATGTACGTAGGAATGGGAATAAGCTGAGCCAATGTTATGAGCGCGCTGTGAGCCATCAAGCCATACTGTA
CCGTTACCTCCAGGCAAAATGCAGAAATGAATTTGAATTTAATGGGGGCATTTTTTTTTGTCGAAGAGCAACTTCTATTTTAATGTTAGTGTGCCTTTAA
GGTTGTTGTTGTTTTTTTTGGGGGGGGGGGCGGGGGAATCATTTTAACGTGCAATGTCTTAGTGGGTTTGTACTGAAATTCACCAACAGTTACTGGATGT
AGCCAAATAAACATATATATTTGATCTTGTGTTTCTGAATCCTTGCATGGCCATTACTAGCACCAATTACAGGGGAAGTTTGGCTTTAGTGCCCTGTTTA
ACCCCCCACTAGATGTTGCTGGACTAAAACTCCCATCATTTAACAGAATATGAAGTGTTTAGCAAACTGGCTCCCCAAGGTTAAGCAGCAGGGTTTAGTT
TAGTACTATGTTATCAATGGACCTATTCTAAGCTACTCTTTAGTAGTTCACTTATTTTTACTTTTTTCCTTCATTCCAGCCAGAAACCGAAACTATCATC
TGGTTGTTGGGGTCACAGACCCTAGCAACCAATACAAATTGACTGTGAAGTGTTCTCATTAATCTTAATATTTTAAATGTATGCCGTTGATTCATATTGT
ATGCTGAGCCTGACTGCTGCCTGGTTACTAGGGAAATTGAGCCCTAGCACCCAGTTTCAGTTCCACCTGATATACAGATGTTGGTAAATAGGACCTAATC
TTTTACACATCACTTTCAGTGTCTAATGCAGTAACTTTGGACTGGCCCACAGATAGGAAGGGATAAGGGGAGAGAGTTAATCCTATATTGGATCATAATG
GTATAAACCGGTGCTGTTAGGAGTTGGGACCCCATAATCCTTTTTCATAGTTACATTCGCTTCTGCTACAAACACTAGTAATTAAAAGGAAACAATTATA
TACCAAATCCCAAGCAGGAATCTCATTTAGTTTGGATTCTTTTAAAATAAAAAAAGCCCCATTATATTCCCAGAGGCAATGGTGCTTCTTACACAGA   
>Xetro.A02093|Xetro.A02093.1|znf420:v7v9                                                            
CACGTTTGGAGATCGGTCACGTGATCATAACGTCACTACTTGCGGCCATTCGCAACTAGGAACTAGCGCTACCAACGTTTAAGGGACTGCGGGCTGTGTA
AAGAAAATGATGAGAAAAGCGGTATTGTTGGGCGGATGCACTTTGGTTGCTGTTCACTAAAAGTGAAAATGGATGCCACTTTACCAGATCTGCCTAGCCT
AGAAATGAAGGAAAGCCATAATGATGAAGATAATTCTAGAGCTGCTTCAGAAACCAGCAACGGGCAGCCAGTCTCTTCTAGAAATTCCAGTGAAGGATCA
AATTCACCAGCTGAAACTGGCTCTGAAGCAGAGGGAAATCTTCCAGGGCAGAGTGAAAACACGGACAGTGAACTCTTGGAAACGCCAGATTTATTTGATG
ATGATGATGAAAGCGTAACTGGAGAAACAAAAAAGAACGATATTTGCAAGAAAGTGCTGGCAAAATATATGTGTATGGTGTGTGGCAAAATGTTTTATAG
GAAACCAGATTATACAGTGCATCAAAGAACACACACTGGAGAAAGACCGTATTCATGTACCGTTTGTGGGAAAAGGTTCACACAAAGCTCCAGCTTAGCT
CGACACCTTCGAGTTCACTCTGAAGTAAAACCTTTCATGTGCACTGACTGCGGCAAAAGCTTTAGCCAAAATTCGCATCTAGTTACACACCAGAGAATTC
ACACAGGTGAAAGGCCCTACAGTTGCAATGAATGTGGAAAATCTTTTAGTGGTAGCTCAAATTTGGTGAAGCACAAAAAAGTTCATGCGGGAGAGAAATC
TTGGCACTGCCCAGGATGTGGGAAAAGCTTTACTTGTAGCTCACAGCTCCGTACACATCTTCGGGTACATACAAACGAAAAACCATATGCATGTGAAATA
TGTGGAAAATGTTTCAGCAGTAGTTCTAACCTGGTAACTCATCAGAGAGTTCATACCGGGGAGAGACCTTATAGCTGCACAGAATGTGGAAAGAGATTTA
CTCAGAGCTCAAGCCTTGTAGTTCACTGGAGAGTCCATACAGTAGAAAAGTTGTTTACATGTTCAGACTGTGGAAAAAGCTTTAGCCACAATTCTCTTCT
CATCAAGCACCAGAAAACTCACACTGAAGAGAGGCCCTACGTTTGCATGGAGTGTGGGAAGGGTTTTACTGGCAGCTCAGCTCTTGTTAGACACCAGAGA
GTCCATACAGAAGAGCGGCCTTATACATGCAGTGAATGTGGGAAGAGGTTTAAGGACAAGTCGAGTCTTGTTAGGCACAGTAGAGTGCATAGTGAGGACA
AGCCTTATGCATGTGCTAGCTGTGGGGAAACTTTCAACGATGGCTCTAATCTTTTAGAACATCTCAGGACCCATACCGATGAAGAGACTGTAACAAGTTA
ATTAATTACATACTTGTATTTGGGCATTTCTCTCAAACCCTTTAATTAGGTTATTAAAAACACAAGGACAGAATTGCACAGTAGACAGTTTTTTTGACCC
AAGGACAGCATTGCACTGTAGAGAGAATTTTTTTTTAGAATTGAACGGCAATAAATATCATCTCTCAATCCCACCATTGTCTTCTCAGTTTTAATGAAAA
TGGAAATATAGATTCGACTGCTTCTAATAACTTCTGATGATCGGAAATGTCCGCTTACGAAAAAATCGTAATAGTCACGATAAAAACGCAGAAAATACGC
ACAGTTCTATAAATTAGAAAAAATAGGAATTTTTTGTATTTGTAATCAAGCGTACTTTGATAAATGTGCCCCTATATTGGTGTGATTTGTTCCATATGGT
AGATCTATGTTCAAGAATGAAATGGTATGTAGGTAATCACAGATGCTAAACTTGGAGCTGCATCTATTATAAAAATAGTTTCACTGATAATTAGATAATC
ATATACTGAACTAAATGGATTAGGGTGATGGCCCATGGAGAGATTAGTCACCCCGTGGTTAATCTCCTATATCACTGGCAACTAATCTCCCTGAAATGAA
TTTCCCCTGGCAATAAAGTGAATCACAGGTGGGAAGGTATACGTGTTGCTTCATTTTTCTGCAGGAGGAAACTTTGTGCAACTTTGGAAAACAAAGCAAC
GTGTATGACTTCCCACCAGCGATTCATTTTGTTGGCGGTGGAAGGCATTTTTGGGGGAATAGGTGCCTGCG                             
>Xetro.B02248|Xetro.B02248.1:v7v9                                                                   
TGTTAAGTGCAAGAGAAGGTTCGGCAGCAATGGGAACCTCCTCATCCATCAGCGCATTCACACAGAGAGACCGTTCTCTTGCACTGATTGTGGGAAATGT
TTCTCCCACAGAACCATCCTCCGAGAGCACCGCCGGGCTCATATGGGAAAGGGACCCTTCCCCCACAGCACTGGGGGCAATAAAATCCCATCAGGTAAGG
GCAACTTTCAGAGGCACCAAGGGGCGAGTGCTAAAGGGAAACCACTTACCTGCACTGAGTGTGGGAAATCATGCAGAGATAAATATGATTTGCGCGTACA
TGAACGCACACACACCGGGGAGAAACCTTATGTTTGTACCCAATGTGGTAAAGGCTTTTCCCAGAAGGCGAATCTTAATAAACATTCAGTTATTCATTCT
ACAGAAAAACCTTATTCCTGCACTGAGTGTGGGAAAAGCTTTACAAAACAAGAATCCTTAAATCAACACGGTCACACTCACACTGGGTTAAAGCCATACG
CCTGTACAGAGTGTGGGAAATGTTTTGGACAAAAGGATGGACTGAAATACCACCAATCTATCCATACTGGGGAGAAACCATTTCAGTGTACAGAGTGTGG
GAAAAGCTTTCCATCTCAAGCAGCGCTTAATAGTCATCAACGCATTCATACAGGGGAGAAACCATTTCAGTGTACGGAATGTGGCAAATGCTTCTGTTAT
AGACAGTCTCTTACAGCTCATCAGTGGATTCACACTGGGATTAAAGCTTTTGGATGCACCGAGTGTGGGAAACAGTTCCCGGCCAAGCGCAGACTCCAGC
AGCACCTGATGATTCACACCGGTGAAAAGCCGTTTGTCTGTACTGAGTGTGGGAAACAGTTCCTGGCCAAGCGCAGCCTCCAGCAGCACCTGATGATTCA
CACCGGTGAAAAGCCATTTGTCTGTACTGAGTGTGGGAAACAGTTCCAGGTCGGGCTCAGCCTCCAGCGGCACCTGATGATTCACACCGGTGAGAAGCCG
TTTGTCTGTACTGAGTGTGGGAAACAGTTCCTGGCCAAGTGCACCCTCCAGCAGCACCTGATGATTCACACCGGTGAGAAGCCGTTTGTCTGTACTGAGT
GTGGGAAACAGTTCCTGGCCAAGCGCACCCTCCAGCAGCACCTGATGATTCACACCGGTGAGAAGCTGTTTGTCTGTACCGAGTGTGGGAAACAGTTCCT
GGCCAAGCACAAACTCCAGCGGCACCTGATGATTCACACTGGTGAGAAGCCGTTTGTCTGTACCGAATGTGGGAAACAGTTCCTGGCCAAGTCCAACCTC
AACCTGCACATGAAGATTCACACTGGTGAGAAGTTGTTTGTCTGTACTGAGTGTGGGAAACAGTTCCTGGCCAAGTGCACCCTCCAGCAGCACCTGATGA
TTCACACCGGTGAGAAGCTGTTTGTCTGTACCGAGTGTGGGAAACAGTTCCCGGCCAAGCACACCCTCCAGCAGCACCTGATGATTCACACCGGTGAGAA
GCTGTTTGTCTGTACCGAGTGTGGGAAACAGTTCCCTGACAAGCGCAGCCTCCAGCCGCACCTGATGATTCACACCGGTGAGAAGCCGTTTGTCTGTACC
GAGTGTGGGAAACAGTTCCAGGTCAATCGCAGCCTCCAGCGGCACCTGATGATTCACACCGGTGAGAAGCCGTTTGTCTGTACTGAGTGTGGGAAACAGT
TCCTGGCCAAGTGCACCCTCCAGCAGCACCTGATGATTCACACCGGTGAGAAGCTGTTTGTCTGTACCGAGTGTGGGAAACAGTTCCTGGACAAGCACAA
ACTCCAGCGGCACCTGATGATTCACACCGGTGAGAAGCCGTTTGTCTGTACCGAGTGTGGGAAACAGTTCCCAGACAAGTACAAACTCCAGCGGCACCTG
ATGATTCACACCGGTGAGAAGCCGTTTGTCTGTACCGAGTGTGGGAAACAATTCCTGGCCAAGTGCACCCTCCAGCAGCACCTGATGATTCACACCGGTG
AGAAGCTGTTTGTCTGTACTGAGTGTGGGAAAAGCTACAGGCAGAAGAGCAGCCTAAATAATCATATGAATTCTCACACAGGAGAGAAACCTTCAGCCTC
TAGAGATTGTGGCAAATCCTCTGAATCAGACACG                                                                  
>Xetro.B02314|Xetro.B02314.1|znf347:v7v9                                                            
CTTCTTTTCACCTGGCAGGGGAAGAGGAACCATGGAAGACAAGAATATTGGCGCTGGGACTATAAAGGTGGCGGCTCCGGACATTATCCTGGATCAGGTG
ACGGCAGCGATGCAGCTTCAGGAACAGCTGAAGGGGGAGCCACCGATGGACGGGGCGGTTCTGGCTGGTACCATGGACTGCTTAGTTGACTACAATTTAG
GGACCCAGCTCACAGTGGAGCAAGAGATCCAAATCGGTGATGGCCCCCCTCAGTGCCTCCAGTATGACATGAACTGCCTTCCTAAAAAGCCCCCCAAGTC
TCGGCAGAGGAAGCCTTCTGGGGAGGGGCAGTTTGCTTGTGGGCAGTGCAGTAAAAGCTTTGCTCGTAGCATGGACTTAGCCAAGCACGAAAAGGCTCAC
AAGGGCGAGAGAACCTTCATGTGTAACATTTGTGGGAAAAACTTCCGCCGGCACACGTCGCTGCTGATCCATGCGCGTATCCACACCGGGGAGCGGCCCT
ACCAGTGCACCGTGTGCGGCAAGAGCTTCGTGCAGCGGCAGCACCTCACTACTCACCAGAGAACTCACACAGGGGAGAAACCCTTCCAGTGCATCGAGTG
TGGCAAAGGCTTCCGCTGGCGCTCGGAGCTCCTCAAGCATCAGAAGAACCACGCGGACAAGGCCTCGGTGGCATTTGATGACCTGGCTTCGTCTTTCTCT
AAAGAAGAATGGATGGAGCTGGAGGAATGGCAGAAGGAGCTGTACAGGAACGTCATGAAGGAGACCTCGGAGACATTAATATCACTCGGGGAAGGCCTGG
TGGAGAAAGCTATCGGGGAAAAGGATTCTGACACACTTGAACCCGCCGCCAGTCTAGCGATGGACTGTACCAATAACCTCCCATTTTGCCCCGAAGGAGC
CGTTACTTGCAGCAGCCAGTTGGACAGAGGGGAGGGGCAGCTGAGCCAGCCATTGGGCACGGCAGAAGGGAAGGGTGTGGCCTTTACAGAAGGAGTAGAT
AAAATGCGAGTGAAGTTCTTGGACCCCGCCCCCAAGGCGGAGAGGCCTCACACTTGCGCAGAGTGCAACAAAGTGTTTTACAGCAAGCGGACGCTCAAGG
CCCATTTACGGGCCCACCTGGGGGACAGGTCCTATATCTGCAACGTGTGCGGTAAGTGCTTCCGCCGGCACACCTCCCTGCTCATCCACGAGCGCATCCA
TACGGGCGAGCGACCCTACCAGTGCCCCCAGTGCGGAAAGAGCTTCGTACAGCGGCAGCACCTCAACACCCACCAGAAAACTCACACCGGGGAGAGACCC
TTCCAGTGCGCGGAGTGCGGCAAAGGCTTCCGCTGGCGCTCAGAGCTGGCCAAGCACCACAAGGTCCATGAAGAGGAGGTGGCAGACAGCTCGGCCAAGG
ACGAGAGGGGCGAATCGGATATTGGCGAGAAGAGTGGCGCTTGTGCCAGCGCAGGAGGTGCAAATGCAGGAAAACGGGTGACTGATTCCCAGAACAAAAG
GGGAGGAGCTGCGAGACCCCGTGGGGCTCATACACACCCCCGCAATCCCAGATCTGACAAAGCACACGCGTGTGCCGAGTGCGGAAAGGTCTTCTACAAT
AAGCGGACGCTGAAGTCGCACCTGAGGGCTCACCTGGGGGAGAGGTCGTACATCTGTAACGTGTGCGGCAAGTGTTTCCGTCGGCATACGGCGCTGCTTA
TACACGAGCGCATCCACACCGGCGAGCGACCCTACAAGTGCATCCAGTGCGGCAAGAGATTTGTGCAACAGCAGCACCTCACCACCCACCTCAGGACTCA
CACCGGCATCAAGCCCTTCCCTTGTGATGTGTGTGGGAACAGCTACCGCTGGCGATCAGAGCTGGCCAAACACCAGAAGGTCCACGAGGAGGAGAACTCT
GGAAACGGCTCTGAGGACGGGCAGAAAGAGAGCGCCATTAAGAGGAGATGTCTCCGGCGAGTGGACAGAGGCACCTTGGGCACTTTGGAAAGAGGCAAAG
CTCTGGGAAAGCGGGCACGACTGCTCTTGAGACAGAGAGCTCAGAAGACGGAGCGCACTCACTCCTGCCCCGAGTGTGGGAAGAACTTTATCAACAAACG
CACTCTGCGCAGCCACCAGCGCGTACACACGGACGAACGCTCCTACATCTGTAACGTGTGCGGGAAGAGCTTCCGGAGGCACACCTCCCTGCTCATCCAC
GAGCGCATCCACACCGGCGAGCGGCCCTACCAGTGCGCCCAGTGCGGCAAGAGCTTTGTGCAGCGGCAGCACCTCACCACCCACCTAAAGACCCACACGG
GGGAGAAACCCTTCCAATGTGCCCAGTGTGGCAAAGGCTTCCGCTGGAGGTCCGAGCTGGCCAAGCATCAGAAGGTGCACGAGGATGAGAGTCTTCTGGT
TGGAGTGAATTCCTGTAAGAAAAAGACTTCCCTGGAGAATGAGTGGAAAGGCATGAATGGGACACCGGCACCGCTGGAGCAGAGTGGGGATGTCGGGGGA
ACAGAGCAGCCACGGCGCCCACCCCAAGAGCGTCTCTTTCAGTGCAGCCAATGCGAGAAGGCCTATCTGCGCAGCTCCGACCTGCTGAAACATCAGAGGA
GCCACTTAGGGCACTTAGGGGAGCGGCCGTATGTGTGCAACCAGTGTGGGAAATGCTTCCGCCGGAACACCTCCCTGCTCATCCACGAGCGAATCCACAC
CGGGGAGCGGCCCTACCAGTGTGCCCAGTGCGGAAAGAGCTTCATACAGAGACAGCACCTCACCACCCACCTGAAGACCCACACGGGGGAGAAGCCCTAT
CCTTGCAATCTGTGCGGCAAGAGCTACCGGTGGCGCTCGGAGCTGGCGAAACACCAGAGGGTGCATGGAGGAGAGGCTGCGGTCACATTTGACGACATGG
TTGCGTGCTTCCCGGAGGAATGGAAGGACCTGGAAGAATGGCAGAAGGAGCTCTACAAGAATATGATGAAGGAGAACACGGATTCGCTGATATCTTTGGG
TGAGGTCTGGATCAATAAAAATGGGAAGGAGATGAACCCGGACAGATCGACGGAAGCGCTGGAAGCCTCTGACTCCAAAGACCACATCGTTCTGGGCGTC
GAGTCCCTGAATGAGTTGGATCACATGGGTGTCCCCCAAGAAGTCAGGGATTTTGCCAGCAATCATCTCCACGGAGAAGAACCCCAAACTTCAGCCGATG
CCCTCAGAGGATTCCGCCAGAACCTGAGCTTCCTGGATCAGCGGCGCCCCCCTCGGGAAAAGCTGTTCTCTTGCGGCGAGTGTGAGAAACGCTTCTCCCG
CAGCTCAGACTTGCTCAAGCACCAGAGGAGCCACCAGGCAGGGGAAAAGCCAAATCTGTGCAACGAGTGCGGCAAAGTGTTCCGCCGACGGACGGCGCTC
ATTATCCACAAGCGAATCCACACGGGGGAACGGCCGTACAAGTGCAAGCAGTGCGGCAAGAGCTTCATCCAAAGGCAGCACCTCACTACCCACGTCAAGA
CCCACACCGGCGAGAGGCCCTACCCCTGTAACCAGTGTGGGAAAAGCTACCGCTGGAGGTCCGAGCTGCTCAAGCACCAGAAGGTCCACGGGGAGGTACT
GGTGGCGCCTGTGGAATATACACAAGGGTGAGGGCTGG                                                              
>Xetro.B02321|Xetro.B02321.1|znf16:v7v9                                                             
CTCTGTCGCTGGTTGGTGGCGGCCATTTTTGCTGAGGGTAAAGTGCACTGCTTGGCAACACTATAGAGAAGGCCAGAAAAAAGCTTGGCCCACTTTCTGA
AGTGTTCAGAGAGCAATCATGATGGACAGGGACAAAAACCGGGTGACTGAGAAGATCTTGGACCTCACCCTGGAGATTATCTGCCTGCTGACAGGGGAGG
ACTATATTGTTGTGAAGAAGACAGACCATGACCAAGATCTGTGCTTGGCACATCCACTGGCATCACTCATGCAAGAGAAGAAAAAAGACAAGAAGAGCCC
AAAGCTAACAGACAAGATCCATAAGAGATCCACTACAGAGGTTCCAGCCTATTGTCAGAACAACGGTGCATGTCCCCCAGCAGCGCAGCCGGAACCTTCC
AAAAGGAACATGGAACAGTATGAGGATGTTGCCATGGAAAATCAAGAGCCTCTCTGCCCCGGGAATATCTGCAGTGCTCCAGAGAGATGCCCTGTGCCCC
CATTCCCACAGGCTGGTACAGAGACCAGTGACAGGACTGCGCAGGATTATCAGGCTGAGCAGGTGGATGTTATATTCCCCCCGCAGTGTAAGAAGGAGGA
GATCCCCACAGCTATAAACACAGGATTTCCGTTCACTTGGGAAGCCAAAATGGAAGCTTTCCACATGCCCTTTTCGGAGTTTTCCATGAATAACAAGAGT
GTTCCGCCAAACAGCCAAGCGATAAGGAGTCCTAAGCCAAATCCATTGGGTGACACTCTGAAAACATCCATCAATATTCCTATTAAGAGCCAAACCTTAC
AGGGAGAAGCTCGTCTCCAGGACCTACCCGCTGACCTAGGCATTCCCTTCCCCCCGAGTTGTAATGAGAAAACACAAGATGTCTGTGAGCGTCCGGACAG
CACCAAGTTCAGTTTGGTGGCAGATCAAATGGACCAGATGGCAGAAAAGTTATATTTGTGTTCCGAGTGCGGCAGTTGCTTTACCAACAACGCCGACCTA
GTGGCCCATCAGAGAGTTCACACAGAGGAGAAAGCCTATCTGTGCTACGAATGCGGAACATTTTTCACAAACAGCCCAGATCTTGAAAAGCACAAAAAAG
TTCACGCCGGTGAAAATTCATCGTCCGAATCTGAATACGCAAAGTGCCCGGCTCAAGTCCCAGCCGCCTATGAGAAAATACAGACTGGGGAGAAACCATT
TGCTTGCGCAGAATGTGGCAAATGTTTCACTTGCAGTTTGGAGCTTGGGGCACATCAGAGAGATCACAAAAACGCGTCCGGTTCCGAACTTGAAGCGCCG
CCGGCTGTTCCGCCGCATCAGCGGATGGAATCCAGGTTGAAAGAATTCGCCTGCTCTAATTGCGGAGAACGTTTCTCCGTGAAATCGGAACTGGTGAAGC
ATCACAGGATTCACGTGGAGCAGAAACCCTTTGCTTGTTCTGAGTGTGGGAAGTGTTTTGGCCAGTTAGCGAGTCTTCAGAGGCACCAGGTCAAGCACGC
GGGGGAGGAACCAGGCGTCTCTTCTAACCCAGGGGAGCGTCGCAGTGACGGGTCAGATCCGGCTAAACCTGTCCAAATGGAAGCGAACCCCTTTGTCTGC
GCTGAATGCGGGGTTGGATTCGCCTCTAGCCCCGAGCTCGTCACGCACGAAATCCTACACATCGCGGAAAAAGAATTCGTTTGCCCCGAGTGCGGAGAAT
GTTTCGCCAATAATTCTGATCTGACGTCCCATAAAGTCATTCACGCGGGGGCCAACCCGTTCCTCCGTCCCTTGGGCGCAAGAGCCCCGGCCTACAGTTC
TGGTTACTTTATAAGCCACGGCGGCGCGGGGGACAAACCGTACGCCTGTTCCGACTGCGGCAAAGGCTTCGCCTATAGGTCGGCCTACCTGAGGCACCAG
CGCATTCACACGGGGGAGAAGCCCTTTGTTTGTTCCCAGTGTGGGAAACGCTTTACCCAGAAAATCCATCTTATTACTCATCAGAGGGTTCACAGAAATA
ATAAGCATTTATAGTCGTGATTTATAATTGGTGGACGTTTATCTTGTTTATATTTGTATTAAATTGTTGCTGTCACAGAGTTAC                
>Xetro.B02416|Xetro.B02416.1|znf154:v7v9                                                            
ATGGCTGCTGCCGCCACAATGCTCTCCATACAGGGGGACTGGGACCAGGTCCTGAGGGAGGCTGATGGAGAAGTCTGGGTATCGTGCAAGATTCCTGGGC
TCAGTGTGGCACAAGGTGGTTTCACCCAGATTAAAGGGCAAGTTCAGCATAAAACAAAAACACTGCAGAATAGAATCCCTGTTTCCTGCCCCGGGGAGAA
TATTTCCTGCACATTTCTGTCTCCTTATGCAAGTTTCTCCCACATCCATGAAAAAAACAAGCTACTGCTACATCAGTGCCCCGTATGCAGCAAATGCTTC
TCGAATAAATCCGTCCTGATCCGGCATCACAAGAGCCACACGGGGCAGAGACCATTCACCTGTAGCTACTGCACACTCGGCACAGGGCCCTTACTGGGGG
CAGGACAGGGAGTCGGCCCACAGTCCATGTTGCTGCTGTTACATCGCACTCAGCAAGTTGGCGCCGAGGCCGTGGCCAATGGGAATGTTTGGCCCGGGAC
CGCGGTGCCCCAGCCGTTCCCGTATGAATCAAACCTCCCAACATGTAAAAAGTAG                                             
>Xetro.B02485|Xetro.B02485.1|znf674:v7v9                                                            
CTTGTTTCTTGCAGAGAGAGGCGCCGGGAGAGAGCGCGGCCATGGATGAGAGCGCTCTGCACATTAAGGAAGAGCCGTGTGAGACCGGGCAGAGTGAGGT
TCTGGCGGAGGGGCAACTCAATGTGGCCAAGGAAGAGGATGTCACGGAGGACTGGGGGGGCGAGGCATTTGCTGAAGAGGAGATGGAGGATTATACCCCG
GGGAGGGGCAGCTGCGGATTTATATGCCCAGAGTGTGGGAAAACCTTTGAGTCTCAGTTCCTGCTGAGCGTCCATCAGGCAGCGCACACAGAAGGGGCCC
ATGTCTGTCCCAAGTGCGGCAAAACCTTTGTACAACGCTCCTCTCTTGTGCGCCACCAGTCCTTGCCCTGCGCGGGGGGTTGTGAACTTTCCGCCACTTA
CTCGCCCCTCGATGACCGGCAGACTTACAAATGCGGAGTGTGTCACATGGTGCTGCCAGGGCCCAATGAGCTGCGCAGACACCTGGGAACTCACAGAGGA
GCGCGACGTTACACGTGCAAAGAGTGCAACCGCACCTTCAGCTGCGACTACTTCCTGCTGCGCCACCAGAGGACTCACACAGGGGAGCGCCCCTTTGTCT
GCCCCCAGTGCAACAAGAGCTTCAGCTGCAGCTCCGTGCTGGACCGGCACCAGCGCTTGCACATCGGGCTCCAGCCGTACAAGTGTGAGGTGTGTACCAA
GCGCTTCAGCCAGAGGGCCAGCCTGGTTATCCACATGCGAACCCACACCGGAGAGCGCCCCTATTCCTGCCAGGTGTGTGGGAGAGGGTTCTGTTCCGGC
CCGGCTCTGATCCGCCACGAGCAGAACCACCGGCAGGGCAAGCTGCACACAGCACAAGGGAATCGGGAAAATGGAGCAAACGACGACACCGTGAAATGGA
AACTGCCCAAAATCCTGCTGAGAAAAGCTGCCGACGGCTTCTCCTTTACCGCTGTGGGGGACAGGAAGTGGGTGGAACAGCAGATGGATTGTGGGAGGAT
ACAAGGGAAACTGGTGATGGAAATGCACATTGATCATGAGAAGCTGGATATAAAGAAAGACTATGATGAAGTTCCAGGAGGAGAAGGCGCTCTCCTCGCA
CAGAGTCCAGTTAAGTTAGAGAACATTCTGGGACACGGCACCGGCAGTTCACGGCAGCGCTCAGAAGCCACAGACAGCGGTGATGGGGGTCGCAGTGGTG
CCAAAAGGTTCCCCATGCACCAACGGACACGCGCCGGGGAGAGGCCTTTCATTTGCAGGGGCTGCGGGAAAAGCTTTGGCCACCAATCGTCTCTCGTACG
GCACCGGCGGTCCCACTGCAGCCGCGGGTTTGTGGCGGGTAATATGAGTGGGGGCCTGGCCCAGCCTGTGTATAAATGTGGGGTCTGCAGCGCAGCCTTC
CCGGATACCGCGCAGCTAAAGAGGCACCTAAGCAGCCACAGCGGGGAGCGGAGATACTGGTGCAAGGACTGCGGGCGCAGGTTTAACTCCAACTACTTCC
TGGTCCGGCACCAGCGGATCCACACTGGCGATAAACCCTTCCAGTGCCAGGTTTGCCAGAGAGCCTTCTCCCAGAAGACCACCCTAGTGATTCACCTGCG
GTCCCACACGGGGGAGCGCCCCTACCTGTGCCAAGTGTGTGGCAAGGGCTTCTGCTCTCGCTCAGCCTTGGTCCGACATCATCACAGCGAGAAGGACAAA
GAGAGAGGTGGGCACCAGAGCAAGTCGAAGGCATCGCAGAACAAGCGGAAGGCGCCACCGAGGCCCAGGGGGGGCACGGCTGCTAAACGGAAGAAACCAA
GCATAGTGGATGAGGCAAACATGCGTAAGGTAGTGATACACGACGAGGACTTCGAGATCATCCACACCCCCGCCCCCAAGGGGAGCGGCCGGACCTACGT
GGCGTGCCCAGACTGCGGCAAGACCTTCAAGTCCCAGACGCATTTAACCATCCACAGTCGCATGCACACGGGGGAAAGGCCCTTCTCCTGCGCCTGCGGC
AAAAGCTTCGGCCACCGCTCCACTCTCATACGGCACCGAAACTTCCACTGCGACGTGAAATCCGATATGGTCATCCCGACCCACGCGGCCACGCCCGCCC
AGCGCATTTATAAATGCGGCATCTGCCACTCAAACTTCCCGAGCACCGGCGAGCTGAAGAAGCACTTGGGCAGCCACACGGGGGAGCAGCGCTACACGTG
CACGGACTGCGGCCGCACCTTTAACGGGAACTTTTATCTGGTGCGCCACCAGCGCACCCACACCGGCGAGCGCCCCTTCGTCTGCCATCGCTGCAACAAA
AGCTTTAAATGCAGCTCGGTCCTGTACCGGCACCAACGCACGCACTACGGGGAGATGCCGTTTAAATGCGAGGTTTGCGACAAAGGCTTCTCCCAAAAGA
CCAGTCTGATTATCCACCAAAGGACGCACACAGGAGACCGCCCCTACTTGTGCCACATCTGCGACCGCAGCTTTTGCTCCAGCTCCGCCCTCTCCCGACA
CGAGCAAAGTCACATATATGATGGAATCACCTCAGTGCAGAGCGTTCTGGAGCAGCAGCCGGAAGAGGCAGACTTTGCTAACGGCTCTATCGGGGAGGAG
GCCAGCGAGGCTGGGGAGTTCCGCGATGCATCTAAAGGCGGGGAGTTCTGGGAGGGCAGCGACCAATCCCTCGATTCGCTGAAAGACAAAAGCGGTGAGG
CGGATTTCCATAACGGCGCTGAGGGCGGCTGGGAGGATCCAGATCCGGCTCCGCCCCTGCCCCTGGAGAAAAGCGATGATGACCTGCAGATTATTGAAGT
GGAGAACGAGGAAGGGGGATTTATCTGCCCCGAATGTGGCAAATTCTTTAACTCCCAGTCTCTGCTGCAGCGGCACCAGAAGGTTCACGCCGCCCCCAAC
CATTTCATCTGCCCATACTGCGGCAAGGCCTTCAGCCAAAGCTCGTCTCTAGAGCGCCACCAGAGCTCCTACTGCAAACTGCGGCCCGTGGTGGCCCCCA
ACAGCGCCATCAAGGTCATTCCGGCCGTCCAGCCCCTCAACAAGTGCGGCATTTGCGACGTGGCCTTCCCCAACCGCAACGAGCTGCGGAAACACCTGGC
CAGCCACACGGGGAACGAGCCCTACATGTGCAAAGACTGCGGGCGCACCTTCAGCTGCAACTACTTCCTGGTACGCCACCAGCGGGCACACACTGGTGAG
CGCCCCTTTGTCTGCCCCGAGTGCAACAAGAGCTTCCGCTGCAGCTCCGTGCTGTACCGCCACCAGCGCTCGCATTCCGGGGAGCTGCCGTTTAAATGCG
AGGTTTGTGACAAGGGCTTTGGGCAGAAAAGCACCCTCATCATCCACCTGCGGACACACACGGGGGAGCGCCCGTACCCCTGCCCGGCCTGCGGCCGCTG
CTTCTGCTCCAGTTCTGCTCTGGCCCGGCACGAGCAAACTCACAAGAAGCAGAACCCGGACATTAAAGACCTGGCCTGGAAGGACGGAACCTCCTAGTTT
CCCTGCCAGCTCTTTGGGGCTCATTGCCTGAAATCGCCTTTTTTATATGCCGTTTCCTTTCTTACCAAGCAGCGCTCTTACTTCCCGTGGGTTTCATATA
ATCGCTTTCAGTGTTCGGTGGTTTTCTTTGCTCTGCCTCAGCTCAGCTTTCTTAAATCGACTACGGTCCTAGCTCAGTCAGTCCCATGCCTCTCCTGCCA
GCAGTGCTGCAAACGATCTGCCTTGTGTCTATGAGACTAGTGCTCTGAGTGTATGACTAGAATCCCTTCCTTTATTTTTATTTTATTTTTTTTTTGAGAA
GTGAGTAGCAGGAATTACACCCCCCCTGTGCCCCAAGCCCACACAGTGCTTTAATGCTAGCAGAACTATGTAAGTATAAAAGCAATAAACATTCATAACC
TAGAGTCCTGCTGAGCAGCTTGTGTGCCTTGCTTTGATTGGCTCAGTGGGGTTACGCTAGCCACACCCCCTCTGTGCCCCAGGGCTGGGGAGAGGAGGAA
TATACTATAGGCTCTAGGGGAAGCTGTGATTGGCTGCCCGTGTCTGGATCATGGGTGAGAGATTCAGTTCTGCACTCATTGTGGGTCATACAGCTGGGGC
ATCTCAGGATAGCAAAGTACCCAGCATGCATTGCTACAGTACTGTCCCATCACCTGAGAAGATCGTGACCCCCCCCCCCACCAGCCTATGCACCCCCTTA
TTGCCCACTTATACTGTGTCCATGTGTCAGGGTTTTGTATCAGTGCAAAATGTTCTTAATAATAAACTGTATGGGTTACACTCTGGGGGTAGGTGGATAG
GGCAGGTAAGTAAGGAATAGTGGGTAACACGGGAGGGGGGCACAGCAGCCTTACACACTTGGGACATACCATTTGTGCAATGGGGCAGGCAGTTTGGCCC
CGTAGAAAGGACAATAATAAACACTGACTCGGTCAGTCTGTATCTGCCTGTGGGTGGGCATTAGTCTGCAGTTGGGTGGGCATTAGTCTGCAGTTGGGTG
GGCATTAGTCTGCAGTTGGGTGGGCATTAGTCTGCAGTTGGGTGGGCATTAGTCTGCAGTTGGGTGGGCATTAGTCTGCAGTTGGGTGGGCTTAAAGGGG
CAGTGTTACACTGGGGCTGGTGCGCAACATACTTTTGCCTATGGTTTTAATTAAGAAATCAATGTTTTTTTGTTATTTCCGGCACAATGCAGAATATGAA
GCCCTTCCTGTCCCACATTATGTCAAAGCAGCTCATTAAACTAGTTACCAGGCCACTGGGAAGCCCCTGATAATGAACAGCTTGACGGTTGATACTTAGC
AACAGAAGTCCTATTGATGTGCTTGTTTTAACAAAG                                                                
>Xetro.C00250|Xetro.C00250.1:v7v9                                                                   
CGGGCAGCGGCCGTAGCGCTGGGCTGGTTCCCTTCCCTCCCGGGCTCCTGCTCTGTCCGTAATGGGCACCGACTCTCCCCTGTACTCTGCAGCTCTGGCT
CCGAACCAATGGGTGAACACAGGATTGTTTATGGTTCCTGAAAGCATGCAGACCTCAAAGGTTTCTGTACATTTTAGTGAAGTTGCGGTATATTTTTCGG
AGGAAGAATGGCAGTGTTTGAGCAAGAGTGAGAAGGATCTCTACCAGACCGTGACCATGGACAGTTACTACATGCTGCTATCACTAGATCTACTGAATGT
CAAACCAGAGATTGTGCAACGGATTGAGCAAGGCCGAGATCCTTCTGTTTCCTGTCACCAGGAAATGCTTTGGCGAAAAAAATGTATGGGGACGCAGGCA
GGGAATTATGTAGGCACCCACCATGTTGGTTTACCAAGGTCATATTGGACATGCCTGGATAATGTTCTCTATTCCCAATCTGGAGACCGTGGCCTTGGAA
TTGCATATGCCCCAGATGCGTTCTCAATGCCGGTGACTAAAACCAAGCATGGTCACAAAGGAGATCGACGGTATACCTGTTTGGAATGCGGGAAAACCTT
TATTCAGAGTTCTCACCTCAAGTCCCACCAGAAAACTCATACAGGAGAGAAGCCGTACGCCTGCAATGAATGTGGGGCCCGATTTGCCGAAAAGTCAACT
CTCGTAAAGCACCAAAGAACTCACTCAGGAGAAAAGCCATATGTTTGCCTTATATGTGACAAAGCCTTTTCTCAGAACTCCCATCTAACCATGCACCAGA
GGACCCACATAGTGAAAGAGACGTGTTCTGAGTGTGGCATCATTGTAACAAATATAAGCCCCTACTCCAAAATCCACAGTGCCCAGCTGCAAAGCGAATG
CTCTGAATGTAGCCAACGTCTCGTGGCAAAGCTTGATGCCCTTAGCAACCGAATCATTAGTAAAAGAGAGAAAATTTATAAATGTACTCAGTGCGATAAA
AGATTTACTCGAAGCGCAAACCTGGTGGTCCACTACAGGACACACACGGGGGAGAAACCATACATCTGCTCCTACTGTGGCAAAACCTTTACAGACAGGT
CGAACCTTGTCAGCCACCTGAGGACTCACACAGGAGAGAAGCCTTATTCGTGCATTGAGTGTGGAAAAAGCTTCCCTTACCGTTCGGCCCTGGTTTTACA
CAAGAGAACACATACGGGAGAGAAACCGTTTGTATGCAATGAATGCGGGAAGAGCTTTTTCTGCAACTCCCGCTTAGTCCTGCACATGAAAGCTCATACG
GGAGACAGACCCTTTGGTTGCAATGTGTGCGGGAAAAGCTTTTCTTGTAGCTCAACCCTTATCAAACATCAAATTATACACACTGGTGAGAGGCCTTATG
TATGTCTAGAGTGTGGGAAAGCCTTCACCCGCGGGTCACACCTGGCAATCCACCAAAGGACTCACACGGGGGAGAAACCATACTCCTGCGATGATTGTGG
GAAAGGCTTCACTGACAAGTCCAACCTTGCGAGCCATCAGAGAACTCACAAGGGAGTGAAACAATATGAGTGCAAGGAGTGCGGCAGGAAATTCACCCAG
AGCTCAACGTTACTCAAACACCAGCTCATACACACAGGGGAAAAACCCTTTGCTTGCTCCGAATGTGGAAAACTCTTCAGTCGTAGCTCCAACCTTATTA
TCCACCTCAGAATGCATACGGGAGAGCGGCCATATTCTTGTACAGTGTGCGAAAGAAGCTTCGCCCACAGCTCACATCTTGTCAAACACCAGAAGCTTCA
CAAATAATGATACTGGGATATCTTGTTCTACTTCCATTTTTAGTATCCAAAACATACCACCGTCTGAACTGTTTCTTCATAATTCCATGAAATTATTGGC
TGTACGCGGAACTGTAAAGGCCTCCAATTAAATATCTAGTCATACAAATGAACAATGAATTAAACACAGATATAAAAGAAATGTAAGATCTTAGTATGAC
GTGCAATTAAAGAAAAAAAAACTTTTTTTTTTAAATTCAGCTGTAATTCTCAATTGTTTCCTTGGTTTGGGATTGGACATGTAGGAGTCTTTGTAAGTGT
CAGAATATTAAAGGGTAATGTGGAGGAACAACTGGACCAATTTTGGAAAGGGTCAACATCAAGAAAGGAGAAGAAAGGAGTAACTGTATAACTGGTTTAT
ATGGTGAACATAGGAATGAATGATGTTTATTTAACCCCTCATAGAGGGAAAGATGTGAAAAAAAAAACATTAGAAGGGGATAATAAAGAAAGTTATGGTA
AGGGTTTATATTATGGGATGGGGTGAGCAGTTACTGGAAGGGGTCACGCTAT                                                
>Xetro.C00252|Xetro.C00252.1:v7v9                                                                   
GGAGCACCCACGAAAGGAACTCACATAGTCACTGACATGGCTGTCCTGGCATTTCCAGGAGCTACCGTATGGTGTATCGTGCGAGAACTCAAACTCCCAC
CATCCTTTGCAGCGAAGATTCTACGTTCGCATATACGCCGGCAACCGCGATCGCCTTATCGGCTCAAAGGGAAAAAAAAGAACTACAAGTACCCCAACCG
CGGAGCTCGGAAATGGCCACACCCCCTTCCCTTTACACACAAAGGCTTTAGGCTGTACCAGTTACACGCTCCCAAGATGTCGGAGTGTGACTCAAGTCTT
CCTGAAGAACATACCCCTGAGAATGAACAGATGCCTACAAATTCAGAGGAGATTCCTGTCATGTATTATGAAGATGAAGACCTATTGGAAGATGAAGGCC
AGTCCTCAGTAGACAAGGCAAAGCTATCAATGATGGATAATGAATGCACTGAAGATTTTGTCTCAATAAATGAGAAAGGAGAAACTTACAGTTCCCACCG
CTCCCTGCGATTGACAGTGGAAGAAGAAAATGTCGAACCTGACGCACACGAAGAGACGGTACCTGGAAAGTACATTTACAACCTAGAAGAACCCGCAGAG
GTACCATTTGGTAGAATGGATGCTGGGAGCTTCAGCATTTACAACTCCATAGATCCCAAAACAGGGCAGGTCATGGAGGTGACCACCTACTTATGTATCG
AGTGCGGAAAAAGTTTTAACGACGGGACAGTTTTTTTCAAGCATCAGAAATCTCACACGGTGGAGAAGCCGCACACGTGTAGTGTATGTGGAAAGACATT
TTCCTACAACTCACATCTCGTTATACACCAGAGGATCCATGCAGGGGAAAGACCCTTTTCATGTTCCTATTGTGGTAAAGGTTTCACTGATCGGCCATCT
CTTGTAAAACATGAACGTATCCACACAGGAGAAAAGCCGTTTGCATGTACTGTGTGCGGCAAATGCTTCACAGATAGGTCTAATCTGGTAAAGCATCACA
GGATCCACACCCGGGAAAAGTCCTTCACGTGTATAGAATGTGGCAAAAGTTTCACTGACCGGTCAAACCTTGTCAAACACCAGAGAATACACACAGGAGA
GAAGTCTTTTGAATGCACAGAATGTGGGAAAAGGTTCACAGAAAACTCAACCCTTGTGGTCCATAGGAGAAGCCACACTGGGGAGAAACCATATGCATGC
AAAGAGTGTGGGAAAACATATTCATGTAATTCACATCTTATTGTACACCAGAGAACTCACACCGGGGAACGGCCCTTTGTCTGCCGGGAATGCGGCAAGA
GTTTTACAGACAGTTCGACACTCGTCATACACCAGCGAGTGCACACAGGAGAGAAACCATTTGTATGCATGACATGCGGAAATAGATACACAAAGAAGTC
AGCTATGGTTAAACACCAGAGAACCCATACAGGCGAAAAGCCATTTGGTTGCTCTCAGTGCGGGAAAAGTTTCATCGATAGCTCATCGCTTGTTAAACAT
CAGAGGACACATACAGGGGAGAAACCATTCTCCTGTATACTTTGCGGTAGGAACTTTGCTGCCAGGTCTACTCTTGTTAAGCATCAGCGGACCCACACTG
GGGAAAAACCATACACGTGTACCGACTGCGGAAAATCTTTCTCTTGCAACTCACACCTAGTTGTTCACCAGCGATTCCATACCGGTGAGAAACCATTTCC
ATGCACCGAATGCGGTAAAAGCTTTACGGATAGTTCAACCTTGGTCAAGCACCAGAGAATACATACAGGGGAGAGACCTTTTGTATGCAACTACTGTGGA
AAAAGCTTTATCGACAACTCAACACTCATCAAACACCAAAGAATTCATACAGGCGAGAGGCCATATTCATGTAAGGTTTGTGGGAAATGCTTCACCGATA
GTTCAACGCTGGTTAAACACCAGAGGATCCATACGGGGGAGAAACCATATACATGTAATGACTGTGGCCGGAGTTTTACCGATTGCTCAACACTTATCAA
ACACCAGAAAATTCATAGGAGAGGAGATTCGTTAGTCAATAACATCACTGAGAAAGCTGGCTGTGGAAATTTAGAAGTGGTCACTAATACAGAGTCATAA
AACTGGCAAATGACAAAATGTGAGGATGAGGTGCAAAGTAAGTGCCGAGTGCAAGTGTTGGGAAGCAGAGCTCTTGACGTTTGGTAGAACTGGGTAGACT
TGTCCACATTTAACAAGTGTTCCAACACCCACCAGACCTACGGAGGCCAAGGGAAGGGGAATGTTCATGGAGACAACTCTACTGATAAGCCTTCATTCTT
CTCCATACATATGGTTGGCCCAGACACATAAACATTCATAGTATTTTTATATTTTCAAGGGAAACTTTCCCTTGCTCAAGTATTATCAAGACTTTGTTGT
ACTGGAATAAATCCACCTTTAACAGGATGGAAAATTGCACTTTGGTGACAGTGTTCAAAACCCAAAATGTTAAATAATTTATAAAAAAAAGATTGTGAGA
GTGTATTTATGGACAGCCTTGCAGCTTCAGTATGTACGAATGTATTCTTCTGGACACTTTGTCTGTGCATTTGGTTGTTTGTGTGTACCGAGCAGATCAT
ATAAGAGCGATAGGACTACAAACAGGGTGCATTAGAAGCCAAAACTCCAAGGAGACAATAGAATAGGGTGAAGTAAGGCAAGAGGGAAGATGAGACAGTA
ATATATTGAAGCAGAGAGGTTACATAGGTTTTATTACAAAGTCTTGGAAACAGATGTTGCTAGATAATACTAAGAGGTAAAGGAAAATGTTTAGAGGAAT
TTCATAGAAAAGCCAAAGAACAAGTGTTCTCATAGTGAGTAAAGCACTGTATTCCTTTCTTTAAGGTTGTGCTATTTTCTGCAGTGTTTAATATCAGGGG
GCTAAGTTACTAGCATAGATGATTCATAATAATCGGTCAGTAAGTTGTTTTGACTGGTCTGCTAGAACTTGAAAGAAAAGAACTGATTGGTTGCCATTGA
TGCCTAACCCAAAGCAATTAGCACACATAACAGGTCTCTGTTCTGTTGTTTAACAAGTACTGTGGTTTTCTTTTCTGTGCCTCAACGAACATTTCTGAGC
ACTCCCCTCCTTAATTTAGTTATTTTATGTTGGTGTGATTTTGTATCTGCTTAAGGCTACTGCTACATGGGGCTCATTCATGCTTTGTTTATAAACGCAG
GCTGAAAATCAGCCAGTTCTGTCTGTATCTGCACTCGCAGGCACTGTGTCGGCCTGGATTTCTGTGTGAATATGGATACTTATGTCCCAAAATCCACTCC
GTGGGTCTACACCCAGCCCAACGTATTGCCTGTGAGTGCAGACACAGGCAAGCGGATTGGTAGATTCTATGCCTACTTTCATACGCAGGCTGAGAATCAG
CCCCATGTGGCACTGGGCTTAGAGTTTGAGCATCAAAATGTGAGTTGAATTTTAAAGTTGCAAGTTTGAACTGGTGTGATGCTGTTTCTTAAAGACCTAG
GCTTTCTTTTGCTTCACTGCTTTCATTACTGTAGAGAAGAGAAGCAGAAAGCATTAGGCAATATGGATGAATTTTGCTTGCTATTTAAACTAAGCTGTTG
TTGTGGAATTGGTGTATTCATTGACTGCCACAGGGCAGAGCGCAGAAGAGAGAGAGACTGGACAAAATTGCATGTTCCATACAACCAATGAGATGGGCCT
GCTAAGGATGTCAGCAGTTATGTCCAGGATGCCTGTTAAACCCCTTTCCAGGCCAAGTTAAAAACAAATCCACTTGAATTTTAATAAAATTTCATGAAAA
TGGATCTTTCCTGTATTAGAAAATAATCCTATGCTTTGAATCCTGCACATCAAAATCTGTTTGTTTTGAGCATAAAATTATATGGTTTAAAACATTTAAA
AAAAATTGGAGACAGAGGGGAGGATGAGGTTGAGAGTTGTATTCCACCTTAATAATGAAAATTATAAAAATTATATACATTTTTTTTTAAAAAATGCAAT
TGAAATGAAATTTGGTGAGCCCCAAATGATTTCCAACTTTAGTACATCCCTGGAGATGTATAAGACAACATTACATACAAAGCAGAATGGTGAGAGGCAC
TACAAATAAAGCTGTGCCTCAGGGAGTCTG                                                                      
>Xetro.C00253|Xetro.C00253.1|znf180:v7v9                                                            
CCCTTTGAGCCGATAAGGCGATCGCGGTTGCCGGCGTATATGCGAACGTAGAATCTTCGCTGCAAAGGATGGTGGGAGTTTGAGTTCTCGCACGATACAC
CATACGGTAGCTCCTGGAAATGCCAGGACAGCCATGTCAGTGACTATTTGTGTTTGCTTCCAGATGTCGCACTTGATGTTTGACTGGATTTGAAGCTTGT
GACGAAGGCACTGAAAAGACTTAAAGATGCAGATAAACCATTGGGGTGCAAAGTTTCAGGCACCAGTTAAGTTTGAAGAAATAGCAGTGTATTTCTCCGA
GGAGGAGTGGGGGTGTCTGGCAGAGTGGCAGAAACTGCTTTACGCCAATGTGATGCTGGACAACTACGAGACCCTGTGCTATCTGGGTTTCATCCATGAG
ATCCCAGACATCATAACCAAGATTTGGCAGGGCCGGGATCTTTATGAACTGCCTTTAAATACAAGTCATGGATCCATCAGGATTAAGGAAGAACTGCACC
ATCCTTTGTACCTGGAAGATTTGGCCAATCAGCAGAGCAGTATTCATACACAATACTGGCAGATAGAGGGAGTGACCTGCAGGAAACGTTACTGTTCACC
TGAGCAACTGCCTGCATATCCAAGAGAAAACAGAACTCAGGTTGTGTCTTTGCGCAATAAAACATGCAGTGATAGTCGTGCAACAGCCAATCAAGTATAT
GGGAATATTGGATCAGACCAGGAGGCATGGAATGAAGGGATCAATAAAAAGGCTGAATGCATGGCTGGGCTAAACTCCCACACAACTGAGAAATACTACA
CATGTACTGAATGTGGAAAGGGCTTTAACCGTAGCTCCCATCTTTTAAGGCACAAAAGGATCCACATAGGAGAGAGACCCTACTTCTGCGGTAAATGCGG
AAAGAGTTTCATTGACAGTTCCCAGCTTGTCATACATAAGAGAACCCACACAGGGGAAAAACCATATGCTTGCAGTGACTGCGAGAAAAGCTTTATCTGT
AAGTTGCACCTTGTTAGGCACCAGCGGTCCCACACTGGGGAGAGGCCGTACGTCTGCAGTAAATGTGGCAAAGGCTTTGCGCAGAGTTCAAATCTTTTAA
CTCACTTGAGAACTCATACAGGGGAGAAGCCATATTCCTGTGCTCAGTGTGGGAAGAGCTTTATCCGCAGGTCACATGTGATACGGCATCAGCGCATACA
CACTGGGGAGGGTCCTTATGGCTGCACTGAATGCGGCAAGAGCTTCACAGAAAGCTCAGCTCTTCTTAAACACCAGAGAACCCATACAGGGGAGAAACCA
TATGCGTGCACTCAGTGTCCAAAGAGCTTTATGGACAAGTCCGCCCTCGCAAATCACCAGAGAACACACACTGGGGAGAGACCTTATCCATGCAGGGACT
GTGGGAAAAGTTTCTCTCACAGTTCAGCCCTTGTGAAGCATCAGAGAATCCACACTGGAGAAAAGCCATACGCCTGCGGCAAATGTGAAAAGAGTTTCTC
CCAGACGTCGGCTCTTGTAAACCATCAGAGAACCCATACTGGGGAGAAACCCTTTGCTTGCACGGACTGTGGCAAGTGTTTCACTCAGACTTCCTCTCTT
GTGAAGCATCAGAGAACTCACACTGGGGAGAGACCGTATACTTGCAGCGAGTGTGGGAAAAGCTTCACTTACAGCTCAGTACTTGTCAAGCACCAGAGAA
CCCACAAAAAAGAGTGGTTGGGTACCTAGGGCTGTCACATCTACTGTATAACTTTAGCTTCATTATTCATTAAATGTAGCCATTCGTGTGTTAAACCCAA
AATGGTTCTTAAATTGTCAGTTTTATTTATACCTTTATGTCCAGGCTGTGACAGTGTTCCTTTAAGAAGGTATTATAGCAACACATGATTTCTTCATGGT
GCTTTCGAAGCCCATAACACTTACTTGGTTGCCTTAACTTGGCGAGACTACAGATACATCTTATTCCAAATACATCATATTTCCAAATGGCACTTACACA
CCAATGCACTGTGCAAAATCTTGTGAATTTTTGAAAGGAGATGAAAAGGCATTTTGGCATTTTATTGCCAATAGATTCGCCACATTAGTGCCACCTAGAA
CAATATATTTATTCTGCAGAAAGCTTTACCATAC                                                                  
>Xetro.C00253|Xetro.C00253.3|znf180:v7v9                                                            
CCCTTTGAGCCGATAAGGCGATCGCGGTTGCCGGCGTATATGCGAACGTAGAATCTTCGCTGCAAAGGATGGTGGGAGTTTGAGTTCTCGCACGATACAC
CATACGGTAGCTCCTGGAAATGCCAGGACAGCCATGTCAGTGACTATATGTCGCACTTGATGTTTGACTGGATTTGAAGCTTGTGACGAAGGCACTGAAA
AGACTTAAAGATGCAGATAAACCATTGGGGTGCAAAGTTTCAGGCACCAGTTAAGTTTGAAGAAATAGCAGTGTATTTCTCCGAGGAGGAGTGGGGGTGT
CTGGCAGAGTGGCAGAAACTGCTTTACGCCAATGTGATGCTGGACAACTACGAGACCCTGTGCTATCTGGGTTTCATCCATGAGATCCCAGACATCATAA
CCAAGATTTGGCAGGGCCGGGATCTTTATGAACTGCCTTTAAATACAAGTCATGGATCCATCAGGATTAAGGAAGAACTGCACCATCCTTTGTACCTGGA
AGATTTGGCCAATCAGCAGAGCAGTATTCATACACAATACTGGCAGATAGAGGGAGTGACCTGCAGGAAACGTTACTGTTCACCTGAGCAACTGCCTGCA
TATCCAAGAGAAAACAGAACTCAGGTTGTGTCTTTGCGCAATAAAACATGCAGTGATAGTCGTGCAACAGCCAATCAAGTATATGGGAATATTGGATCAG
ACCAGGAGGCATGGAATGAAGGGATCAATAAAAAGGCTGAATGCATGGCTGGGCTAAACTCCCACACAACTGAGAAATACTACACATGTACTGAATGTGG
AAAGGGCTTTAACCGTAGCTCCCATCTTTTAAGGCACAAAAGGATCCACATAGGAGAGAGACCCTACTTCTGCGGTAAATGCGGAAAGAGTTTCATTGAC
AGTTCCCAGCTTGTCATACATAAGAGAACCCACACAGGGGAAAAACCATATGCTTGCAGTGACTGCGAGAAAAGCTTTATCTGTAAGTTGCACCTTGTTA
GGCACCAGCGGTCCCACACTGGGGAGAGGCCGTACGTCTGCAGTAAATGTGGCAAAGGCTTTGCGCAGAGTTCAAATCTTTTAACTCACTTGAGAACTCA
TACAGGGGAGAAGCCATATTCCTGTGCTCAGTGTGGGAAGAGCTTTATCCGCAGGTCACATGTGATACGGCATCAGCGCATACACACTGGGGAGGGTCCT
TATGGCTGCACTGAATGCGGCAAGAGCTTCACAGAAAGCTCAGCTCTTCTTAAACACCAGAGAACCCATACAGGGGAGAAACCATATGCGTGCACTCAGT
GTCCAAAGAGCTTTATGGACAAGTCCGCCCTCGCAAATCACCAGAGAACACACACTGGGGAGAGACCTTATCCATGCAGGGACTGTGGGAAAAGTTTCTC
TCACAGTTCAGCCCTTGTGAAGCATCAGAGAATCCACACTGGAGAAAAGCCATACGCCTGCGGCAAATGTGAAAAGAGTTTCTCCCAGACGTCGGCTCTT
GTAAACCATCAGAGAACCCATACTGGGGAGAAACCCTTTGCTTGCACGGACTGTGGCAAGTGTTTCACTCAGACTTCCTCTCTTGTGAAGCATCAGAGAA
CTCACACTGGGGAGAGACCGTATACTTGCAGCGAGTGTGGGAAAAGCTTCACTTACAGCTCAGTACTTGTCAAGCACCAGAGAACCCACAAAAAAGAGTG
GTTGGGTACCTAGGGCTGTCACATCTACTGTATAACTTTAGCTTCATTATTCATTAAATGTAGCCATTCGTGTGTTAAACCCAAAATGGTTCTTAAATTG
TCAGTTTTATTTATACCTTTATGTCCAGGCTGTGACAGTGTTCCTTTAAGAAGGTATTATAGCAACACATGATTTCTTCATGGTGCTTTCGAAGCCCATA
ACACTTACTTGGTTGCCTTAACTTGGCGAGACTACAGATACATCTTATTCCAAATACATCATATTTCCAAATGGCACTTACACACCAATGCACTGTGCAA
AATCTTGTGAATTTTTGAAAGGAGATGAAAAGGCATTTTGGCATTTTATTGCCAATAGATTCGCCACATTAGTGCCACCTAGAACAATATATTTATTCTG
CAGAAAGCTTTACCATAC                                                                                  
>Xetro.C00253|Xetro.C00253.4|znf180:v7v9                                                            
AATCAATCCAGCACAACATTGGCTGTGTGCAAACAACACAACACATGTTGGTACTTTAAGAATAGGTATAACTGATCATGAGCAGTTGTGTTTGCTTCCA
GATGTCGCACTTGATGTTTGACTGGATTTGAAGCTTGTGACGAAGGCACTGAAAAGACTTAAAGATGCAGATAAACCATTGGGGTGCAAAGTTTCAGGCA
CCAGTTAAGTTTGAAGAAATAGCAGTGTATTTCTCCGAGGAGGAGTGGGGGTGTCTGGCAGAGTGGCAGAAACTGCTTTACGCCAATGTGATGCTGGACA
ACTACGAGACCCTGTGCTATCTGGGTTTCATCCATGAGATCCCAGACATCATAACCAAGATTTGGCAGGGCCGGGATCTTTATGAACTGCCTTTAAATAC
AAGTCATGGATCCATCAGGATTAAGGAAGAACTGCACCATCCTTTGTACCTGGAAGATTTGGCCAATCAGCAGAGCAGTATTCATACACAATACTGGCAG
ATAGAGGGAGTGACCTGCAGGAAACGTTACTGTTCACCTGAGCAACTGCCTGCATATCCAAGAGAAAACAGAACTCAGGTTGTGTCTTTGCGCAATAAAA
CATGCAGTGATAGTCGTGCAACAGCCAATCAAGTATATGGGAATATTGGATCAGACCAGGAGGCATGGAATGAAGGGATCAATAAAAAGGCTGAATGCAT
GGCTGGGCTAAACTCCCACACAACTGAGAAATACTACACATGTACTGAATGTGGAAAGGGCTTTAACCGTAGCTCCCATCTTTTAAGGCACAAAAGGATC
CACATAGGAGAGAGACCCTACTTCTGCGGTAAATGCGGAAAGAGTTTCATTGACAGTTCCCAGCTTGTCATACATAAGAGAACCCACACAGGGGAAAAAC
CATATGCTTGCAGTGACTGCGAGAAAAGCTTTATCTGTAAGTTGCACCTTGTTAGGCACCAGCGGTCCCACACTGGGGAGAGGCCGTACGTCTGCAGTAA
ATGTGGCAAAGGCTTTGCGCAGAGTTCAAATCTTTTAACTCACTTGAGAACTCATACAGGGGAGAAGCCATATTCCTGTGCTCAGTGTGGGAAGAGCTTT
ATCCGCAGGTCACATGTGATACGGCATCAGCGCATACACACTGGGGAGGGTCCTTATGGCTGCACTGAATGCGGCAAGAGCTTCACAGAAAGCTCAGCTC
TTCTTAAACACCAGAGAACCCATACAGGGGAGAAACCATATGCGTGCACTCAGTGTCCAAAGAGCTTTATGGACAAGTCCGCCCTCGCAAATCACCAGAG
AACACACACTGGGGAGAGACCTTATCCATGCAGGGACTGTGGGAAAAGTTTCTCTCACAGTTCAGCCCTTGTGAAGCATCAGAGAATCCACACTGGAGAA
AAGCCATACGCCTGCGGCAAATGTGAAAAGAGTTTCTCCCAGACGTCGGCTCTTGTAAACCATCAGAGAACCCATACTGGGGAGAAACCCTTTGCTTGCA
CGGACTGTGGCAAGTGTTTCACTCAGACTTCCTCTCTTGTGAAGCATCAGAGAACTCACACTGGGGAGAGACCGTATACTTGCAGCGAGTGTGGGAAAAG
CTTCACTTACAGCTCAGTACTTGTCAAGCACCAGAGAACCCACAAAAAAGAGTGGTTGGGTACCTAGGGCTGTCACATCTACTGTATAACTTTAGCTTCA
TTATTCATTAAATGTAGCCATTCGTGTGTTAAACCCAAAATGGTTCTTAAATTGTCAGTTTTATTTATACCTTTATGTCCAGGCTGTGACAGTGTTCCTT
TAAGAAGGTATTATAGCAACACATGATTTCTTCATGGTGCTTTCGAAGCCCATAACACTTACTTGGTTGCCTTAACTTGGCGAGACTACAGATACATCTT
ATTCCAAATACATCATATTTCCAAATGGCACTTACACACCAATGCACTGTGCAAAATCTTGTGAATTTTTGAAAGGAGATGAAAAGGCATTTTGGCATTT
TATTGCCAATAGATTCGCCACATTAGTGCCACCTAGAACAATATATTTATTCTGCAGAAAGCTTTACCATAC                            
>Xetro.C00253|Xetro.C00253.2|znf180:v7v9                                                            
GTCGGCATTAAGCCTCGGTAGGGGAAGTCAGTTCGTAACATCCGTTGACGTGTTGCCTCACGATGTCGCACTTGATGTTTGACTGGATTTGAAGCTTGTG
ACGAAGGCACTGAAAAGACTTAAAGATGCAGATAAACCATTGGGGTGCAAAGTTTCAGGCACCAGTTAAGTTTGAAGAAATAGCAGTGTATTTCTCCGAG
GAGGAGTGGGGGTGTCTGGCAGAGTGGCAGAAACTGCTTTACGCCAATGTGATGCTGGACAACTACGAGACCCTGTGCTATCTGGGTTTCATCCATGAGA
TCCCAGACATCATAACCAAGATTTGGCAGGGCCGGGATCTTTATGAACTGCCTTTAAATACAAGTCATGGATCCATCAGGATTAAGGAAGAACTGCACCA
TCCTTTGTACCTGGAAGATTTGGCCAATCAGCAGAGCAGTATTCATACACAATACTGGCAGATAGAGGGAGTGACCTGCAGGAAACGTTACTGTTCACCT
GAGCAACTGCCTGCATATCCAAGAGAAAACAGAACTCAGGTTGTGTCTTTGCGCAATAAAACATGCAGTGATAGTCGTGCAACAGCCAATCAAGTATATG
GGAATATTGGATCAGACCAGGAGGCATGGAATGAAGGGATCAATAAAAAGGCTGAATGCATGGCTGGGCTAAACTCCCACACAACTGAGAAATACTACAC
ATGTACTGAATGTGGAAAGGGCTTTAACCGTAGCTCCCATCTTTTAAGGCACAAAAGGATCCACATAGGAGAGAGACCCTACTTCTGCGGTAAATGCGGA
AAGAGTTTCATTGACAGTTCCCAGCTTGTCATACATAAGAGAACCCACACAGGGGAAAAACCATATGCTTGCAGTGACTGCGAGAAAAGCTTTATCTGTA
AGTTGCACCTTGTTAGGCACCAGCGGTCCCACACTGGGGAGAGGCCGTACGTCTGCAGTAAATGTGGCAAAGGCTTTGCGCAGAGTTCAAATCTTTTAAC
TCACTTGAGAACTCATACAGGGGAGAAGCCATATTCCTGTGCTCAGTGTGGGAAGAGCTTTATCCGCAGGTCACATGTGATACGGCATCAGCGCATACAC
ACTGGGGAGGGTCCTTATGGCTGCACTGAATGCGGCAAGAGCTTCACAGAAAGCTCAGCTCTTCTTAAACACCAGAGAACCCATACAGGGGAGAAACCAT
ATGCGTGCACTCAGTGTCCAAAGAGCTTTATGGACAAGTCCGCCCTCGCAAATCACCAGAGAACACACACTGGGGAGAGACCTTATCCATGCAGGGACTG
TGGGAAAAGTTTCTCTCACAGTTCAGCCCTTGTGAAGCATCAGAGAATCCACACTGGAGAAAAGCCATACGCCTGCGGCAAATGTGAAAAGAGTTTCTCC
CAGACGTCGGCTCTTGTAAACCATCAGAGAACCCATACTGGGGAGAAACCCTTTGCTTGCACGGACTGTGGCAAGTGTTTCACTCAGACTTCCTCTCTTG
TGAAGCATCAGAGAACTCACACTGGGGAGAGACCGTATACTTGCAGCGAGTGTGGGAAAAGCTTCACTTACAGCTCAGTACTTGTCAAGCACCAGAGAAC
CCACAAAAAAGAGTGGTTGGGTACCTAGGGCTGTCACATCTACTGTATAACTTTAGCTTCATTATTCATTAAATGTAGCCATTCGTGTGTTAAACCCAAA
ATGGTTCTTAAATTGTCAGTTTTATTTATACCTTTATGTCCAGGCTGTGACAGTGTTCCTTTAAGAAGGTATTATAGCAACACATGATTTCTTCATGGTG
CTTTCGAAGCCCATAACACTTACTTGGTTGCCTTAACTTGGCGAGACTACAGATACATCTTATTCCAAATACATCATATTTCCAAATGGCACTTACACAC
CAATGCACTGTGCAAAATCTTGTGAATTTTTGAAAGGAGATGAAAAGGCATTTTGGCATTTTATTGCCAATAGATTCGCCACATTAGTGCCACCTAGAAC
AATATATTTATTCTGCAGAAAGCTTTACCATAC                                                                   
>Xetro.D01482|Xetro.D01482.1|znf585a:v7v9                                                           
CTTCCTGGTTACCTTGGTTCTCTTCCTGTCGCTTTGTCTGGCTGAGCGCTGTCTCTGTCCCGGGCTTCCGTTCTGTGCCCGCTGTCTCCCTGGCAGCAGC
TGTGAGGGAGGGGATTTTCGGCTCATTGTGAGGCTTTAACCGGGGAACTGAGCTCTGCTGGAGAGAACTTCAATCGCCCTTATGAGGAGCTGATGTGATG
TCAGGGGAAGCGAGTGACCCAGTGATGGGGAAGAAGGATAAAAATGAGGAGCGAAACGAGAGAATCCTGAATCTCACACTGGAGATTATCTATCTGCTGA
CTGGAGAGGGCTACGTCATCCCTAAGAAGAAGAGCCCAACTGTGGGTTTGGGGGCCCTGCATGCCCCTGGCTCCGTCATACAGAAGGAAAATGACAAGAA
GATCCTGGAACTCATCTCCAACATCATCCAGCTGCTGACTGGAGAGGAATGGGGATGTATAAAAAGAAACACAATCTTTCACAGTGACGTGATAAAAGAG
AATCCCCAGCAACACTACTCAGCAGATTGTGAATATGAAGACAAGGCCGACGTAAGCATCAGTCTGAAAGCAATGGCTCGTTTCGATAATGAGCCAAACA
CTAGGATGGATAAAGGAGCAACTTTGTGTGAAGCTGGAAATCTCCCAAAGTCAGAATTCCCTCCAGCGGAACAGCCCCCACTAGCAAACAGAATAAAGGA
GGAGTCTGGATCGTGCAAAGGAGAAAACCGCTCAGACTGCAGTGTGAATCCCCTTACAGAACAGATACAGGGAACAGATAAATCTCCCCCTATCATGGGG
TGCAGCCTGAATAACAGCTCGGCAGAGGATTATCTATTAAAAACTATTAAAGAGGAGCCGGATTCGTGTGAAGAAGAGAAACTTTCCGATTACAAAATTG
TTACTGTTTCAGAGCCAGTATTGGAAGATCCCAATCCGGATACTTTCTGCAGCCTCAATAACAGCTCATCCCCTAATTTCATGCCAAATGCTATTAAAGA
GGAGCCCTATGATGAAGAACATTTTTCCGACTACAGAATTATCACAGTTACCGACCCCGCGCAGGTAGCAGATGCCTCTCCCCACAGCACGGAAGGCAGC
GAGTACGACAACAGTATGGCGGCATGCACGTCTCAGCTAAGCAAAGGTGCTCTGAGTGTAATGTTCAACTGCGAGGTGTGCCACACAGCCTTCAACAATA
AAAGCAACCTCGTCCGGCATCAGAGAATTCACACCGGAGAAAAACCATTTTCTTGCTCCGACTGCGGAAAGTGTTTTACGCAGCGCGCAGACCTTAATGT
GCACCGAAGAACCCACACAGGGGAGAAACCGTTCACCTGTTCTGTTTGTGGGAAAGGTTTCACCCGTCGCACACAACTGAACATCCATAACAGAATCCAC
ACAGGGGAGAAACCGTTCTCCTGCTCCGAGTGTGGGAAATGTTTCCGGCAAAGCTCGCAGCTCTTTCTGCATCGGAGAAATCACACAGGAGAGAAACCGT
TTTCCTGCTCCGAGTGCGGGAAGTGCTTTAAATGGCGCTCGCTTCTCATCAAGCATCACAAGACTCACACCGGAGACAAATCCTTTACTTGCGCCGACTG
CGGCAAGTGTTTTAAGAAGTTCTCGCGGCTCACCGAGCACCGTAAGTGCCACACGGGTGAAGAGCCATTTGTTTGTTCCGAATGCGGGAAATCTTTTGCA
CAGAGCCCACAGCTGGAGTTGCACATGAGGATTCACTCGGGGGAGAAGGAGTTTGCTTGTTCCGACTGCGGGAAGTGCTTCAAGCGCATTTCGCTGCTTA
GTGAGCACATGAGAATCCACACCGGAGAGAACACCTTCACTTGCCCCGAATGCGGCAAATGTTTTACGCAGCACTCACACCTTCTTGCTCATCAAAAGGG
CCACATGGGCAAGAAGCCATTCTGCTGTTCTGAATGTGGCAAGCGCTTTAGGCAGAGTGCTCAGCTGTTCCTGCACCAGAAGGCCCACGCCGGAGAGAAA
CCATTCACTTGCGCCGAATGCGGCCAATGGTTCAAGCTCTACTCCATCCTCGTGGAACATCAAAAGTCTCACACGGGGGAGAAGCCCTTCTCTTGTTCCG
AATGCGGGAAGTGCTTTAAGCGCCATACACTCCTCACTGAGCACCAGAGGATTCACACTGGCGAGAACACGTTCTCCTGTTCCGTATGCAGCAAGTGTTT
CACGCGTCACTCCCACCTCACCGCTCATGAAAAGATTCACCTGATCAACAAACCCTTTCCTTTCTTCAATCTGTAAAGCAAAACCGGCTGGCCTTAACGC
GGATTTCTCGAGGCAAAATAAAAGGTTTCTGGTGCCCAAAGTAGGAAATGTTTCATTCTGTGATTATCCCATTAGGAGTAAACATGGCAGCACGGACTGG
GTGCAAGAATCTCATACCAACAGAGACAGTATTGATCACTACAGTACGGACACTTACGGTTACGACAGTGACACTATAAGGAACTGAGATCACTAAAGGA
CTCATGTTACTCATGAAACAAGTCATTAAGATTGATCAGCACAACGTCTGTGATGGGCTCGGAGCTATCACTGTGCCTTGCAGTCCCCCAGGGCTGGGGA
ATGACACCGATTCACTAAGGAGGCAGCAGTAAGGGAAGCATTGGCCGGGGCGCAGGATGTACAATGACAATGTAGTTAAATCTATCACTAGGCCGGATTT
ACTGGATCTAAAACAGAATGTGAGGTCACATGGGATATAAAGCATCGACCCCCATTAAGATAGCGATTCCATTAGATTTCCTGCTGTGTGACACAGAGCG
CCGGCTGCTGCTTTCCATCCCACCCCCCGGTGTTGGCTGTATTTTAGCTTTAGAGATATTTATGGAAGTAGGAAATTCTGTGTGATAAAATCTGCCGTCT
TCCTTCTCCCGTATCACCTTCTACCCACCCCCCCCTCCTTTGCCATTACTCCTGCTACCCCCGGCCATTCACATGCGTGCAAGGGCAGATACATCTAATC
AAAGAAGCCTTTTCCCAAAATGTATTGGCTCCTTGCCCCTAGAGTTTGCCCTATGATACAAGGAAGCTTTTATGGACAGGGCCAATGTTTTGCTTTGATT
CTTTGTTGCATTTGTATCCTCGCCCCCCCCCCCCCTGCCAGTGGTTTTTACAGCTGCATTATAAACATTGCAGGTTTTTTTTAACTGGTATGAGCACCCA
CTCACAAGGTCCCTGGGATCACAATGGTTAATTTTGTATAATTTTTAGCTGTATTGGACATTAAAGGAACAGTTTATGGTAACAATAATAGTGGGCAAAT
AGAGAGGCTGGTTCCAATAGAGGCAGTGGCCAATCCTATAATCTATACAGAAGGCTGGTGAAAGTGCATGTCTAACATTCCTTATAGATTGTAAGCACTT
TTGGGCAGGATCCCCTTTACCTCTTGTATCAATTATTGATTGCTTTGTATGTAATACTGTATGTCCAGTGTATAAACCCACTTATTGTACCGCACTGCGG
GATAGGTTGGTGCTTTTTAAATACATGTTGTTAATATAATATCATAGACACAACCCAACTTCTTCCTTTATGTCTCTCTAAACTGTATCTTTCTTACCTG
TTGGTCAGTGGCTGGATGGGGGGCCCCATGGGACAGAACTATTCATTTAGTTTGCTTTTTTATCCTGACCTGTGTGCTTAGAAACTGAACCGTTCTGTCC
CATCGAGTAACAGGTTAGAGAGATGCAAAGCAGGAAGTCGGGTTGTTGCTATGACATTAGACATCCCCTCCAGCCTTTATAGATGACATTTTTGGCTAAG
TCTACTGGAACCAGTTGTTATTGTGCCTCTCTATTTACCCACTTTTAACCCTGAACTGTTCCTTTATCATTGGTCCTCCTGTTAGGGTGTCATGGTTGCA
ATTCAGCTTCTATTTAGGCACATCTCTGGGTGTATATACCTCTCTGCTCTGTGTATTGTAGTGTAAGCTCTGTGGGTGACTTTGCCTTCTGTGTGCGACC
TGTGTGCCTCCTTCCGTGTGCAAGCTTGGTGTATTAACTCTGTATCTGCCTTTAACGCCCAGGAGTCCCATTCTGAGTACCCTGGCTGTCAGCCTATTGA
GTCTATTATCTGAATGTAAGCTGTGTGCACCCCTTTGCCTTCTGGGGGCGTCTCGGCGCTCCTGCACTCGTATTGTTCTTGCTGCGTGAGTGCAAGCTGT
GCTGGGCGTAACCACAGATTCAGAAAAGTCCCCCCTGGCTTCACTGTAAATCCCTGATGTACCTTTTGGTGTTTATTCTTAGGATATTAACTGTGTTCCT
ATATAACTAGATGTTAGCGATTCTCTAGGGTGCAAAAACCATCATGACTGGTGGGCATATCCGGCACCACGTACATAAATACGTTTGTGCTTGTTGGTAC
CACTTTGTTATCTTCTGCCTCTTACGGGAAATGGATACCGATGCTTTTAGGGTCACTGTTCCCCTATATTTATATTGCAGATAGTCTTCCCGCTTCGGCT
CCCGTTAGCAGAGGAGCACGGGTGTCGCTTGGCCTCCTCGTATCACGGGGTTCTAGATCCATCACTGCTGGAACTCGGAACATCTGTAGCACTGACAAAA
CTGAAGCGTTTTATTGGGGTGGGGAGGGGACCATTAACTGTAAAAGTGTCAACGTCTCTATAAACCCTTTCTTTCCAGGAGCCCCTATAAAACATCCGAG
TAGCTAGGCAACACGGTTCATTTGCATGAAATGGGCGAAATGTGACTAGTCGCCTTTAACTTCCCAGCGCCACATCCGTTGGCAGGGGATGTACGGTCTG
ACTTTACCTCAAAACACACCACTTAATAACAGAGTCAGGGCCAGTAGCAGCTTCACCTGCCTACCTCTAGTTCTGCCCCTGCTTAGTAAAACCCATTACT
GACCAAAATCAACAACTAATGGGAAGTGGCCTGCCTATAGCCCCCAGGGAGTAGAGGGTCTCTGATGTTGCTTATAGAAAACCAAAGCAAAGCACCTGAT
TGGCTGCTAACTGTTGAAATCTCACTGCTGATTGGTTGCCCTGGCAAACATCACTGGTAATGGTTTGCTCCACTTTTTACACAGCATTATAAATATTCCC
CTTAGGGTGAGATTTGGGGAGAATGCACTTATAGATACATCTATAGCACATCTTAAAAGTAAATTAGGGTGAGTTCTTATTTCAAGGTGAGATTAAACCA
ACTGAAATGGCTTTATTCAAGGGATAGTAATACAGTCGGCACTTCCTAGACAACCCATTTCATGTAAGAAGGCAGCAGATAGCAGACTGGGAAACTTCCG
GAGATTGTCCTGGAATTAGCGGCTAAAACCTTCACTTTTTATGAAAGTATTAAAATGTGTGGAATGATATCGTTGCTGTGGGGTATGGGTGTGACTCCCG
TGACTATACACAGGTATTTTGTGTGTTATGTGATTATTCAAGATGATGTCCTGTAAAAATAACATTTCAGAAAAAAAAAAACGTACGAAAAACCCGTTTT
AAAAAATGTCTGCTTGATGAGGCGCTCTGCCAAATTGTTTTGTGTGTAGTTTTATTGCTGTGTTGCCTAGACATATACACTAAGGATTAAAGGGACAGTC
TGCTGTCCAGTTCTTTAGGAACCAAC                                                                          
>Xetro.D01493|Xetro.D01493.1:v7v9                                                                   
GTACGGGGGAAACCACTGGAGAGCTGGAGCGGGCCCCTCCCTCCCACAAGGAGCCAATGGGAATGTGGGAGGAAGCGAGTGACCCAGTGATGGGGAAGAA
GGATAAAAATGAGGAGCGGAAGGAGAGAATCCTGAATCTCACACTGGAGATTATCTATCTGCTGACTGGAGAGGGCTACGTCATCCCTAAGAAGAAGAGC
CCAACTGTGGGTTTGGGGGCCCTGCATGCCCCTGGCTCCGTCATACAGAAGGAAAATGACAAGAAGATCCTGGAACTCATCTCCAACATCATCCAGCTGC
TGACTGGAGAGACATGGGAGTATATAAAAGGAAACAATCCCCTTTACAAGGAAGGAATAAAGGAGGAGGAGCCCCAGCAGCCCCGCCCACTGGATTGTGA
AAATAAAACTGATGAAACTGTTTCATTCTACTATGAAAACATATCAACAAAACATGTGGATCAAGAAGAAGACAGAATTCTCCCATGCCCTGATATGTCT
CCAGTTCAGCAGCCACCAGCAGCCAATGGGATTAAAGAGGAAGTGGCTTCATGTGAAAGGGGAAACCAATCAGATTGCAGAATTAATCCACTTTCAGAAC
AGACACAGGGACCAGATACCTGTACACCGACTCCTGTCATGGGAAGCTTGGCCGATAATTATATATCTAATGGAATTAAAGAGGAGACCGTGTTATATGA
AGGGGGAAGCCAATCAGATTGCAGCATTGATCCATTTACAGAACAGATACAGGGAATGGATATGTCAATTGCTATGACAAGATGGAGTTTAAATACCAAC
TTGTCAGGTAATCAAATAACAAATGGGATTAAAGATGAAGCGACTTCATGGGAAGGGGGAAACCAATCAGATTGCAGCATTAATCCCCTTACAGAACAGA
CACAGGGAACAGGAACGCCTACTCCTATCATGGGGTGCAGCCTGAGCATTGGTTTGTCATTGACACATGACCCATTTATTTGTTCTGAATGTGGAAAATG
TTTCACTCAAAGCTTAGAGCCAGCAGAACAAAAGAAACACACAGGAGGAAAATTATTTTATTGCTATGAATGTAGGGAACAGCGCTCAGCTCTTCATACG
GAGCAAATATGTAGAAGCCAGAATCCATTTTCTTGCTCTGAATGTGGGAAATGTTTTAAAGATCAAACGCACCTTAATGTACATCAGAAGATTCACACGG
GGGAGAAACCATTTTCCTGCTCCGAATGCGGGAAGTGCTTTTCGCGTCGCTCACATCTCGATGTCCACCGGACCGTTCACACGGGGGAGAAACCATTTTG
TTGCCCGGAATGTGGCAAGCGTTTTAAACGCCGTTCGCACCTTAGCGTGCACCGGGCGATCCACACAGGAGAGAAACCGTTTGCTTGTTCGTATTGTGGG
AAATGCTTTACAGATCGCTGTCACCTTAACCTGCATGAAAATGTTCACAGCGGGAGAAAACCGTATTCTTGTTCCGAATGCGGCAAATGCTTCGCACACA
GCTCCAACCTCACTGTACATCGGCGAATTCACACGGGAGAGAAGCCGTTTGCTTGTGGGGAATGTGGGAAATCGTTTGCCCACCACTCCCATCTGAATGT
GCATCGGAAAACCCACACAGGGGAGAAGCCATTCTCCTGTTCTGAATGCGGCAAATGCTTTCAGCGCCCCTCCTACCTCAGCGTGCACCGGAAAACGCAC
ACGGGAGAGAAGCCCTTTTCCTGCTTAGAATGTGGCAAATGTTTTACTCGTCGCTGCAGCCTCATCGTACACCAAAAGATGCACGCAGGAGAAATGTAAC
GTCTCGTATTCCCAGTAGGGCAGTTTTTATACCACTGTATAACTGACATAAAATCACATTGTATTTTATTGTCTTACTTTCAAAAATATGGTAATACGGT
TAATTACTGCCGGCATTATTAAAGGGAAATTCCATCCAATCACAACTTGAGCTTTTTGAAAACATAATTTCAAGCAACTTTGCAATATACATCAATTAAA
AAATATGTGGCCTTTTTATGATATTTAATGTACCATATTTTTCGGACCATAAGACGCACCGGACCATAAGACGCACCAATTTTTTGGGAAGGGAAATGAA
GAAAAAAAGATTCTGAAACAAAGTGTCCTAAAATATTTTATGTGCATTAAAACCCAACCTGTACCAGCAGCACCCAACATATTTCACCCACCTGTACCAG
CAGCACCCAACATATTTCACCCAACATATTGCCCCCATCTGTACCAGCATATAGCCTAC                                         
>Xetro.D01493|Xetro.D01493.2:v7v9                                                                   
CAGAGTGAGGCAGTAGCGGGTCGGCCCCTCCCTCCCACAAGGAGCCAATGGGAATGTGGGAGGAAGCGAGTGACCCAGTGATGGGGAAGAAGGATAAAAA
TGAGGAGCGGAAGGAGAGAATCCTGAATCTCACACTGGAGATTATCTATCTGCTGACTGGAGAGGGCTACGTCATCCCTAAGAAGAAGAGCCCAACTGTG
GGTTTGGGGGCCCTGCATGCCCCTGGCTCCGTCATACAGAAGGAAAATGACAAGAAGATCCTGGAACTCATCTCCAACATCATCCAGCTGCTGACTGGAG
AGACATGGGAGTATATAAAAGGAAACAATCCCCTTTACAAGGAAGGAATAAAGGAGGAGGAGCCCCAGCAGCCCCGCCCACTGGATTGTGAAAATAAAAC
TGATGAAACTGTTTCATTCTACTATGAAAACATATCAACAAAACATGTGGATCAAGAAGAAGACAGAATTCTCCCATGCCCTGATATGTCTCCAGTTCAG
CAGCCACCAGCAGCCAATGGGATTAAAGAGGAAGTGGCTTCATGTGAAAGGGGAAACCAATCAGATTGCAGAATTAATCCACTTTCAGAACAGACACAGG
GACCAGATACCTGTACACCGACTCCTGTCATGGGAAGCTTGGCCGATAATTATATATCTAATGGAATTAAAGAGGAGACCGTGTTATATGAAGGGGGAAG
CCAATCAGATTGCAGCATTGATCCATTTACAGAACAGATACAGGGAATGGATATGTCAATTGCTATGACAAGATGGAGTTTAAATACCAACTTGTCAGGT
AATCAAATAACAAATGGGATTAAAGATGAAGCGACTTCATGGGAAGGGGGAAACCAATCAGATTGCAGCATTAATCCCCTTACAGAACAGACACAGGGAA
CAGGAACGCCTACTCCTATCATGGGGTGCAGCCTGAGCATTGGTTTGTCATTGACACATGACCCATTTATTTGTTCTGAATGTGGAAAATGTTTCACTCA
AAGCTTAGAGCCAGCAGAACAAAAGAAACACACAGGAGGAAAATTATTTTATTGCTATGAATGTAGGGAACAGCGCTCAGCTCTTCATACGGAGCAAATA
TGTAGAAGCCAGAATCCATTTTCTTGCTCTGAATGTGGGAAATGTTTTAAAGATCAAACGCACCTTAATGTACATCAGAAGATTCACACGGGGGAGAAAC
CATTTTCCTGCTCCGAATGCGGGAAGTGCTTTTCGCGTCGCTCACATCTCGATGTCCACCGGACCGTTCACACGGGGGAGAAACCATTTTGTTGCCCGGA
ATGTGGCAAGCGTTTTAAACGCCGTTCGCACCTTAGCGTGCACCGGGCGATCCACACAGGAGAGAAACCGTTTGCTTGTTCGTATTGTGGGAAATGCTTT
ACAGATCGCTGTCACCTTAACCTGCATGAAAATGTTCACAGCGGGAGAAAACCGTATTCTTGTTCCGAATGCGGCAAATGCTTCGCACACAGCTCCAACC
TCACTGTACATCGGCGAATTCACACGGGAGAGAAGCCGTTTGCTTGTGGGGAATGTGGGAAATCGTTTGCCCACCACTCCCATCTGAATGTGCATCGGAA
AACCCACACAGGGGAGAAGCCATTCTCCTGTTCTGAATGCGGCAAATGCTTTCAGCGCCCCTCCTACCTCAGCGTGCACCGGAAAACGCACACGGGAGAG
AAGCCCTTTTCCTGCTTAGAATGTGGCAAATGTTTTACTCGTCGCTGCAGCCTCATCGTACACCAAAAGATGCACGCAGGAGAAATGTAACGTCTCGTAT
TCCCAGTAGGGCAGTTTTTATACCACTGTATAACTGACATAAAATCACATTGTATTTTATTGTCTTACTTTCAAAAATATGGTAATACGGTTAATTACTG
CCGGCATTATTAAAGGGAAATTCCATCCAATCACAACTTGAGCTTTTTGAAAACATAATTTCAAGCAACTTTGCAATATACATCAATTAAAAAATATGTG
GCCTTTTTATGATATTTAATGTACCATATTTTTCGGACCATAAGACGCACCGGACCATAAGACGCACCAATTTTTTGGGAAGGGAAATGAAGAAAAAAAG
ATTCTGAAACAAAGTGTCCTAAAATATTTTATGTGCATTAAAACCCAACCTGTACCAGCAGCACCCAACATATTTCACCCACCTGTACCAGCAGCACCCA
ACATATTTCACCCAACATATTGCCCCCATCTGTACCAGCATATAGCCTAC                                                  
>Xetro.D01494|Xetro.D01494.1:v7v9                                                                   
GGCAGGTCAGGGGCTCAGGGCACAAGTGCGGTGAGTTTGTGGCACTGAGGGTGTGTGGGCGGGTACAGGACATGCAGCTTGTGGGTGGGGCCTTTCCATG
TTGTTAGTGTCTCTCTGACACTAGGATGCAAAGCTGTCTCTTTCTCTGAGGGACCCACAGGAATAATGCTTTTGTGCCTGGCCAGTGGGGGCGCTGTTCT
GCTGTACTGGGCCCAAAGGCACTGAATTGTATTTCTCTGGGAAAAGTCAGGGCCTCAGTCCTGAGGTAAAGCCTTGTTACTTAGCGCCACCAGGAAGGCA
GAACTCTGTTAGCAAACATGGGAGCCAGGCAGCCCCCCAGCTGGAGGCCAAGGTAGGTGGGAGTCTCTCTGTAAATCTCTCCCTGCCCAATTACAGGGGA
CACTGAGGAAATTCACCGACTGATACAGCGATGGGCAACGAGGATACAGATCCCTGGAACGAAAGATTTCTGCAGCTCACCCTGGAGATCATCTACCTAC
TGACCGGAGAGGGCTACATTGTAATGAAAAAATCAGGTGATGGCATGCCCCTCCCACAGAACTGCACTGACTGTATGTTGGGAGGAGCCTGCAGGCGCCA
TGTGACCCCACCAACTGTGGGGGGAGCCCCCAGGAAGGAAAATGACAAGAAGATCCTGGAACTCATATCCAATATCATGCACCTGCTGACTGGAGAGGTG
CTGGAGTATTTAAAGAGAGACAAGGCCCTTTACTGGGAAAGGATTAAGGAGGATCATCGGCAGCTCCGCCCACTGGATTGCAAATATGAAGGTCAGAAAA
CCACTGCAACAAATCTGGAGGCAACGCCATCTTGTAATAATGACCCAAGCAGGACTGCCGCTGTAGGAACAGGATTTGTTGGAAACGGAAATTTTACAAA
TGCTGAAATTTCTCCAGCGGAACAGCTCCCACCAGCCAATGGGATTAAAGAGGAGGCGGCTTCATGTGAAGGGGGAAACCAATCAGATTGCAGCATTAAT
CCCCTTACAGAACAGATACAGGGAACAGACACACCTACTCCTATCATGGGGTGCAGCCTGAATAACAGCTCGGCAGAGGATTATAGAACAAGTGTTGTTA
AAGAGGATCCAACTTCATGTAAAGGGGGAAACTATAGAGACTGTGCCATTAATCCCCTTACAGAACAGATACAGGGAACGGATACACCTACTCCTATCAT
GGGGTGCAATAGCAGCCTGAAAACTAATTATATATCAAATGGGATTAAAGGGGAAGTTACTTCACATAAAGAGGGAAACCAATCAGATTACAGCTTTAAT
CCACTTACAGAACCAATACAAGGCAGAGATGCCTGTGCTCCTATCATGGGGTACAGCCTGAATAACAGCTTGGCAGCTCATTATATACCCGTAGTTGTAA
AGGAGGAGCCGGCGTCATGTGAAAGAGACAATCACTCAGAGTGGGGCATTAGTAATTTTATTGAACAGATACAAGGAGCAGATGCACCCAATCCTATTGG
AGCATGGAACATAAATAGCAGTTTAAATGGCGAAGTTCAGGCTAAACCCGCACGCACTTCTCAAACGAGGTCACGGAAGTTGTCGTATAACTGCTACGAG
TGCCACAAATCTTTCCCTAGAAAGAACGATCTCCTTGCCCATCAGAGGAACCACGCGGGGAGGAAACCATTTACCTGCGCTGAGTGTGGCCGAGGGTTTT
CCTATAGCTCCGCCCTCAGCGTTCACCGCAGACGCCACACGGGAGAGAAACCGTTCGGCTGTTCCGACTGCGGGAAATCCTTCACCCAGAGCTCGCAGCT
GACTTTGCATCGGAGAATCCACACGGGGGAGAGACCCTACTCCTGCTCCGAATGTGGCAAGCGTTTCACCCACCGCACCCCGCTGAACGTGCACCAGAAA
ATCCACACAGGGGAGAAACCGTATTGTTGCTCTGAATGTGGCAAGCGCTTCTCCGACCGCTCCAACCTTGTTGTGCACCAGAGGAGCCACTCCAGGGAAA
AGCCATTTTCCTGTGCCGACTGCGGCAAAGCTTTCACCCGACGCTCCAATCTTAAGGATCACCAGAGACTTCACACCGGGGAGAAACCCTATTCCTGTCC
CGAATGCAGGATTTGTTTTGCACAAAGCTCACAGCTTGCGTTACACCGGAGAATTCACCAGTAGCGCATTCCCCAAGCACTACAGTGTCTCGGCATAAGC
ACCCCATTCACCTATTTATTAATCTGTTACACCAGTAAAGCCCTCTGGATATGAACTTAAGTGAGCAGAAACCCCTGAGGTCCAACATGGCAGTATTCAT
TGCTTAAAGGGGAAATAAACCCAACCGTAAAGTTGTCCCACTGCGCCCCCTAGTTCTCTATTGAAGTTGATGAAAAACGTAATTACACATGGAAACCAAT
TCCCCAATGAGAATTCTACTGACCCAAAACTTCATTATAGATGCAAGAGAAGTGACCAATGAGAATGCTGATTCCCTGTGTCAGGCCCCTTGCTGGTACC
TTACATATAGAGATAATGATGGCATTTTCCCGTCATTATATGGCACAGGAATCAGACATGGGGATAAAGGGACAGACTTGTTCAGTGCTGGGAAACTGTG
CTTATTGCTCCCAACTCCAATTGCAGGAACAGAGAACAGGGAGCCGGATTTACTCACATCAGCTGGGATTCTCATTGGAGGATTATTTTGCATTTCTGCC
AATGCGGGCCCTAGAGAGCTGGGAAAGTTTTATTGTGCAATATTGCTTTAAGAATCCAACCCTGATGTTGCTGGACTACAGCTCCCAGCATGCCTCACCC
TTCATTATATGTTACATTATTCTGGGATTTGTAGTCCGGCAGCAGCCGAGTAACATTTGGTTAAACATTACGGTGCAGCAGGGTTCAGTTTCCGTTTAAA
GGAAGGCTTTACGGTCACTTTATATGTCTCTAAGCCATTAGGACAATATATATGTGACGGCCTCTTCTGCAAGCACTTTTTTATGTGCATGTTTTGTTTC
TCTTTACATGGAGCAGCCATGATTGCTCTGACAAATGGATCTCGTCCACAGACGCTTCCAGTGTTCTCATCTGGTGAAATGCTTGCTTTCTTTGTACCGG
ACCTACAGGAGACAGAGAACAGGACACGGTAGAGAGGATGCCGGCTACATTGCGTCTGTAGTCATTTATCCTCAGAAAGTACAAATAAGCCAAATGCCAC
GGGGAATGTGCAATTTATTGCATACGGAGAAGTTGCTCAGAATTACGTTGGGTGGAGTCTCTCTGACGTGTTACTTCCACATAAAACACCAAAACTCATC
TCCTAAATCTGTATCTGGTCCTGCCGGCTTCATGTTATCACTGACCCACGCGGACACAGCGAGACCGACAGCTGCGGGAAAAGATGCGCTACAGAATGTC
AGTCTGTACTATACTGTAGTGTCCTGTGTGTTTATCCATGGGGTCCCTGTACATGATATACTGTATTGGTGCATATGTACTGTATATTCATGCAGAATTA
AACACAGACATCACGTATTTGCTTTTGCATTATAC                                                                 
>Xetro.D01495|Xetro.D01495.1:v7v9                                                                   
GCCCCTCCCTCCCACAAGGAGCCAATGGGAATGTGGGAGGAAGCGAGTGACCCAGTGATGGGGAAGAAGGATAAAAATGAGGAGCGGAAGGAGAGAATCC
TGAATCTCACACTGGAGATTATCTATCTGCTGACTGGAGAGGGCTACGTCATCCCTAAGAAGAAGAGCCCAACTGTGGGTTTGGGGGCCCTGCATGCCCC
TGGCTCCGTCATACAGAAGGAAAATGACAAGAAGATCCTGGAACTCATCTTCAGTATCATTCGTCTGCTCACTGGGGAGGTGGGTGCGGCCAAACCAGTG
AATGGAAGTACATAAAAGAAGACAAGACCCTGGATGATTTGTATGAAGATAACAGCAAAGTTAAAGCTGATCTGGAAGCAACAACATATTGTAATAATGA
GCCAAGCAAGACTGGGGCTGAAGGGGAAGACGTTTGTGCCAACAGCAATATCCCAATCCCTGAAATGTCTCCAGTGGAACAGCCCCCACCAGCCAATGGG
ATTAAAGAGGAGGCAGCTTCACGTGAAAGGGCAAACCAATCAGATTGCAGCATTAATCCCCTTACAGAACAGATACAGGAAACAGATACACCTTTAGTTA
TCATGAAGCACAAGCTAGATAAGAACTTGCCAGCTGATTATATATCAAATGCTGTTAAAGAGGAGGCGGCTTCACGTAAAGGTGAAATCCAATCAGATTG
CAGCATTAAGCCACTTAGAGGACGGATACGAGAAAAAGATAAGCCTGCTATCCGGGGATGCATTTTGAATAACAGCTTGGCAGTTAATTATGCATCAAAT
GACATTAAGGAAGAGTTAACTTCTTCATGGGAAGGGAGAAACCAATCAGATTGCAGCATTAATCCCCTTACAGAACAGATACAGGGAACAGACACGCCTA
CTCCTATCATGGGGTGCAGCCTGAATAACAGCTCTGCAGATAATTATATATCAGATGATATAAAAGAGGAGGCGGCTTCATGTGAATGGGGGAACCAATC
AGATTGCAGCATTAATCCCCTTACAGATCAGATACAGGGAACAGATACACCTACTCCTATCATGGGGTGCAGCCTGAATAACGTTGCTAAAACTATCAGT
GAGTCCGCACTCACATCATATCACAGGAATCCGGCTCTGACTGTCATATATTACTGTACTGAGTGCCACAAAGGCTTCAATAGAAAAAGCACTCTCGTTA
GACATCAGAAAATTCACGCCCGAGAGAAACCATTTGCCTGCAGCGAATACGGGGAATGTGACACACGTCCGTCGCATCTGAATGGGGAAAATCTGTACAT
TTGTTCTGAATGCGGGAAGTGTTTCAGCAATCTCTCACACCTTAACATTCACCAAAAGAATCACACGGGGGAAAATCCGTACTATTGCGCCGAGTGCGGG
AAGTATTTCCGAGATCGCTCCAACCTTATTGCGCATCAGAGAACTCACACAGGGGAGAAACCATTTGCATGTCCCGACTGCGGGAAACGCTTTACCGTTT
GTTCGAACCTTTACGTACATCAGAGAATACACACGGGGGAGAAACCGTATCGCTGCTCTGAATGCGGCAAGTGTTTCACGCGGCAGTCCAACCTCATTTT
ACATCAGAGGATTCACACGGGGGAAAAACCATTTGCTTGTTCTCAGTGTGGAAAACGCTTTGCCCGGCGTTCTGTGCTTAACGTGCATCTCAAAGTGCAC
CAGTAAATGTATTTCCCCTAATGTCTGACCCTACGTTGCTATTTGTTAGTCAATAAGTAAATAAAATAGTCGTTAAAGCC                    
>Xetro.D01496|Xetro.D01496.1:v7v9                                                                   
TGTGTTCCCAACCCCCCCTCCTCCCCACAGCAACTGCAGCTCAGCAATTCTGTGTATGGGAAACAGGAAGCAGGAACAGAAGCGGGTGACTAACAGATAG
AGGCGGAATCCTGAGCTGTGTGTTCCACTCCTGTCCTGTGACTGCAAGGCCAGTCCTTCCTACAAGGAGCCAATGGGAATGTGGGAGGAAGCGAGTGACC
CAGTGATGGGGAAGAAGGACAAATATGAGGAGCGGAAGGAGAGAATCCTGAATCTCACACTGGAGATTATCTATCTGCTGACTGGAGAGGGCTACGTCAT
CCCTAAGAAGAAGAGCCCAACTGTGGGTTTGGGGGCCCTGCATGCCCCTGGCTCCGTCATACAGAAGGAAAATGACAAGAAGATCCTGGAACTCATCTCC
AACATCATCCAGCTGCTGACTGGAGAGGAGTGGGAATATATAAAAGGAAACCAGGCCCTTTACAGGGAAGGGATGAAGGAGGAGGAGGAGGAGGAGCCCC
AGCAGCTCCACCCACTGGACTGTGAATATGAAGATAAGAGCATTGTTACGGGTAATCTGGAAGCAACATTATGGCCTAATAATGACCCAGCCAAGATTTT
AGCTGAGGATTTGGTTAATTATGAACACAAAAATCTCTCAAAACCTGACATTTCTCCAGTGGAACAGCCCCCACCAGCAAATGGCATTAAAGGGGAACCA
GTTTCATGTGAAGAGGGAATCGAATCAGATTGCGGCATTAATCCCCTTACAGAAGAGCCACAGAGAACAGATTCACCATACAGCTTGGCAGATAATTATA
TATCAAATGGGATTAAAGAGGAGGCGGCTTCATGTGAAAGCGTGAACCAATCAGACTGCAGGAATAATCCACTTACAGAAGAAGTACAGCTAAGAAATAC
ACCTACTCCTATCATGGGATGCAGCCTGAATAACGGCTCGGCAGAGGATTATATTACAGTAGCTATTAAAGAGGAGCCAGCATCATGGGAAGAGGAAACC
CAATCAGATTGCAGCATTAATTCACCAGGGGAACAGACTCAGGACACAGATACACCTACTTCTATCATGAGATTCTGCCTAAATAGCAGTTTGCTAGATA
CTAATTTATTAAATGCTATTAAAGAGGATACACTGTCCTGTGAAGGGGATAACTATTCCGATTGCAGCATTAATCCACTTGCAGAGCAGAGTCCCCCGGG
CTGTAAGCCGTTCACATGTTCCGAATGTGGGAAAAGTTATACCCGCCGCTATAATCTGAAAGTCCACCTGAAAAGCCACACAGAAGGTAAAACCTTCTCT
TGTTCTGAATGTGGGGAAGGTTTCGCAGATCACACAGATCTCGTTACTCACCGGAGACTCCACATAACGCAGAAACCCTTTCCTTGCAAGGAATGTGGGA
AATGTTTCACCAACTGCACCAACCTCAGGGCGCATAACAAAACCCACACGGGGGAGAAGCCCTACTCCTGCACTGAATGTGGGAAGACCTTCAGGGATCG
CTCGCACCTCAATATACATAAGAAGAGACACACAGGGGAGAAGCCGTACACCTGTTCCGAGTGCGGGAAATGTTTTGCCTACCGCTCAAACCTTATGGTG
CATGTAAGGATCCACACGGGGGAGAAGCCGTTCACTTGCTCCAAATGCGGCAAATGCTTCACTGATCACGCAAACCTGATTGTACATGAGCGAATGCACC
GAGGGGAGAAAAGCTTCTTTTGTTCTGAGTGCGGCAAGTGTTTTGCACAGAGCACCAAGCTAACGCTGCATCAGAGAATTCACACCAAAGTGAAACCCTT
TAAGTGCAACGAATGCGGGAAGTGTTTTACGCAGAGCCCACACCTTATTGTACATCAGAGAATTCACACAGGGGAGCGGCCCTACTGCTGCGCCGACTGT
GGGAGATGTTTTATAAGCAGCTCGCGCCTTAACACCCATCGCAAAGTTCACAAACAGGCCGAGGGTAACACTGGGGATGGTAAAACAGTGAATAGTTGAA
TATGTTAGAAGGGTTATTCACCTTTAAGTTAACGTTTAGTATAATGTAGATCATAATATTCTGAGACTATTTACAACTGGGCTTCATTTTTTATTATTTG
TAGCTTTTTCATTATTTCACTTTTTGTTCAGCAGCTCTCCTGTTTTGGAGTTTCAGCAGCTATCTGGTTGCTAAGGTTCAGATGACCTTAGTAACCAGGG
AGCGGTTTAAATGAGAGACTGGTATATGAATAGGAGAGGACCCGGATAGAAAAAATAAGTTATGAAAAGTTAATGATAAAACTGTAGTTTCACAAAGCAA
TAGTTCTTTAGTTCCCATTTGAAATCTGCAATGAGTTGCAAGAAGGCAATTAATTTCAAAACTATAATAAATAAAAACTGAAGACCAACTGAAAAGCTGC
TTAGAATTGCCCATTGTATAACGTACTAAAAGTTACTAAAAATACTTAAATGTGAACCACCCCTTTTAATGAATATTTTAAAAATGTGTCTGGAAAAAAA
AGTGTCACAGAGTTTTAAAGTCACATGACTTCTAAGTGTTCCGCCAGATACAAACCCTAAAGATTCAGCCAAATCATGTGAAAGTGCTGGGATTCAGCTG
CACCCTGGGTTTAATAAAGCAATGCTTTTCTCCTGAGTGATATATTCTTTATATTGCAGAGACTGTGGGGGATAAGCATAATTAGCAGTTGCTGTGTCAC
AATACTGTGGCCTTTGCTTATATTGCAGAGAGGAATTTGTCATTTTCTTCTACACAACTTCCCTCCGCAGTCCCAACAACATGCAGGTAGAATCATAGTG
TGTGTAGTGGGACCTGGGACTCCACTGTGGCAGGGACTTGCTGTGATGTCTGTAAGCTCTTGTGGAATCTGTTGCTATTTAATTACTATTAATGAGAGAT
TTATGTGATATTTACAGTTTCAGATTAATTTGCTAACAGGTAATTAGAAAAAAGAAAAACATAAATTAATAAAATATTAATTATTAATCTGCTTCCTTCA
TTTTATTCTACCTA                                                                                      
>Xetro.D01498|Xetro.D01498.1|znf234:v7v9                                                            
CCTCCTGCTCAGCTACAGGCAACTCAGCGTTCTCCCCCAGGGAAGCAGAGCCGGGAGCCCGGAGCAGGCCCCTCCCTCCCACAAGGAGCCAATGGGAATG
TGGGAGGAAGCGAGTGACCCAGTGATGGGGAAGAAGGATAAAAATGAGGAGCGGAAGGAGAGAATCCTGAATCTCACACTGGAGATTATCTATCTGCTGA
CTGGAGAGGGCTACGTCATCCCTAAGAAGAAGAGCCCAACTGTGGGTTTGGGGGCCCTGCATGCCCCTGGCTCCGTCATACAGAAGGAAAATGACAAGAA
GATCCTGGAACTCATCTCCAACATCATCCAGCTGCTGACTGGAGAGGTTGCCATAAGGTGTGAGGATGTTTCCATCTATTTTTCCTTGGAGGAGTGGGAG
TATATAAAAGAAAACAAGGCCCTTTACAGGGAAGGAATAGAGGAGGAGGAGCCCCAGCAGCTCCGCCCACTGGACGGTGAATATGAAGATAAGAGAGAGA
TTCCAGCTGATCTGGGAGGAACATTATGTTATAATAATGAGCCAAGCAAGATTGGGGCTGAAGGGGCAGATTCTTGTGCTGACGGAAATCTCCCGAACAC
AGCGGAACAGCCCCCACCAGCAAATGATATTACAAAGGTGCCGTGTAAAGGGGGAAACCAATCAGATTGCAGCATTAATCCCCTTACAGAACAGATACAG
GGAACAGACACACCTACTCCTATCATGGGGTGCAGCCTGAATAACAGCTCGGCAGATAATTCTATATTAGATGATATAAAAGAGGAGGCGGCTTCATGTG
AAGGGGGGAACCAATCAGATTGCAGCATTAATCCCCTTACAGAACAGATACAGGGAACAGACACGCCTACTCCTATCATGGGGTGCAGCCTGAGTAACGT
TCCCTCAGAAACCGATTGCAGTGAAAATAGCAAAACACTAAACACAGTTCCCACTTCCCACCAAAAATCGGAAGCCCTACCGGTGAGTTATAAACATTCT
TCATTTTCCAGCACAAAGAAGAGAAACTGTAGACAGGAGAGAACTTGCACAGGGGAGAAGCCTTATTCTTGCCTGGAATGTGGGAAATGTTTCCGACAAA
AACGCTCATTTATGGAACATCAGAGAACTCACACAGGGGAGAAACCTTTCTCTTGTTCTGAATGTGGGAAAGGTTTTGTGCGCAGAGCAGATGTCACCGC
GCACCAGAGAATACACACCGGGGATAAACCATTTTCCTGTTCCGACTGCGGCAAACGCTTTACATTTAGGTCTAACTTCGTTACACATCAGAAATCTCAC
TCGGCTGAGAAACCATATTCTTGCTCCGTATGTGGCAAAGGTTACACACAAAGTACTCAGCTGAAAATCCATCTCCAGAGCCACACAGCGACTCTGTCCT
TTAGTTCCGGCGAAGGTTTTCCGAATAACGCCGTGATTCAAAGTGTCAGTGAACGCAAAACTGTTTCCTGCCCTGAGTGTGGAAAGTGTTTCATGAGTCG
CACCTCCCTCAATGTGCATAAGAGAGTTCACACCGGGCAGACGTGTCCTTGTTCGGAGTGCGGGAAAATTTTCTTAAGCCGATCAAACCTCAAAGTGCAC
CTACGGACTCACACGGGGGAGAAACCCTATTCCTGCTCCGAATGCGGCAAATGTTTCACCAGTTACGCCATCCTCACCGCGCACATGAGAATTCACACGG
GAGAGAGGCCATTTTCTTGTCAGGAATGCGGCAAAAGCTTTTCCTATCGCTCCGTCTTCACCGAGCACCAGAAGATTCACACGGGGGAGAAACCATTCAG
CTGCTCCGAGTGCGGGAAGTGCTTCAGGTATCGCTCGCACTTTAAGGCACACAACAGAGCTCACACGGGCGAACGACCCTACTCTTGTTCCGAGTGCGGG
AAAGGTTTCAAACGCAAATTGCAACTGAATTTGCATCAGCGAATTCACACGGGCGTGAAACCGTTTTCTTGTCCCGAATGCGGCAAATGTTTTACGCAGC
AGTCCAACCTGGTCGTGCATCGGAGGAAACACGCCGCCGGAAATACGACTTTATTCTGAGTGACGTGAGGGAACGCTACAGATTCCTGTCTGTGCAGAAA
ATTGGATGCAAAAAAAACAAAACAAAAAAAACATCTTAAAGTTCATCTTAAACTCGTTTTCTATAATAAATATATAAAGAGATTTCTCTGGAACTGTCAT
TTAACTGCAGCGTTGCCTCACCTTCAAGTTGTAAAATGGTCAATTCTAACTTTTTAATTAGTCTCCATTTTTGAATTATTTCCCTTCTTTTTCTACCTCT
TTGCAGCTTTCAAATGGGGGTCACTGACCCCGGCAGCCAAACCCTATTGCTCTGTGAGGCTCCAGTTTTATTGTTATTGTTCATTTTTATAACTTATCTT
TCTATTCAGCCCCTCCCCTATTCATATACCAGCCTCTCCTTCAAACCACTCCCTGGTTGCTAAGGTAGTTTGAACCCTAGCAACCAGAGTACCACCTGTT
TGATGTCATAACAAGTGACGCCACAACACTTCTCATTATTCCAAGCAAAAGAAGGAATTTTGATTTAATTTCAATGAAATATCCTTTGGATTCCAATTTT
ATTTTAGCAATTAATATAAATTTACATCATCTCAAGGCATTTTTTTCTTTTCCACCTTGGAAGTGATTTAGTGTCCGGCCAGGATTATTGCCATGGTGCC
AATGTTATTAATGGGGGAAAACATGGCCGTAGTAGGAAGGACAGACTGGCAACCCTTAACCTCAGTGAAAACCCTCCTCCTTTTGTATTCTTTAAAGGAG
ACATATCCTATAAAAATGATGAATGTACCAGGGAATTATACTCCTCTAGATATAGAAGGATTGTGCTTAAAGTTGTGTTTCTGACTGATTTATTGAGAAA
TTCCCCCAAAACCCCACTAGCCCCGCCCATCTGTTCCACTTCCTGCTGGCTGAATTCTCTGGATG                                   
>Xetro.D01498|Xetro.D01498.2|znf234:v7v9                                                            
TGAGCAGCTGTTTCCCATGATGCTTTGCTTTCCGGAAGAGTGTCACAAGTAAGGGCGGAAAATAACTGTGCAGCGTGAGATGATTGGATTACTGGAGAGA
ATTGGGACCTAAGTGTGAGGGACAGAAGGCCCCTCCCTCCCACAAGGAGCCAATGGGAATGTGGGAGGAAGCGAGTGACCCAGTGATGGGGAAGAAGGAT
AAAAATGAGGAGCGGAAGGAGAGAATCCTGAATCTCACACTGGAGATTATCTATCTGCTGACTGGAGAGGTTGCCATAAGGTGTGAGGATGTTTCCATCT
ATTTTTCCTTGGAGGAGTGGGAGTATATAAAAGAAAACAAGGCCCTTTACAGGGAAGGAATAGAGGAGGAGGAGCCCCAGCAGCTCCGCCCACTGGACGG
TGAATATGAAGATAAGAGAGAGATTCCAGCTGATCTGGGAGGAACATTATGTTATAATAATGAGCCAAGCAAGATTGGGGCTGAAGGGGCAGATTCTTGT
GCTGACGGAAATCTCCCGAACACAGCGGAACAGCCCCCACCAGCAAATGATATTACAAAGGTGCCGTGTAAAGGGGGAAACCAATCAGATTGCAGCATTA
ATCCCCTTACAGAACAGATACAGGGAACAGACACACCTACTCCTATCATGGGGTGCAGCCTGAATAACAGCTCGGCAGATAATTCTATATTAGATGATAT
AAAAGAGGAGGCGGCTTCATGTGAAGGGGGGAACCAATCAGATTGCAGCATTAATCCCCTTACAGAACAGATACAGGGAACAGACACGCCTACTCCTATC
ATGGGGTGCAGCCTGAGTAACGTTCCCTCAGAAACCGATTGCAGTGAAAATAGCAAAACACTAAACACAGTTCCCACTTCCCACCAAAAATCGGAAGCCC
TACCGGTGAGTTATAAACATTCTTCATTTTCCAGCACAAAGAAGAGAAACTGTAGACAGGAGAGAACTTGCACAGGGGAGAAGCCTTATTCTTGCCTGGA
ATGTGGGAAATGTTTCCGACAAAAACGCTCATTTATGGAACATCAGAGAACTCACACAGGGGAGAAACCTTTCTCTTGTTCTGAATGTGGGAAAGGTTTT
GTGCGCAGAGCAGATGTCACCGCGCACCAGAGAATACACACCGGGGATAAACCATTTTCCTGTTCCGACTGCGGCAAACGCTTTACATTTAGGTCTAACT
TCGTTACACATCAGAAATCTCACTCGGCTGAGAAACCATATTCTTGCTCCGTATGTGGCAAAGGTTACACACAAAGTACTCAGCTGAAAATCCATCTCCA
GAGCCACACAGCGACTCTGTCCTTTAGTTCCGGCGAAGGTTTTCCGAATAACGCCGTGATTCAAAGTGTCAGTGAACGCAAAACTGTTTCCTGCCCTGAG
TGTGGAAAGTGTTTCATGAGTCGCACCTCCCTCAATGTGCATAAGAGAGTTCACACCGGGCAGACGTGTCCTTGTTCGGAGTGCGGGAAAATTTTCTTAA
GCCGATCAAACCTCAAAGTGCACCTACGGACTCACACGGGGGAGAAACCCTATTCCTGCTCCGAATGCGGCAAATGTTTCACCAGTTACGCCATCCTCAC
CGCGCACATGAGAATTCACACGGGAGAGAGGCCATTTTCTTGTCAGGAATGCGGCAAAAGCTTTTCCTATCGCTCCGTCTTCACCGAGCACCAGAAGATT
CACACGGGGGAGAAACCATTCAGCTGCTCCGAGTGCGGGAAGTGCTTCAGGTATCGCTCGCACTTTAAGGCACACAACAGAGCTCACACGGGCGAACGAC
CCTACTCTTGTTCCGAGTGCGGGAAAGGTTTCAAACGCAAATTGCAACTGAATTTGCATCAGCGAATTCACACGGGCGTGAAACCGTTTTCTTGTCCCGA
ATGCGGCAAATGTTTTACGCAGCAGTCCAACCTGGTCGTGCATCGGAGGAAACACGCCGCCGGAAATACGACTTTATTCTGAGTGACGTGAGGGAACGCT
ACAGATTCCTGTCTGTGCAGAAAATTGGATGCAAAAAAAACAAAACAAAAAAAACATCTTAAAGTTCATCTTAAACTCGTTTTCTATAATAAATATATAA
AGAGATTTCTCTGGAACTGTCATTTAACTGCAGCGTTGCCTCACCTTCAAGTTGTAAAATGGTCAATTCTAACTTTTTAATTAGTCTCCATTTTTGAATT
ATTTCCCTTCTTTTTCTACCTCTTTGCAGCTTTCAAATGGGGGTCACTGACCCCGGCAGCCAAACCCTATTGCTCTGTGAGGCTCCAGTTTTATTGTTAT
TGTTCATTTTTATAACTTATCTTTCTATTCAGCCCCTCCCCTATTCATATACCAGCCTCTCCTTCAAACCACTCCCTGGTTGCTAAGGTAGTTTGAACCC
TAGCAACCAGAGTACCACCTGTTTGATGTCATAACAAGTGACGCCACAACACTTCTCATTATTCCAAGCAAAAGAAGGAATTTTGATTTAATTTCAATGA
AATATCCTTTGGATTCCAATTTTATTTTAGCAATTAATATAAATTTACATCATCTCAAGGCATTTTTTTCTTTTCCACCTTGGAAGTGATTTAGTGTCCG
GCCAGGATTATTGCCATGGTGCCAATGTTATTAATGGGGGAAAACATGGCCGTAGTAGGAAGGACAGACTGGCAACCCTTAACCTCAGTGAAAACCCTCC
TCCTTTTGTATTCTTTAAAGGAGACATATCCTATAAAAATGATGAATGTACCAGGGAATTATACTCCTCTAGATATAGAAGGATTGTGCTTAAAGTTGTG
TTTCTGACTGATTTATTGAGAAATTCCCCCAAAACCCCACTAGCCCCGCCCATCTGTTCCACTTCCTGCTGGCTGAATTCTCTGGATG            
>Xetro.D01498|Xetro.D01498.3|znf234:v7v9                                                            
CCTCCTGCTCAGCTACAGGCAACTCAGCGTTCTCCCCCAGGGAAGCAGAGCCGGGAGCCCGGAGCAGGCCCCTCCCTCCCACAAGGAGCCAATGGGAATG
TGGGAGGAAGCGAGTGACCCAGTGATGGGGAAGAAGGATAAAAATGAGGAGCGGAAGGAGAGAATCCTGAATCTCACACTGGAGATTATCTATCTGCTGA
CTGGAGAGGTTGCCATAAGGTGTGAGGATGTTTCCATCTATTTTTCCTTGGAGGAGTGGGAGTATATAAAAGAAAACAAGGCCCTTTACAGGGAAGGAAT
AGAGGAGGAGGAGCCCCAGCAGCTCCGCCCACTGGACGGTGAATATGAAGATAAGAGAGAGATTCCAGCTGATCTGGGAGGAACATTATGTTATAATAAT
GAGCCAAGCAAGATTGGGGCTGAAGGGGCAGATTCTTGTGCTGACGGAAATCTCCCGAACACAGCGGAACAGCCCCCACCAGCAAATGATATTACAAAGG
TGCCGTGTAAAGGGGGAAACCAATCAGATTGCAGCATTAATCCCCTTACAGAACAGATACAGGGAACAGACACACCTACTCCTATCATGGGGTGCAGCCT
GAATAACAGCTCGGCAGATAATTCTATATTAGATGATATAAAAGAGGAGGCGGCTTCATGTGAAGGGGGGAACCAATCAGATTGCAGCATTAATCCCCTT
ACAGAACAGATACAGGGAACAGACACGCCTACTCCTATCATGGGGTGCAGCCTGAGTAACGTTCCCTCAGAAACCGATTGCAGTGAAAATAGCAAAACAC
TAAACACAGTTCCCACTTCCCACCAAAAATCGGAAGCCCTACCGGTGAGTTATAAACATTCTTCATTTTCCAGCACAAAGAAGAGAAACTGTAGACAGGA
GAGAACTTGCACAGGGGAGAAGCCTTATTCTTGCCTGGAATGTGGGAAATGTTTCCGACAAAAACGCTCATTTATGGAACATCAGAGAACTCACACAGGG
GAGAAACCTTTCTCTTGTTCTGAATGTGGGAAAGGTTTTGTGCGCAGAGCAGATGTCACCGCGCACCAGAGAATACACACCGGGGATAAACCATTTTCCT
GTTCCGACTGCGGCAAACGCTTTACATTTAGGTCTAACTTCGTTACACATCAGAAATCTCACTCGGCTGAGAAACCATATTCTTGCTCCGTATGTGGCAA
AGGTTACACACAAAGTACTCAGCTGAAAATCCATCTCCAGAGCCACACAGCGACTCTGTCCTTTAGTTCCGGCGAAGGTTTTCCGAATAACGCCGTGATT
CAAAGTGTCAGTGAACGCAAAACTGTTTCCTGCCCTGAGTGTGGAAAGTGTTTCATGAGTCGCACCTCCCTCAATGTGCATAAGAGAGTTCACACCGGGC
AGACGTGTCCTTGTTCGGAGTGCGGGAAAATTTTCTTAAGCCGATCAAACCTCAAAGTGCACCTACGGACTCACACGGGGGAGAAACCCTATTCCTGCTC
CGAATGCGGCAAATGTTTCACCAGTTACGCCATCCTCACCGCGCACATGAGAATTCACACGGGAGAGAGGCCATTTTCTTGTCAGGAATGCGGCAAAAGC
TTTTCCTATCGCTCCGTCTTCACCGAGCACCAGAAGATTCACACGGGGGAGAAACCATTCAGCTGCTCCGAGTGCGGGAAGTGCTTCAGGTATCGCTCGC
ACTTTAAGGCACACAACAGAGCTCACACGGGCGAACGACCCTACTCTTGTTCCGAGTGCGGGAAAGGTTTCAAACGCAAATTGCAACTGAATTTGCATCA
GCGAATTCACACGGGCGTGAAACCGTTTTCTTGTCCCGAATGCGGCAAATGTTTTACGCAGCAGTCCAACCTGGTCGTGCATCGGAGGAAACACGCCGCC
GGAAATACGACTTTATTCTGAGTGACGTGAGGGAACGCTACAGATTCCTGTCTGTGCAGAAAATTGGATGCAAAAAAAACAAAACAAAAAAAACATCTTA
AAGTTCATCTTAAACTCGTTTTCTATAATAAATATATAAAGAGATTTCTCTGGAACTGTCATTTAACTGCAGCGTTGCCTCACCTTCAAGTTGTAAAATG
GTCAATTCTAACTTTTTAATTAGTCTCCATTTTTGAATTATTTCCCTTCTTTTTCTACCTCTTTGCAGCTTTCAAATGGGGGTCACTGACCCCGGCAGCC
AAACCCTATTGCTCTGTGAGGCTCCAGTTTTATTGTTATTGTTCATTTTTATAACTTATCTTTCTATTCAGCCCCTCCCCTATTCATATACCAGCCTCTC
CTTCAAACCACTCCCTGGTTGCTAAGGTAGTTTGAACCCTAGCAACCAGAGTACCACCTGTTTGATGTCATAACAAGTGACGCCACAACACTTCTCATTA
TTCCAAGCAAAAGAAGGAATTTTGATTTAATTTCAATGAAATATCCTTTGGATTCCAATTTTATTTTAGCAATTAATATAAATTTACATCATCTCAAGGC
ATTTTTTTCTTTTCCACCTTGGAAGTGATTTAGTGTCCGGCCAGGATTATTGCCATGGTGCCAATGTTATTAATGGGGGAAAACATGGCCGTAGTAGGAA
GGACAGACTGGCAACCCTTAACCTCAGTGAAAACCCTCCTCCTTTTGTATTCTTTAAAGGAGACATATCCTATAAAAATGATGAATGTACCAGGGAATTA
TACTCCTCTAGATATAGAAGGATTGTGCTTAAAGTTGTGTTTCTGACTGATTTATTGAGAAATTCCCCCAAAACCCCACTAGCCCCGCCCATCTGTTCCA
CTTCCTGCTGGCTGAATTCTCTGGATG                                                                         
>Xetro.D01509|Xetro.D01509.1:v7v9                                                                   
ATGGAACACACTTTGAACAACAGCTCAGACATTTTTTACAATAGGTTTGATACAAACATTCATATAAATGCCCTACACGCGGCCCACCTTGCCAAACATC
CCCCCCAGGGGATCTATAACTGCCCGACCTGCCATAAACCTTTCACTAAAAGCTATGATTTTATCAGGCACCTGAGAACTCACACAGGGGTAAAACCCTT
TTCGTGCTCGGAATGTGGGAAATCTTTTACTCGCCGCTCAAACCTGAATGTACATCGTAGAACTCACTCTGGGAATATCCCACAGGGCCAACAGCAAACA
GCTTTGTGTGACGGGGGAAACCAATCAGATTGCAGCATTAATCCCCTTACAGAGCAGATACAGGGAACAGACACACCTACTCCTATCATGGGGTGCAGCC
TGAATAACAGCCCGGCAGCCAATTATATATCAGATGCTTCACTGGAAGTAGAGCAGAGAAACCAATCAGATGGCGGCATTAATATACTTCCAGAGCAGAT
TCGGGAAACTGATGCATCTCCTCAAATGCGAGGCAGTGAGAATGATTTGGCAGCCAATTATATATCAGTTTCTATTAAAGAGGAATCAGCTTTATGTGAA
GAGGGAAACCAATCAGATTGCAGCATTAATCCCCTTACAGAACAGATACAGGGAACTGATAAACCTTCAATGATGGAACACCGCCCGGCTGGGGGCTTGC
CAGGAATTAAGCCCAGTAACTACAGTATAACCCATCCCCCACGTACGTCCCAGCTGGCAGAACCTACCATCCCGGTGCTTTATACCTGTGTCGAATGCCA
TAAACATTTTACTAAGAACGATGATCTGATCAGGCATCAGAGGACTCATTCTGGGGAGAAACCGTTCTCGTGTTCCGAATGTGGCAAATGTTTCACCCGT
CGCTCAAACCTCAACGCGCATTTTCGAATTCACACCGGGGAGAAACCATTCACTTGCTCCGAGTGCGGCAAATGCTTCACTCGCAGCTCCCTGCTCATCA
TACACAAGAGGACGCACACCGGGGAGAAACCATTCACGTGCGGCGACTGCGGGAAATGTTTCACCAATCACTCAGACCTTAAAATCCACCACCGGATTCA
CACCGGGGAGAAACCGTTCACTTGTAACGAATGTGGCAAATGCTTCACGCAGCGCGCGCACCTACGGGTGCATCGCAAAATCCAGAAAATCTGCAAACGT
TCCTACTTTGAT                                                                                        
>Xetro.D01521|Xetro.D01521.1:v7v9                                                                   
CTCAGCGCTGCCGGCAGGGGAAGGGGAGCCGCCTGAGCTGAGCCCCTCCCTCCCACAAGGAGCCAATAGGAATGTGGGAGGAAGCGAGTGACCCAGTTAT
GGGGAAGAAGGATAAAAATGAGGAGCGGAAGGAGAGAATCCTGAATCTCACACTGGAGATTATCTATCTGCTGACTGGAGAGGGCTACGTCATCCCTAAG
AAGAAGAGCCCAACTGTGGGTTTGGGGGCCCTGCATGCCCCTGGCTCCGTCATACAGAAGGAAAATGACAAGAAGATCCTGGAACTCATCTCCAACATCA
TCCAGCTGCTGACTGGAGAGGTTGCCATAAGGTGTGAGGATGTTTCCATCTATTTTTCCTTGGAGGAGTGGGAGTATATAAAAGGAAACAAGGCCCTTTA
CAGGGAAGGGATAAAGGAGGAGGAGGAGCCCCAGCAGCTCCGCCCACTGGACGGTGAATATGAAGATAAGAGAGAGATTCCAGCTGATCTGGGAGGAACA
TTATGTTATAATAATGAGCCAAGCAAGATTGGGGCTGAAGGAGCAGATTTTTGTGCCGACGGGAATCTCACAAACCCTGAAATTTCTCCAGCGGAACAGC
CCCCACCAGCCAATGGGATTAAAGAGAAAGCAGCTTCATGGGAAAGGGGTAACCAATCAGATTGCAGCATTAATCCCCTTACAGAACAGATACAGGGAAC
AGACATACCTACTCCTATCATGGGGTGCAGCCTGAATAACAGCTCGGCAGAGGATATAAAAGAGGAGGCGGCTTCATGTGACGAAGAAAACCTTGTTGGT
TTAAAATCAATACAGGAAAACAATATATCAGCTCCTATCATGGGGCGTGGCCTAAATACCAACTTGTCAGACAGAAATGTATCAGATGGGATTAAAGAGG
AGGTGCCTCCACTGGAAGTGGAAAACCAATCAGATTGCAGCATTAATCCCCTTACAGAACAGATACAGGGAACAGACACACCCACTCCCAACACAGAGAC
GTATAACTGTTCTGAGTGCCATAAACACTTTAGCACTAAGGCCGGTTTTCTCAAGCACCAGAAAACTCATAGAAGAGCAAAACCATTTGTCTGTTCTGTG
TGTGAGAAACGTTTTGTGTGTCGCTCAGATCTTATTGTACATCAGAGAAAACACACAGGGGAGAAACCGTTCTCTTGTTCTGAATGTGGGAAAGGTTTTG
CTCGTCGCTCATACCTCACTGATCATTTAAGCGCTCACACAGGGGAGAGGCCGTATTCTTGCGCTGTGTGTGGGGAGAAGTTTTCATATCAATCAACCTT
TAACAGACACTTCCGAATACACACAGGGGAGAAACCATTTCCCTGCTCTCAGTGTGGGAAACACTTTACACATCACGCAGCTCTTATTGCGCATCAGAAA
AAACACGGAGTGAAAAAGCCGTTCTCCTGTTCCGAATGTGGGAAATGTTACGCTCAGCGCTCGAAACTCACCGAGCATCAAAGAACTCACACAGGGGAGA
AACCATTTTCCTGTTCTGAATGTGGGGAAAGGTTTGCCTATCGCTCACTTTTAATTAGACACAACAAAATACACACAGAAGGGGGGGAATCATTTATTTG
CCCTGAGTGTGGAAGACATTTTACCTCTCAGGCAGCTCTCACTGGGCATCAGAAAAGTCACGGAGTGGAGAAACCGTTCTCTTGTACTGAATGTGGGAAA
TGTTTCGCTCAGCGAATGCATCTTGTGGAGCATCAAAGAACTCACACAGGGGAGAAACCATTCTCCTGTTCTGAATGTGGGGAAATGTTTACATATCGGG
CACAATTTAATAAACACAAGAAACTCCACACAGAAGGGAAAACATTCACCTGCTCTCACTGTGGGGAACATTTTACGTCTCGCTCAGATCTCACTGTACA
TCGGAAAAGTCACAAAGTGAAGAGACTGCTCCCTTGTAGTGAATGTGGGAAATGTTTTAAATATCAGTCGCAACTTATTGTACATCAGAGAGTCCATACC
GGAGAGAGACCTTATTCTTGTACCGAATGTGGGAAAACTTTTAAAGAACTTTCCACCCTCAAAATTCATCAGAGAATTCACTCAAGGGAGAGACCGCTGA
CAGCTGCCTCGGAGCTGCCTGTACACGGCACGGTTCACGCAGGGGAGAGTCTGTACTCTTGTTCCAAGTGTGGGAAATCCTTTAAAGATCGCTACCATCT
TAAAGTGCATCAGAGAATCCACACAGGGGAGAAACCATTCTCCTGTTCTGAATGCGGCAAGTGTTTCGCCTGGCCCTCGGACCTTAAAGTCCATCTCAGA
GGTCACACCGGGGAGAGGCCCTACACTTGCACGGAGTGTGACAAATGTTTCACCCGTATCTCAAGCCTCAACGAACATCTCAGGGTTCACACGGGAGGGA
AACCATTCACTTGCACTGAATGTGGGAAATGTTTTGCACGACGTTCCCTGCTCACTGCACATTCCCAGTTACACACAGGGGAGGAACCATTGCCTGACAG
TAACTGTACTGATACACAGTGAGTAACATACAGTCATGAGGCTGCCAAATAACCATTCCCTTTGGTTCATGAATGGCTCATCTTAATAAAATGTTCATGC
TCTTCTGA                                                                                            
>Xetro.D01522|Xetro.D01522.1:v7v9                                                                   
CCAGTCCGTCCCACAAGGAGCCAATGGGAATGTGGGAGGAAGCGAGTGACCCAGTGATGGGGAAGAAGGATAAAAATGAGGAGCGAAACAAGAAAATCCT
GAATCTCACACTGGAGATTATCTATCTGCTGACTGGAGAGGGCTACGTCATCCCTAAGAAGAAGAGCCCAACTGTGGGTTTGGGGGCCCTGCATGCCCCT
GGCTCCGTCATACAGAAGGAAAATGACAAGAAGATCCTGGAACTCATCTCCAACATCATCCAGCTGCTGACTGGAGAGAAATGGGAGCAATTTAATATAG
GCACTCCCCCAAACACCGAAGGAATGAAGGAGAAACCACAGCAATTCTGCTCTCTGGATAATGAAAATGATGATAAGAATAACATTACGGCCTGTGAGGA
ATCAACAGCGTGTAATAATGAGCCGAGCGAGACTGTGAGTTCTCTGCCTGCTCCAGAAACTGTTTCTTCATCCACAAATACTGAGAATTATCCAACAAAT
GATATTAAAGATGAATCAGATTCATGGGAGGGGGGAAACCAATCAGATTGCAGCATTAGTCCTGTGAGAGATCAGATACAGGGAACTGATACGCCTACTC
CTATCATGGGGTGCAGCCTGGATGACAGCTCAGCGGCCAATGCTTTATTAAATAGTGTTAAAGAGGAGCTGGCTGTATGGGAAGAAGCGAAACTGTCGGG
TTACAAAATGATTACGTTTGCAGGAGAAGAACAGGAAGGGGATGCACCCAGTCCCAGCATGGGATTCAGCCCAAATAACAACATGTCAGATGCAGTTAAA
GAGGAGCCAACTTCATGGGAAGAGGGAAACCATCCAGATGGCAACATAGGAATGGAACAAAGTATTGATACCTCTGCGTCTCTCTCGGAATGGTCAGAAA
TTAATGAATACGGTATTAACATCAACGCTATATCCACTTTTACGTCTCACCCAAGTACATATTCCATGCAGGGGAAGTACAGCTGCAAGGACTGCCACAA
ACATTTCTATAGCAAGGCCACTCTCCGTAAGCATCAGAGAAAGAAGCATGAAACAGAGGCTCCATCTTCTTCTGGTAAATCTCTTGAACACGGGCCGAAT
TATAGGATTCCCCAAAACGGAGAGAAACGCTTTGCTTGCTCCGACTGCGGGAAGTGCTTCAAGCAACGCTCTAAGCTGTATATACATTGCCGGACTCACA
CAGGGGAGAAACCATACGCTTGCTCTGTGTGTGGGAAGCGGTTTATACAAGTCCCGGAGCTGAATATTCATTACAGAATTCACACGGGGGAGAAACCGTT
TTCTTGCTCCGAATGCGGGAAATGTTTCACCCAACGCGCACACCTTAGCATGCACCGCAGAGTCCACTCCGGAGACAAACCGTTCTCCTGCACTGAATGC
GGCAAATGTTTTAAGCAGAGGTCGGACCTTCACAAACACCACCGAAGCCACACGGGAGAGAAACCGTTCGCTTGTACGGAATGTGAGAAGCGCTTTGTGC
ATCGCTCCGATCTCACGGCGCACAATCGGATTCACACAGGAGAGAAACCGTATCCGTGCTCCGAATGCGGGAAGTGTTTCGCGTACCGCTCGGCGCTAAA
GAGACATGAGAGAAGTCACACGGGAGAGAAACCTTTCTCTTGTTCCGAATGTGGGAAATTTTTTACTTCTCTCTCTGACCTCCACAGACATTACAGATGT
CACACCGGGGAGAAACCATTTACGTGTTCTGTCTGTGGGAAGTGCTTTAGGCGATGTTCCGACCTCAACTCCCATGTCAGGAAACACCCTGGGCAGGAGG
AACACTCGCCGGTTCCATGATGCACATATGGCAAACAAAGCTGTTTCCTTATTGGTCATTACAGACCTCACTGAGAAACAAGCAGGCCCGGACTGGCAAT
CTGTGGGTTCGGGCAAATGCCAGAGGGGCTGCTGCCATAGGCAGTCACTATTTATTGGCCCTGGCATTCCCAGTACCCAGAGGCCCAGTTTTGAAATACA
GTCTGGACCTGGAAACAAGCATTCTGATTCTGAACTGATACTGTTTTCGAAATGCGAAGTGTTTATTTAACATATATATATATATATAGAGTTAAAAAAA
ATGAAATTGTAAAATGACATTTGAAAAACTTATATTCACAAACTTATATTCACTTTTCACAAATTAATTTCTGTTCCTATTCGTGATAAAAATGAACCCT
GTTCCTGTGGAAGGGATTCTAGATATGCACAAAATTTGGGTTAGTTACCCTTTATCTAAAAGTCTCATTTATACTCTCACCCTGCTGCTTGTTGTCCAGT
GGTAATTGGAATAAAACTATAAACTTAATGTGCCAGAATAACTTCATGCAACTATTAAAGTGTATATTATAGGGATGCACCAACCCCATTATTGCAATTA
CAGTTAATCTATTTGTCTCCTTTAACTCAGCTTTCATTGTGGTCATAAATGAGCCCTTTAGAATTTGTCCAAGAAAAGTGCCAGAATTCAGCCGAATCCC
AAATCGAACACTAGATCTGGTGCGGCTGTAGGGTGACAGTAATTATTAAGTATATGACTGCAATATCCCTTTAAACTGCTGTTGCTTAAGAGATTTACCT
TTGTTAGAGGTATGAAAACCATATTCCCCTCTCCCTGCTACAGGAGAGAGCTTGACTTGCTCCACTTGTAAATAGGTTTTATTATATCTGATCAGCAGTG
TTTACCCTGTGACCCCGGATGATCCAAACCTTCTGCCTGTTCTCCCAGAAGGCCCAAGATACTCAGTCTGAGTATAACCAAAGCCCTATGGGGACAAGCA
GCTATGGAAATCTCCCCTGCATGGCTCATTAAACTCAATGTTATGTACAGACAAGCAGTTACTCCTGATTCCATGCATGGTCCCTTCCCCATTATGTGCC
AGTGTTGGTCAGTGAGTCCGGCCCCCAGCCAGTGAGCCAGAGAGGAGAAGATCTCAGCCCGTATAACAGTAAAGGCAACTCCCCCCCTTCCTTTCTTGGA
GAGGAAAGTTGTACAAGTGGGTAAGACTGAGGCAGGTACAAGCCTGTAGTTGCTTTGGGCATGGAGTTGTCAGACACTTCGTTAGTTCATGTAACACCTT
TGGGTTAAGCTATGAGCCCTGCATAACAATGCTGTGTATATATATATATGTATAGATGGATGTACTCATGTACTGTAAATGTGCCGCTATGGACTCCATA
TGCTTTCCAACAACTCATTTTCCACTTGTGAAGGAATAATTAAACTGCTTTTCAGATCTC                                        
>Xetro.D01523|Xetro.D01523.1:v7v9                                                                   
CTGGCCTGCGGTGTCCCTTCTTAGCCAATGAGTGCGTGTGTCCCGCCCTTTGTGGACAGCTTCCGGGAGAGCAACGCTATTCCCCCTAGGAAACAGGAGC
AGGTCAGTAAGGGACACAGGCTCAACCTACACCTTCACGTTTGATTAGCAGGGCATGCTGGGGATCTAATGGGAATGACGGAGGAGCTGAATGAAACAGT
CTGTTGGTTCAAGAATAAAGAGCAACGGAAGGAGAGAATCCTGAATCTCACACTGGAGATTATCTATCTGCTGACTGGAGAGGGCTACGTCATCCCTAAG
AAGAAGAGCCCAACTGTGGGTTTGGGGGCCCTGCATGCCCCTGGCTCCGTCATACAGAAGGAAAATGACAAGAAGATCCTGGAACTCATCTCCAACATCA
TCCAGCTGCTGACTGGAGAGGTTGCCATAAGGTGTGAGGATGTTTCCATCTATTTTTCCTTGGAGGAGTGGGAGTATATAAAAGGAAACAAGGCCCTTTA
CAGGGAAGGGATAAAGGAGGAGGAGCCCCAGCAGCTCCACCCAGTGGATTGTAAAGCTGAGGGTGATATGAAAGCTACTGTGAAAGAAACAATGTGTTGT
AATAATGAGCCAAGCAAGATTGGGGCTGAAGGAGCAGATGTTTGTGCCGACGGAAATTTCACAAACCCTGAAATTTCTCCAGCGGAACAGCCCCCACCGG
CCAATGGGATTAAAGAAGAGGAAGCAACTTTATGTGAACGTGGAAACCAATCAGATTGCAGCATTAATCCCCTTACAGAACAGATACAGGGAACAGACAC
ACCTACTGCTATCATGGGGTGCAGCCTGAATAACAGCTCGGCAGATAATTCTATATCAGATGATATAAAAGAGGAGGCGGCCTCATGGGAAGAAGGAAGC
CTTTCTGATTTTAGGATTATTACTGTTTCGGAAATACAAGAAACAAATACATCTGATCCTATCATGGGATGCGACCTGAATAATAGCTTGCTAGATAATT
ATATATCCGTTGTTATTAAAGAGGAAGAAGTGTCATGTGAAGAGGACAACCAATCAGATTGCAGCATTAATCCCCTTACAGAACAGACACAGGGAACAGA
TACACCTACTCCTATCATAGGAAACAGTCTCAATGATAATTTGTCAGAAATCCAAAACAGTAGCAGAAAATCTTATAATAGAATGGGTGTGTTACAGGGG
ATGTATAAGTGCTCCGAGTGCCATAAAAGGTTTAGTAGCAAAAGCACATTTGTCAGGCATCAGAGAAGATACCACAAAATAGAAAAACGTGTTTCTTCTA
AAGGTGGGAAATTGATGGCACGTCGCTCTCGCTCAGACCTTAAGGGAAGTAAAAGCAACGGAGACAAGTTATTTACCTGCTCTGAATGTGGGAAAAACTT
TAAACACCGTTCAAGCTTTTATGTGCATCGCAGGTTTCACACAGGAGGGAAACCGTTTTCTTGTACCGAGTGCGGAAAATGTTTTTCGCAAGTGTCAGAC
CTTGATATACATCACAGAATTCACTTGGGAGAGAAACCATTTACATGTTCCCAGTGTGGGAAATGTTTTGCGCATCTGTCAGACCTCAAAGTCCATCAGC
GAATTCACACGGGAGAGAAACCGTATTCATGTTCTGAGTGTGGGAAATGTTTCACGCAGCGCTCACACCTTAGCGCACATCTGAAAAGCCACACGGGAGA
GAAGCCCTTTACCTGTTCTGAATGTGGGAAATGCTTTACACATCTGGGAGACCTTAAAAGACATCTTAGAAGCCACACGGGGGAGAAACCATTTACCTGC
TCACAGTGTGGGAAAGCTTTTATTCGCAGGGCACACCTCAGCCGGCATCAAAAATGCCACTTGGGAGAGAAGCCGTTTTCCTGTTCTCAGTGCGGGAAGT
GTTTCACGCAGCGGACGCACCTCGAACGGCATCACAGAAGCCACACAGGAGAGAAGCCCTTTTCTTGCTTTGAATGCGGGAAAGGTTTCGCTCAGCGCAC
GCACCTTTTAAGACATCACAAAGTTCACACGAGAGAGAAAGCGTTTTCCTGCTCCGAATGCGGCGAATGTTTTGCTGAAAACATCGAACTTGATTTGCAT
CAACAAAGTCACGCTAGAGACGAGCCCAACTCCTCTCCATGATACAAATGGTGTACAGTGCCCCTTCCTTTCTGGCTGTTACAGGAGAGACAAATATGCA
TTTAAACTTGTACATAACCTTTATTGAGTATGTTCTGCTGTTAATTGTATTCCAAATCCAACTACATGTGTCTATTTCCCACATAACCATCTTTTCAAGT
CTTATATATCCACCCATGATGGGCAAGGAGCACCGGCACTGCTGTCCTGGAAAAGTCCTTTTGCAGTTTCAGAAAGTTGGGAATTATTATCTTAACCTGG
TTGTATCGCTTTACAGTATCAAAGAAAGTCGTCTGGACTCACATTTTAGTAGAAACATTGGGTTTGAAGCCAACTGGTACTGTAGACTTTTTTGATGAAG
TGCTAAGAGCAAAGTATTCCTTGTTTCTCACAATAGCCGAACTCATCTGACAGTTTGAGGAGCACTGTCATAAGGAAGGGACCAGAAGCCCAGTGAGTCT
GCAGATAGACAGATTAGGATGGGCAGTACTGGGTTTCACCAAGGACATAATGGGCTTCTCCTCAAATGAAGTGTGAAGATGCTCAGACCTCATCTGTTTA
TTGCTACAAATAAACTTCATATATTTTCAGGGTTTCTTTTATTAAGAGGCAAATTAGTTGTTGGTTTACATGTCAAATATATATGATCTTTGTGTATATA
CAAGGGATTTTTAATGTATGGGTTGGAATGCAAAAGTTTGTGTAACCCTTTCTTGGCAAACTCCTGCAGAATAGAATCACATTCACTTCTCTGGGTTGTA
CTTGTGTTTGGGATCCAGTAGGCCTGTGAAAACCTCTTTGCTATGTTGAAAGACTGGGAAACTGGGATTTAGAGTGTAGTGTCTCCCCCTAGTGGGCACT
GAAGAGCACACCTCAGGGAATTGCCACTAGGATAATAATCACACACACTGCAGTAACATAACTTTATGTAAAAGTTGAAATAAACATGAAACAAACAGTA
TTTGTTATAACCCCCAGGGGCACGTGGGTCTCTCTAAATCCAAGCACTGTCTCTCAATGTGCCACACTCCATACCGGGCAGACAAACCAATTGCTCAGTT
CAGTCCCTGGCAAAGTTTCCTTTCCTCAAGAGCTCCT                                                               
>Xetro.D01523|Xetro.D01523.2:v7v9                                                                   
CTGGCCTGCGGTGTCCCTTCTTAGCCAATGAGTGCGTGTGTCCCGCCCTTTGTGGACAGCTTCCGGGAGAGCAACGCTATTCCCCCTAGGAAACAGGAGC
AGGGATCTAATGGGAATGACGGAGGAGCTGAATGAAACAGTCTGTTGGTTCAAGAATAAAGAGCAACGGAAGGAGAGAATCCTGAATCTCACACTGGAGA
TTATCTATCTGCTGACTGGAGAGGGCTACGTCATCCCTAAGAAGAAGAGCCCAACTGTGGGTTTGGGGGCCCTGCATGCCCCTGGCTCCGTCATACAGAA
GGAAAATGACAAGAAGATCCTGGAACTCATCTCCAACATCATCCAGCTGCTGACTGGAGAGGTTGCCATAAGGTGTGAGGATGTTTCCATCTATTTTTCC
TTGGAGGAGTGGGAGTATATAAAAGGAAACAAGGCCCTTTACAGGGAAGGGATAAAGGAGGAGGAGCCCCAGCAGCTCCACCCAGTGGATTGTAAAGCTG
AGGGTGATATGAAAGCTACTGTGAAAGAAACAATGTGTTGTAATAATGAGCCAAGCAAGATTGGGGCTGAAGGAGCAGATGTTTGTGCCGACGGAAATTT
CACAAACCCTGAAATTTCTCCAGCGGAACAGCCCCCACCGGCCAATGGGATTAAAGAAGAGGAAGCAACTTTATGTGAACGTGGAAACCAATCAGATTGC
AGCATTAATCCCCTTACAGAACAGATACAGGGAACAGACACACCTACTGCTATCATGGGGTGCAGCCTGAATAACAGCTCGGCAGATAATTCTATATCAG
ATGATATAAAAGAGGAGGCGGCCTCATGGGAAGAAGGAAGCCTTTCTGATTTTAGGATTATTACTGTTTCGGAAATACAAGAAACAAATACATCTGATCC
TATCATGGGATGCGACCTGAATAATAGCTTGCTAGATAATTATATATCCGTTGTTATTAAAGAGGAAGAAGTGTCATGTGAAGAGGACAACCAATCAGAT
TGCAGCATTAATCCCCTTACAGAACAGACACAGGGAACAGATACACCTACTCCTATCATAGGAAACAGTCTCAATGATAATTTGTCAGAAATCCAAAACA
GTAGCAGAAAATCTTATAATAGAATGGGTGTGTTACAGGGGATGTATAAGTGCTCCGAGTGCCATAAAAGGTTTAGTAGCAAAAGCACATTTGTCAGGCA
TCAGAGAAGATACCACAAAATAGAAAAACGTGTTTCTTCTAAAGGTGGGAAATTGATGGCACGTCGCTCTCGCTCAGACCTTAAGGGAAGTAAAAGCAAC
GGAGACAAGTTATTTACCTGCTCTGAATGTGGGAAAAACTTTAAACACCGTTCAAGCTTTTATGTGCATCGCAGGTTTCACACAGGAGGGAAACCGTTTT
CTTGTACCGAGTGCGGAAAATGTTTTTCGCAAGTGTCAGACCTTGATATACATCACAGAATTCACTTGGGAGAGAAACCATTTACATGTTCCCAGTGTGG
GAAATGTTTTGCGCATCTGTCAGACCTCAAAGTCCATCAGCGAATTCACACGGGAGAGAAACCGTATTCATGTTCTGAGTGTGGGAAATGTTTCACGCAG
CGCTCACACCTTAGCGCACATCTGAAAAGCCACACGGGAGAGAAGCCCTTTACCTGTTCTGAATGTGGGAAATGCTTTACACATCTGGGAGACCTTAAAA
GACATCTTAGAAGCCACACGGGGGAGAAACCATTTACCTGCTCACAGTGTGGGAAAGCTTTTATTCGCAGGGCACACCTCAGCCGGCATCAAAAATGCCA
CTTGGGAGAGAAGCCGTTTTCCTGTTCTCAGTGCGGGAAGTGTTTCACGCAGCGGACGCACCTCGAACGGCATCACAGAAGCCACACAGGAGAGAAGCCC
TTTTCTTGCTTTGAATGCGGGAAAGGTTTCGCTCAGCGCACGCACCTTTTAAGACATCACAAAGTTCACACGAGAGAGAAAGCGTTTTCCTGCTCCGAAT
GCGGCGAATGTTTTGCTGAAAACATCGAACTTGATTTGCATCAACAAAGTCACGCTAGAGACGAGCCCAACTCCTCTCCATGATACAAATGGTGTACAGT
GCCCCTTCCTTTCTGGCTGTTACAGGAGAGACAAATATGCATTTAAACTTGTACATAACCTTTATTGAGTATGTTCTGCTGTTAATTGTATTCCAAATCC
AACTACATGTGTCTATTTCCCACATAACCATCTTTTCAAGTCTTATATATCCACCCATGATGGGCAAGGAGCACCGGCACTGCTGTCCTGGAAAAGTCCT
TTTGCAGTTTCAGAAAGTTGGGAATTATTATCTTAACCTGGTTGTATCGCTTTACAGTATCAAAGAAAGTCGTCTGGACTCACATTTTAGTAGAAACATT
GGGTTTGAAGCCAACTGGTACTGTAGACTTTTTTGATGAAGTGCTAAGAGCAAAGTATTCCTTGTTTCTCACAATAGCCGAACTCATCTGACAGTTTGAG
GAGCACTGTCATAAGGAAGGGACCAGAAGCCCAGTGAGTCTGCAGATAGACAGATTAGGATGGGCAGTACTGGGTTTCACCAAGGACATAATGGGCTTCT
CCTCAAATGAAGTGTGAAGATGCTCAGACCTCATCTGTTTATTGCTACAAATAAACTTCATATATTTTCAGGGTTTCTTTTATTAAGAGGCAAATTAGTT
GTTGGTTTACATGTCAAATATATATGATCTTTGTGTATATACAAGGGATTTTTAATGTATGGGTTGGAATGCAAAAGTTTGTGTAACCCTTTCTTGGCAA
ACTCCTGCAGAATAGAATCACATTCACTTCTCTGGGTTGTACTTGTGTTTGGGATCCAGTAGGCCTGTGAAAACCTCTTTGCTATGTTGAAAGACTGGGA
AACTGGGATTTAGAGTGTAGTGTCTCCCCCTAGTGGGCACTGAAGAGCACACCTCAGGGAATTGCCACTAGGATAATAATCACACACACTGCAGTAACAT
AACTTTATGTAAAAGTTGAAATAAACATGAAACAAACAGTATTTGTTATAACCCCCAGGGGCACGTGGGTCTCTCTAAATCCAAGCACTGTCTCTCAATG
TGCCACACTCCATACCGGGCAGACAAACCAATTGCTCAGTTCAGTCCCTGGCAAAGTTTCCTTTCCTCAAGAGCTCCT                      
>Xetro.D01523|Xetro.D01523.6:v7v9                                                                   
TGAGCCCCAGGGAGTTGTCGCAGGAAAATAAGAGCGGGCCCCTCCCTCCCACAAGGAGCCAATGGGAATGTGGGAGGAAGCGAGTGACCCAGTGATGGGG
AAGAAGGATAAAAATGAGGAGCGGAAGGAGAGAATCCTGAATCTCACACTGGAGATTATCTATCTGCTGACTGGAGAGGGCTACGTCATCCCTAAGAAGA
AGAGCCCAACTGTGGGTTTGGGGGCCCTGCATGCCCCTGGCTCCGTCATACAGAAGGAAAATGACAAGAAGATCCTGGAACTCATCTCCAACATCATCCA
GCTGCTGACTGGAGAGGTTGCCATAAGGTGTGAGGATGTTTCCATCTATTTTTCCTTGGAGGAGTGGGAGTATATAAAAGGAAACAAGGCCCTTTACAAG
GAAGGGATAAAGGAGGAGGAGGAGCCCAAGCAGCTGGATTGTAAAGCTGAGGGTGATATGAAAGCTACTGTGAAAGAAACAATGTGTTGTAATAATGAGC
CAAGCAAGATTGGGGCTGAAGGAGCAGATGTTTGTGCCGACGGAAATTTCACAAACCCTGAAATTTCTCCAGCGGAACAGCCCCCACCGGCCAATGGGAT
TAAAGAAGAGGAAGCAACTTTATGTGAACGTGGAAACCAATCAGATTGCAGCATTAATCCCCTTACAGAACAGATACAGGGAACAGACACACCTACTGCT
ATCATGGGGTGCAGCCTGAATAACAGCTCGGCAGATAATTCTATATCAGATGATATAAAAGAGGAGGCGGCCTCATGGGAAGAAGGAAGCCTTTCTGATT
TTAGGATTATTACTGTTTCGGAAATACAAGAAACAAATACATCTGATCCTATCATGGGATGCGACCTGAATAATAGCTTGCTAGATAATTATATATCCGT
TGTTATTAAAGAGGAAGAAGTGTCATGTGAAGAGGACAACCAATCAGATTGCAGCATTAATCCCCTTACAGAACAGACACAGGGAACAGATACACCTACT
CCTATCATAGGAAACAGTCTCAATGATAATTTGTCAGAAATCCAAAACAGTAGCAGAAAATCTTATAATAGAATGGGTGTGTTACAGGGGATGTATAAGT
GCTCCGAGTGCCATAAAAGGTTTAGTAGCAAAAGCACATTTGTCAGGCATCAGAGAAGATACCACAAAATAGAAAAACGTGTTTCTTCTAAAGGTGGGAA
ATTGATGGCACGTCGCTCTCGCTCAGACCTTAAGGGAAGTAAAAGCAACGGAGACAAGTTATTTACCTGCTCTGAATGTGGGAAAAACTTTAAACACCGT
TCAAGCTTTTATGTGCATCGCAGGTTTCACACAGGAGGGAAACCGTTTTCTTGTACCGAGTGCGGAAAATGTTTTTCGCAAGTGTCAGACCTTGATATAC
ATCACAGAATTCACTTGGGAGAGAAACCATTTACATGTTCCCAGTGTGGGAAATGTTTTGCGCATCTGTCAGACCTCAAAGTCCATCAGCGAATTCACAC
GGGAGAGAAACCGTATTCATGTTCTGAGTGTGGGAAATGTTTCACGCAGCGCTCACACCTTAGCGCACATCTGAAAAGCCACACGGGAGAGAAGCCCTTT
ACCTGTTCTGAATGTGGGAAATGCTTTACACATCTGGGAGACCTTAAAAGACATCTTAGAAGCCACACGGGGGAGAAACCATTTACCTGCTCACAGTGTG
GGAAAGCTTTTATTCGCAGGGCACACCTCAGCCGGCATCAAAAATGCCACTTGGGAGAGAAGCCGTTTTCCTGTTCTCAGTGCGGGAAGTGTTTCACGCA
GCGGACGCACCTCGAACGGCATCACAGAAGCCACACAGGAGAGAAGCCCTTTTCTTGCTTTGAATGCGGGAAAGGTTTCGCTCAGCGCACGCACCTTTTA
AGACATCACAAAGTTCACACGAGAGAGAAAGCGTTTTCCTGCTCCGAATGCGGCGAATGTTTTGCTGAAAACATCGAACTTGATTTGCATCAACAAAGTC
ACGCTAGAGACGAGCCCAACTCCTCTCCATGATACAAATGGTGTACAGTGCCCCTTCCTTTCTGGCTGTTACAGGAGAGACAAATATGCATTTAAACTTG
TACATAACCTTTATTGAGTATGTTCTGCTGTTAATTGTATTCCAAATCCAACTACATGTGTCTATTTCCCACATAACCATCTTTTCAAGTCTTATATATC
CACCCATGATGGGCAAGGAGCACCGGCACTGCTGTCCTGGAAAAGTCCTTTTGCAGTTTCAGAAAGTTGGGAATTATTATCTTAACCTGGTTGTATCGCT
TTACAGTATCAAAGAAAGTCGTCTGGACTCACATTTTAGTAGAAACATTGGGTTTGAAGCCAACTGGTACTGTAGACTTTTTTGATGAAGTGCTAAGAGC
AAAGTATTCCTTGTTTCTCACAATAGCCGAACTCATCTGACAGTTTGAGGAGCACTGTCATAAGGAAGGGACCAGAAGCCCAGTGAGTCTGCAGATAGAC
AGATTAGGATGGGCAGTACTGGGTTTCACCAAGGACATAATGGGCTTCTCCTCAAATGAAGTGTGAAGATGCTCAGACCTCATCTGTTTATTGCTACAAA
TAAACTTCATATATTTTCAGGGTTTCTTTTATTAAGAGGCAAATTAGTTGTTGGTTTACATGTCAAATATATATGATCTTTGTGTATATACAAGGGATTT
TTAATGTATGGGTTGGAATGCAAAAGTTTGTGTAACCCTTTCTTGGCAAACTCCTGCAGAATAGAATCACATTCACTTCTCTGGGTTGTACTTGTGTTTG
GGATCCAGTAGGCCTGTGAAAACCTCTTTGCTATGTTGAAAGACTGGGAAACTGGGATTTAGAGTGTAGTGTCTCCCCCTAGTGGGCACTGAAGAGCACA
CCTCAGGGAATTGCCACTAGGATAATAATCACACACACTGCAGTAACATAACTTTATGTAAAAGTTGAAATAAACATGAAACAAACAGTATTTGTTATAA
CCCCCAGGGGCACGTGGGTCTCTCTAAATCCAAGCACTGTCTCTCAATGTGCCACACTCCATACCGGGCAGACAAACCAATTGCTCAGTTCAGTCCCTGG
CAAAGTTTCCTTTCCTCAAGAGCTCCT                                                                         
>Xetro.D01523|Xetro.D01523.5:v7v9                                                                   
TGAGCCCCAGGGAGTTGTCGCAGGAAAATAAGAGCGGGCCCCTCCCTCCCACAAGGAGCCAATGGGAATGTGGGAGGAAGCGAGTGACCCAGTGATGGGG
AAGAAGGATAAAAATGAGGAGCGGAAGGAGAGAATCCTGAATCTCACACTGGAGATTATCTATCTGCTGACTGGAGAGGGCTACGTCATCCCTAAGAAGA
AGAGCCCAACTGTGGGTTTGGGGGCCCTGCATGCCCCTGGCTCCGTCATACAGAAGGAAAATGACAAGAAGATCCTGGAACTCATCTCCAACATCATCCA
GCTGCTGACTGGAGAGGAGTGGGAGTATATAAAAGGAAACAAGGCCCTTTACAAGGAAGGGATAAAGGAGGAGGAGGAGCCCAAGCAGCTGGATTGTAAA
GCTGAGGGTGATATGAAAGCTACTGTGAAAGAAACAATGTGTTGTAATAATGAGCCAAGCAAGATTGGGGCTGAAGGAGCAGATGTTTGTGCCGACGGAA
ATTTCACAAACCCTGAAATTTCTCCAGCGGAACAGCCCCCACCGGCCAATGGGATTAAAGAAGAGGAAGCAACTTTATGTGAACGTGGAAACCAATCAGA
TTGCAGCATTAATCCCCTTACAGAACAGATACAGGGAACAGACACACCTACTGCTATCATGGGGTGCAGCCTGAATAACAGCTCGGCAGATAATTCTATA
TCAGATGATATAAAAGAGGAGGCGGCCTCATGGGAAGAAGGAAGCCTTTCTGATTTTAGGATTATTACTGTTTCGGAAATACAAGAAACAAATACATCTG
ATCCTATCATGGGATGCGACCTGAATAATAGCTTGCTAGATAATTATATATCCGTTGTTATTAAAGAGGAAGAAGTGTCATGTGAAGAGGACAACCAATC
AGATTGCAGCATTAATCCCCTTACAGAACAGACACAGGGAACAGATACACCTACTCCTATCATAGGAAACAGTCTCAATGATAATTTGTCAGAAATCCAA
AACAGTAGCAGAAAATCTTATAATAGAATGGGTGTGTTACAGGGGATGTATAAGTGCTCCGAGTGCCATAAAAGGTTTAGTAGCAAAAGCACATTTGTCA
GGCATCAGAGAAGATACCACAAAATAGAAAAACGTGTTTCTTCTAAAGGTGGGAAATTGATGGCACGTCGCTCTCGCTCAGACCTTAAGGGAAGTAAAAG
CAACGGAGACAAGTTATTTACCTGCTCTGAATGTGGGAAAAACTTTAAACACCGTTCAAGCTTTTATGTGCATCGCAGGTTTCACACAGGAGGGAAACCG
TTTTCTTGTACCGAGTGCGGAAAATGTTTTTCGCAAGTGTCAGACCTTGATATACATCACAGAATTCACTTGGGAGAGAAACCATTTACATGTTCCCAGT
GTGGGAAATGTTTTGCGCATCTGTCAGACCTCAAAGTCCATCAGCGAATTCACACGGGAGAGAAACCGTATTCATGTTCTGAGTGTGGGAAATGTTTCAC
GCAGCGCTCACACCTTAGCGCACATCTGAAAAGCCACACGGGAGAGAAGCCCTTTACCTGTTCTGAATGTGGGAAATGCTTTACACATCTGGGAGACCTT
AAAAGACATCTTAGAAGCCACACGGGGGAGAAACCATTTACCTGCTCACAGTGTGGGAAAGCTTTTATTCGCAGGGCACACCTCAGCCGGCATCAAAAAT
GCCACTTGGGAGAGAAGCCGTTTTCCTGTTCTCAGTGCGGGAAGTGTTTCACGCAGCGGACGCACCTCGAACGGCATCACAGAAGCCACACAGGAGAGAA
GCCCTTTTCTTGCTTTGAATGCGGGAAAGGTTTCGCTCAGCGCACGCACCTTTTAAGACATCACAAAGTTCACACGAGAGAGAAAGCGTTTTCCTGCTCC
GAATGCGGCGAATGTTTTGCTGAAAACATCGAACTTGATTTGCATCAACAAAGTCACGCTAGAGACGAGCCCAACTCCTCTCCATGATACAAATGGTGTA
CAGTGCCCCTTCCTTTCTGGCTGTTACAGGAGAGACAAATATGCATTTAAACTTGTACATAACCTTTATTGAGTATGTTCTGCTGTTAATTGTATTCCAA
ATCCAACTACATGTGTCTATTTCCCACATAACCATCTTTTCAAGTCTTATATATCCACCCATGATGGGCAAGGAGCACCGGCACTGCTGTCCTGGAAAAG
TCCTTTTGCAGTTTCAGAAAGTTGGGAATTATTATCTTAACCTGGTTGTATCGCTTTACAGTATCAAAGAAAGTCGTCTGGACTCACATTTTAGTAGAAA
CATTGGGTTTGAAGCCAACTGGTACTGTAGACTTTTTTGATGAAGTGCTAAGAGCAAAGTATTCCTTGTTTCTCACAATAGCCGAACTCATCTGACAGTT
TGAGGAGCACTGTCATAAGGAAGGGACCAGAAGCCCAGTGAGTCTGCAGATAGACAGATTAGGATGGGCAGTACTGGGTTTCACCAAGGACATAATGGGC
TTCTCCTCAAATGAAGTGTGAAGATGCTCAGACCTCATCTGTTTATTGCTACAAATAAACTTCATATATTTTCAGGGTTTCTTTTATTAAGAGGCAAATT
AGTTGTTGGTTTACATGTCAAATATATATGATCTTTGTGTATATACAAGGGATTTTTAATGTATGGGTTGGAATGCAAAAGTTTGTGTAACCCTTTCTTG
GCAAACTCCTGCAGAATAGAATCACATTCACTTCTCTGGGTTGTACTTGTGTTTGGGATCCAGTAGGCCTGTGAAAACCTCTTTGCTATGTTGAAAGACT
GGGAAACTGGGATTTAGAGTGTAGTGTCTCCCCCTAGTGGGCACTGAAGAGCACACCTCAGGGAATTGCCACTAGGATAATAATCACACACACTGCAGTA
ACATAACTTTATGTAAAAGTTGAAATAAACATGAAACAAACAGTATTTGTTATAACCCCCAGGGGCACGTGGGTCTCTCTAAATCCAAGCACTGTCTCTC
AATGTGCCACACTCCATACCGGGCAGACAAACCAATTGCTCAGTTCAGTCCCTGGCAAAGTTTCCTTTCCTCAAGAGCTCCT                  
>Xetro.D01523|Xetro.D01523.4:v7v9                                                                   
TGAGCCCCAGGGAGTTGTCGCAGGAAAATAAGAGCGGGGCTACGTCATCCCTAAGAAGAAGAGCCCAACTGTGGGTTTGGGGGCCCTGCATGCCCCTGGC
TCCGTCATACAGAAGGAAAATGACAAGAAGATCCTGGAACTCATCTCCAACATCATCCAGCTGCTGACTGGAGAGGTTGCCATAAGGTGTGAGGATGTTT
CCATCTATTTTTCCTTGGAGGAGTGGGAGTATATAAAAGGAAACAAGGCCCTTTACAAGGAAGGGATAAAGGAGGAGGAGGAGCCCAAGCAGCTGGATTG
TAAAGCTGAGGGTGATATGAAAGCTACTGTGAAAGAAACAATGTGTTGTAATAATGAGCCAAGCAAGATTGGGGCTGAAGGAGCAGATGTTTGTGCCGAC
GGAAATTTCACAAACCCTGAAATTTCTCCAGCGGAACAGCCCCCACCGGCCAATGGGATTAAAGAAGAGGAAGCAACTTTATGTGAACGTGGAAACCAAT
CAGATTGCAGCATTAATCCCCTTACAGAACAGATACAGGGAACAGACACACCTACTGCTATCATGGGGTGCAGCCTGAATAACAGCTCGGCAGATAATTC
TATATCAGATGATATAAAAGAGGAGGCGGCCTCATGGGAAGAAGGAAGCCTTTCTGATTTTAGGATTATTACTGTTTCGGAAATACAAGAAACAAATACA
TCTGATCCTATCATGGGATGCGACCTGAATAATAGCTTGCTAGATAATTATATATCCGTTGTTATTAAAGAGGAAGAAGTGTCATGTGAAGAGGACAACC
AATCAGATTGCAGCATTAATCCCCTTACAGAACAGACACAGGGAACAGATACACCTACTCCTATCATAGGAAACAGTCTCAATGATAATTTGTCAGAAAT
CCAAAACAGTAGCAGAAAATCTTATAATAGAATGGGTGTGTTACAGGGGATGTATAAGTGCTCCGAGTGCCATAAAAGGTTTAGTAGCAAAAGCACATTT
GTCAGGCATCAGAGAAGATACCACAAAATAGAAAAACGTGTTTCTTCTAAAGGTGGGAAATTGATGGCACGTCGCTCTCGCTCAGACCTTAAGGGAAGTA
AAAGCAACGGAGACAAGTTATTTACCTGCTCTGAATGTGGGAAAAACTTTAAACACCGTTCAAGCTTTTATGTGCATCGCAGGTTTCACACAGGAGGGAA
ACCGTTTTCTTGTACCGAGTGCGGAAAATGTTTTTCGCAAGTGTCAGACCTTGATATACATCACAGAATTCACTTGGGAGAGAAACCATTTACATGTTCC
CAGTGTGGGAAATGTTTTGCGCATCTGTCAGACCTCAAAGTCCATCAGCGAATTCACACGGGAGAGAAACCGTATTCATGTTCTGAGTGTGGGAAATGTT
TCACGCAGCGCTCACACCTTAGCGCACATCTGAAAAGCCACACGGGAGAGAAGCCCTTTACCTGTTCTGAATGTGGGAAATGCTTTACACATCTGGGAGA
CCTTAAAAGACATCTTAGAAGCCACACGGGGGAGAAACCATTTACCTGCTCACAGTGTGGGAAAGCTTTTATTCGCAGGGCACACCTCAGCCGGCATCAA
AAATGCCACTTGGGAGAGAAGCCGTTTTCCTGTTCTCAGTGCGGGAAGTGTTTCACGCAGCGGACGCACCTCGAACGGCATCACAGAAGCCACACAGGAG
AGAAGCCCTTTTCTTGCTTTGAATGCGGGAAAGGTTTCGCTCAGCGCACGCACCTTTTAAGACATCACAAAGTTCACACGAGAGAGAAAGCGTTTTCCTG
CTCCGAATGCGGCGAATGTTTTGCTGAAAACATCGAACTTGATTTGCATCAACAAAGTCACGCTAGAGACGAGCCCAACTCCTCTCCATGATACAAATGG
TGTACAGTGCCCCTTCCTTTCTGGCTGTTACAGGAGAGACAAATATGCATTTAAACTTGTACATAACCTTTATTGAGTATGTTCTGCTGTTAATTGTATT
CCAAATCCAACTACATGTGTCTATTTCCCACATAACCATCTTTTCAAGTCTTATATATCCACCCATGATGGGCAAGGAGCACCGGCACTGCTGTCCTGGA
AAAGTCCTTTTGCAGTTTCAGAAAGTTGGGAATTATTATCTTAACCTGGTTGTATCGCTTTACAGTATCAAAGAAAGTCGTCTGGACTCACATTTTAGTA
GAAACATTGGGTTTGAAGCCAACTGGTACTGTAGACTTTTTTGATGAAGTGCTAAGAGCAAAGTATTCCTTGTTTCTCACAATAGCCGAACTCATCTGAC
AGTTTGAGGAGCACTGTCATAAGGAAGGGACCAGAAGCCCAGTGAGTCTGCAGATAGACAGATTAGGATGGGCAGTACTGGGTTTCACCAAGGACATAAT
GGGCTTCTCCTCAAATGAAGTGTGAAGATGCTCAGACCTCATCTGTTTATTGCTACAAATAAACTTCATATATTTTCAGGGTTTCTTTTATTAAGAGGCA
AATTAGTTGTTGGTTTACATGTCAAATATATATGATCTTTGTGTATATACAAGGGATTTTTAATGTATGGGTTGGAATGCAAAAGTTTGTGTAACCCTTT
CTTGGCAAACTCCTGCAGAATAGAATCACATTCACTTCTCTGGGTTGTACTTGTGTTTGGGATCCAGTAGGCCTGTGAAAACCTCTTTGCTATGTTGAAA
GACTGGGAAACTGGGATTTAGAGTGTAGTGTCTCCCCCTAGTGGGCACTGAAGAGCACACCTCAGGGAATTGCCACTAGGATAATAATCACACACACTGC
AGTAACATAACTTTATGTAAAAGTTGAAATAAACATGAAACAAACAGTATTTGTTATAACCCCCAGGGGCACGTGGGTCTCTCTAAATCCAAGCACTGTC
TCTCAATGTGCCACACTCCATACCGGGCAGACAAACCAATTGCTCAGTTCAGTCCCTGGCAAAGTTTCCTTTCCTCAAGAGCTCCT              
>Xetro.D01523|Xetro.D01523.3:v7v9                                                                   
TGAGCCCCAGGGAGTTGTCGCAGGAAAATAAGAGCGGATTGTAAAGCTGAGGGTGATATGAAAGCTACTGTGAAAGAAACAATGTGTTGTAATAATGAGC
CAAGCAAGATTGGGGCTGAAGGAGCAGATGTTTGTGCCGACGGAAATTTCACAAACCCTGAAATTTCTCCAGCGGAACAGCCCCCACCGGCCAATGGGAT
TAAAGAAGAGGAAGCAACTTTATGTGAACGTGGAAACCAATCAGATTGCAGCATTAATCCCCTTACAGAACAGATACAGGGAACAGACACACCTACTGCT
ATCATGGGGTGCAGCCTGAATAACAGCTCGGCAGATAATTCTATATCAGATGATATAAAAGAGGAGGCGGCCTCATGGGAAGAAGGAAGCCTTTCTGATT
TTAGGATTATTACTGTTTCGGAAATACAAGAAACAAATACATCTGATCCTATCATGGGATGCGACCTGAATAATAGCTTGCTAGATAATTATATATCCGT
TGTTATTAAAGAGGAAGAAGTGTCATGTGAAGAGGACAACCAATCAGATTGCAGCATTAATCCCCTTACAGAACAGACACAGGGAACAGATACACCTACT
CCTATCATAGGAAACAGTCTCAATGATAATTTGTCAGAAATCCAAAACAGTAGCAGAAAATCTTATAATAGAATGGGTGTGTTACAGGGGATGTATAAGT
GCTCCGAGTGCCATAAAAGGTTTAGTAGCAAAAGCACATTTGTCAGGCATCAGAGAAGATACCACAAAATAGAAAAACGTGTTTCTTCTAAAGGTGGGAA
ATTGATGGCACGTCGCTCTCGCTCAGACCTTAAGGGAAGTAAAAGCAACGGAGACAAGTTATTTACCTGCTCTGAATGTGGGAAAAACTTTAAACACCGT
TCAAGCTTTTATGTGCATCGCAGGTTTCACACAGGAGGGAAACCGTTTTCTTGTACCGAGTGCGGAAAATGTTTTTCGCAAGTGTCAGACCTTGATATAC
ATCACAGAATTCACTTGGGAGAGAAACCATTTACATGTTCCCAGTGTGGGAAATGTTTTGCGCATCTGTCAGACCTCAAAGTCCATCAGCGAATTCACAC
GGGAGAGAAACCGTATTCATGTTCTGAGTGTGGGAAATGTTTCACGCAGCGCTCACACCTTAGCGCACATCTGAAAAGCCACACGGGAGAGAAGCCCTTT
ACCTGTTCTGAATGTGGGAAATGCTTTACACATCTGGGAGACCTTAAAAGACATCTTAGAAGCCACACGGGGGAGAAACCATTTACCTGCTCACAGTGTG
GGAAAGCTTTTATTCGCAGGGCACACCTCAGCCGGCATCAAAAATGCCACTTGGGAGAGAAGCCGTTTTCCTGTTCTCAGTGCGGGAAGTGTTTCACGCA
GCGGACGCACCTCGAACGGCATCACAGAAGCCACACAGGAGAGAAGCCCTTTTCTTGCTTTGAATGCGGGAAAGGTTTCGCTCAGCGCACGCACCTTTTA
AGACATCACAAAGTTCACACGAGAGAGAAAGCGTTTTCCTGCTCCGAATGCGGCGAATGTTTTGCTGAAAACATCGAACTTGATTTGCATCAACAAAGTC
ACGCTAGAGACGAGCCCAACTCCTCTCCATGATACAAATGGTGTACAGTGCCCCTTCCTTTCTGGCTGTTACAGGAGAGACAAATATGCATTTAAACTTG
TACATAACCTTTATTGAGTATGTTCTGCTGTTAATTGTATTCCAAATCCAACTACATGTGTCTATTTCCCACATAACCATCTTTTCAAGTCTTATATATC
CACCCATGATGGGCAAGGAGCACCGGCACTGCTGTCCTGGAAAAGTCCTTTTGCAGTTTCAGAAAGTTGGGAATTATTATCTTAACCTGGTTGTATCGCT
TTACAGTATCAAAGAAAGTCGTCTGGACTCACATTTTAGTAGAAACATTGGGTTTGAAGCCAACTGGTACTGTAGACTTTTTTGATGAAGTGCTAAGAGC
AAAGTATTCCTTGTTTCTCACAATAGCCGAACTCATCTGACAGTTTGAGGAGCACTGTCATAAGGAAGGGACCAGAAGCCCAGTGAGTCTGCAGATAGAC
AGATTAGGATGGGCAGTACTGGGTTTCACCAAGGACATAATGGGCTTCTCCTCAAATGAAGTGTGAAGATGCTCAGACCTCATCTGTTTATTGCTACAAA
TAAACTTCATATATTTTCAGGGTTTCTTTTATTAAGAGGCAAATTAGTTGTTGGTTTACATGTCAAATATATATGATCTTTGTGTATATACAAGGGATTT
TTAATGTATGGGTTGGAATGCAAAAGTTTGTGTAACCCTTTCTTGGCAAACTCCTGCAGAATAGAATCACATTCACTTCTCTGGGTTGTACTTGTGTTTG
GGATCCAGTAGGCCTGTGAAAACCTCTTTGCTATGTTGAAAGACTGGGAAACTGGGATTTAGAGTGTAGTGTCTCCCCCTAGTGGGCACTGAAGAGCACA
CCTCAGGGAATTGCCACTAGGATAATAATCACACACACTGCAGTAACATAACTTTATGTAAAAGTTGAAATAAACATGAAACAAACAGTATTTGTTATAA
CCCCCAGGGGCACGTGGGTCTCTCTAAATCCAAGCACTGTCTCTCAATGTGCCACACTCCATACCGGGCAGACAAACCAATTGCTCAGTTCAGTCCCTGG
CAAAGTTTCCTTTCCTCAAGAGCTCCT                                                                         
>Xetro.D01527|Xetro.D01527.1:v7v9                                                                   
AACCCAACAAGTAATTATATCCCAGATGCTGCTATGGAGGAATCTGTGTCGTATGAAGAGAAAAACATTTCAGATTGCAGCATTAATCCCCTTACAGAAC
AGATACAGGGAATGGATACACCTACTCCTATTATGGGGTGCAGCCTGAATAACAGTTTATCGGCTAATGACATAATCATAGCTACTATTAAACAGGAGGC
CATTTCTTGGGAAAGAGGACATTCTTCATATTGCAGCATTAATCCCCTTACAGAACAGATACAGGGAACAGATGCACCTTCTCCTATTATGGGGTGCAGC
CTGAATAGCAAGTTTGCAGATAATTTTATATCAGATGATATAAAAAAGGAGGCGGCTTCATGGGAAGGGGGAAACCAATCAGATTGCACTATTAATCCAC
TTACAGAACAGATACAGGGAATGGATACACCTATCATGGGGTGCAGCCGGAATAACAGCTCGGAAGATAATTATATATCATATAATATGAAAGAGGAACC
TGTATCATGGAAAGGAGAAAACCATTCATCTTATGGAACAAATCCACTTGCAGAACAGACACACGAGACAGAGACCGTCATGGGAAACATTTTAAATAAT
AGTTTGACGATGAAGTGCAGCGACTATGGGAGGAGCCTTAGTAATAAACTCTTGCTTAAGCCTCAGTTCAGATCAAGGTCCCTGCCGGGGATGCACAGCT
GCACCGTGTGCCACCGGATATTCCATAGCGAGAGCACGCTCGGCAGGCACCAGAGAAAAATTCACAAAATAGACAAACCCTTCGGTTGCTCAGAGTGTGG
GAAACGCTTTAAGCTGTGCTCGAAGCTCGCGACGCACCAGAGATACCACACAGGGGAGAAACCGTTCTCTTGCTCCGACTGCGGCAAATGTTTCACGCAT
CGCTCCGACCTGAACCGACATCGCAAAACGCACAACGGAGATAAACCTTTCCCATGTCCCGACTGTGGGAAACGCTTTGCGCAGCGCTCCGACCTCAAGA
GACATTATAGGACTCACAACGGGGAGAAACCGTTCTCTTGCCCGGAGTGCGGGAAATGTTTTTCTCAACGCTCCCTGCTGAATAAACATCTCGCGACTCA
CGGGGAGGAAGCGTTTCCTTTGGAATTCGGGAAATGTTTTAACCATCGCTCAGACTTTGGGCAACAGAAAACCGATGCAGCAGAGAAGCAGTTTTCCTGC
TCGGAATGTGATAAGTGTTTTAAGCATTACTCCGACCTGAAGAAGCATCAGCGAGTTCACACGGGGGAGAAGCCGTTTAGCTGCGCCGAATGTGGCAGAT
CTTTTACTCAGAGAGCCAACCTTAATAAACACAACCGGATTCACACAGGAGAGAAACCGTTTTCCTGCTCTGAATGTGGCAAATCGTTTATCCAACGGGC
GCAGCTCATCCAGCATCAAAGGAGCCACAACGGGGCCAGGCCTTTCTCTTGCTCCGACTGCCGGAGATCTTTCAAGTACTACGCGGACCTTAAGAAACAT
CAGCGGATTCACACGGTGGACATGCCATTTTCTTGTGCTGAATGTGGGAAAGGTTTTTCACTCAGCACCCAGCTTTATAGGCATCAGCTAAATCACAGCC
AGCCAAAGCCGCAGCTCAGTATTCAGCTACCGAGCCGTGCGACGGGCGACCCATTCTCTTCTACAGCTTGAGGGCTGCGCTCCGAACTGGACTTCACTAA
ACTCCCCAGGGTTTTATTGTTTTTTAAATTAATCTGCATAAGTTATTTGGTTTTATATCATCGTTTTACTACAAAGTCCGAGATTGCAGCACAGTCATTT
TGAAGGAGACCCCTAACCCTGTAGGCAATTATGAATAATATCCGGTGCTGGTTTCCCTTTGGGCTAAACATTAACCCTATCTGTAACAATGGCCCCTTTA
TTGGAACTCCCTATAGATCCTCTCAGGTCCCTGTGTGGGTTTCAAATGAGGGGTGGGCGTGTCCTAACGGTCCCTGCCAGAAGCACAGTAGGAGGGGGAG
AGCCAATCACAGCCCTGCACTCATACAAGCAAAGACAGGCTTCAGTTCCCTATCAGGTCAGCCTAGCTGCTGATTGGTTCCCCCTGCACAGCCTGGGAAA
GGAGGCAGCAGCAAGTGGCACAGATGGGCGGGGCTAGTGAAATCAGCCTGAAACACTACTTTTTAAAGCCCATTCCTTCTATATTTAGGTGAGTACAATT
CATTGGCACAATATTGTTTTTCACACAATATGTCCCATTTAAGGAAATACAATTTCCATTTTAGTGAATGTATGTAAAAAGAACTCCTGGCATGGGAGAC
AGCCGGGCCTTTTTATGGTTTCTCATTATAGGCTTATTTATCTTGACTGAGGTCTGTAAAAGAACTCAATAAACTAGCAATTGCATTTT           
>Xetro.D01528|Xetro.D01528.1:v7v9                                                                   
GTGCGGTACATAGATATGTAGGGAATTGTCTCCCATCCCTTACTGAGCAGCTCTCACTCCCACCTCCCAAGCCCCCGGGACCATTGGTTTGTAGCCGGAG
CAGGGAACTCTGGGAACTTCCGCACAGGCCAATCCCTCCCACAAGGAGCCAATGGGAATGTGGGAGGAAGCGAGTGACCCAGTGATGGGGAAGAAGGATA
AAAATGAGGAGCGGAAGGAGAGAATCCTGAATCTCACACTGGAGATTATCTATCTGCTGACTGGAGAGAGTTACATCCCTAAGAAGAGCCCAACTTTGGG
TTTGGGGGCCCTGCATGCCCCTGGCTCCGTCATACAGAAGGAAAATGACAAGAAGATCCTGGAACTCATCTCCAACATCATCCAGCTGCTGACTGGAGAG
GTTGCCATAAGGTGTGAGGATATTTCCATCTATTTTTCCTTGGAGGAGTGGGAGTATATAAAAGGAAACAAGGCCCTTCTCAAGGAAGCGATAAAGGAGA
AAGAGCCCCAGCAGCTCCACCCACTGGACGGTGAATATGAAGATAAGAGAGAGATTCCAGCTGATCTGGGAGGAACATTATGTTATAATAATGAGCCAAG
CAAGATTGGGGCTGAAGGAGCAGATTTTTGTGCCAACAGAAATCTCACAAACCCTGAAATGTCTCCAGCGGAACAGCCCCCACCGGCCAATGGGATTAAA
GAGGAGGCGGCTTCATGTGAACGAAAAAAACAACCAAATTGCAGCTTGTATCCATGTACAGAACAGATACAGGGAACAGACACACCTACACCTATCATGG
GGTGCAGCCTGAATAACAGCTCAGCAGCCAATTATGTATTGGATGATATAAAAGAGGAGGCAGCTTTATGTGAAGAAGGAAACCGTGTTTTTTCAAAATC
AAAACAGAAAAGCAATAAGTATGTTCCTTTCATGAGTTGTAGCCTGAATTACAGCTTGTCAGACAGATCAGATGGGATTAAAGAAGAGGCGACTTCATGG
GAAGGGGGAAACCAATCAGATTGCAGCATTAATCCCCTTACAGAACAGATACAGGGAACAGACACACCTACTCCGAGTTCTGAGCGCCGTAAACAGTTTA
GAAGTAAGGGCGGTCAGAAAACTGACAAGGAAGTAAAACCATTTGTCTGTTCTGTTTGTGAGAAATGCTTTGCGTGGTATTCAGATCTTCTTGTACATCG
GAAAATTCATACTGTAGAGAAACCATTCTCTTGTTCTGAATGTGGGAAATGCTTTGCTCGTCGTGTACATCTTATTGAGCATCAGAGAACCCACACAGGA
GAGAAACCTTATTCTTGTTCAGACTGTGGGAAACGGTTTTCATATCGTTCTGACTTTAACAGACACTGCAAGAGACACAAAGGACATCAAATATTTACTT
GCTCCCAATGTAACAAACCATTTACATCCCACTCAGATCTTGTTGTGCATCGAAGGATTCACTCGGAAAATAGACTGTTTTCTTGTTCTGAATGTGGAAA
AAATTTTAAACATCGCTCTCACTTTACTGTCCACAAGAGAATTCACACAGGAGAGAAACCATTCACTTGTCCTAAGTGTGATAAACGTTTCGCTCATCGC
TCAAATCTCATAAAACACCTGAGACATCATAAAGCAGAAGAAACATTTCCTTGCTCTCAGTGTGGGGAACATTTCCCTTGTGTTTCTGAACTAAATGTAC
ATTTCAAGGTTCACACAGGAGAGAGGCCCTACTCTTGTTCTGAGTGTGGGAAAAGCTTTAAAGGAGACAAACAGGATAGCTAA                 
>Xetro.D01530|Xetro.D01530.1:v7v9                                                                   
GAACAGATACAGGGAACAGACACACCTGCTCCTATCATGGGGTGCAGTCTGAATAACAGCTCGGCAGGGGATTATACACCGGTTGTTATTAAAGAGGAGG
CGAGTTCATGGGAGGAAGAAAAGCCCCTCGCAGAAGGAACACAAGATACTCCTGCTCCCAACATGGACTGCAGTGGCAATTACAGTTCATTTGCTGTTTA
ACAGACACTATCGGAGAGGAGCCAAGTTATGTATAGAGGGAAACCATTCAGATGGCACAATTAATAAACATACAGAGCAGATACAGGGGACAGACACACC
TACTCCCATCATGGGGTGCAGCCTGAATAACAGCTCAGCAGAGGATTATATATCGGTAGTTATTAAAGAGGAAGAATCTTCATGGGAAAGAGGAAACCAA
TCAGATTGCAGCATTAATCCCCTTACAGAACAGATACAGGGAACAGACACACCTACTCCCAACACAGAGACGTATAACTGTTCTGAGTGCAATAAACGTT
GTAAAACTAAGGTCGGTTTTCTCAAGCACCAGAAAACTCACACAGGGGTAAAACCATTTGTCTGTTCTGTGTGTGAGAAACGTTTTAAGTATCAGTCAAA
ACTTATTTTACATCAGAGGAGTCACACAGGGGAGAAACCGTTCTCTTGTTCTGAATGTGGGAAAAGGTTTACCCGGCATGTAAATCTTATTGAGCATTAC
AGAACCCACACAGGAGAGAAACCCTATTCCTGTTCTGACTGTGGAAAACGTTTTTCGCACAGTTCAGACTTCAACAGACACTGCCGAATTCACAGACTAG
AGAAATTATGTATTTGCTCCCAATGTAACAAACAGTTCTCGTCTCACTCAGAGCTTATTGTGCATCAAAGTAGTCACGTGGGAAAGAGACCATATTCTTG
TTCTGAATGTGGGAAATGTTTTAAACTTCCCTCAAGACTTACTGTGCATCAGAGAAGCCATACCGGAGAGAGACCTTATTCATGTCCCGAATGTGGGAAG
TGCTTTAAAGATAGCTGGACTCTCCGTGCCCATCGAAGAATTCACACAGGGGTGAAACCATTCACTTGTTCTCAATGTGAGAAATGTTTTACTTGTCGCC
CAGATCTTAACAGACACCTGAAATCTCATAAGGGAGAAAAACCATTTTCTTGTTCCCAATGTGGGAAATGTTTCCCTTATCGCTCACATCTTGACAGACA
CCTGAAATCTCACGAAGGAGAACCACCATTTGCTTGTTCTCAATGTGGGAAACATTTCATGTCTACCTCACAGCTTAATGTACATCTTAAGGTTCACTCA
GTAGAGAGACCGTACTCTTGTTCCGAGTGTGGGAAATGTTTTAAGTATTCCTCATACCTTACTGTACACAAAAGAATTCACACAGGGGAGAAACCGTTCA
CTTGTGCTGAATGTGGCAAATGTTTTATTGATCGGGCTTGCCTTAATTCTCATAAAAAAATTCACACAGGGAAGAAACCATTCACTTGCACTGAATGTGG
GAAATGTTTCTCTGAGGGCGGAGGCCTTAGATACCATATAAAAATTCACACAGGGGAGAAACCATTCAGTTGTAGTGAATGTGGGAAATGTTTCCGTGAT
CGCACAAGCCTTAAATTCCATACAAGAATTCACACAGGGGAGAAACCATTTGCTTGCAATGAATGTGGGAAATGTTTTATGTATCGTTATCAGCTCACTG
CACATTCCCAGTTACACACAGGGGAGGAACCATTGCCTGACAGTAACTGTACTGATACACAGTGAGTAACATACGATTATGATGTTATCAGATTCCTTTT
GGTTAATGGATTCTTAATTTTCAATAAATATTTAATCTTCAGAGGTAAAACTGCACAGAATATTTTGTATAAAAAAAAGTGTCAGTTACAGAAAACATTA
GCCACTGCGTGAAGAGAGTTCCCCAC                                                                          
>Xetro.D01533|Xetro.D01533.1:v7v9                                                                   
ATGCTTTCTAATGGCAGGGTTGGCTGTAAGGTGGGGGCTGTTACTGTGGGTGACAGGGGCTACGTCATCCCTAAGAAGAAGAGCCCAACTGTGGGTTTGG
GGGCCCTGCATGCCCCTGGCTCCGTCATACAGAAGGAAAATGACAAGAAGATCCTGGAACTCATCTCCAACATCATCCAGCTGCTGACTGGAGAGGGGGA
ATATGAAGATAAGAGAGAGATTCCAGCTGATCTGGGAGGAACATTATGTTATAATAATGAGCTAAGCAAGATTGGGGCTGAAGGTGCTAATGAAAATCTC
ACAAACCCTGACATTTCTTTAGTGGAACAGCCCTCACCGGCCAGTGGGATTAAAGAGGAGGCGGCTTCATGTGAAGGGGAAAACCAATCAGATTGCAGCA
TTAATCCCCTTACAGAACAGATACGGGGAACAGACACACCTACTCCCAACACGGAGACATATAACTGTTCTGAGTGCCATAAACATTGTAAAACTAAGGT
CGGTTTTCTCAAGCACCAGAAAACTCACACAGGGGTAAAATCATTTGTCTGTTCTGTGTGTGAGAAACATTTTAAGTGGCAGTCAGAACTTATTGTACAT
CAGAGGAGTCACACAGGGGAGAAACCGTTCTCTTGTTCTGAATGTGGGAAAAGGTTTACCCGGCATGTACATCTTATTGAGCATTACAGAACCCACACAG
GAGAGAAACCCTATTCCTGTTCTGACTGTGGGAAACGTTTTTCACACGGTTCAGACTTTAACAGACACTGCAGAATTCACAGACTAGAGAAATTATGTAT
TTGCTCCCAGTGTAAAAAACAGTTCACATCTCACTCAGAGCTTATTGTGCATCAAAGTAGTCACATGGAAGAGGGACCATATTCTTGTTTTGAATGTGGG
AAACGATTTAAACGTCGCTCACAACTTACTGTACATCGGAGAAGCCATACCGGAGAGAGACCTTATTCATGTCCCAAATGTGGGAAAGACTTTAAAGATC
GCTCGACTCTCCGTGCCCATCTAAGAATCCACACAGGGGAGAAACCATTCACTTGTTCTCAGTGTGAGAAATGTTTCACTCATCGCTCAGATCTTAACAG
ACACCTGAAATCTCATAAAGGAGAAAAAACATTTTCTTGTTCTCAGTGTGGGAAATATTTCATTTCTACCTCAGACCTTACTGTGCATCTCAGGATTCAC
ACAGGAGAGAGACCGTACTCTTGTTCTGAGTGTGGGAAATGTTTTAAAGATCCCTCATACCTTACTACTCACCAAAGAATTCACACAGGGGAGAAACCAT
TCACTTGTACTGAATGTGGGAAATGTTTCAGTGGTCGTGCTGGCCTTAATTCCCATAAAAAAATTCACACAGGGAAGAAATCATTTACTTGCACTGAATG
TGGGAAATGTTTTTCTGAGGGCGCACGCCTAAGATACCATAAAAAAATTCACACAGGGGAGAAACCATTCAGTTGTACTGAATGTGGGAATTGTTTTCGT
GATCGCGAGGGCCTTAAATCCCATACAAGAATTCACACAGGGGAGAAACCATTCAGTTGTAGTGAATGTGGGAAATGTTTCAGTGATCGCACAAGCCTTA
AATCCCATAAAAGAATTCACACAGGGGAGAAACCATTTGCTTGCAATGAATGTGGGAAATGTTTTATGTATCGTTATCAGCTCACTGCACATTCCCAGTT
ACACACAGGGGAGGAACCATTGCCTGACAGTAAATGTACTGATACACAGTGAGTAACATACGATTATGACGTTGCAGTAGTCCCTGTGGATATATTACTA
AATCCCCTTTACCAGACCATACTACTGCTACAGGAGATGTCTGAAGAACAGCCCTGCGCCAATACTCAGGAACGTATAAATATCTTTGCTTATACAGAAG
CAGAAATGGACCGTATACTTACAACTGCTGATACTACTGCCCCATAA                                                     
>Xetro.D01541|Xetro.D01541.1:v7v9                                                                   
CCCCCGGGACCATTGGTTTGTAGCCGGAGCAGGGAACTCTGGGAACTTCCGCACAGTCCCTCCCACAAGGAGCCAATGGGAATGTGGGAGGAAGTGAGTG
ACCCAGTGATGGGGAAGAAGGATAAAAATGAGGAGCGGAAGGAGAGAATCCTGAATCTCACACTGGAGATTATCTATCTGCTGACTGGAGAGGGCTACGT
CATCCCTAAGAAGAAGAGCCCAACTGTGGGTTTGGGGGCCCTGCATGCCCCTGGCTCCGTCATACAGAAGGAAAATGACAAGAAGATCCTGGAACTCATC
TCCAACATCATCCAGCTGCTGACTGGAGAGGTGGGCCAGTCCCTCCCACAAGGAGCCAATGGGAATGTGGGAGGAGGTGAGGACCCAATGATGGGGAAGA
AGGATAAAAATGAGGAGCGGAAGGAGAGAATCCTGAATCTCACACTGGAGATTATCTATCTGCTGACTGGAGAGGGCTACGTCATCCCTAAGAAGAAGAG
CCCAACTGTGGGTTTGGGGGCCCTGCATGCCCCTGGCTCCGTCATACAGAAGGAAAATGACAAGAAGATCCTGGAACTCATCTCCAACATCATCCAGCTG
CTGACTGGAGAGGTTGCCATAAGGTATGAGGATGTTTCCATCTATTTTTCCTTGGAGGAGTGGGAGTATATAAAAGGAAACAAGGCCCTTTACAGGGAAG
AGATAAAGGAGGAGGAGGAGCCCCAGCAGCTCTGCCCACTGGGCCAGTCCCTCCCACAAGGAGTCAATGGGAACGTGGCAGGAGGTGAGGACCCAGTGAT
GGGGAAGAAGGATAAAAATGAGGAGCGGAAGGAGAGAATCCTGAATCTCACACTGGAGATTATCTATCTGCTGACTGGAGAGGGGCTTTTCCAGGTCAGT
CCGTCCCACAAGGAGCCAATGGGAATGTGGGAGGAAGCGAGTGACCCAGTGATGGGGAAGAAGGATAAAAATGAGGAGCGGAAGGAGAGAATCCTGAATC
TCACACTGGAGATTATCTATCTGCTGACTGGAGAGGAGTGGGAGTATATAAAAGGAAACCAGGCCCTTTACAGGGAAGGGATAAAGGAGGAGGAGGAGCC
CCAGCAGCTCCGCCCACTGGACGGTGAATATGAAGATAAGAGAGAGATTCCAGCTGATCTGGGAGGAACATTATGTTATAATAATGAGCCAAGCAAGATT
GGGGCTGAAGGAGCAGATTTTTGTGCCGACGGGAATCTCACAAACCCTGAAATTTCTCCAGCGGAACAGCCCCCACCGCCCAATGGGATTAAAAAAGAGG
CAGCTTCGTGGGAAGGGGGAAACCAATCAGATTGCAGCATTAATCCCCTCACACAACAGATACAGGGAACATGCACACCTACTCCCAATATGGAGATGTA
TAACTGTTCTGAGTGCCATAAACACTTTAAAACTAAGGCCGGTCTTTTCAAGCATCAGAAAACTCACACAGGGGTAAAACCATTTTTTTGTTCTGTGGAA
AGCCATTCCGACCTTATTGCACATCAGAGAAGTCACACGACAGCGAAACCATTTACTTGCTCTGAATGTGGGAAATGTTTCACCCGTCGCTCAGGCCTTA
ACGCACATCTCAGACTTCACACAGGTGCAAAGCCATTTTCTTCTTCGGAATTTGGGAAATCATTTACATATCCCTCGGCCCTTAGAACCCATAAAGAATA
TCACACGGGAGCAAAAACATTTTCTTGTTCTGAATGTGGGAAATGTTTCACCTGTCGCTCAAGGCTCAACAGACATCTCAGAATTCACACAGGAGAGAAA
CCATTCACGTGTACTCAATGTGGGAAATGTTTCACCCGTCGCTCAAGCCTTAACATACATTTCAGAACTCACACAGGGGAGAAACCATTTACCTGCACTG
AATGTGGGAAATGTTCTCGTAATCTCACACACCTCAAAATCCACCAAATGGTTCACAAAGGAGAGAAGCCATTTTCCTGCCCTGAATGTGGGAAAAGTTT
TACCCGTCGCTCAGGCCTTAACGCCCATCTCAGACTTCATACTGGGGAGAAACCGTTTTCTTGTTCGGAATGTGGGAAAACATTTACATATCCTTCGGGC
CTTAGATTCCATAAAAAATATCACTCAGAAGCAAAACCTTTTTCTTGTCCAGAATGTTGGAAATGTTTTACCCATCGCTCATGTCTTACCAGACATCTCA
AAATTCACACCGGAGAGAAACTGTTCCCTTGTTCTGAACATCATTCCGAGCTCACTACACATTCCCAGTTACACACAGGGGAGAAACCAGTTTCTGAGTA
ACTGTCCATATACAGAGTGCGTAACGTAAAATTATATTTCCTTTTTGTTAAAAGATGATTCCACCTCAATAAAATCTTAATGCTTTTGGCTACTGAG   
>Xetro.D01542|Xetro.D01542.1:v7v9                                                                   
ATGGAGATGAATACCATTTCCGAGTGCTATAGTACTAAGCCCCATCTTTTCAAGGATCAGAAAACTCATTCAGGCCTTAGAAACCATAAAAAATATCACG
CGGGAGAGAAACAGTTTTCCTGCTCTGAATGTGGGAAATCTTTCACCTGTCACTCAGGCCTTAATGCGCATCTCAGAGTTCACACAGGGGAGAAACCATA
TTCCTGCTCCGAATGTGGGAAATCTTTCACCCGTCGCTCAAGCCTTAACGCGCATTTCAGAGTTCACACAGGAGAGAAACTATTCACTTGTACAGAATGT
GGGAAATCTTTCCCCCGTCTGGCACGGTATAACAGACATCTCAGAACTCACACAGGGGAGAAACCATTCCCTTGTACGGAATGTGGAAAATCTTTCACCT
GTAGAAGACAGCTCAACACACATCTCAGATGTCACACAGGAGAGAAACTATTCACATGCACTGAATGTGGCAAATCTTTCATTCACGTTTCAGAGCTTAA
TAAACATTTCAGAGTTCACACAGGGGAGAAACCATTTGCTTGTACTGAATGCGGTAAACGTTTTACTCGTCGTTACCAGCTTACTGAACATTCCTACTCG
CACACAGGGGAGAAACCATTCACTTGTACTGAATGCGGTAAAAGCTTTACTCGTCATTACCAGCTTACTGCCCATTACCTGTTACACATAGGAGAGAAAC
CATTTGCTTGTGCTGAATGTGGGAAAGGTTTTTCTCGTCGTGACCAGCTTAATGCACATTCCCACTTGCACACAGGGAAGAAACCATATTCTTGTTCTGA
ATGTGGGAAAAGCTTTACATATCAAGGAGACCTTTCCTCACATCTCAGGACTCACACAGGAGAGAAACCATATTCTTGTTCTGAATGTGGGAAACGTTTC
ACTCGTTGTTCAGAACGTAATGCACATATCAGACGTCATACGGGAGAGAAACCCTACACTTGTGCTGAATGTGGGAAATCTTTTGGTAATCGTACAGGCC
TTAATCACCATAAAATAATTCATACAGGAGAGAAACCATTTTCCTGTTCCGAATGTGGCAAAGGTTTCAGCCGTCGACAAGACTTAACCATACATTTCAG
AATTCACACAGAGGAGAAACCATTCACCTGTACCGAATGTGGGAAATCTTTCACCAGTTCCTCACAGCTTTACGAACATCGCAGAGGTCACATAGGAGGG
AAATCGTTCACTTGTACTGAATGTGGGAAAATTTTTACCCGTATATCACATCTTAATATACATCTCAGACGTCACACAGGAGAGAGACCATTCACTTGTA
CTGAATGTGGGAAGTCTTTCACCTGTATCGCACAGCTTAATTTACATCGTAGACACCACACAGGAGAGAAACCCTACACTTGTACTGAATGTGGGAAATG
TTTCTGTACTCGCACAGGCCTTAATCACCATAAAATAGTTCATTCGGGAGAGAAACCATTCACATGTACTGAATGCGGTAGATGTTTTAGTCGTCGTTGC
AAGCTTAAGGCACATTCCCGCTTACACACAGGGGAGAAACCATTTGCTTGTGCTGAATGTGGGAAATGTTTTGCACGTCAGGACCAGCTCACTGCACATT
CCCGCTTACACACAGGAGAGAAACAAATTTCTGATAATAACTGTACATTTACAGAGTG                                          
>Xetro.D01544|Xetro.D01544.1:v7v9                                                                   
AGGGCTACGTCATCCCTAAGAAGAAGAGCCCAACTGTGGGTTTGGGGGCCCTGCATGCCCCTGGCTCCGTCATACAGAAGGAAAATGACAAGAAGATCCT
GGAACTCATCTCCAACATCATCCAGCTGCTGACTGGAGAGGTGAGGGGGCATATGAAGATAAGAGAGAGATTCCAGCTGATCTGGGAGGAACATTATGTT
ATAATAAGGAGCCAAGCAAGATTGGGGCTGAAGGAGCAGATTTTTGTGCCGACGGAAATCTCACAAACCCTGAAAATTCTTCAGCGGAACAGCCCTCACC
AGCCAATGGGATTAAAGAGGAACCATCTTCATGGGAAGAAGGAAAATTGTCTGATTTTAGAATTATTACTGTGTCTGAATCAATACAGGAAACCATTACA
TCTGCCCCAATCATAGGATGCAGTCTAAATCCTAGAATGTTAGACAGTGATGTATCAAATCCAATTAAAGAGGAAGCAGCTTTATGTAACGACCAATCAG
ATTGCAGCATTAATCCACTTAAAGATGAGATCCAAGGAAAAGATACACCTACTCCCAACACGGAGATGTATAACTGTTCTGAGTGCCAAAAACACTTTAG
AACTAAGGCCGGTCTTCTCAAGCATGAGAAAACTCACACAGGGATAAAACCATTTGTCTGTTCTGTGTGTGAGAAACGTTTTGCTTGGTATTCAGATCTT
ATTGTACATCAGAGGAGTCACACAGGTGAGAAACCGTTCTCTTGTTCTGAATGTGGGAGATGTTTTTCATATCCTTCAGACTTAAATAGACACTACAGAA
TTCACACAGGAGAGAAACCATGCACTTGTTCTCAATGTGGGAAACATTTTACGTCTCACTCTGACCTTGTAGTACATCGAAGAAGTCACAGAGTAGAGAG
ACTATTCTCTTGTTTTGAATGTGGGAAACAGTTCAAACATCACTCACAACTTACTGTACATAAGAGAATCCATACCGGAGAGGCACTTTATTCTTGTTCC
GAATGTGGGAAAGATTTTAAAGAACGGTCGACCCTCAGTGTACATTTGAGAACTCACACAGGGGAAAAACCATTTCCCTGTTCCCACTGTGAGAAAAGTT
TTGCTCGTCGTTCCGATCTTGATAGACATCTAAGCGTTCACAGAACAGAAAGACCATTTCCTTGCTCTCAGTGTGGGAAACATTTTGCATGTATCTCAGA
CCTTAATGTGCATCACAGGAGTCACATAGACGAGAGACCGTTTCGTTGTTCCGAGTGCGGGAAATGTTTTAAAAAGAACTCGCACCTTACAGTACATGAG
AGAATTCACACAGGGGAGAAACCATTTTCTTGTTCCGAATGTGGGAAGAGTTTTACTGAGCGCTCAAGTCTAAATGTGCATCAAACAATTCACACAGGGG
AGAAACCATTTTCCTGTTCTGAATGTGGGAAATGTTTCAGCAATCGAGCAGGCCTTAGAATCCATAAAAAATTTCACACGGGAGAGAAACCATTTTCCTG
TACTGAATGTGAGAAAAGTTTCACCTATCGTTCACACCTCACCGTACATCTCAGAGTTCACACAGGGGAGAAACCCTACACTTGCACTGAATGTGGGAAA
GGTTTCACCCGCCGTTCGCACCTTAACGTACATCTCCGATTTCACACAGGGGAGAAACCATTCACTTGCCCTGAATGTGGGAAATGTTTTGCTCATCGTT
TCCAGCTCACAGCACATTCCCATTCACACACGTGAGATGAAACCGTTTCTGGTAATAACTGTACCTATACAGTGATGAGTGGGTAACATAGAACTATGAT
GCTACTGAGCTATGATTCCTTTTGGTTAATGTATGCTTAATGTTCTGTACTTTTGCAATGCTTATTTTTCATTGTGAATTTTGCCCGTTAGTAGGGTATG
TGGTGATTCTGAGTATGAGGATAGTTCAAGGGGAACTTAACACTTGTTTGAGTACTTTACAATTTACATATATTTTTCTTTATATTTTCATATTTGAGTT
TTTCCACTAGACAGTGCACAGGGGTATGCCCATGGGTTAGGTGTCTGCAAGTCTGCTAATTTTCCCCCAAGGCATAGTCATAGGGCCACATTCATCAAAG
TACGAATCTGAATCATGAAATCCAATATTTTCTGATGATTGCGAAAGTCACGAAAATTCAGTTCGTTTGAATACGAAGATCTCGTACTTACTATCCGAAA
TTTCCGGATTGAAACGATCGTTTGCAATTGGCAATCCGATACTCACAAAATGTTACGATCGTAAACTGCGGGAAAACCTTTCTGACTCTGAACCTTCAGT
GCATGATTTTGGAAGCCTCCCATAGGGCTCAATGGCACTCTGCAGCTCCAACCCGGCCCAAGGAAAGTCTCCCAT                         
>Xetro.D01545|Xetro.D01545.1:v7v9                                                                   
TGCGGTACATAGATATGTAGGGAATTGTCTCCCATCCCTTACTGAGCAGCTCTCACTCCCACCTCCCAAGCCCCCGGGACCATTGGTTTGTAGCCGGAGC
AGGGAACTCTGGGAACTTCCGCACAGGGGCACTTCCAGACCAGTCCCTCCCACAAGGAGCCAATGGGAATGTGGGAGGAAGCGAGTGACCCAGTGATGGG
GAAGAAGGATAAAAATGAGGAGCGGAAGGAGAGAATCCTGAATCTCACACTGGAGATTATCTATCTGCTGACTGGAGAGGGCTACGTCATCCCTAAGAAG
AAGAGCCCAACTGTGGGTTTGGGGGCCCTGCATGCCCCTGGCTCCGTCATACAGAAGGAAAATGACAAGAAGATCCTGGAACTCATCTCCAACATCATCC
AGCTGCTGACTGGAGAGGTTGCCATAAGGTGTGAGGATGTTTCCATCTATTTTTCCTTGGAGGAGTGGGAGTATATAAAAGGAAACAAGGCCCTTTACAG
GGAAGGGATAAAGGAGGAGGAGCCCCAGCAACTCCGCCCACTGGACGGTGAATATGAAGATAAGAGAGAGATTCCAGCTGATCTGGGAGGAACATTATGT
TATAATAATGAGCCAAGCAAGATTGGGGCTGAAGGAGCAGATTTTTGTGCCGACGGAAATCTCACAAACCCTGAAATTTCTCCAGCGGAACAGCCCCCAC
CGGCCAATGGGATTAAAGAGGAGGCGGTTTTATGGGAAGGGGAAAACCAATCAGATTGTGGCATTAATCCACTTACAGAACAGATACAGGGAACAGACAC
ACCTACTCCCAACACAGAGACGTATAACTGTTCCGAGTGCCATAAACACTTTAATAATAAGACCAGTCTTGTCCGGCATCACAAAACCCACATTGGAGTG
AAACCTTATTCTTGTTCTGAATGCGGGAAATGTTTCGCTCGTCGCGCGCATCTTACTGAGCATCTAACAACTCACACAGGGGAGAAACTGTATTGTTGCG
CTGTATGTGGGGAAAGGTTTTCCTATCATTCACAAATCCACAGGCACTACAGGATACACGGGGGAGTCAAATCCTTTCCCTGCTTTCATTGTGGGGAACA
TTTTACATCTCGCTCCAACCTTATTGCGCATCGCAGAAGTCACCGAGTAGAGAGACTTTACTCTTGTACTTTGTGTGGGAAACACTTTGAACATCGCTCA
CAACTTACTCTGCACAGGAAAGCCCATACGGGAGAGGCGCCGTATTCTTGTTCTGAATGTGGGAAAGATTTATAAGAACGCTCGAGGAAAATGCTGCAAC
TGTTGCACAGGCTTTGCCCTGCATCTCGGAGTTCACACAGGGGAGAAACCATTCACTCATACTGAATGTGAGAAATGTTTTATGCATCATTCCCAGCATT
CTACATCTCGCTCTGCACAGTAGTAACTGTACTCAGGTAACTACTCAGGGTTGGAACTAGGGGAATGCAGAAAAGGCACCTAGGTCACAACGATGAGGGG
GGTGCCAGGCAGGTAACTCTTCTTCCTACCCCTAGTCCATATTCTCTTACCCTCGCCACCACTTGGTACCTCCAACGACTGTCACATGGCGGAGGGTGCT
GGGCAAAGGTGGTCGTTCCGGTTGCCCCGACCGTGACTGTACCTACAATGATGAGTAACACACAATTATGCCATTAAATTATGATTTCTTTTGGTTAAAG
TATGCTTAATCTTTAATAAACATTTAATGGTTTAGGCTGC                                                            
>Xetro.D01546|Xetro.D01546.1:v7v9                                                                   
GTTTTTACCTTTTTCTCTAAGAAGATCTCACGTAGCTTGTATGAACGCTTGGGCCTAAATGTACTAACTTCTTGTCTGTGAGTAGAGGGAAAGTTGTCTG
TGTAACTGCTAATTAACTAGTTGACTGCTAGCAGGAGAGTGTGTTTGACTGTAAATTAACCCTTTGGCTGCTAGAGTGCTTGTTGATTTAGTGGAAGCTA
ACCCTGACTGCAGTGAGAGAGAGTGAGTGATACAGTTTGTGTATTAGGAATAGTACCTGTTGCAGAGAGCAGGGATCTATTTCTATTGCCTGTTAATGAT
AGATGGTGGCAGCGAAAAGTTATTTGGGGCAGTGGTGTGTTTGGGGGTGTCTGATGTTAGTCTAACCTGTGTGTAAGCTGACTGAATGTAACCCCTTGTT
TCCCCGTCCCGGTGTCATACGCGTTTGAGAGTGGCCTGATAATGAATTCTCATGCTTGTATCTCTGCCAGACGGTGAATATGAAGATAAGAGAGAGATTC
CAGCTGATCTGGGAGGAACATTATGTTATAATAATGAGCCAAGCAAGATTGGGGCTGAAGGAGCAGATTTTTGTGCCGAAGGAAATCTCACAAACCCTGA
AATTTCTCCACTGGAGCAGCCCCCACCAGCCAATGGGATTAAAGAGGAGACTGCTTCATGGGAAGAGGGAAACCAATCAGATTGCAGCATTAATCCCCTT
ACAGAACAGAGACAGGGAACAGATATACTTACTCCCAACACAGAGACGTATAACTGTTCTAAATGCCATAAACATTATATTACTATGCATGGCCTTCTCA
ATCATCAGAAAAGTCACATAGGACCAAAAAGATTTGTCTGTTCTGTGTGTAAGAAAGATTGTAAGTGTCATTCACACCTTATTGTACATCAGAGAATTCA
CACGGGAGAGAAACCGTTCTCTTGTTCTGAATGTGGGAAAAGTTTTGCACGCCCAACACAACTCACAGAACATAGAAGAACTCACACAGGGGAGAAACCC
TATTGCTGTTTCATGTGTGGGAAAAGGTTTTCATATCGCGCACAATTTAATGAACACAAAAGAAAGCACACAGCAGAGAAATCCAAGCTTGTTTCTTTGC
CAGATGGTGATTATGAAGATAAGAGAGAGATTCCAGCTGATCTGGGAGGAACATTACGTTATAATAATGAGCCAAGCAAGATTGGGGCTGACGGAGCCGA
CAGAAATCTCGAAATATCTCCAATGAAACAGCTCCCACCAGCCAATGGGATTAAAGAGGAGGAGGCAGCTTCATATAAAGAGGGAAACCAATCAGATTGC
AGCATTAATCCCCTTCCAGAACAGATACAGGGAACAGATATACTTACTCCCAACACAGAGACGTATAACTGTTCTAAATGCCATAAACATTATATTACTA
AGCGCGGCCTTCTCAAGCATCAGAAAAGTCACGTAGGACCAAAAAGATTTGTCTGTCCTGTGTGTAAGAATGATTTTAAGTGTCATTCACAATTTATTGT
ACATCAGAGAATTCACACGGGAGAGAAACCGTTCTCTTGTTCTGAATGTGGGAAAAGTTTTGCTCGTCCAACACAACTCACAGAACATAGAAGAACTCAC
ACAGGGGAGAAACCCTATTGCTGTTTCATGTGTGGGAAAAGGTTTTCATATCGTGCACAATTTAATGAACACAAAAGAAAGCACACAGGAGAGAAATCAT
TCACCTGCTCTCGATGTGGGGAACATTTTACATCTCACTCAGATCTTATTGCGCATCGAACAAGCCACAGAGAAGACAGACCTTTCTCCTGTTCTGATTG
CGGGAAACGGTTTAAGCAACAATCGCACCTCAATGTACATCACAGAATCCATACTGGAGAGAGACCTTTTTCTTGTTTCGTATGTGGGAAAGACTTTATA
GACCTCTCAAATCTCAAAGTTCATTTGAGAACTCACACAGAGAATAAGCACTTCCCATATATCTCAGACTTTCCCACAGAAGAGAGACCGTATTCTTGTT
CTGAGTGTGGGAAATGTTTTACAGACCTGTTGCTTCTCAGTGCTCACCAGAAAACTCACTCAGTTGAGAAACTATTTTCATGTTCGGAATGTGAGAAATG
TTTCACCTCCCTCTCAGAACTTAAAATACACGTCAGAGTTCACACAGGAGAGAGACCGTACACTTGTACTGAGTGTGGAAAATGTTTTAGCCGTCGTGCC
CACCTCAACGAACATCTCAGGGTTCACACAGGAGAGAAACCATTCACTTGTACTGAATGTGGGAAATGTTTTGCACGTCGCTCCCACCTTGGCATACATC
GTAAGACTCACACAGAAGACAAACTACACTCTTGTACTGAATGCGGGAAAGGTTTTGCCTATCTATCACAACTTACCTTACATATCAGAGTTCACACAGG
AGAGAAACCATTCAGTTGTACTGAATGTGGTAGAAGTTTTGCACGTCGCTCCCACCTTAGCATACATCGCAAGGCTCACACAGGGGACAAACTACACTCT
TGTGCTGAATGCGGGAAAGGTTTTGCCTATCAATCACAACTTAACAGACATCTCAGAGTTCACACAGGAGAGAAACCATTCAGTTGTACTGAATGTGGGA
GAAGTTTTGCGCGTCGTTGCCAGCTTATTGCCCATTGCCAAATACATACAAGAAAGGAACCAGACACCTGTACTGAACAATTGTCTGATAATACTACGCA
GTGATGAGTGAGTAACATACAGTTGTGATGCTATCAGTTATGATTCCTTTTGATTAATATAGCCTTAATCTTTAATAACCTTTTAATGCATATTTTTATT
GTAAGTTTTGCTCTTTGATAGAGAATTATATTTGCAGTTTTACATTCATTTGTGTGAGGGTTTTTATTTCCCTTTTAATACTTTAGGTGAGTCGGCATCT
AGATACGGGATCCAATACCCATATTAGGCCACACTTTGGTGGCTTAAATGACCTGATTTGACCAAGTGGCCCACATATCAATTAGACAGATCATTACGCA
GAACTGTGAGCCAGTAAACTTCCAGAGCAACTACCAACACCACTCTCTCTGTACTAGCAGAATCTGTCATTGGTAATTAGAT                  
>Xetro.D01546|Xetro.D01546.2:v7v9                                                                   
ATGGGGACATTTTTCTAACTGCAGACAAAAGGAACGGATCCACATGGATATCTGGTTAAAACTAAATCTGAATTAGTTTTTTTAATTTTATATCAGAGAT
CTCATAGAGTCCCCCCCGGGACCATTGGTTTGTAGCCGGAGCAGGGAACTCTGGGAACTTCCGCACAGGGGCACTTCCAGGCCAGTCCCTCCCACAAGGA
GCCAATGGGAATGTGGGAGGAAGCGAGTGACCCAGTGATGGGGAAGAAGGATAAAAATGAGGAGCGGAAGGAGAGAATCCTGAATCTCACACTGGAGATT
ATCTATCTGCTGACTGGAGAGGGCTACGTCATCCCTAAGAAGAAGAGCCCAACTGTGGGTTTGGGGGCCCTGCATGCCCCTGGCTCCGTCATACAGAAGG
AAAATGACAAGAAGATCCTGGAACTCATCTCCAACATCATCCAGCTGCTGACTGGAGAGACGGTGAATATGAAGATAAGAGAGAGATTCCAGCTGATCTG
GGAGGAACATTATGTTATAATAATGAGCCAAGCAAGATTGGGGCTGAAGGAGCAGATTTTTGTGCCGAAGGAAATCTCACAAACCCTGAAATTTCTCCAC
TGGAGCAGCCCCCACCAGCCAATGGGATTAAAGAGGAGACTGCTTCATGGGAAGAGGGAAACCAATCAGATTGCAGCATTAATCCCCTTACAGAACAGAG
ACAGGGAACAGATATACTTACTCCCAACACAGAGACGTATAACTGTTCTAAATGCCATAAACATTATATTACTATGCATGGCCTTCTCAATCATCAGAAA
AGTCACATAGGACCAAAAAGATTTGTCTGTTCTGTGTGTAAGAAAGATTGTAAGTGTCATTCACACCTTATTGTACATCAGAGAATTCACACGGGAGAGA
AACCGTTCTCTTGTTCTGAATGTGGGAAAAGTTTTGCACGCCCAACACAACTCACAGAACATAGAAGAACTCACACAGGGGAGAAACCCTATTGCTGTTT
CATGTGTGGGAAAAGGTTTTCATATCGCGCACAATTTAATGAACACAAAAGAAAGCACACAGCAGAGAAATCCAAGCTTGTTTCTTTGCCAGATGGTGAT
TATGAAGATAAGAGAGAGATTCCAGCTGATCTGGGAGGAACATTACGTTATAATAATGAGCCAAGCAAGATTGGGGCTGACGGAGCCGACAGAAATCTCG
AAATATCTCCAATGAAACAGCTCCCACCAGCCAATGGGATTAAAGAGGAGGAGGCAGCTTCATATAAAGAGGGAAACCAATCAGATTGCAGCATTAATCC
CCTTCCAGAACAGATACAGGGAACAGATATACTTACTCCCAACACAGAGACGTATAACTGTTCTAAATGCCATAAACATTATATTACTAAGCGCGGCCTT
CTCAAGCATCAGAAAAGTCACGTAGGACCAAAAAGATTTGTCTGTCCTGTGTGTAAGAATGATTTTAAGTGTCATTCACAATTTATTGTACATCAGAGAA
TTCACACGGGAGAGAAACCGTTCTCTTGTTCTGAATGTGGGAAAAGTTTTGCTCGTCCAACACAACTCACAGAACATAGAAGAACTCACACAGGGGAGAA
ACCCTATTGCTGTTTCATGTGTGGGAAAAGGTTTTCATATCGTGCACAATTTAATGAACACAAAAGAAAGCACACAGGAGAGAAATCATTCACCTGCTCT
CGATGTGGGGAACATTTTACATCTCACTCAGATCTTATTGCGCATCGAACAAGCCACAGAGAAGACAGACCTTTCTCCTGTTCTGATTGCGGGAAACGGT
TTAAGCAACAATCGCACCTCAATGTACATCACAGAATCCATACTGGAGAGAGACCTTTTTCTTGTTTCGTATGTGGGAAAGACTTTATAGACCTCTCAAA
TCTCAAAGTTCATTTGAGAACTCACACAGAGAATAAGCACTTCCCATATATCTCAGACTTTCCCACAGAAGAGAGACCGTATTCTTGTTCTGAGTGTGGG
AAATGTTTTACAGACCTGTTGCTTCTCAGTGCTCACCAGAAAACTCACTCAGTTGAGAAACTATTTTCATGTTCGGAATGTGAGAAATGTTTCACCTCCC
TCTCAGAACTTAAAATACACGTCAGAGTTCACACAGGAGAGAGACCGTACACTTGTACTGAGTGTGGAAAATGTTTTAGCCGTCGTGCCCACCTCAACGA
ACATCTCAGGGTTCACACAGGAGAGAAACCATTCACTTGTACTGAATGTGGGAAATGTTTTGCACGTCGCTCCCACCTTGGCATACATCGTAAGACTCAC
ACAGAAGACAAACTACACTCTTGTACTGAATGCGGGAAAGGTTTTGCCTATCTATCACAACTTACCTTACATATCAGAGTTCACACAGGAGAGAAACCAT
TCAGTTGTACTGAATGTGGTAGAAGTTTTGCACGTCGCTCCCACCTTAGCATACATCGCAAGGCTCACACAGGGGACAAACTACACTCTTGTGCTGAATG
CGGGAAAGGTTTTGCCTATCAATCACAACTTAACAGACATCTCAGAGTTCACACAGGAGAGAAACCATTCAGTTGTACTGAATGTGGGAGAAGTTTTGCG
CGTCGTTGCCAGCTTATTGCCCATTGCCAAATACATACAAGAAAGGAACCAGACACCTGTACTGAACAATTGTCTGATAATACTACGCAGTGATGAGTGA
GTAACATACAGTTGTGATGCTATCAGTTATGATTCCTTTTGATTAATATAGCCTTAATCTTTAATAACCTTTTAATGCATATTTTTATTGTAAGTTTTGC
TCTTTGATAGAGAATTATATTTGCAGTTTTACATTCATTTGTGTGAGGGTTTTTATTTCCCTTTTAATACTTTAGGTGAGTCGGCATCTAGATACGGGAT
CCAATACCCATATTAGGCCACACTTTGGTGGCTTAAATGACCTGATTTGACCAAGTGGCCCACATATCAATTAGACAGATCATTACGCAGAACTGTGAGC
CAGTAAACTTCCAGAGCAACTACCAACACCACTCTCTCTGTACTAGCAGAATCTGTCATTGGTAATTAGAT                             
>Xetro.D01555|Xetro.D01555.1:v7v9                                                                   
CACTTCCAGGCCCCTCCCTCCCACAAGGAGCCAATGGGAATGTGGGAGGAAGCGAGTGACCCAGTGATGGGGAAGAAGGATAAAAATGAGGAGCGGAAGG
AGAGAATCCTGAATCTCACACTGGAGATTATCTATCTGCTGACTGGAGAGGGCTACGTCATCCCTAAGAAGAAGAGCCCAACTGTGGGTTTGGGGGCCCT
GCATGCCCCTGGCTCCGTCATACAGAAGGAAAATGACAAGAAGATCCTGGAACTCATCTCCAACATCATCCAGCTGCTGACTGGAGAGGTTGCCATAAGG
TGTGAGGATGTTTCCATCTATTTTTCCTTGGAGGAGTGGGAGTATATAAAAGGAAACAAGGCCCTTTACAGAGAAGGAATAAAGGAGGAGGAGCCCCAGC
AGCTCCGCCCACTGGACGGTGAATATGAAGATAAGAGAGAGATTCCAGCTGATCTGGGAGGAACATTATGTTATAATAATGAGCCAAGCAAGATTGGGGC
TGAAGGAGCAGATTTTTGTGCCGACGGAAATCTCACAAACCCTGAAATTTCTCCAGCGGAACAGCCCCCACCGGCCAATGGGATTAAAGAGGAGGCGGCT
TCATGGGAAGGGGGAAACCAATCAGATTGCAGCATTAATCCCCTTACAGAACAGATACAGGGAACAGACACACCTACTCCTATCATGGGGTGCAGCCTGA
ATAACAGCTCGGCAGAAGGTATTAAAGAGGAGGAACCAACTGCCTGTAAAGGGGGGAACCATTCACTTGCGGTTCAGATACTGGGAAGAGAGATTTCTCC
TCCTGTCATGGAGTACAACCTCATTAACAATCTGTTAACAACAAAGTACAGTAAAGACATTATTAAATCTATATATGAGCCCCTCCCGCTGCCTGTGATG
TGTAACTGTGCCAAGTGCTTGTACAATGGGAGCAGAGATCCCGTCAGCCATAGCCACAAGCCCAATCACGCGGGGGAGAACCCATTTCATTGTAACGACT
GCGGTAAATGTTTCAAGCGTCGCTCGTATCTCAAAGTGCATCAGAAGATTCACACGGGGGAGAAGCCGTATTCCTGCTCCGAGTGCGGGAAGTGTTTCAC
CCACCGCTCGTACCTCAGCGTGCACCGGAAAATCCACACCGGGGAGCGGCCGTACTCCTGCCACGAATGCGGGAAGTCCTTCACCGACCGCTCCAGCCTC
AACGTGCACATACGGATTCACACAGGGGAGAAGACGCACCCCTGCCCCGACTGCGGCAAGTGCTTCACGCGGCGCTCCAACCTCAACGTGCACCTGAAGA
TTCACACGGGGGAGAAACCGTTCGTCTGCTCGGAGTGTGGCAAACGCTTTACCCATCGCTCCAACCTGAAAGTGCACCGGCGGATTCACACCGGGGAGAA
GGCGCACTCGTGCCCCGTGTGTGCCAGGAGCTTCACCGTGCGCTCCACCCTCACCATGCACCAGAGAACTCACACGAGGGAGAAGAAAACCTTTGCGCGT
TGCTCGGCCCTTAATGTGCAGAAAAAGAGCCACTAATGGGAGGGGCTTGTGGGTCTCATGTAGAGTTTCCCAGCATTCAGCAGTGTTATGGTGGTCATAT
ATTTCTACCTATATATATATATATGTGTGATACAGGGCTGCCCTAGGACTCCGCCCACCCCTACTGAGCAGAGAATGAGCAGGTCAGTGCAAAAACGGGA
CTCTTGGGCCCTGTATATATATATATATATACCCCCCCGCCCTCTCATCTCATCATTGTGTCCTGCACTTATTCCCTGTCTGTATGATAAATGTATTGTG
CCAGGATTCCTAGCATCGTACTCTAGTAGCGCTATATAAATAAAGGCCTATGATTGGGTACTG                                     
>Xetro.D01556|Xetro.D01556.1|znf721:v7v9                                                            
CCTGAGGGGCCGCAATAACTAGGGGCACTTCCAGGCCCCTCCCTCCCACAAGGAGCCAATGGGAATGTGGGAGGAAGCGAGTGACCCAGTGATGGGGAAG
AAGGATAAAAATGAGGAGCGGAAGGAGAGAATCCTGAATCTCACACTGGAGATTATCTATCTGCTGACTGGAGAGGGCTACGTCATCCCTAAGAAGAAGA
GCCCAACTGTGGGTTTGGGGGCCCTGCATGCCCCTGGCTCCGTCATACAGAAGGAAAATGACAAGAAGATCCTGGAACTCATCTCCAACATCATCCAGCT
GCTGACTGGAGAGGTTGCCATAAGGTGTGAGGATGTTTCCATCTATTTTTCCTTGGAGGAGTGGGAGTATATAAAGGGAAACAAGGCCCTTTACAGGGAA
GGGATAAAGGAGGAGGAGGAGCCCCAGCAGCTCCGCCCACTGGGTTGGGAATCTGATGTTACAAGTGATACTGCAACAAATGGAGGTGAAGAGGAGGCGG
CTTTGTGGGAAGGGGGAGACCAATCAGATTGCAGCATTAATCCCCTTACAGAACAGATACAGGGAACAGACACACCTACTCCTATCATGGGGTGCAGCCT
GAATAACAGCTCGGCAGGGGATTATACACCGGTTGTTATTAAAGAGGAGGCGAGTTCATGGGAGGAAGAAAAGCCCCTCGCAGAAGGAACACAAGGAACA
GACACAGCGACTCTCATGGGGCGGAGCCTGAATAGCAGCGGCTTCCCTAAGGATACAGCCCATGGTACTGAAGAGGAATCGGATTCATGGGAAACAGACC
ATAATTACTGCAACATAAATACAGAGCAGCCCCTGGGAACGGACCAATCAGCTCCCACCATGGGCTGCGGCCTGAATACCAACTCGCCAGCTGATTATGT
ATCATTTCTTATTAAAGAGGAGGTGGCTTCATGGGAAGGCGAAAGCCAATCGTATTACAGAATTCATCCCCTTCCAGAGCAGATACAGGGAACAGACACA
CCTACTCCTATCATGGGGTGCAGCCTGAATAACAGTTCGACTGATAACTTTATATTAAATGGTATTAATATGGGGACGGCTTCATGGGAAGGAGGAAACC
AATCAGATTACAGGATTGTTACAATCCCAAAACAAGTAGAAGGTACAGATCAGGCCACGCCTGGGGGCGGATACACTCTATATAACAGCCATGCAGATAT
CAGTGACTATGGGGAAGGGGAAACCGCTAATGATTCCAATGAACCGAAGGGAAAGTTACGCTGCGCTGTGTGCAATAAACTGTTTATCAGTAAGAGAACC
CTGGAGCGCCACCAGATAGTGCACACGGGGGAGAAGCCGTATTCCTGCCCCGACTGTGGGAAGCGCTTTGCGCGTGTTTTCACTCTCACGATGCACCAGA
GAACTCATACGGGGGAGAAACCGTTTCCCTGCACGGAATGCGGCAAAGGCTTCTCCAGCCTGGCACATATGGTCTCGCACCGGCGCATTCACACGGGGGA
GAAGCCGTTCTCGTGTCCCGACTGTGGGAAAAGCTTCGCTCATCGCTCCACCCTCAGCAGCCATCAGAAGATCCACACGGGGCAGAAGCCCCACGCCTGC
CCGGAATGCGGGAAATGCTTCTCGCGCATGTACCTGCTGAGCGTGCATCGCAAGACCCACACGACAGAGAAACACTACAGCTGTACGGAATGCGGCGAAG
GCTTCACCCATCCCCAGCTGCTGCGCGACCATCACAAGATTCACACCGGAGAGAATCGTTTCTGGTGTCCCGATTGCGGCAAAGGCTTTGCACATCGCTC
GTGGCTGAACAATCACATCAGAACTCATATGGGAAAATCCAATGTGCTTCCACTCTGATTGTGCTCTGCAGGGAGGGCTTCTGTTGGTCCAAGCACAGTA
ACACGGAGGGATAACTGCCTGGTGTGATGGTTGCTATGTAGTTCTGCATAACAACGGATAAGTACTGCCCTGAGCTGCCATTAAGTACAGAGCTGCGGGG
CCCTGAGACCCCGGGGGGGGGGGGGAGCAATTAAAGGGGCGTGGCCCAATCGGCAGAACGTGTAACACATTCTCTTACTAACTCACTTGTTCAGTGAAAG
CAATAAAATAATTTATATTTGGAATGAATTTGTTTGTGGCTGAA                                                        
>Xetro.D01556|Xetro.D01556.5|znf721:v7v9                                                            
CCTGAGGGGCCGCAATAACTAGGGGCACTTCCAGGCCCCTCCCTCCCACAAGGAGCCAATGGGAATGTGGGAGGAAGCGAGTGACCCAGTGATGGGGAAG
AAGGATAAAAATGAGGAGCGGAAGGAGAGAATCCTGAATCTCACACTGGAGATTATCTATCTGCTGACTGGAGAGGGCTACGTCATCCCTAAGAAGAAGA
GCCCAACTGTGGGTTTGGGGGCCCTGCATGCCCCTGGCTCCGTCATACAGAAGGAAAATGACAAGAAGATCCTGGAACTCATCTCCAACATCATCCAGCT
GCTGACTGGAGAGGTTGCCATAAGGTGTGAGGATGTTTCCATCTATTTTTCCTTGGAGGAGTGGGAGTATATAAAGGGAAACAAGGCCCTTTACAGGGAA
GGGATAAAGGAGGAGGAGGAGCCCCAGCAGCTCCGCCCACTGGAACAGATACAGGGAACAGACACACCTACTCCTATCATGGGGTGCAGCCTGAATAACA
GCTCGGCAGGGGATTATACACCGGTTGTTATTAAAGAGGAGGCGAGTTCATGGGAGGAAGAAAAGCCCCTCGCAGAAGGAACACAAGGAACAGACACAGC
GACTCTCATGGGGCGGAGCCTGAATAGCAGCGGCTTCCCTAAGGATACAGCCCATGGTACTGAAGAGGAATCGGATTCATGGGAAACAGACCATAATTAC
TGCAACATAAATACAGAGCAGCCCCTGGGAACGGACCAATCAGCTCCCACCATGGGCTGCGGCCTGAATACCAACTCGCCAGCTGATTATGTATCATTTC
TTATTAAAGAGGAGGTGGCTTCATGGGAAGGCGAAAGCCAATCGTATTACAGAATTCATCCCCTTCCAGAGCAGATACAGGGAACAGACACACCTACTCC
TATCATGGGGTGCAGCCTGAATAACAGTTCGACTGATAACTTTATATTAAATGGTATTAATATGGGGACGGCTTCATGGGAAGGAGGAAACCAATCAGAT
TACAGGATTGTTACAATCCCAAAACAAGTAGAAGGTACAGATCAGGCCACGCCTGGGGGCGGATACACTCTATATAACAGCCATGCAGATATCAGTGACT
ATGGGGAAGGGGAAACCGCTAATGATTCCAATGAACCGAAGGGAAAGTTACGCTGCGCTGTGTGCAATAAACTGTTTATCAGTAAGAGAACCCTGGAGCG
CCACCAGATAGTGCACACGGGGGAGAAGCCGTATTCCTGCCCCGACTGTGGGAAGCGCTTTGCGCGTGTTTTCACTCTCACGATGCACCAGAGAACTCAT
ACGGGGGAGAAACCGTTTCCCTGCACGGAATGCGGCAAAGGCTTCTCCAGCCTGGCACATATGGTCTCGCACCGGCGCATTCACACGGGGGAGAAGCCGT
TCTCGTGTCCCGACTGTGGGAAAAGCTTCGCTCATCGCTCCACCCTCAGCAGCCATCAGAAGATCCACACGGGGCAGAAGCCCCACGCCTGCCCGGAATG
CGGGAAATGCTTCTCGCGCATGTACCTGCTGAGCGTGCATCGCAAGACCCACACGACAGAGAAACACTACAGCTGTACGGAATGCGGCGAAGGCTTCACC
CATCCCCAGCTGCTGCGCGACCATCACAAGATTCACACCGGAGAGAATCGTTTCTGGTGTCCCGATTGCGGCAAAGGCTTTGCACATCGCTCGTGGCTGA
ACAATCACATCAGAACTCATATGGGAAAATCCAATGTGCTTCCACTCTGATTGTGCTCTGCAGGGAGGGCTTCTGTTGGTCCAAGCACAGTAACACGGAG
GGATAACTGCCTGGTGTGATGGTTGCTATGTAGTTCTGCATAACAACGGATAAGTACTGCCCTGAGCTGCCATTAAGTACAGAGCTGCGGGGCCCTGAGA
CCCCGGGGGGGGGGGGGAGCAATTAAAGGGGCGTGGCCCAATCGGCAGAACGTGTAACACATTCTCTTACTAACTCACTTGTTCAGTGAAAGCAATAAAA
TAATTTATATTTGGAATGAATTTGTTTGTGGCTGAA                                                                
>Xetro.D01556|Xetro.D01556.2|znf721:v7v9                                                            
CCTGAGGGGCCGCAATAACTAGGGGCACTTCCAGGCCCCTCCCTCCCACAAGGAGCCAATGGGAATGTGGGAGGAAGCGAGTGACCCAGTGATGGGGAAG
AAGGATAAAAATGAGGAGCGGAAGGAGAGAATCCTGAATCTCACACTGGAGATTATCTATCTGCTGACTGGAGAGGGCTACGTCATCCCTAAGAAGAAGA
GCCCAACTGTGGGTTTGGGGGCCCTGCATGCCCCTGGCTCCGTCATACAGAAGGAAAATGACAAGAAGATCCTGGAACTCATCTCCAACATCATCCAGCT
GCTGACTGGAGAGGTTGCCATAAGGTGTGAGGATGTTTCCATCTATTTTTCCTTGGAGGAGTGGGAGTATATAAAAGGAAACAAGGCCCTTTACAGGGAA
GGGATAAAGGAGGAGGAGGAGCCCCAGCAGCTCCGCCCACTGGGTCAGGAAGTTAATGTTACAGCCAATGGGATTAAAGAGGAGGTGGCTTCATGGGAAG
GGGGAAACCAATCAGATTGCAGCATTAATCCCCTTACAGAACAGATACAGGGAACAGACACACCTACTCCTATCATGGGGTGCAGCCTGAATAACAGCTC
GGCAGGGGATTATACACCGGTTGTTATTAAAGAGGAGGCGAGTTCATGGGAGGAAGAAAAGCCCCTCGCAGAAGGAACACAAGGAACAGACACAGCGACT
CTCATGGGGCGGAGCCTGAATAGCAGCGGCTTCCCTAAGGATACAGCCAGTGGTACTGAAGAGGAATCGGATTCATGGGAAACATACCATAATTACTGTA
ACATAAATACAGAGCAGCCACCGGGAACGGACCAATCAGCTCCCACCATGGGCTGCAGCCTGAATACCAACTCACCAGCCGATTATGTATCATTTGTTAT
TAAAGAGGAGGTGGCTTCATGGGAAGGCGAAAGCCAATCGTATTACAGAATTCATCCCTTTACAGAGCAGATACAGGGAACAGACACACCTACTCCTATC
ATGGGGTGCAGCCTGAATAACAGTTCGGCAGCTAATTATTTATTAAATAATCCCACCTCCTCTTTAATATTATGGGAAGGGGGAAACCAATCACAAATCA
GAATGATGACAACACCAGGTACAGATCAGGCCACGCCTGGGGGCGGATACACTCTATATAACAGCCACACAGATATCAGTGACTATGGGGAAGGGGAAAC
CGCTAATGATTCCAGTAAAACAAAGGGAAAGTTACGCTGCGCTGTGTGCAATAAACTGTTTATCAGTAAGAGAACCCTGGAGCGCCACCAGATAGTGCAC
ACGGGGGAGAAGCCGTATTCCTGCCCCGACTGTGGGAAGAGGTTCGCGCGTCTCTCCACCCTTACTGTGCACCGGAGAACCCACACGGGGGAGAAACCAT
TTACCTGCGCCGAGTGTGGGAAACGCTTCGCCAGCATGCAGCATATGGCCTCGCACCGCATCGTTCACACGGGGGAGAAGCCGTTCTCCTGTCCCGACTG
CGGCAGATCTTTCGCCCATCGCTCCACAAACAATAAACATCTGACTATCCACACGGGAGAGAAACCACACGCCTGCGCCGATTGCGGGAGATGTTTCTCA
TGTCTGGAACTGCTGCGCCACCTAAAGACTCACAGGGAGGAGAAGCGATTTACTTGTTCGGATTGCGGCATAGGCTTTGCGGATCGATCATGGTTCCATA
AACATCTCAGAACTCATACAGGAAGAGCCAATGTGCTCCCAACCTGATTGGGCTCTGTAGAAAGGGATTTAGTCGGTCCAAACCGCCCCCCAGTAACACT
AAGGGATAACTGCCTGGTGTGCTGGTTGCTATGTAGTTAAGGATAACAACGGATAAGGACTCCCATTAAGTACAGAGCTAAGTACAGAGCTGCGGGGCCC
TGAGACCCCTGGGGAGGGGGCAGCAATTAAAGGGGCGTGGCCCAATCAGCAGAACTTGTGACTCATTTTCTTACTAACTCACTCGTTCATTCAAAGTAAT
AAAATAATATTTGGAATGAATTT                                                                             
>Xetro.D01556|Xetro.D01556.4|znf721:v7v9                                                            
CCTGAGGGGCCGCAATAACTAGGGGCACTTCCAGGCCCCTCCCTCCCACAAGGAGCCAATGGGAATGTGGGAGGAAGCGAGTGACCCAGTGATGGGGAAG
AAGGATAAAAATGAGGAGCGGAAGGAGAGAATCCTGAATCTCACACTGGAGATTATCTATCTGCTGACTGGAGAGGGCTACGTCATCCCTAAGAAGAAGA
GCCCAACTGTGGGTTTGGGGGCCCTGCATGCCCCTGGCTCCGTCATACAGAAGGAAAATGACAAGAAGATCCTGGAACTCATCTCCAACATCATCCAGCT
GCTGACTGGAGAGAACAGATACAGGGAACAGACACACCTACTCCTATCATGGGGTGCAGCCTGAATAACAGCTCGGCAGGGGATTATACACCGGTTGTTA
TTAAAGAGGAGGCGAGTTCATGGGAGGAAGAAAAGCCCCTCGCAGAAGGAACACAAGGAACAGACACAGCGACTCTCATGGGGCGGAGCCTGAATAGCAG
CGGCTTCCCTAAGGATACAGCCCATGGTACTGAAGAGGAATCGGATTCATGGGAAACAGACCATAATTACTGCAACATAAATACAGAGCAGCCCCTGGGA
ACGGACCAATCAGCTCCCACCATGGGCTGCGGCCTGAATACCAACTCGCCAGCTGATTATGTATCATTTCTTATTAAAGAGGAGGTGGCTTCATGGGAAG
GCGAAAGCCAATCGTATTACAGAATTCATCCCCTTCCAGAGCAGATACAGGGAACAGACACACCTACTCCTATCATGGGGTGCAGCCTGAATAACAGTTC
GACTGATAACTTTATATTAAATGGTATTAATATGGGGACGGCTTCATGGGAAGGAGGAAACCAATCAGATTACAGGATTGTTACAATCCCAAAACAAGTA
GAAGGTACAGATCAGGCCACGCCTGGGGGCGGATACACTCTATATAACAGCCATGCAGATATCAGTGACTATGGGGAAGGGGAAACCGCTAATGATTCCA
ATGAACCGAAGGGAAAGTTACGCTGCGCTGTGTGCAATAAACTGTTTATCAGTAAGAGAACCCTGGAGCGCCACCAGATAGTGCACACGGGGGAGAAGCC
GTATTCCTGCCCCGACTGTGGGAAGCGCTTTGCGCGTGTTTTCACTCTCACGATGCACCAGAGAACTCATACGGGGGAGAAACCGTTTCCCTGCACGGAA
TGCGGCAAAGGCTTCTCCAGCCTGGCACATATGGTCTCGCACCGGCGCATTCACACGGGGGAGAAGCCGTTCTCGTGTCCCGACTGTGGGAAAAGCTTCG
CTCATCGCTCCACCCTCAGCAGCCATCAGAAGATCCACACGGGGCAGAAGCCCCACGCCTGCCCGGAATGCGGGAAATGCTTCTCGCGCATGTACCTGCT
GAGCGTGCATCGCAAGACCCACACGACAGAGAAACACTACAGCTGTACGGAATGCGGCGAAGGCTTCACCCATCCCCAGCTGCTGCGCGACCATCACAAG
ATTCACACCGGAGAGAATCGTTTCTGGTGTCCCGATTGCGGCAAAGGCTTTGCACATCGCTCGTGGCTGAACAATCACATCAGAACTCATATGGGAAAAT
CCAATGTGCTTCCACTCTGATTGTGCTCTGCAGGGAGGGCTTCTGTTGGTCCAAGCACAGTAACACGGAGGGATAACTGCCTGGTGTGATGGTTGCTATG
TAGTTCTGCATAACAACGGATAAGTACTGCCCTGAGCTGCCATTAAGTACAGAGCTGCGGGGCCCTGAGACCCCGGGGGGGGGGGGGAGCAATTAAAGGG
GCGTGGCCCAATCGGCAGAACGTGTAACACATTCTCTTACTAACTCACTTGTTCAGTGAAAGCAATAAAATAATTTATATTTGGAATGAATTTGTTTGTG
GCTGAA                                                                                              
>Xetro.D01556|Xetro.D01556.3|znf721:v7v9                                                            
CCTGAGGGGCCGCAATAACTAGGGGCACTTCCAGGCCCCTCCCTCCCACAAGGAGCCAATGGGAATGTGGGAGGAAGCGAGTGACCCAGTGATGGGGAAG
AAGGATAAAAATGAGGAGCGGAAGGAGAGAATCCTGAATCTCACACTGGAGATTATCTATCTGCTGACTGGAGAGGGCTACGTCATCCCTAAGAAGAAGA
GCCCAACTGTGGGTTTGGGGGCCCTGCATGCCCCTGGCTCCGTCATACAGAAGGAAAATGACAAGAAGATCCTGGAACTCATCTCCAACATCATCCAGCT
GCTGACTGGAGAGGTTGCCATAAGGTGTGAGGATGTTTCCATCTATTTTTCCTTGGAGGAGTGGGAGTATATAAAAGGAAACAAGGCCCTTTACAGGGAA
GGGATAAAGGAGGAGGAGGAGCCCCAGCAGCTCCGCCCACTGGGTCAGGAAGTTAATGTTACAGCCAATGGGATTAAAGAGGAGGTGGCTTCATGGGAAG
GGGGAAACCAATCAGATTGCAGCATTAATCCCCTTACAGAACAGATACAGGGAACAGACACACCTACTCCTATCATGGGGTGCAGCCTGAATAACAGCTC
GGCAGGGGATTATACACCGGTTGTTATTAAAGAGGAGGCGAGTTCATGGGAGGAAGAAAAGCCCCTCGCTGAAGGAACACAAGGAACAGACACAGCGACT
CTCATGGGGCGGAGCCTGAATAGCAGCGTTTTCCCTAAGGATACAGCCCATGGTACTGAAGAGGAATCGGATTCATGGGAAACAGACCATAATTACTGCA
ACATAAATACAGAGCAGCCCCTGGGAACGGACCAATCAGCTCCCACCATGGGCTGCAGCCTGAATACCAACTCGCCAGCCTATTATGTATCAAATGGGAT
TAAAGAGGAAGTGGCTTCATGGGAAAGGGGGAACCAATCAGATTGCCGCATTATTACAATGCCAGTTACAGATCAGACGACTTCCGGCAGTGGATACAGT
TTGTATGGCGGCTTCTCAGATACGAATAATTATGGGAAAACTGTTAGCGGTTCCAAGCGTAGCTCCCCCTTGAGGAAGCCCCCGGTACAGGGAAAGTTCC
GCTGCTCTGTGTGCAATAAACTCTTTAGAACCAAGACAACTCTCACTCGGCACCAGAGGATCCACACGGGGGAGAGGCCGTATTCCTGCTCCGACTGTGG
GAAACGCTTTGCGCGCGTCTGCACCCTGACCGTGCACCAGCGAATCCACACGGGGGAGAAACCTTTCACTTGCGCTGACTGCGGGAAGCGCTTCTCCAGC
CTGTCGCAGATAACCGAGCATCGGCGGATTCACACTGGGGAGAAGCCCTTCTCGTGCTCTGAGTGCGGGAAATGTTTTGCCCACCGCGCCACCCTTAAGA
AGCACAAAGCCATTCACGCGGGAGAGAAACTCCAGGCCTGTACAGAATGTGGGCTACGTTTCTCATGTCCACAGCTACTGAGCGACCATCTCAGGACTCA
CGCCAGGCAGAAGCCGCTCTGATGGTGGGAAATGTGCGTATGCTTGCGGTTCATTGCACCCTGTGGCACAAATATCTGTGTCTGATTGTGCCTTTAATAA
AACTGACTGTTTCAGCAACAGTTTGGGGACAACTAACTTTTTTTCCCCCAGACCTTTGCATAACTTGTCCTCCATCTTCCCCTGCATAAAATCCCCACCC
CTTTTATGCTACTGCCCGCCCCTTCTGTTCTTCTCTCCCACACACAAGCCAGTAAAAATAAGAAGGGTGGAAACCCTACCCGTGTATGATGGATGAAGGC
AGAGGAGGAGGGTGCATCTCCCATTTGGGACATCTGGGGTGGGATTGGGTCAAACTCACTAATTGTTGAAATAAATAAAAGCATTTCTATTTCTC     
>Xetro.D01556|Xetro.D01556.6|znf721:v7v9                                                            
AGGGGCACTTCCAGGCCAGTCCCTCCCCCAAGGAGCCAATGGGAATGTGGGAGGAAGCGAGTGACCCAGTGATGGGGAAGAAGGATAAAAATGAGGAGCG
GAAGGAGAGAATCCTGAATCTCACACTGGAGATTATCTATCTGCTGACTGGAGAGGGCTACGTCATCCCTAAGAAGAAGAGCCCAACTGTGGGTTTGGGG
GCCCTGCATGCCCCTGGCTCCGTCATACAGAAGGAAAATGACAAGAAGATCCTGGAACTCATCTCCAACATCATCCAGCTGCTGACTGGAGAGGTTGCCA
TAAGGTGTGAGGATGTTTCCATCTATTTTTCCTTGGAGGAGTGGGAGTATATAAAAGGAAACAAGGCCCTTTACAGGGAAGGGATAAAGGAGGAGGAGGA
GCCCCAGCAGCTCCGCCCACTGGGTCAGGAAGTTAATGTTACAGCCAATGGGATTAAAGAGGAGGTGGCTTCATGGGAAGGGGGAAACCAATCAGATTGC
AGCATTAATCCCCTTACAGAACAGATACAGGGAACAGACACACCTACTCCTATCATGGGGTGCAGCCTGAATAACAGCTCGGCAGGGGATTATACACCGG
TTGTTATTAAAGAGGAGGCGAGTTCATGGGAGGAAGAAAAGCCCCTCGCTGAAGGAACACAAGGAACAGACACAGCGACTCTCATGGGGCGGAGCCTGAA
TAGCAGCGTTTTCCCTAAGGATACAGCCCATGGTACTGAAGAGGAATCGGATTCATGGGAAACAGACCATAATTACTGCAACATAAATACAGAGCAGCCC
CTGGGAACGGACCAATCAGCTCCCACCATGGGCTGCAGCCTGAATACCAACTCGCCAGCCTATTATGTATCAAATGGGATTAAAGAGGAAGTGGCTTCAT
GGGAAAGGGGGAACCAATCAGATTGCCGCATTATTACAATGCCAGTTACAGATCAGACGACTTCCGGCAGTGGATACAGTTTGTATGGCGGCTTCTCAGA
TACGAATAATTATGGGAAAACTGTTAGCGGTTCCAAGCGTAGCTCCCCCTTGAGGAAGCCCCCGGTACAGGGAAAGTTCCGCTGCTCTGTGTGCAATAAA
CTCTTTAGAACCAAGACAACTCTCACTCGGCACCAGAGGATCCACACGGGGGAGAGGCCGTATTCCTGCTCCGACTGTGGGAAACGCTTTGCGCGCGTCT
GCACCCTGACCGTGCACCAGCGAATCCACACGGGGGAGAAACCTTTCACTTGCGCTGACTGCGGGAAGCGCTTCTCCAGCCTGTCGCAGATAACCGAGCA
TCGGCGGATTCACACTGGGGAGAAGCCCTTCTCGTGCTCTGAGTGCGGGAAATGTTTTGCCCACCGCGCCACCCTTAAGAAGCACAAAGCCATTCACGCG
GGAGAGAAACTCCAGGCCTGTACAGAATGTGGGCTACGTTTCTCATGTCCACAGCTACTGAGCGACCATCTCAGGACTCACGCCAGGCAGAAGCCGCTCT
GATGGTGGGAAATGTGCGTATGCTTGCGGTTCATTGCACCCTGTGGCACAAATATCTGTGTCTGATTGTGCCTTTAATAAAACTGACTGTTTCAGCAACA
GTTTGGGGACAACTAACTTTTTTTCCCCCAGACCTTTGCATAACTTGTCCTCCATCTTCCCCTGCATAAAATCCCCACCCCTTTTATGCTACTGCCCGCC
CCTTCTGTTCTTCTCTCCCACACACAAGCCAGTAAAAATAAGAAGGGTGGAAACCCTACCCGTGTATGATGGATGAAGGCAGAGGAGGAGGGTGCATCTC
CCATTTGGGACATCTGGGGTGGGATTGGGTCAAACTCACTAATTGTTGAAATAAATAAAAGCATTTCTATTTCTC                         
>Xetro.D01557|Xetro.D01557.1:v7v9                                                                   
GCTAGTTGGACACAGAGGAGGGAGAGGAGACTGTAAAACTAAGGAATAGAGGATAATAGTGCGCCCATTTTTCACCAAGGTTTAAATCTTAAAGCGGGGC
ACTTCCAGGCCCCTCCCTCCCACAAGGAGCCAATGGGAATGTGGGAGGAAGCGAGTGACCCAGTGATGGGGAAGAAGGATAAAAATGAGGAGCGGAAGGA
GAGAATCCTGAATCTCACACTGGAGATTATCTATCTGCTGACTGGAGAGGGCTACGTCATCCCTAAGAAGAAGAGCCCAACTGTGGGTTTGGGGGCCCTG
CATGCCCCTGGCTCCGTCATACAGAAGGAAAATGACAAGAAGATCCTGGAACTCATCTCCAACATCATCCAGCTGCTGACTGGAGAGGTTGCCATAAGGT
GTGAGGATGTTTCCATCTATTTTTCCTTGGAGGAGTGGGAGTATATAAAAGGAAACAAGGCCCTTTACAGGGAAGGGATAAAGGAGGAGGAGGAGGAGCC
CCAGCAGCTCCGCCCACTGGGTTACTATGAAGAGAATGGGGATGATCTCCAGGTTACGTTATGTCGTAAAATTCATCCCAGCAAGATTGTGGCTCGAGAA
GGTGATTTTGTTCAAAATGGAAATCTCACAAACCCTGAAATTTCTGCAGCGGAACAGCCCCCACCGGCCAATGGGATTAAAGAGGAGGCGGCTTCATGTG
AGAGGGGAAACCAATCAGATTGCAACATTAATCCCCTTACAGAGCAGATACAGGGAACAGACACACCTACTCCTATCATGGGGTGCAGCATAGATAGCAG
CTCAGCAGTTAATTATGTATCAAATGATGTGAAGGAGGAGTTAATTTCTTCATGGGAAGGGGGAAACCAATCAGACTGCAGCATTAATCCCCTTACAGAA
CAGATACAGGGAACAGACACACCTACTCCTATCATGGAATACAATTTAACAAACAGCTTGTCGGAAACAGACTTCATAAAAAACAGTAAAACTTCCCATC
ACCGCAGATTGCTCCCCCTACAGGTGAGGTTCGGCAGCGCAGGGTTCCACAGGAGCTACAGCACTAAGGACAAGGAAGAGAAACCATTTCCATGCCCCGA
GTGTGGGAAACGTTTCACCCATCCCTATGCCGTCAAGAAACACCAGAGAAACCACTCAGGGGTAAAACCGCACTCTTGTTCCGAGTGTGGGAAGCGCTTT
GCCCACCGCTCGCACCTCATCGTGCACCAGAGAAGCCACACGGGGGAGAGGCCGTTCTCTTGTTCCGAATGCGGGAAATGGTTTGCGCGGACGACGCACC
TGAGGCGTCACCAAAAGACTCACACAGGGGAGAAACCATTTCCATGTTCCGAGTGCGGCAAATGGTTTGCGCGGATGACGCACCTGAGGCGACACCAGCA
GATTCACACAGGGGAGAAGCCATACTTTTGTTCTGAATGCGGCAAAAAATTTCTGCGCGGCTCTGATCTAAAGCGCCACGAGACAGTGCACATGAGGGCA
AAGCCCTTTCTCTGTTCTGAGTGCGGCCAGTGTTTCCCGTACCATTCACACCTGAAACTGCATCGGAAAATTCACCAGTAACGATCCTTTCCCTCAGCTT
TGTAACATATCAAACACCGAGCTCTGTGTTTGGTAAGTTTTTCTGACATTCTTAGAAAGCAAAATAAATATGGTGGGCCCACAACCTCCCGACCCACAGA
TTTCTCTCTGCTTTGCTTTTCCTTTATACTATGAAA                                                                
>Xetro.D01557|Xetro.D01557.2:v7v9                                                                   
CACTTCTTCCCCCGGGAAACAGAACTGGGAAGCAAAAGCGGGCCCCTCCCTCCCACAAGGAGCCAATGGGAATGTGGGAGGAAGCGAGTGACCCAGTGAT
GGGGAAGAAGGATAAAAATGAGGAGCGGAAGGAGAGAATCCTGAATCTCACACTGGAGATTATCTATCTGCTGACTGGAGAGGGCTACGTCATCCCTAAG
AAGAAGAGCCCAACTGTGGGTTTGGGGGCCCTGCATGCCCCTGGCTCCGTCATACAGAAGGAAAATGACAAGAAGATCCTGGAACTCATCTCCAACATCA
TCCAGCTGCTGACTGGAGAGGTTGCCATAAGGTGTGAGGATGTTTCCATCTATTTTTCCTTGGAGGAGTGGGAGTATATAAAAGGAAACAAGGCCCTTTA
CAGGGAAGGGATAAAGGAGGAGGAGGAGGAGCCCCAGCAGCTCCGCCCACTGGGTTACTATGAAGAGAATGGGGATGATCTCCAGGTTACGTTATGTCGT
AAAATTCATCCCAGCAAGATTGTGGCTCGAGAAGGTGATTTTGTTCAAAATGGAAATCTCACAAACCCTGAAATTTCTGCAGCGGAACAGCCCCCACCGG
CCAATGGGATTAAAGAGGAGGCGGCTTCATGTGAGAGGGGAAACCAATCAGATTGCAACATTAATCCCCTTACAGAGCAGATACAGGGAACAGACACACC
TACTCCTATCATGGGGTGCAGCATAGATAGCAGCTCAGCAGTTAATTATGTATCAAATGATGTGAAGGAGGAGTTAATTTCTTCATGGGAAGGGGGAAAC
CAATCAGACTGCAGCATTAATCCCCTTACAGAACAGATACAGGGAACAGACACACCTACTCCTATCATGGAATACAATTTAACAAACAGCTTGTCGGAAA
CAGACTTCATAAAAAACAGTAAAACTTCCCATCACCGCAGATTGCTCCCCCTACAGGTGAGGTTCGGCAGCGCAGGGTTCCACAGGAGCTACAGCACTAA
GGACAAGGAAGAGAAACCATTTCCATGCCCCGAGTGTGGGAAACGTTTCACCCATCCCTATGCCGTCAAGAAACACCAGAGAAACCACTCAGGGGTAAAA
CCGCACTCTTGTTCCGAGTGTGGGAAGCGCTTTGCCCACCGCTCGCACCTCATCGTGCACCAGAGAAGCCACACGGGGGAGAGGCCGTTCTCTTGTTCCG
AATGCGGGAAATGGTTTGCGCGGACGACGCACCTGAGGCGTCACCAAAAGACTCACACAGGGGAGAAACCATTTCCATGTTCCGAGTGCGGCAAATGGTT
TGCGCGGATGACGCACCTGAGGCGACACCAGCAGATTCACACAGGGGAGAAGCCATACTTTTGTTCTGAATGCGGCAAAAAATTTCTGCGCGGCTCTGAT
CTAAAGCGCCACGAGACAGTGCACATGAGGGCAAAGCCCTTTCTCTGTTCTGAGTGCGGCCAGTGTTTCCCGTACCATTCACACCTGAAACTGCATCGGA
AAATTCACCAGTAACGATCCTTTCCCTCAGCTTTGTAACATATCAAACACCGAGCTCTGTGTTTGGTAAGTTTTTCTGACATTCTTAGAAAGCAAAATAA
ATATGGTGGGCCCACAACCTCCCGACCCACAGATTTCTCTCTGCTTTGCTTTTCCTTTATACTATGAAA                               
>Xetro.D01558|Xetro.D01558.1:v7v9                                                                   
AGATTGTGACTATGAAGACAAGACCGATGTTAATGCTAATCAGCCATCAACACTATGTAATAATAATAATGAGCCAGACATTGCCGTTGCCAAAGAATCC
ATTTTGTTTCAGCACAGAAGTCTCGGAACAAAGGGACCTTGTCCAACCAAACAGCAAATGGCAGAAGAGGAGGTGGCTTCATGGGAAGGGGAAACCCAAT
CAGATTGCAGCATTAATCCCCTTACAAAACAGATACAGGGAACAGACACACCAACTCCTATCATGGGGTACAGCCTGAATAACAGCTCAGCAGACGATTA
TATATCAGATGTTATAAAAGAGGAGGTGGCTTCATGGGAAGGGGGAAACCAATCAGATTGCAGCATTAATCCCCTTACAGAACAGATACAGGGAACAGAC
ACGCCTACTCCTATCATGGGGTGCAGCCTGAATAACAGCTCGGCAGAGGATTATATATCGGGAAATTCAGCTCCATGTGAAGGGGGAAACCAATCAGATT
ACAGATTGAATCCATTCACAGAACAGATACAGGGAACTGACACATCCAGCCCTTTGCTGAGATGGAGCCTGAGTAGCAGCTTCCCAGCACTTTGTGTATC
AGGTGACATCAAAGAGGAAGGGGAAAACCATTCTGACTTGAGCTTTAATTCACTGGCAGAACAGACTGAGGGAAGCAATGGAACTATGGGTATGATGGAG
TACCGCCTACATAACAGCTTGTTGGGAATGGGGCTCAGCAGATTCGGTAGGTTTGGTAAGAAATCCATACAACCCCCTTTCTCTCCAATTCAGCCCTCCC
AAGCCTATTTCTGCTGCTCCGTGTGCCACAAGGGTTTCAGTCGGAAGGAAAGCCTGGTCGCGCACGAGAGGATTCACACCGGAGAGAAGCCGTATCCTTG
CTCCACGTGCGGGAAGCGTTTCACCAGTCGCTCCAGCCTGGGCGAACACTACAGGAGCCACAGCGGCAATAGGCCATACTCCTGCTCTGACTGCGGCAAA
TCTTTCACTTACCGCTCGAAGCTCGTCAGGCATCAGAGAATTCACACCAAAGAGAAACCGTTTTCCTGTAACGAATGTGGGAAATCCTTCTCGCAGCGCT
CGGGCTTTGTGAAGCATTACCAGACCCACGCGGGTATAAAGCCGTACTCCTGCCGCGAGTGTGGGAAGTCCTTCATGCAAAGCTCCTCCTTTACTAAACA
CTGCCAGAGTCACATGGGTGTAAAGCCGTATTCCTGCCCTGAGTGCGGCAAGTGTTTTGCGCAGTATACGAGATATGTCCTGCACCAAAGGATTCACACG
GGGGAGAAACCATTCACCTGCTCTGAATGCGGGAAGTGTTTTATAAACCGCGCCTACCTCCTCCGCCATCGCAAAATCCACACGGGAGTGAGACCGTTTT
CTTGTCCCGAATGCGCCAAGTGTTTCATAAACAACTCCCAGCTCAACAGACATCTCCTCATTCACTCGGAGGAGAGGCCGTTCTCCTGCCCCGAGTGCGG
GAAACTGTTTAAACGGCGCACACATCTGGACGTGCATCTGTCGGTGCACAAGGCGGAGAAACCCTTCGCTTGCACTGAGTGCGGGAAATCCTTCTCGCAG
CGCTCGGGCTTTGTGAAGCATTACCAGACCCACGTGGGTATAAAGCCGTACTCCTGTCGTGAGTGTGGCAAGTCCTTCACGCAAAGCTCCTCCTTTACTA
AACACTGCCAGAGTCACGTGGGCGCAAAGCCGTATTCCTGCCCTGAGTGCGGCAAGTGTTTTGCGCAGTATACGAGATATGTCCTGCACCAAAGGATTCA
CACGGGGGAGAAACCATTCACCTGCTCTGAATGCGGGAAGTGTTTTATAAACCGCACCTACCTCCTCCGCCATCGCAAAATCCACACGGGAGTGAGACCG
TTTTCTTGTCCTGAATGCGCCAAGTGTTTCATAGACAATTCCCAGCTCAACAGACATCTCCTCATTCACTCGGAGGAGAGGCCGTTCTCCTGCCCCGAGT
GCGGGAAACTGTTTAAACGGCGCACACATCTGGACGTGCATCTGACGGTGCACAAGGCGGAGAAACCCTTCGCTTGCACTGAGTGTGGGAAGTTCTTTAC
CAGGCGCGCAACCCTTATCGCCCATCAGAGAACTCACTCGGAGGCGGGAAAGCATATTCTTAAATAAATGAGCGAAACGATTTTCCCTTTATGTTA    
>Xetro.D01559|Xetro.D01559.1:v7v9                                                                   
AATAAATCCCCTTCCTTTGTGGGGCAGATACAGTCGGGCAGGGGCAGTCCGAGCTCTGTATCTATTTTTCATCAGCAGTGTGAGTAGCAAAGAGCTGCCT
TACCCTATCTGCCTGTCTGTGCTACCGCTCCCTAGTCTCTGAACTACAACTCCCAGAATGCTCCTGGCTGCCTCTATAGCACTGGGGAGCTAGAGTTGTA
GCCAAGTGACTCCAGGTCTTCCTGGCTCACAGCTGTAATGGCACCTTAATACAGAAAGCTATTTATATTGCTTGGTGCAGTGTCTGGGGAATCAAATCTC
TTTTTATTGAAGTTCCTGAAGATTGGCCCCTCCCACAAGGAGCCAATGGGAATGTGGGAGGAAGCGAGTGACCCAGTGATGGGGAAGAAGGATAAAAATG
AGGAGCGGAAGGAGAGAATCCTGAATCTCACACTGGAGATTATCTATCTGCTGACTGGAGAGGGCTACGTCATCCCTAAGAAGAAGAGCCCAACTGTGGG
TTTGGGGGCCCTGCATGCCCCTGGCTCCGTCATACAGAAGGAAAATGACAAGAAGATCCTGGAACTCATCTCCAACATCATCCAGCTGCTGACTGGAGAG
GAGTCAGAGAATCTGAATAAAGACAGTGCCAAAATCACAGAAGGGATAAAGGTGGAGGAGGAGGAGCCTGTGCAGCTCTGCCCACTGGCAGCCTGTGAGT
ATAAAGATGGGAGCGATGTTACAGCACATACGGAAGCAACTTTATGTTGTAATAATGATGGGAATCTCACAAACCCTGATGTTTCGCCAGCGGAACAGCC
CCCACCGGCCAATGGGATTAAAGAGGAGGGGGCTTCATGGGAAGGGGGAAACCAATCAGATTGCAGCATTAATCCCCTTACAGAACAGATACAGGGAACA
GACACACCTACTCCTATCATGGGGTGCAGCCTGAATAACAGCTCGGCAGAGGATTATATAATAGATTCTATTAAAGAAGAATCGTGTTTGTACGAAGAAG
GAAACCATCGTGATTACACTATTATTACACTTACAGAACAGATACAGGAAACAGATACACTGACTCCTACCATGGAACTCAACCTGTATAAAAGTTTGTC
TGGTAATTATATATCAAATGGAATAAAAGAAGAAGCGGCTTCATGGGAAGGGGGAAACCAATCAGATTGCAGCATTAATCCCCTTACAGAACAGATACAG
GGAACAGACACGCCTACTCCTATCATGGGATACAACTTAACAAACAGCTTGTTGGAAACAAACTTTATGAGAAACAGTATGAATTCACATTATGGCAGAG
CGCCCCCCCTGCAGGTGAGGTACGGCAGTGCAGGGTACAATGGAAGTGACAGCAGCAAGAGACTGCTCGCTGAGCATGAAAATGCCGACAAAGAAGAGAA
ACCATTCACTTGTCCTGAATGTGGGAAACGGTTTACACATCTCTGTGATCTCAAGAGACATCTGAAGATCCACTCGGGGGTAAAACTGCACTCTTGTTCC
GACTGTGGGAGGCGCTTCACACACCGCTCGCACCTCGTCGTGCATCAGAGAACTCACACGGGGGAGAGGCCGTTCGCTTGTTCCGAATGCGGGAAATGTT
TTGCAGATCATTCGGCTCTCAATGTGCATCACCGGATTCATACCGGCACCAAGCCGTACGGCTGCCCTGAGTGCCACAAACGCTTCACACACCGGTCCCA
GCTCTCCGCGCATCAGAGGGTTCACACAGGGGAGAGAACTCACTCTTGTTCCGAGTGTGGCAAATGGTTCTCGCGGATGGCGCACCTACGGAGGCACCAA
CGGACCCACACGGGGGAGAAGCCATACTTTTGTTCCGAATGTGGCAAAAGCTTCATGCACGGCTCTGATCTAAAGCGCCATCAGAATATCCACACGGGGG
TGAAACCCTTCCTATGTCCCGAGTGCGGCCAGTGTTTCTCTTACCGTACACAACTTACTGTACATCAGAAAATTCACCGGTAACGGCCCCATCGCTCATC
GACAACTTTGTAACATATAAAATAACGAGCTCTGTTTGCTTTCAGTGTTTGGTAAGTTTGTCTGACATTCTCAGAAAGCAAAATAAATACCGGGCAGGGT
GGGGCCCACAATCTCCCACT                                                                                
>Xetro.D01559|Xetro.D01559.2:v7v9                                                                   
CAGTCGGGCAGGGGCAGTCCGAGCTCTGTATCTATTTTTCATCAGCAGTGAAGTTCCTGAAGATTGGCCCCTCCCACAAGGAGCCAATGGGAATGTGGGA
GGAAGCGAGTGACCCAGTGATGGGGAAGAAGGATAAAAATGAGGAGCGGAAGGAGAGAATCCTGAATCTCACACTGGAGATTATCTATCTGCTGACTGGA
GAGGGCTACGTCATCCCTAAGAAGAAGAGCCCAACTGTGGGTTTGGGGGCCCTGCATGCCCCTGGCTCCGTCATACAGAAGGAAAATGACAAGAAGATCC
TGGAACTCATCTCCAACATCATCCAGCTGCTGACTGGAGAGGAGTCAGAGAATCTGAATAAAGACAGTGCCAAAATCACAGAAGGGATAAAGGTGGAGGA
GGAGGAGCCTGTGCAGCTCTGCCCACTGGCAGCCTGTGAGTATAAAGATGGGAGCGATGTTACAGCACATACGGAAGCAACTTTATGTTGTAATAATGAT
GGGAATCTCACAAACCCTGATGTTTCGCCAGCGGAACAGCCCCCACCGGCCAATGGGATTAAAGAGGAGGGGGCTTCATGGGAAGGGGGAAACCAATCAG
ATTGCAGCATTAATCCCCTTACAGAACAGATACAGGGAACAGACACACCTACTCCTATCATGGGGTGCAGCCTGAATAACAGCTCGGCAGAGGATTATAT
AATAGATTCTATTAAAGAAGAATCGTGTTTGTACGAAGAAGGAAACCATCGTGATTACACTATTATTACACTTACAGAACAGATACAGGAAACAGATACA
CTGACTCCTACCATGGAACTCAACCTGTATAAAAGTTTGTCTGGTAATTATATATCAAATGGAATAAAAGAAGAAGCGGCTTCATGGGAAGGGGGAAACC
AATCAGATTGCAGCATTAATCCCCTTACAGAACAGATACAGGGAACAGACACGCCTACTCCTATCATGGGATACAACTTAACAAACAGCTTGTTGGAAAC
AAACTTTATGAGAAACAGTATGAATTCACATTATGGCAGAGCGCCCCCCCTGCAGGTGAGGTACGGCAGTGCAGGGTACAATGGAAGTGACAGCAGCAAG
AGACTGCTCGCTGAGCATGAAAATGCCGACAAAGAAGAGAAACCATTCACTTGTCCTGAATGTGGGAAACGGTTTACACATCTCTGTGATCTCAAGAGAC
ATCTGAAGATCCACTCGGGGGTAAAACTGCACTCTTGTTCCGACTGTGGGAGGCGCTTCACACACCGCTCGCACCTCGTCGTGCATCAGAGAACTCACAC
GGGGGAGAGGCCGTTCGCTTGTTCCGAATGCGGGAAATGTTTTGCAGATCATTCGGCTCTCAATGTGCATCACCGGATTCATACCGGCACCAAGCCGTAC
GGCTGCCCTGAGTGCCACAAACGCTTCACACACCGGTCCCAGCTCTCCGCGCATCAGAGGGTTCACACAGGGGAGAGAACTCACTCTTGTTCCGAGTGTG
GCAAATGGTTCTCGCGGATGGCGCACCTACGGAGGCACCAACGGACCCACACGGGGGAGAAGCCATACTTTTGTTCCGAATGTGGCAAAAGCTTCATGCA
CGGCTCTGATCTAAAGCGCCATCAGAATATCCACACGGGGGTGAAACCCTTCCTATGTCCCGAGTGCGGCCAGTGTTTCTCTTACCGTACACAACTTACT
GTACATCAGAAAATTCACCGGTAACGGCCCCATCGCTCATCGACAACTTTGTAACATATAAAATAACGAGCTCTGTTTGCTTTCAGTGTTTGGTAAGTTT
GTCTGACATTCTCAGAAAGCAAAATAAATACCGGGCAGGGTGGGGCCCACAATCTCCCACT                                       
>Xetro.D01559|Xetro.D01559.3:v7v9                                                                   
CAGTCGGGCAGGGGCAGTCCGAGCTCTGTATCTATTTTTCATCAGCAGTGAAGTTCCTGAAGATTGGCCCCTCCCACAAGGAGCCAATGGGAATGTGGGA
GGAAGCGAGTGACCCAGTGATGGGGAAGAAGGATAAAAATGAGGAGCGGAAGGAGAGAATCCTGAATCTCACACTGGAGATTATCTATCTGCTGACTGGA
GAGGGCTACGTCATCCCTAAGAAGAAGAGCCCAACTGTGGGTTTGGGGGCCCTGCATGCCCCTGGCTCCGTCATACAGAAGGAAAATGACAAGAAGATCC
TGGAACTCATCTCCAACATCATCCAGCTGCTGACTGGAGAGGAGTCAGAGAATCTGAATAAAGACAGTGCCAAAATCACAGAAGGGATAAAGGTGGAGGA
GGAGGAGCCTGTGCAGCTCTGCCCACTGGCCTGTGAGTATAAAGATGGGAGCGATGTTACAGCACATACGGAAGCAACTTTATGTTGTAATAATGATGGG
AATCTCACAAACCCTGATGTTTCGCCAGCGGAACAGCCCCCACCGGCCAATGGGATTAAAGAGGAGGGGGCTTCATGGGAAGGGGGAAACCAATCAGATT
GCAGCATTAATCCCCTTACAGAACAGATACAGGGAACAGACACACCTACTCCTATCATGGGGTGCAGCCTGAATAACAGCTCGGCAGAGGATTATATAAT
AGATTCTATTAAAGAAGAATCGTGTTTGTACGAAGAAGGAAACCATCGTGATTACACTATTATTACACTTACAGAACAGATACAGGAAACAGATACACTG
ACTCCTACCATGGAACTCAACCTGTATAAAAGTTTGTCTGGTAATTATATATCAAATGGAATAAAAGAAGAAGCGGCTTCATGGGAAGGGGGAAACCAAT
CAGATTGCAGCATTAATCCCCTTACAGAACAGATACAGGGAACAGACACGCCTACTCCTATCATGGGATACAACTTAACAAACAGCTTGTTGGAAACAAA
CTTTATGAGAAACAGTATGAATTCACATTATGGCAGAGCGCCCCCCCTGCAGGTGAGGTACGGCAGTGCAGGGTACAATGGAAGTGACAGCAGCAAGAGA
CTGCTCGCTGAGCATGAAAATGCCGACAAAGAAGAGAAACCATTCACTTGTCCTGAATGTGGGAAACGGTTTACACATCTCTGTGATCTCAAGAGACATC
TGAAGATCCACTCGGGGGTAAAACTGCACTCTTGTTCCGACTGTGGGAGGCGCTTCACACACCGCTCGCACCTCGTCGTGCATCAGAGAACTCACACGGG
GGAGAGGCCGTTCGCTTGTTCCGAATGCGGGAAATGTTTTGCAGATCATTCGGCTCTCAATGTGCATCACCGGATTCATACCGGCACCAAGCCGTACGGC
TGCCCTGAGTGCCACAAACGCTTCACACACCGGTCCCAGCTCTCCGCGCATCAGAGGGTTCACACAGGGGAGAGAACTCACTCTTGTTCCGAGTGTGGCA
AATGGTTCTCGCGGATGGCGCACCTACGGAGGCACCAACGGACCCACACGGGGGAGAAGCCATACTTTTGTTCCGAATGTGGCAAAAGCTTCATGCACGG
CTCTGATCTAAAGCGCCATCAGAATATCCACACGGGGGTGAAACCCTTCCTATGTCCCGAGTGCGGCCAGTGTTTCTCTTACCGTACACAACTTACTGTA
CATCAGAAAATTCACCGGTAACGGCCCCATCGCTCATCGACAACTTTGTAACATATAAAATAACGAGCTCTGTTTGCTTTCAGTGTTTGGTAAGTTTGTC
TGACATTCTCAGAAAGCAAAATAAATACCGGGCAGGGTGGGGCCCACAATCTCCCACT                                          
>Xetro.D01559|Xetro.D01559.4:v7v9                                                                   
CCTACTCCTATCATGGGATACAACTTAACAAACAGCTTGTTGGAAACAAACTTTATGAGAAACAGTATGAATTCACATTATGGCAGAGCGCCCCCCCTGC
AGGTGAGGTACGGCAGTGCAGGGTACAATGGAAGTGACAGCAGCAAGAGACTGCTCGCTGAGCATGAAAATGCCGACAAAGAAGAGAAACCATTCACTTG
TCCTGAATGTGGGAAACGGTTTACACATCTCTGTGATCTCAAGAGACATCTGAAGATCCACTCGGGGGTAAAACTGCACTCTTGTTCCGACTGTGGGAGG
CGCTTCACACACCGCTCGCACCTCGTCGTGCATCAGAGAACTCACACGGGGGAGAGGCCGTTCGCTTGTTCCGAATGCGGGAAATGTTTTGCAGATCATT
CGGCTCTCAATGTGCATCACCGGATTCATACCGGCACCAAGCCGTACGGCTGCCCTGAGTGCCACAAACGCTTCACACACCGGTCCCAGCTCTCCGCGCA
TCAGAGGGTTCACACAGGGGAGAGAACTCACTCTTGTTCCGAGTGTGGCAAATGGTTCTCGCGGATGGCGCACCTACGGAGGCACCAACGGACCCACACG
GGGGAGAAGCCATACTTTTGTTCCGAATGTGGCAAAAGCTTCATGCACGGCTCTGATCTAAAGCGCCATCAGAATATCCACACGGGGGTGAAACCCTTCC
TATGTCCCGAGTGCGGCCAGTGTTTCTCTTACCGTACACAACTTACTGTACATCAGAAAATTCACCGGTAACGGCCCCATCGCTC               
>Xetro.D01561|Xetro.D01561.1:v7v9                                                                   
CCGGAGCGGGTCAGTAAGGGACGGAGGCTGCACTGGCACAATCAGTTTTCAAATGTGGGTGACTGACCCCGGCAGCCAAAAAGCTTCCTCACACTGAGAG
TTAAGGAATGGAAAGGCCCATGAACTGAAGAGAGTCTCAAGGTCATTGGCTCCTACATGGAGCTAAATAGAATCTCACAGGAAGCGAGTGACCCAGTGAT
GGGGGACAAGAATATAAATCAGAGGAATGAGAGAATCCTGAATCTTACACTGGAGATTATCTATCTGCTGACTGGAGAGGGCTACGTCATCCCTAAGAAG
AAGAGCCCAACTGTGGGTTTGGGGGCCCTGCATGCCCCTGGCTCCGTCATACAGAAGGAAAATGACAAGAAGATCCTGGAACTCATCTCCAACATCATCC
AGCTGCTGACTGGAGAGGTTGCCATAAGGTGTGAGGATGTTTCCATCTATTTTTCCTTGGAGGAGTGGGAGTATATAAAAGGAAACAAGGCCCTTTACAG
GGAAGGGATAAAGGAGGAGGAGGAGCCCCAGCAGCTCCGCCCACTGGACGGTGAATATGAAGATAAGAGAGAGATTCCAGCTGATCTGGGAGGAACATTA
TGTTATAATAATGAGCCAAGCAAGATTGGGGCTGAAGGAGCAGATGGAAATCCCACAAGCCCTGAAATGTCTCCAGCAGAACAGGCCTCACTGGCCAATG
GGAATAAAGAGGAGGCAGCTTCATGGGAAGAGGGAAACCAACCAGATTACAGCATTAATTCCCTCACAGAACAGATACGGGGAACAGACACACCTACTCC
TATCATGGGGTGCCGCCTCAATTCCAGCTTGTTAGACAGTTATATATTACATGGTATTGCAGCAGGACCAGCTTTATATCAAGGGGGAAACCATTCAGAG
TACGGTGTTAATGTATTTACAGACCCGATACAGGGAAGAGACAGCCCTACTCCTATCATCCAATACAGCCTAATTAATAGCTCAAATGAAGTGTCAAGCG
CATCCCAACAAGGACGCACAATACAAGGAATATACACGTGCGCTGAGTGCCATAAGGGTTTTTATCGACAGATCGACCTTATTAAGCATGAGAGGATTCA
CGCGGTGGAAAAGCCGTTCTCCTGCGATGAATGCGGGAAATGTTTTACCCTTCGCTCCAACCTTAACGCACACAAGAAGATTCACACGGGGGAGAAACCG
TTCTCATGTTCTGAATGTGGCAAAGCTTTTATCTATCACTCGTCTCTGCTCTCCCACATGCAGATTCACAAAAGACTGAAACCGTTTTCTTGCTCCGAAT
GCGGGAAATGTTTCACACGCCGCGCCTACCTCACTGTGCATCAGATGATCCACTCCGGGGAGAAGCCGTACTCTTGCTCTGACTGCGGGAGAAGCTTCAC
GCAACGCTCGTATCTCATCGTGCATCAGAGAAATCACACGGGGGAGAAGCCATTTTCTTGTGCCGAATGCGGGAAATGTTTTACCCTGAGCTCGAACCTC
AACGTGCATCAGAAAATCCACACGGGGGAGAAGCCGTACTCCTGCGCCGAATGCGGGAAGTGCTTCACGTACCACTCATCTCTTATTTCCCATCAGCAGG
TTCACAAACGACTGAAACCGTTTTCATGTTCGGACTGCGGGAAATGTTTCACCCGTCGAGCCTACCTTAATATCCATCAGAGGATTCACTCCGGGGAGAA
ACCGTTTTCTTGTTCCGTTTGTGGGAAATGTTTTGCGCAACGTTCGTACCTTTTAGCGCACGAGAAGACTCACTCGGACGACAATCCCTTCTCGTGTCCC
GAGTGCGGGAAATGCTTCGCACAGCGCACGTACCTTAAGGCGCATCTAAAGATTCACTCGGGGGAGAAACTACACTCTTGTTCTGAGTGCGGAAAGTGTT
TTCTACTACGCTCGCGTCTCATCGTGCACCAAAAAATCCACACGGGAGAAAAACCATATTCCTGCCCCCAGTGCGGCAAATGTTTTACGCGCCGCGCGCA
GCTCGCCCTTCATCAGAACATTCACACCGGAGAGAAGCCGTACTCTTGTTACGAGTGCGGAAAGTGTTTCACGGATCCCTCCACCCTTAACGCACATCGG
AAAATCCACACTGGCGAAAAGCCGTACTGTTGCCCCGAATGCGGGAAATGTTTTGTGCGGCCGTCGAGGCTCGCGGCTCATCAGAGAATTCACACCGAGA
AAAGCTTTGGTCTTGTCCTGAATCTGGCAGATGTCTCGTAGATGGGATGACCCTCATTATTTAATTTAATATATTATTTAGTGTGTGAGGGATACCAATC
GCTTGCACCGGAACATTCACAAGGGGGAGAAACCACACCCCGTGTCATGGCCACAAGGATCCACTTATTCATTCACAGCTTCGAACATTTTTCATTTTCC
TTATTTATCTTGGATTCAAACATACGGAAGGTTCCATTGGATATTCTGCCATTGGCACAAGCTGGATGTAGTTCTATAACATGAAAACTCGTGGACGAGA
TTCAATTTGAGGAGTAAAAACTTTTCTCCTAATTCAGGTCCAGTTTTTTTTCCCACAGTCCCACGTGAAGAGAGTTTTTCTGAATTGAAAGGAGACATAT
GGGAAAATTATG                                                                                        
>Xetro.D01561|Xetro.D01561.2:v7v9                                                                   
GACGGTGAATATGAAGATAAGAGAGAGATTCCAGCTGATCTGGGAGGAACATTATGTTATAATAATGAGCCAAGCAAGATTGGGGCTGAAGGAGCAGATG
GAAATCCCACAAGCCCTGAAATGTCTCCAGCAGAACAGGCCTCACTGGCCAATGGGAATAAAGAGGAGGCAGCTTCATGGGAAGAGGGAAACCAACCAGA
TTACAGCATTAATTCCCTCACAGAACAGATACGGGGAACAGACACACCTACTCCTATCATGGGGTGCCGCCTCAATTCCAGCTTGTTAGACAGTTATATA
TTACATGGTATTGCAGCAGGACCAGCTTTATATCAAGGGGGAAACCATTCAGAGTACGGTGTTAATGTATTTACAGACCCGATACAGGGAAGAGACAGCC
CTACTCCTATCATCCAATACAGCCTAATTAATAGCTCAAATGAAGTGTCAAGCGCATCCCAACAAGGACGCACAATACAAGGAATATACACGTGCGCTGA
GTGCCATAAGGGTTTTTATCGACAGATCGACCTTATTAAGCATGAGAGGATTCACGCGGTGGAAAAGCCGTTCTCCTGCGATGAATGCGGGAAATGTTTT
ACCCTTCGCTCCAACCTTAACGCACACAAGAAGATTCACACGGGGGAGAAACCGTTCTCATGTTCTGAATGTGGCAAAGCTTTTATCTATCACTCGTCTC
TGCTCTCCCACATGCAGATTCACAAAAGACTGAAACCGTTTTCTTGCTCCGAATGCGGGAAATGTTTCACACGCCGCGCCTACCTCACTGTGCATCAGAT
GATCCACTCCGGGGAGAAGCCGTACTCTTGCTCTGACTGCGGGAGAAGCTTCACGCAACGCTCGTATCTCATCGTGCATCAGAGAAATCACACGGGGGAG
AAGCCATTTTCTTGTGCCGAATGCGGGAAATGTTTTACCCTGAGCTCGAACCTCAACGTGCATCAGAAAATCCACACGGGGGAGAAGCCGTACTCCTGCG
CCGAATGCGGGAAGTGCTTCACGTACCACTCATCTCTTATTTCCCATCAGCAGGTTCACAAACGACTGAAACCGTTTTCATGTTCGGACTGCGGGAAATG
TTTCACCCGTCGAGCCTACCTTAATATCCATCAGAGGATTCACTCCGGGGAGAAACCGTTTTCTTGTTCCGTTTGTGGGAAATGTTTTGCGCAACGTTCG
TACCTTTTAGCGCACGAGAAGACTCACTCGGACGACAATCCCTTCTCGTGTCCCGAGTGCGGGAAATGCTTCGCACAGCGCACGTACCTTAAGGCGCATC
TAAAGATTCACTCGGGGGAGAAACTACACTCTTGTTCTGAGTGCGGAAAGTGTTTTCTACTACGCTCGCGTCTCATCGTGCACCAAAAAATCCACACGGG
AGAAAAACCATATTCCTGCCCCCAGTGCGGCAAATGTTTTACGCGCCGCGCGCAGCTCGCCCTTCATCAGAACATTCACACCGGAGAGAAGCCGTACTCT
TGTTACGAGTGCGGAAAGTGTTTCACGGATCCCTCCACCCTTAACGCACATCGGAAAATCCACACTGGCGAAAAGCCGTACTGTTGCCCCGAATGCGGGA
AATGTTTTGTGCGGCCGTCGAGGCTCGCGGCTCATCAGAGAATTCACACCGAGAAAAGCTTTGGTCTTGTCCTGAATCTGGCAGATGTCTCGTAGATGGG
ATGACCCTCATTATTTAATTTAATATATTATTTAGTGTGTGAGGGATACCAATCGCTTGCACCGGAACATTCACAAGGGGGAGAAACCACACCCCGTGTC
ATGGCCACAAGGATCCACTTATTCATTCACAGCTTCGAACATTTTTCATTTTCCTTATTTATCTTGGATTCAAACATACGGAAGGTTCCATTGGATATTC
TGCCATTGGCACAAGCTGGATGTAGTTCTATAACATGAAAACTCGTGGACGAGATTCAATTTGAGGAGTAAAAACTTTTCTCCTAATTCAGGTCCAGTTT
TTTTTCCCACAGTCCCACGTGAAGAGAGTTTTTCTGAATTGAAAGGAGACATATGGGAAAATTATGTAAATTAAACTAAAATAAAGAAGGAATGTGTTG 
>Xetro.D01562|Xetro.D01562.1:v7v9                                                                   
GGTTTCCGTGCGCAGGCGCATAGTAGCGAGCTGCATCCCGCGGCTTGACGGGAAACCCTCATAATCGGGAGCTGCTTCCCTTATACGTGCGGCCTCTGCT
TGTAGCAGCCATTAGTTCCCCAGCCTGCACAGCGGAGCAACATTGCCCCTCCCTCCCACAAGGAGCCAATGGGAATGTGGGAGGAAGCGAGTGACCCAGT
GATGGGGAAGAAGGATAAAAATGAGGAGCGGAAGGAGAGAATCCTGAATCTCACACTGGAGATTATCTATCTGCTGACTGGAGAGGGCTACGTCATCCCT
AAGAAGAAGAGCCCAACTGTGGGTTTGGGGGCCCTGCATGCCCCTGGCTCCGTCATACAGAAGGAAAATGACAAGAAGATCCTGGAACTCATCTCCAACA
TCATCCAGCTGCTGACTGGAGAGGAGTGGGAGTATAGAAAAGGAAACAAGGACGTTCACTGGGAAGGAATAAAGGAGGAGGAGCCCCAGCAGCTCCGCCC
ACTGGAAAATAATACAAACAAAGACCTGGCTGAGACAATTTTTTTTACTGCAAATGAAGATCTCAAAATCACCAACGTCTCTCCATCCAAACCAGCCAAT
GGGATTAAAGAGGAAACGGCTTCACGTCACAAGGGAAACCAATCAGATTGCAGCATTAATCCCCTTACAGAACAGATACAGGGAACAGACACACCTACTC
CTATCATGGGGTGCAGCCTGAATAACAGCTTGGCAGTTAATTATGTATCTCACAGTATTAAAAAGGAACCGGCTTTATGTCAAGACAAAAATCTGTCTGA
TTTTAGAATTATTACAGTTTCAGACCCAGTAGTGGAAAAGCGCACGTCTGCTATCGCTGGACACAGCCTAAATACCAGCTTGTCAGCTAATTATATATCA
AACGTTATTAAAAAGGCACCTGCTTCATGCGAACAAGGGAACCAATCAGATTACAATATTATTACAGTTACAGAACAGAAACAAGGAACAGATTCCCCTT
CTCCCAGCACCAATAACAACTCATCAGTTCATTATAGATCAAATGGTATCAAAGTGGCATTGCCTTTATGTGAAGGGAGAAACCATTCTGATTATAACGT
TATTATGGTTACAGAGAATATAGAGGGAACAGATACACCGACTCCTATGATTGGATACAACCTGAATAACAGACCTTCAGGAATGATGTGGGGCGGAAAT
ATTACAGACACGAGTAGATCTCAGGAAAGAGAACTCGTCCTAAAACAGATCTACAGCTGCACTGAATGTCACAAAGGTTTTACCAGAAACGAGGATCTGG
TTAAACATCAGCAAACCCACGCGGGGCAGAAACCGTGCATCTGTTCTGAGTGTGGGGTATGTTTCGCCCACGCCTCCGACCTTAGCAAACATCAGAAGAC
GCACACAGGGGACAAACCCATCGTGTGTTTGGAATGTGGCAAATGTTTCACCCGCCGCTGGTATCTCAGCGTGCATCAGAAAATCCACACCGGGGAAAAG
CCCCACTCCTGTTCTGAATGCGGGAAGTGCTTTTCACGCCGCTCACATCTGACCCTTCACCAGTTGATTCACACGGGGGAGAAAACGTTCTGTTGCTCCG
ACTGTGGCAAATGCTTCGCCCGCCGCTCGCGTCTCATCGTCCATCAGAGAATTCACACCGGGGAGAAACCGTATTCCTGTTCCGTGTGCGGGAAATCCTT
CCGAGAGCGCTCGGACCTCAGCGTGCATCTGAAAGTTCACACAGGGGAAAAGCCCTACTTCTGCTCTGAATGCGGGAAGTGCTTCACCCGGCGCACTAAT
CTGGCCGAGCACCAGAGGATTCACACAGGGGAAAGAACATTCTCTTGTCCCGTGTGTGGGAAATGGTTTACACGCCAGTCCCGCCTTATTTCACACGAAA
GAATTCACCGGTAAAAGGTTTTGTACGTTCACTATCACGTCTGACCCCCAACTTGCTTTTGTAGATCCTTAGAGAAACAGTTAGGGAAAAAAAAAAGCCT
ATATAGTTTTAATACGAAAAAATACTTTTATCTGCTTTGTATTCTATTTTTATTACAGGTTTGAAGGAGGAAGAAAAGTTAAACTAAAATAAATCCATTT
AAATGTAAATATGCG                                                                                     
>Xetro.D01564|Xetro.D01564.1|znf565:v7v9                                                            
ATGCTTGTATCTTTGGCAGAGAGGAAATACAGAGATAACAGGGATATTACAGTTGACCTGCAAGCAAGGCTCGGTTTGGAAGACGGCCCAAGCAGTGGTT
TGGATGAAGAATCATTTCCTTGTGAAGAAAAAAATCTCACAAACCCTAAAATTTGTTTTGCTGGACCAGAAAATGCTTTTAAGGATGAGTCGGCCTTATG
TGAAGGGGGAAACCAATCCGATTGCAGCATTAATCCCCTTACAGAACAGATACAGGGAACAGACACACCTACTCCTATCATGGGGTGCAGCCTAGATAGC
AGCTCGGCAGAGGATTATATATCAGTAGCCATTAAAGAGGAACCAACTTCATGTGAAGAGAGTAACCAATCAGATTGCAGCATTGATCCCCTTACAGAAC
AGATACAGGAAAGAGATCCACCTACTCCCAACATGGAGTGCAGCCTGGATAACAGCTCGGCAGATAATTATATATTAAATGGTATTAAAGTGGAGTCGGT
TACATGGGAAGAAGAAGAAGAAGAGGAAAACCATTCTGAATGCAGCGATAATTCACCCACAGAAGAGATAAAGGGAATGAGCACATCCGCTTCTCTCATG
GGGTGCAGCTTCAATAGCTTGATGGGAAGAAATAGCAGCAAATATACGGGCAAGTTTGGCAAGAAATCCTCCCGTGCCCCTAACCTATCGAGGGAAAGCT
TCCAGGCGACGTATACCTGCAGCGAGTGCAATAAAGATTTCAGCACTAAGGGCAGTCTCGTTCGGCATCAGAGAGCCCACACAGGGGCAAAACCCTTTTC
TTGTTCTGTCTGTGGGAAAGGTTTCAAACGCGCCGCACATCTTGAGCGACATAAGAAAACGCACACTGGAGAGAAGCCATTCACTTGCACCCAGTGTGGA
AAATGTTTCACCCGTCACACACAGCTGACTGCCCACACCAGGCTTCACACAGGGGAGAAACCGTTCTCTTGCTCCGAATGTGGCAAATGTTTTACGCTTC
ACTGCCAGCTGAAGGCTCATTGCCGGATTCACACGGGAGAGAAGCCATTTTCTTGTCCCGATTGTGAGAAATGTTTCGCATTGGCCTCTCAGCTCAAAGT
GCATCGCAGGAGCCACACCGGGGAGAAACCGTTCACTTGCTCCGAATGTGGGAAATGCTTCTCGCAGAGCTCGGCCCTCAAAGTTCACAGCAGAATCCAC
TCGGAAGAGAAACCGTTTTCCTGTTCTGTGTGCGGGAAATGTTTTAAACATCGGTCGAATCTTCTCATACATCTAAGAATTCACGCCGGGGACATGCCCT
TCTCTTGCTCCGAGTGCGGCAAGTGCTTTATACACCGCTCACACCTCAAAGTACACGAAACAGTTCACACCGGAGGAAAGCAATTGACTTGCTCCGACTG
CGGGAAATGCTTCGCGTATCTCTCCGATCTTAATTTCCATCGCAGGATCCACACGAGAGAGAATTTGTTTACTTGTGCAGAATGTGGCAAAAGCTTTACG
CGACGCTCACTTCTAAATGTGCACAGCCGGATTCACACCGGGGAGAAACCATTTGCCTGCGCTCAGTGCGGGGAGTGCTTTAGGTACCGCTCGCAGCTTA
CCGTCCACCAGAAAACTCATTAG                                                                             
>Xetro.D01569|Xetro.D01569.1:v7v9                                                                   
ATGGGAATGTGGGAGGAAGCGAGTGACCCAGTGATGGGGAAGAAGGATAAAAATGAGGAGCGGAAGGAGAGAATCCTGAATCTCACACTGGAGATTATCT
ATCTGCTGACTGGAGAGGGCTACGTCATCCCTAAGAAGAAGAGCCCAACTGTGGGTTTGGGGGCCCTGCATGCCCCTGGCTCCGTCATACAGAAGGAAAA
TGACAAGAAGATCCTGGAACTCATCTCCAACATCATCCAGCTGCTGACTGGAGAGGAGTGGGAAGATATAAAAGGAAACCAAGCACTGTTCATGGAAGGA
ATAAAGGAGGAGGAGCTGCAGAAGCTCCACCCACTGGACGGTGAATATGAAGATAAGAGAGAGATTCCAGCTGATCTGGGAGGAACATTATGTTATAATA
ATGAGCCAAGCAAGATTGGGGCTGAAGGGGCAGATTTTTGTGCCGACGGAAATCTCACAAACCCTGAAATTTCTCCAGTGGAACAGCCCCCACCGGCCAA
TGGAATTAAAGAGGAGGCGGCTTCATGTGAAGGGGGCAACCAATCAGATTGCAGCATTAATCCCCTTACAGAACAGATACAGAGAACAAAGTCACATGCT
CGGCTCTTGCGCTGCAAACTAAATAACTACTTGTCAGTGAAATCAGACGCTATTAAAGCAGAAGAGACGTCGGGTAAAGAAGAAACTCCCCCTGATTATA
AGATTATTACCGTAACAGAACCAGAACAGGAAACCGATCCGTCCCCTCCTCCCATGTCATTCGGCCATAATCACAGATCATTAGATAATTACGCGTCCAA
GGCTATTAAAGAGGAGCCGCTTACGTGCGACGGGGGAAACTATTCTGATTACAACATCATCACCGTAACGGACGAGATGGTGGGAACGGACCCTTCCAAT
CCCGTTGTAGGAAGCAGCTTCAATTGCTTTTCAAAAACGACCTGTAGCAGCAAAACCAGAGGCTCCGATAAATCCGTCCGTACGTTGGAGCAAAGGACGC
AGACGGCGATATATAATCACGCCGACGGCCAATCGGGGTTCGGCAGCAGCCGAGGGCCAACCGTGCATCAGAAAACGCAGACGGGGGAGAAACCATTTAC
CTGCTCCGAATGCGGGAAGTGCTTTACCCGCCGCTGGTACCTGAAGGACCATCAGAAAATCCACACGGGGGAGAAGTCGTTTTCCTGCCCCGAGTGCGGG
AAATGTTTTGCTCGTCGCTGGTACCTGAAAGTCCATCTGCAGAGCCACACGGGGGAGAAGTCGTTCCCTTGCGCCGAGTGCGGCAAAAGCTTCTCGCGCC
GCTGGTACCTGACGGTGCATCAGAAAAGCCACACGGGGGAGAAGCAGTTTTCCTGCACCGAGTGCGGCAAACACTTCACTTGCACCTCCAACCTCAAGGT
GCATCAGAAGGTCCATATGGGCGGGAAGTCCTTCTCCTGCTCCGAGTGCGGAAAGTTTTTCGCCAACCGTTCCGACCTGTACGAACATCAGAGGAGCCAC
ACGGGGGAGAAGCCCTTCTCTTGCCCCGACTGCGGCAAATGCTTCGCCGAGTGCTCCGAGCTCATTGAACACTATCAGACTCACAGCGGCGACAAACCCT
TCGCTTGTTCCGAGTGCGGAAAGTGTTTCTCCCGTCGCTCCCATCTCAATATACATCTCCGAGTTCACTGA                             
>Xetro.D01571|Xetro.D01571.1:v7v9                                                                   
ATGGCGTGTAACTGCCCTGAATGCCAGACAGAACCACATAGGAACACGGATCTCCGTAACCACAAGGGAACCGCCCAGAAACCATTTGCCTGTTATATCT
GTGGGAAAAGCTTTATCCGCCGCTCGGTGCTCGCCGTACACCAGAGAACCCACACGGGGGAGAAACCCTACGCCTGCTCCGAGTGCGGCAAGTGCTTCGC
TCACCAGTCCGACCTCAACCGCCATCAGAAGAGCCACACTGGGTACAAGCCGTTTTCTTGCAACGACTGCGGCAAATGCTTCACCCGCCGTTGGTACCTC
AACGTGCACCGGAAAATTCACACGAAAGAGAAACCTTTCACTTGTTCCGAATGCGGCAAAGGCTTCACGCAGCTCTCGAACCTCAACTACCATTACCGGA
TCCACACGGGGGAGCAGCACTACATCTGTTCCGCCTGCGGCCAGTCCTTCCAGACCTGCCTAGCACTTATCGAACATCAGAGAAGCCACACGGGGCAAAC
CTCGTTTCTGCTCTAA                                                                                    
>Xetro.D01572|Xetro.D01572.1:v7v9                                                                   
CCTGCTTCCCCCAACCCACCCCCTTATGTCCCCCCAGGGTCACCAACCCTTATCCCTACTATTCCCCCACTCTACCTACCTGTCCCCCACAACCGGATGG
AGCACCCAGAGAAACAGGGGCACTTCCAGGCCAGTCCCTCCCACAAGGAGCCAATGGGAATGTGGGAGGAAGCGAGTGACCCAGTGATGGGGAAGAAGGA
TAAAAATGAGGAGCGGAAGGAGAGAATCCTGAATCTCACACTGGAGATTATCTATCTGCTGACTGGAGAGGGCTACGTCATCCCTAAGAAGAAGAGCCCA
ACTGTGGGTTTGGGGGCCCTGCATGCCCCTGGCTCCGTCATACAGAAGGAAAATGACAAGAAGATCCTGGAACTCATCTCCAACATCATCCAGCTGCTGA
CTGGAGAGGGCTACGTCATCCCTAAGAAGAAGAGCCCAACTGTGGGTTTGGGGGCCCTGCATGCCCCTGGCTCCGTCATACAGAAGGAAAATGACAAGAA
GATCCTGGAACTCATCTCCAACATCATCCAGCTGCTGACTGGAGAGGAGTGCAATAGCCAAGTCAGCGGCCAGAGTCTCCCCGCGCATCCGGTCAGAACT
CGCGAAGGAGAGGAATCCGTGTCGCTCTCCGATGGCGGGAAAGGTTACGAACAGGATTCCGAGCCCCTGGGGATCCATTCGGACAAGCCCTTCTGTTGCC
TGGAATGCGGCAAGCGCTTTAAGCTGTGCACGCGGCTTTTCACGCACCAGAGGACTCACTTGGAAAAGAGACAGTTCACCTGCTCCGAGTGCGGCGAATG
TTTCCCCCAGTCTGGCGACCTCACCAAGCACCGCAGGACTCACGGGGGAAACAAGTCCTTCTCGTGCTCCGAATGCGGCAAGCGCTTCAGCTATCTGTCG
GCCCTCAATAGACATTACAGGAGCCACACGGGGGAGAAGCCGTTTACTTGCTCCGAGTGCGGCAAATGCTTCACCCACCGCTCCGACCTGAACCGACACC
ACCGGATCCACACGGGGGACAAACCCTTCACCTGCTCTGAATGCGGCAAATGCTTCATCCAAAGCTCCGACCTTAAGGTGCATCAGAGGATCCACACGGG
GGACAAGCCGTTTACCTGCTACCGATGCGGGAAATACTTTGTACAGCGCTCCGACCTGCACGTGCACCTCAAGACTCACCGAGGGGAGAAACCATTTCCT
TGTTACGAGTGCGGCAAATGTTTTTCTTACCGCTCGGACCTTAAGGTTCATCTGCAGAGCCACAATGGCAAGAAGCCCCTCTCTAACACATGA       
>Xetro.D01573|Xetro.D01573.1:v7v9                                                                   
CACTTCCAGGCCCTCCCTCCCACAAGGAGCAATGGGAATGTGGGAGGAAGCGAGTGACCAGTGATGGGGAAGAAGGATAAAAATGAGGAGCGGAAGGAGA
GAATCCTGAATCTCACACTGGAGATTATCTATCTGCTGACTGGAGAGGGCTACGTCATCCCTAAGAAGAAGAGCCCAACTGTGGGTTTGGGGGCCCTGCA
TGCCCCTGGCTCCGTCATACAGAAGGAAAATGACAAGAAGATCCTGGAACTCATCTCCAACATCATCCAGCTGCTGACTGGAGAGGAGTCGGAAAATTTA
CAAAAACACAGTTCCATAATTACAGAAGGGACAAAGGAGGAGGAGCCAATGCAGCTCCGCCCACTGGCAGCCTGTGAGTATAAAGATGGGAGCGATGTTA
CAGCACATACGGAAGCAACTTTATGTTGTAATAATGATGGGAATCTCACAAACCCTGATGTTTCTCCAGCGGAACAGCCCCCACCGGCCAATGGGATTAA
AGAGGAGGCGGCTTCATGTGAAGGGGGAAACCAATCAGATTGCAGCATTAATCCCCTTACAGAACAGATACAGGGAACAGACACACCTACTCCTATCATG
GGGCGGAGCCTGAACAGCTCGGCAGATAATTATACATCGATTGTTATTAAAAAAGAACCAGCTTCATGGGAAGGGGAAATTCACCTTGCAGAACAAAGGC
AAGAAACAGCTACATCAACTCTTATGGGGCGGAGCCTGAATAACAGCACAACTGAGCACATACAGGGAACAGACACACCTACTCCTATCATGGGATTCAG
CCCCATAAAAACAAATAGCAATAAATACGATGAAAATGCAGATACATCCCCCGATAAATCCGGCATAGCAACAAATACTTTGTGCAACAAATACAGCTGC
AATGAGTGCCACAAGCATTTTACTGATAGGAGAAAATTTGATAAACATCAAAGAGTTCACAAAACAAAGAAAACTTTTTCCTGTTCTGAGTGTGGGAAAC
GTTTTCTGTGTCCATCAAACCTTGCTTGTCATCACAGAACCCACACAGGGGAGAAACCATTTTCATGTTCTGAATGTGGGAAATGTTTTTCACAGCTATT
CAACCTTAAAATTCATTATAAAACCCACACAGGGGAGAAACCATATTCTTGTTCTGAATGTGGGAAATGTTTTGCTATTTTATATAGTCTTAGTGTCCAT
CAAAGACGATCCCACACAGGGGAGAAACCTTTTTCTTGTTCTGACTGTGGGAAGTGTTATGCTACTTCATCAGGGCTTACTCTCCATCGACGAAGAAACC
ACACAGGGGAGAAACCTTTTTCTTGTTCTATTTGTGGGAAATGTTTTACCTTTTCATCAGAACTTACTGTCCATGGACGAACCCACACAAGGGAGAAACC
TTTTTCTTGTTCTGAATGTGGGAAATGTTTTTCAAACCGATCTCTCCTTAAAGAACATCACAGAACCCACACAGGGGAGAAACCGTTTTCTTGTTCTGAA
TGTGGGAAATGTTTTTCCATGCAATCCTACCTTAAAATTCATTATAGAACCCACACAGGGGAGAAACCTTTTTCTTGTTCTGAATGTGGGAAATGTTTTT
CAGACCGATCTTGCCTTAAAGCTCATCACAGAACTCACACAGGGGAGAAACCATTTTCTTGTTCTGTGTGTGGGAAAGGTTTTACACGTAACGGTAATCT
TAAGATACATTTTCAGAGCCACACAGGAGAAAAGCCATAGGCTTGTTGTCATCATTTCACAAATTGTCATCAGGCAAATATTTCTTTGACGTTGATAATA
TCAATGTGCATTTAATTAAATGGTTTCATCAGATTTTACTGAATATTTGCAACAAATCTGCACAGGAGAAAAAACATTTTCCTGTACTGAATGTGGGAAA
TGTTTTGCTTGTAACAGTAATCTTATAATACATTTTTTGAGTCACAAAGGAGGAAAACCCATAAGCTTTTTAAGTGGACGAAATGGTTTACAAATAATTT
CTTTCCCATTGATCCTACTATGTATGTTGACATTTACAGAGGAGAAGAACATCTTTATGTACAACTGAATGTATCCATAGGACAATCCTTAGACCAATCA
TGTCCAGCTGAAGACTCCGGGGCCTGATGGACACAGGTGATGCTCAGACAGGTGCCCCATAATGCTCCTCCCACGGCACTGGCTCCCCATTGGGAACTCA
GGGACCTCATTTCATGCTCAGTTCATGGAAAGTGGAATAAATCTCTGCCTCTCTTCAACCCACAATATGCTTCTTACTGTATAAAAGTTTCTTTATATTA
AATCTATTTTGTGAAATCCCTTTCCC                                                                          
>Xetro.D01573|Xetro.D01573.2:v7v9                                                                   
CACTTCCAGGCCCTCCCTCCCACAAGGAGCAATGGGAATGTGGGAGGAAGCGAGTGACCAGTGATGGGGAAGAAGGATAAAAATGAGGAGCGGAAGGAGA
GAATCCTGAATCTCACACTGGAGATTATCTATCTGCTGACTGGAGAGGGCTACGTCATCCCTAAGAAGAAGAGCCCAACTGTGGGTTTGGGGGCCCTGCA
TGCCCCTGGCTCCGTCATACAGAAGGAAAATGACAAGAAGATCCTGGAACTCATCTCCAACATCATCCAGCTGCTGACTGGAGAGGAGTCGGAAAATTTA
CAAAAACACAGTTCCATAATTACAGAAGGGACAAAGGAGGAGGAGCCAATGCAGCTCCGCCCACTGGCCTGTGAGTATAAAGATGGGAGCGATGTTACAG
CACATACGGAAGCAACTTTATGTTGTAATAATGATGGGAATCTCACAAACCCTGATGTTTCTCCAGCGGAACAGCCCCCACCGGCCAATGGGATTAAAGA
GGAGGCGGCTTCATGTGAAGGGGGAAACCAATCAGATTGCAGCATTAATCCCCTTACAGAACAGATACAGGGAACAGACACACCTACTCCTATCATGGGG
CGGAGCCTGAACAGCTCGGCAGATAATTATACATCGATTGTTATTAAAAAAGAACCAGCTTCATGGGAAGGGGAAATTCACCTTGCAGAACAAAGGCAAG
AAACAGCTACATCAACTCTTATGGGGCGGAGCCTGAATAACAGCACAACTGAGCACATACAGGGAACAGACACACCTACTCCTATCATGGGATTCAGCCC
CATAAAAACAAATAGCAATAAATACGATGAAAATGCAGATACATCCCCCGATAAATCCGGCATAGCAACAAATACTTTGTGCAACAAATACAGCTGCAAT
GAGTGCCACAAGCATTTTACTGATAGGAGAAAATTTGATAAACATCAAAGAGTTCACAAAACAAAGAAAACTTTTTCCTGTTCTGAGTGTGGGAAACGTT
TTCTGTGTCCATCAAACCTTGCTTGTCATCACAGAACCCACACAGGGGAGAAACCATTTTCATGTTCTGAATGTGGGAAATGTTTTTCACAGCTATTCAA
CCTTAAAATTCATTATAAAACCCACACAGGGGAGAAACCATATTCTTGTTCTGAATGTGGGAAATGTTTTGCTATTTTATATAGTCTTAGTGTCCATCAA
AGACGATCCCACACAGGGGAGAAACCTTTTTCTTGTTCTGACTGTGGGAAGTGTTATGCTACTTCATCAGGGCTTACTCTCCATCGACGAAGAAACCACA
CAGGGGAGAAACCTTTTTCTTGTTCTATTTGTGGGAAATGTTTTACCTTTTCATCAGAACTTACTGTCCATGGACGAACCCACACAAGGGAGAAACCTTT
TTCTTGTTCTGAATGTGGGAAATGTTTTTCAAACCGATCTCTCCTTAAAGAACATCACAGAACCCACACAGGGGAGAAACCGTTTTCTTGTTCTGAATGT
GGGAAATGTTTTTCCATGCAATCCTACCTTAAAATTCATTATAGAACCCACACAGGGGAGAAACCTTTTTCTTGTTCTGAATGTGGGAAATGTTTTTCAG
ACCGATCTTGCCTTAAAGCTCATCACAGAACTCACACAGGGGAGAAACCATTTTCTTGTTCTGTGTGTGGGAAAGGTTTTACACGTAACGGTAATCTTAA
GATACATTTTCAGAGCCACACAGGAGAAAAGCCATAGGCTTGTTGTCATCATTTCACAAATTGTCATCAGGCAAATATTTCTTTGACGTTGATAATATCA
ATGTGCATTTAATTAAATGGTTTCATCAGATTTTACTGAATATTTGCAACAAATCTGCACAGGAGAAAAAACATTTTCCTGTACTGAATGTGGGAAATGT
TTTGCTTGTAACAGTAATCTTATAATACATTTTTTGAGTCACAAAGGAGGAAAACCCATAAGCTTTTTAAGTGGACGAAATGGTTTACAAATAATTTCTT
TCCCATTGATCCTACTATGTATGTTGACATTTACAGAGGAGAAGAACATCTTTATGTACAACTGAATGTATCCATAGGACAATCCTTAGACCAATCATGT
CCAGCTGAAGACTCCGGGGCCTGATGGACACAGGTGATGCTCAGACAGGTGCCCCATAATGCTCCTCCCACGGCACTGGCTCCCCATTGGGAACTCAGGG
ACCTCATTTCATGCTCAGTTCATGGAAAGTGGAATAAATCTCTGCCTCTCTTCAACCCACAATATGCTTCTTACTGTATAAAAGTTTCTTTATATTAAAT
CTATTTTGTGAAATCCCTTTCCC                                                                             
>Xetro.D01576|Xetro.D01576.1:v7v9                                                                   
AACCGGCCTCATCTGAAGAAGATAATAATTTTGCAGACAAAATACAATTAATGGATAATTCGACTGTCATGGGGCGGAGCCTGGATAACAGCACAACTGA
GCACATACAGGGAACAGACACACCTACTCCTATCATGGGGTGCAGCCTTATAAAATCAAATAGCAATAAATACGATGAAAATGCAGATATATCCCCCGAT
AAATCCGACAAAGCAACAAATACTTTGTGTTACAAATACAGCTGCAATGAGTGCCATAAGCATTTTACTGATAGGAGAAAATTTGATAAACATCAAAGAT
TCCACAAAAGAGAGAAACCTTTTTCGTGTTCTGAGTGTGGGAAAAGTTTTTCATATCAATCTCAACTTAAAGAACATCATAGAACCCACACAGGGGAGAG
ACCTTTTTCTTGTTCTGAATGTGGGAAATGTTTTTCGCATCGATCCCACCTTAATAGTCATCACAGATCCCACACAGGGGAGAAACCATTTTCTTGTTCT
GACTGTGGGAAATGTTTTACATATCAATCTGGCCTTAAAGGACATTACAGAACCCACACAGGGGGGAAATCTTATTCTTGTTCTGAATGTGGGAAATGTT
TTGCTGCTTTATCAGTACTTACTGTCCATCGCAGAACCCACACAGGGGAGAAACCTTTTCCTTGTCCTGATTGTGGGAAATGTTTTTTATATCAATCTCA
CCTTAATAATCATCACAGAACTCACACAGGGGAGAAACCATTTTATTGTTCTGAATGTGGGAAATGTTTTGCCACTTCATCACAACGTACTGTCCATGAA
CGAATCCACACAGGGGAGAAACAGTTTCCTTGTTCCTAATGTGGGAAATATTTTGGCTCTTCATCAGAACGTATTTCCCATCAACGACGATTCCACACTG
AGAAACCTTTGTCTTGTTCAGAATGTGGAAAAAATGTTTTTCAGGCTCATCCATTGTTAAAGAACATCTCGAAACCCAGACAGAAGAGAAACCGTTTTCG
TCCATGGAATGTAGTAAATGTTATTCTTGTCCTGAATGTGGGAAATGTTTTTTCACGTCATCGGAACTTACCATCCATCACAGAACTCACACGGGAGAAA
CCATTTTCTTGTTCTGTGTGTGGGAAAGGTTTTACACGTAACAGTAATCTTAAGATACATTTTCAGAGCCACACAGGAGAAAAACCATAGGCTTGTTGTC
ATCGTTTGACAAATTGTCATCAGGCAAATATTTCTTTGACGTTGATTATATCAATGTGCCTTTTGTTAAATGTTTTGTCAGTTCATCAGAATCTACTGTA
TATTTGCAACAGATTTTCACTGGAGAGAAACCAGTTTCCTTTACTGAATGTGTTGCTTGGAACAGTAATCCTAAAATATATTTTTAGAGGCACAAAGGAG
GAAAACCCATAAGCTTCTTAAGGGCACTACCGACTGACCTTCTTGACCGATATCTGGCCTGAAATCGGACAGATCTTGATCGGGCAGGTTAAAAAATCTA
GTCGGATCGGGGACCACATCGTCTTGTTGATGTGGTCCCCGAGACAACTTTGCCTATACCCGTCGTTATAATTCGATTGTTTGGCACCAGGGCCAAATGA
TCGAATTAGCCTGGATTCTCCTGATATCGCCCAACCGTAGGTGGATCTGAAGGTGTATGGGGACCTTAAAGTGGACGAAATGGTTTACAAATAAGACATC
AGGCAACATTTCTTTCCCATTGATCCTACTATGTATGTTGACATTTACAGAGAAGAACATCTTTATGTACAACTGAATGTATCCATAGGACAATCCTTAG
ACCAATCCCGTACAGCTGAAGACTCCGGGGCCTGATGGACACAGGTGATGCTCAGACAGGTGCCCCATAATGCTCCTCCCACAGCACTGGCTCCCCATTG
GGAACTGAGGGACCTCATTTCATGCTTAGTTCATGGAAAGTGGAATAAATCTCTGCCTCTCCTCAACCCACAATATGCTTCTTACTGTATAAAAGTTTCT
TTATATTAAATCTATTTTGTGATGTGAAATCCCTTTCCC                                                             
>Xetro.F01777|Xetro.F01777.1|znf569:v7v9                                                            
ATGTGGTGCCGTTATTTAAAAAGGGATCCCGGGCCCAACCTGGTGCGGCACCAGCGGAAACACACCGGGGAGAAACCCTACGTCTGCCCTCACTGCGGGA
AGGGTTTCACTCAGAAACAACACATGACCAAGCACCTCCATGTCCATTCGGCAGACAGGCAGCACAAGTGCAAGGAGTGCGGTGCGGCCTTTACGGACGC
GGTGACGCTTGCCCAGCACAGGGTGGTCCATGTTAAAGAGCAGCTTTGTAACTGTACTGTCTGTGGGAAGAACTTTATCTGGCTGCCCAATAGGATCACC
CCGCAGAAACGCCTGGGAAAAGCCAAACCGAAGAAATGTCCGCAGTGTGAGAAGGTAGTGAGAAAGAAGCTTTCGCCGGGGAAAAGTCCGACCTTAGCCA
TAAAGAAAGAGAAAGGCCGACCTCTACAGAAGCAAAAACTGAAACCCTTTCACTGCGATCAGTGCGGCAAAAGCTTCGGCTGGTGGTCGGCCTTCAACAT
TCACCAGCGGAGACACACTGGGGAGAAACCCTACGCCTGCACCGAGTGCGGCAAGAACTTTACATGGTGGTCGGCCCTCATTAT                
>Xetro.F01782|Xetro.F01782.1:v7v9                                                                   
CTCAGCACCTACTGATTCATGCAAATGTAAAACCTTATTCCTGCTCTGAGTGTGGGATTCACTTCCGACTGAAGGGATCTCTTATTAGGCACCAGGGGAT
CCACACTGGAGTCAAACCGTATCATTGTACTCAGTTTAGAAAACGCTTTTCCCGTAAGGAAGTCTGTTCTACATGTGGCAAACAGCTGAAGAGCAAATTC
TCTCTTAACCAACACATGAAAATTCACAGCAACATAAAACCTTTTGCCTGTTCTGAGTGCAGCAAATCCTTCCGATTAAAGGCCTGTCTTCAGCTGCACC
AAAGAACCCACACTGGAGAGAAACCATATACTTGTAATGAATGCAGAAAAAGCTTTGCCCAGGTTGGACAATTAAAGGCCCACTATCTAATTCACACTGG
TGAAAAACCATTTGCTTGTTCTGAATGTGGAAAAGGATTAAGGTCAAAAGAGGCTCTCCGGGCGCACCTGTTGTGTCACACTGGGGAGAAGCCATTTTCC
TGCTCAGAGTGTGATAAATCATTTAGAGTAAAGTCAAGTCTTCAAATCCACCAGCGCGTTCACACGGGAGAGAAACCATTTGAGTGTAAAGAGTGCGGGA
AATGTTTCCGGATTAAGACGAATTTCAAATCACATCAACTAACCCACACTGGGATTAAACGGTTTGAATGCTCTGAGTGTGGGATGCAATTCAGTCACAA
GAACGGACTAATTAAGCATCAGTTCATTCACACCGGGGAGAGGCCATTTGAATGTGTCACGTGTGGGAAAAGCTTTAGTCGTAAATTTACCCTCAATAAG
CACCAGTTAGTCCACACTGGGGAGAAACCCTATGTCTGTACTGAGTGTGGAATGGGCTACAAGGATAAGAGGAGTCTGGTTGCTCATCTTCGGACTCACA
CAGGAGAGGCAGGTATTCCTTGTACTGAGTGTGGGAAAACCTTCCTGTCAGAGAAAAACCTTAAATTCCACATGCAGACACACACTGGGGTGAAGCGTTT
TGCCTGCAAAGAGTGTGGGAAATCTTTCTCAAAAAAGTCACAGTTTGAGACTCACAAGCTAATGCATGCTGGGATAAAGCCCTTCCAATGTGCCGAGTGT
GGAAAACTGTTCCGGCACAAGAGTTATTTTAAAATACACCAGTTAATTCACACTGGAGAGAAACCTTTTGTCTGTCCAGAGTGTGGGCTGGGGTACACGA
CCAAGACAAGCTTAAAAAATCACCTTCTCTGTCACACAGGGGAGAAACCATTTGCATGTAAAGAATGTGGTAAAAAATACCTTCAGCAGAGATCCCTCAA
TAAACACATGGAGACGCACCGTGCGGAGAAACCATTTGAATGCTCCGAATGTGGGAAAAAGTTACGTAGCAAGTATGGACTCCAAAAGCACCAGCTAACT
CACACAGGGGAGAGACCCCACGTCTGTACTGAGTGTGGGAAACGCTTTAGGGATAGATACCAGCTCAGCATTCATCTTCGGACTCACACTGGAGAGACGC
CATTTAAATGTGAAGAATGTGGGAAAGTTTTTGCTTCAAGCACAAATCTCCAGGTCCATAAAGTGACACACACGGGGGAAAAGCCATTTACCTGTGAGAA
GTGCGGCAAAAGCTTCACCCAGAAGTCAAATCTGAACACTCACCAGCTGGCTCATGGGGAAAAGAAGTTTAAGTGTGAGGAGTGCGGGAAATGCTTCTCC
TATAAGAGTTCTCTCCAGACTCATGAGCGGACCCATACTGGAAAGAAACCGTTCAGCTGCACTGTGTGTGGGAAAAAGTTTCCGCACAAGAGTATCCTTA
ATAGACATCAGCTCATTCACACCAAGGACAGGAGTACGGATGAAGGCTCCCATACAGACTCTGAGCTGTCCCCATGCACTGATACAGACTCAGGGGAACC
CCTGACCACAGACTGAATAATATCAATGAGCTACAGATACTCAGTAGTTGGGTATAGCTTACTCCTGGGGCCTAGTGCTACTCACCTCTCTCTGGGGCTG
CGGCCCGTATCTCTCCTACCTACCTATCACATCTATTCCAGAGTAGAGGGACATATTAGGGAGCTATTAGGGACCCCCACCATGACTACGACCAACTCCA
ACCTTATTTCTACCCTCCTGAAACATAAACATATACAAGTTTCTAATTGTGGCTCCAAAAACGTGACTTTTGTTGAGTTATCGCACAAAAACCCAGCGTC
AAAAATCCGAAACCTCTAAAGTTTCTTGAGAAAAGAAGGAACTTCAAGGAAAGTGAAGGAACATCTGCCATTGGCTTCTACACAAACTCGGCAAGTTTTA
CCCGGCGAATTGTCGGAGTTTTAGCCGTTTCCCTGTGAATTTTAGGGCTAAAAATCCGATTTGAAGAGAAAAAAAAAAACCAATGGTTAGTAAATGGGCC
CCTAAATATCACAATTTCTCTTCTTTAACCCTTTCAGTGCCAGAAGATCTGGGGTTTCCTGCAATTTTATTGCAACTTTTATTTTACTTAGGAAAGCTTT
ATATTGTTTGTTTTTTTCAGGACAACACAATTTTTTAAAATATACTAGGATTGTTGTGT                                         
>Xetro.F01783|Xetro.F01783.1:v7v9                                                                   
AGGAGGGGTCTCAGTGCCGCCCCCCAGTCACATTTGGGAGCCAGGAGTTGTGTTCCCTCCCTGCTCGTCCCCCCGCTGTATTCACATCTCCTGCCTGGCT
GCCGGATATGGACCAAGGAGTCTCCTTTCCGGGGGGAGAGCGGATACGGATCTGCAGTGACATCACGGATTCCCAGTTGTTACGTTTCCCAGTGGTCACA
TTGGAAAGGATAAAATCTAATCCAGTGAATTATCACAAAAATTGTGCTGCTCTTCAGAATGGATTGGAGGGAAAATGCGCTAAGCGGCAAACCAAAACCT
GGGCTAATGAGAAGAACCTGAGGAACCCCGGTGGAAGAGGAAGAGAGAAAAAAATCAATTGGTTGGCTGAACAACAAACCGTTCTAAACTACAAGCAACA
AAAAGCTGAAATGTGCAAAAATCTAAAAAGGACTGTACTATTAAAAAATGAAAAAACTATGATTAAATCAGGAAACCAGGAAATACCTAAGTTGCCTGCA
CAAAGCACAAAGAGAAGTGAGTTCTGTAGCGCCCAGAGCTCCATCCAACCTTTTGTCTGTACAAAGTGGGAGAGACGATTCTGTAGCAACGAGGAACTTC
TCTCCCACAAACGGATTCACACCGGGAGGCCATTTGTCTGTGCTGTTTGTGGGAAATGCTTCTCACATAGAATCATCCTCCAAGCGCACCAGTGGCTTCA
TACTGGGGAGAAACCATTCCCCTGCACTCAGTGTAATGAGAGCTTTCTGTACAAAAGGGGCCTTCACCAACATCAGCAAATCCACCAGAAGGGGAAACCA
TATGTCTGTTCTACGTGTGGGAAACAGCTGAAGAACAAACTGACTCTAAATCGACATATGCAAATTCACAGCAACATAAAACCTTTTGCCTGTTCTGAGT
GCAGCAAATCCTTCCGATTCAAGGCCTGTCTCCAGCTGCACCAAAGAACCCACACTGGAGAGAAACCATATACTTGTAATGAGTGTGGAGAAAGCTTTGC
CCAGTGTGGACAGTTAAAGACCCACTGTCGAATTCACACTGGGGAAAAACCATTTGCTTGTTCTGAATGTGGAAAAAGATTAAGTTCAAAAGAGGCTCTC
CGGGCGCACCTGTTGTGTCACACTGGGGAGAAGCCATTTTCCTGCTCAGAGTGTGATAAATCATTTAGATTAAAGTCAAGTCTTCAAATCCACCAGCGCG
TTCACACGGGAGAGAAACCATTCGAGTGTAAAGAGTGCGGGAAATGTTTCCGGATTAAGGCGAATTTCAATTCACATCAACTAACCCACACTGGGATTAA
ACGGTTTGAATGCTCTGAGTGCGGGAAGCGATTCAGTCGCAAGTGCAGACTAATTCAGCACCAGTTCATTCACACCGGGGAGAAACCATTTGAATGTACC
ACGTGTGGGAGAAGATTTAGTCTTAAACCAACCCTCAATAAGCACCAGTTAGTCCACACTGGGGAGAAACCCTATGTCTGTACTGACTGTGGAATGGGCT
ACAAGGAGAAGAGGAGTCTGGTTGCTCATCTTCGGACTCACACAGGAGAGGCAGGTATTCCTTGTACTGAGTGTGGGAAAACCTTCCTGTCGGAGAGAAG
ACTTAAAAACCACATGCAGATACACACTGGTGTGAAGCGTTTTACCTGCAAAGAGTGTGGGAAATCTTTCTCACATAAATCATATTTTGAGACTCACAAG
CTAATGCATGCTGGGATAAACCCCTTTGAATGTACCGAGTGTGGGAAACAGTTCCCGCACAAGCAGCTTCTCAAAAGTCACCAGTTAATTCACACTGGAG
AACTTTTTGTCTGTCCAGAGTGTGGGCTGGGGTACAAGAGAAAGCAAAGCTTGCGCAATCACCTTCTCTGTCACACAGGGGAGAAACCATTTGCATGTGA
AGAGTGCGGTAAAAACTTTGTCTTGAAGAAACACCTCAAAAGACACAAAGAGACACACAGTGCGGAGAAAGCATTTGAATGCTCCGAATGTGGGAAAAAG
TTCCGTCGCAAGGATGGACTCCTCAAGCACTGGCTAACTCACACAGGGGAGAAACCTCACGTCTGTACTGAGTGTGGGACACGCTTTCAGTGTACCAAAC
AGCTCAGGATTCATCTTTGGACTCACACTGGAGAGACGCCATTTAAATGTGAAGAGTGTGGGAAAGTTTTTGCTTCAAGCACAAAGCTCCAGGTCCATAA
AGTGACACACACGGGGGAAAAGCCATTTACCTGTGAGAAGTGCGGCAAAAGCTTCACCCAGAAGTCAAATCTGAACACTCACCAGCTGACTCACGGGGAA
AAGAAGTTTAAGTGTGAGGAGTGCGGGAAATGCTTCTCCCGTAAAGATTCCCTCAGGAGTCATCAGCGGCTTCACACTGGAGAGAAACCATCGGTGTGAA
AAAAAAAGCTTCTCCTGGGAGGATTTTCTCCACCCTCATGCGGTGACCCATACTGGAGAGAAACCATTCAGCTGCACGGTGTAGGAGAAAAATGTATAAG
AGTTGCTTTAATAAACATGAGCGCATTCACAACAGGTACAAGAGTACGGATGAAGGCTCCGATGCAGACTCGGAGGAATTACCAACTGAATACTGGCGAT
GGGGCTGCACTGGTCTCCACCCCCTGGGATGTGCTACTGTGAGGTACTGCTACTAACCAATCAGCTACATATACCTAATAGATGGGTGTAGCTTACTCAC
GGGCCTAGTGAAGTCCTTATCTGCGTAGCCCATGTATTCCTTCTATACCAAATTAAAGTAAAAGATGTGATATAAGGGGCCCCTCCGGATGTCTGCAAAC
AACTCAAACCTATTTCTACTCCCCGGAGGCACTTATATATGGAACCTAATCACCCAGTGGCAGTGCCAAGAACAAATCCTTCCCCAAATGATGCAGAATA
ACAACTTGATAAGAGAGGACATTTGTAAACCAATAAAACATATGTTCTACTGCAGCCAATAGGGAGCAGACTTTCACTGATTCATTTATTTAAAGGCTGA
GTAAACAAATTATCTCCTTTTCCTTTGTATAGATTAAACTTTAAGAACAGATTTAAGATTCTATTTTTTCCCTTGTTCAATAAAGATCTACACTAAGTAT
CATACCAAGATGCA                                                                                      
>Xetro.F01785|Xetro.F01785.1:v7v9                                                                   
CCGCCCCCCACATGGCAGAAAGGGGAGATTCGCTGCCCTCACAGCTCCAGCTCTGCTCCCTGGCAAATATGGACAAAGGGATCTCCTCTCTCAGGCTGGA
CTACGTCCATTTCTCCCAGGCCGTCCGGGATTCTCGATTGTTAAGTTTCCCATTGGTCAGACTGGTGCGGCTACAGGTTGATTCGGGGGAATATGCGACT
GATAACTCAATGGACAAGAGAACGGAACAGATTCAACTTCAGATTAAGACCTGCTGCATTGATGGGAAGAGACCATGTGTTGGCGATGGCAGAGACTGTT
TGGCTCCTTATAAAACAATGGACCCTCAGAAGGACAAGGACATGGATTTATCGTGTGAAAGAGAAACTTTGTTAAAGAATATCAGGAACTCACGTCCTTG
TGTGCTCAGAACTAGCAATAAACCTGAAGTGTATCAACACATTACACACTCGAGTGTAAAACCTACACAAAGACACTCAGTGGACGGCACGGTGAGACCT
TTTGTCTGCACAACGTGTGAGAGACGATTTTGCATCAGGTTAGACCTTCTCGCACACAAACGTATCCACGCCTCTAGGAAATATGTCTGTGCTGTGTGTG
GGAAAGGTTTCTCAGAAAGGACGATCCTCCTAGCGCACCAGTGGCTTCATACTGGGGAGAAACCATTCAGCTGCACTCAGTGTAATGAAAGCTTTCTGTG
GAGAAGAGACCTTTATAAGCATCAAGATGTCCACCAAAAAGAGAGAGCACATGTCTGTACTGTGTGCGGGAAAAGATTTAAGATCAAACTGACTCTGGTC
CAGCACATGAGAATTCACACCAAAGAGAAGCCTTTCGGCTGTTCAGAGTGTGGCCAGTACTTCAGGTACAAGTCAAACCTTCACAGCCATCAACAGATCC
ACACTGGAGTGAAACCCTATTCTTGTGCCGAATGCGGGAAAAGCTTCTCCCAGAAGGGAAATTTCCTTGGACATTGTCGTATTCACACAGGAGAGAAACG
TTTCGGCTGTTCCGAGTGCGGAAAGAGGTTTCGATTCAGGCACCACCTCCTGGAGCACCAGTATATTCACACGGGGGAGAAACCATTTGCCTGTTCAGAG
TGTGGGAAATCCTTCAGAACGAAAGCAAATCTTCACAGTCACCACCGTATCCACACAGGAGAGAAACCCTTTGAGTGCGGAGAGTGTGGGAAATGTTTCC
GGATAAAGACTAACCTTGAGTCACATCGATTAGTGCACTCTGGGACTAAATCATTTGAATGCTCTGAGTGTGGGAGGCAATTCAGTCGCAAGTACAGACT
AATTCAGCACCAGTTAATTCACACCGGGGAGAAACCATTTGAATGTGCCACGTGTGGGAGACAGTTTAGTCGTAAATTTACCCTCGATAAGCACCAGTTA
GTCCACACTGGGGAGAAACCCTATGTCTGTACTGAGTGTGGAATGGGCTACAAGGATAAGAGGAGTCTGGTTGCTCATCTTCGTACTCACACAGGAGAGG
CAGGTATTCCTTGTACTGAGTGTGGGAAAACCTTCCTATCACAGAAAAACCTTAATGTCCACAAACTTACGCACACTGGGTTGAAGCCTTTTGTCTGCAA
CGAGTGTGGGAAATCTTTCTTACGGAAGTTGCATTTTGAGACTCACAAGCTAATGCATGCTGGGATAAAGCCTTTCGAATGTACTGAGTGTGGAAAACAA
TTTGTTCGCAAGCAGGCCCTCCAGAATCACCAGTTAAACCACACTGGCCAGAAGCCCTTTGTCTGTACTGAGTGTGGGCAGGGGTACAAGAGCAAGTCAA
GCCTTCAAAATCACCTTCTCTGTCACACAGGGGAGAAACCATTTGCATGCACTGAGTGCGAAAGGAAATTCCTATTGGAGAGAACCCTAAATAATCACAA
GCTAACACACACTGGCGAACAACGGTTTGCTTGCGGAGAGTGCGGGAGAAGATTCTGTCGTAAAGACGCGCTCAAAAAGCACCAATTAATTCACACGGGG
GAAAAACCCTATGTGTGCTCTGAGTGCGGGAAAAGCTTTAAGGCCAGGAGCAGCCTCAATGCTCATCTACGGATGCACACAGGAGAGGCCCCATTTAAAT
GCAGCGAGTGTGGGAAAACCTTTGCTACTGACATGACACTCCGTATTCACAACTTGACTCACACAGGGGAGAAACCCTTTGCCTGCGAGGAGTGCGGGAA
ATGCTTCTCACAGAAGGGGAACCTGAACACTCACAAGCGCATTCACACCGGGGAGAGGAAGTTTCCTTGCGAAGAATGCGGCAAAAGCTTCTCCCGCAAA
GATTCTCTTCTTATTCATCAACGAATTCACACTGGGGAGAAACCATTCACATGTCGCGAGTGTGAAGAACCTTTTTCCCGAAGGGATCTCCTTCTGGCCC
ATGAGCAGTCCCACACCAGGACAGAACCATGTAAATGCGAGGTGTGTGGGAAAACCTTCGAGAATCAGAGTTACCTAAAGAGGCACGAGAAACGCCTTCA
TGTGGGAGAGTGACGCCAATGGGCGACTGGGGCTTCAACCACCTTTTAATTGCACTTTAGACATCAATGTTTAACTGGTCACCATGGGAAGGAGAGCAGC
CCAGAGAGGACTAACAAAGATTCAGAACCATGGGAACGGGGCAAATGTCATGGAATTACCCTCTATATATACAGAATTAGTAGGGAACCATGGCAACAGG
GCAAATGTCATGGAATTACCCTCTATATATACAGTACAGTATTAGTAGGGAACCATGGCAACGGGGCAAATG                            
>Xetro.F01789|Xetro.F01789.1:v7v9                                                                   
ATGGAGAGGAGGAGACTCAGTGCTGCTGGATACAGACTGGTTCCATATGGATCAGGAATCACAGAGATGAACAGGGAGAGGAGAGAAGGGCTTGGTGCAA
GGAAGCAGACAGGAAGTGACACAAACAGGAAGTTCCCTACATGCAATGGCTTTGTTGCCAGATCTGCCCACAGTAACCAACCTCCGGTGCTTCAGAAACC
TCACGCCCAGGAGATGAATTCTGCCCCAAAAGCCCAACAGAACCAAATGCCCCAACTTTGCACAGTAACTGGGGGGAAGCTGATTGTAACCCCCAAATTA
ACAAAACACACACAGCCTGATGCTGAGGAAAAGCTACATGGAAGTCAGAAAAAGATAAACATTATTTTAGGGAAAAACCTAAAGCCAGGAAAGGCCCAAA
GCACAAAGCAAACTGTGTTCCCTAAACCATTTGGGGTTATAAATCCGTTTGTCTGTGTTAAGTGCAAGAGAAGGTTCGGCAGCAATGGGAACCTCCTCAT
CCATCAGCGCATTCACACAGAGAGACCGTTCTCTTGCACTGATTGTGGGAAATGTTTCTCCCACAGAACCATCCTCCGAGAGCACCGCCGGGCTCATATG
GGAAAGGGGCCCTTCCCCCACAGCACTGGGGGCAATAAAATCCCATCAGGTAAGGGCAACTTTCAGAGGCACCAAGGGGCGAGTGCTAAAGGGAAACCAC
TTACCTGCACTGAGTGTGGGAAATCATTCAAATACAAGTCTGATTTGCGCGTACATGAACGCACACACACCGGGGAGAAACCTTATGTTTGTACCCAATG
TGGTAAAGGCTTTTCCCAGAAGGCGAATCTTAATACACATTCAGTTATTCATTCTACAGAGAAACCTTTTAGCTGCACAGAGTGTGGGAAATGTTTCCGT
TTTAAGCAAAAGCTCAAATCTCATGAGAAGACTCACAGTGGGGTTAAAGATTTTGCCTGTACAGAGTGTGGGAAATCATTCAGACGCAAATCTGAGTTGC
GTGTACATGAATGCACACACACCAGGGAGAAACCTTATGTTTGTAGCCAATGTGGTAAAGGCTTTTCCCAGAAGGTGCATCTTGAATCACATTCACTTAG
TCATTCTACAGAGAAACCTTTTAGCTGCACAGAGTGTGGGAAATGTTTCCGTTTGAAGCAACATCTCAAATCTCATATGAAGACTCACACTGGGGTTAAA
GATTTTGTCTGTACAGAGTGTGGGAAACAGTTCACTCAAAAACACAGCCTCCGCCATCACCTGCTGATTCACACCGGTGAGAAACCATTTGTGTGTAATG
TGTGTGGGAAAGGCCACAGGCGTAAGAGGCATCTAGAAGTTCATCTGCGCATTCACACAGGAGAGAAACCCTTTGCCTGCACAGAGTGCAATAAAACCTT
CCGATCAGATCGTTGGCTCCATGCCCACAAACTGACTCACACTGGTGTGAAGCCTTTTCAATGCAAAGAGTGTGATCAGTCCTTCACAACGAAAAGAAGC
CTTACAAACCATTTACTTATACATTCAACAAAGGAACCTTTTATCTGCACAGAGTGTGGGAAATGTTTCCGTATGAAGGGCTATCTCAAATCTCATGAGA
AGACTCACACTGGGGTTAAAGATTTTGCCTGTACAGAGTGTGGGAAACAATTCATTGACAAACACAGCCTCCGCCAACACCAGCTGATTCACACCGGTGA
GAAACCATTTGTCTGCAGTGAGTGTGGGAAAAGCTACAGGCAGAAGAGGAACCTAAATGTTCATCTGCGAGTTCACACAGGAGAGAAACCCTTTGCCTGC
ACAGAGTGCAATAAAACCTTCCGATCAAGGAGATGGCTAAATGACCACAAACTGACTCACACTGGCCTGAAGCGCTTTCAGTGCAATGAGTGTAGTAAAT
TCTATAAAACAAAGTCAGACCTTAACGCTCATCATCGGACACATACAGGAGAGAAACCCTACCCCTGTGCTGAATGTGGGAAGAGTTTTTCCACAAAGAA
AAGCTTACACCAACACGGTGGCACTCACACTGGGATAAAGCCATACGCCTGTACAGAGTGTGGGAAATGTTTTAGACAAAAGATTGATCTGAAATACCAC
CAATCTATCCATACTGGGGAGAAACCATTTCAGTGTACAGAGTGTGGGAAAAGCTTTCCATCTCAAAGAGTGCTTAATATTCATCAACGCATTCATACAG
GGGAGAAACCATTTCAGTGTACGGAATGTGACAAATGCTTCTGTTATAGACAGTCTCTTACAGCTCATCAGCGGATTCACATTGGGATTAAAGCTTTTGG
ATGCACCGAGTGTGGGAAACAGTTCCTGACCAAGTGCAACCTCCAGCAGCACCTGATGATTCACACCGGTGAGAAGCCGTTTGTCTGTACCGAGTGTGGG
AAACAGTTCCTGACCAAGCGCAGCCTCCAGCGGCACCTGATGATTCACACCGGTGAGAAGCCATTTGTCTGTACTGAGTGTGGGAAACAGTTCCCGGCCA
AGTACAGCCTCCTGCGGCACCTGATGGTTCACACCGGTGAGAAGCCATTTGTCTGTACTGAGTGTGGGAAAAGCTACAGGTACAAGAGAGTCCTAAATAT
TCATATGAATTCTCACACAGGAGAGAAACCTTCAGCCTCTAGAGATTGTGGCAAATCCTCTGAATCAGACACGCGTTTCACACAAATATAA         
>Xetro.F01790|Xetro.F01790.1:v7v9                                                                   
CGCATTCACACAGAGAGACCGTTCTCTTGCACTGATTGTGGGAAATGTTTCTCCCACAGAACCATCCTCCGAGAGCACCGCCGGGCTCATATGGGAAAGG
GACCCTTCCCCCACAGCACTGGGGGCAATAAAATCTCATCAGGTAAGGGCAACTTTCAGAGGCACCAAGGGGCGAGTGCTAAAGGGAAACCACTTACCTG
CACTGAGTGTGGGAAATCATTCAAATACAAGTCTGATTTGCGCGTACATGAACGCACACACACCGGGGAGAAACCTTATGTTTGTACCCAATGTGGTAAA
GGCTTTTCCCAGAAGGGGAATCTTAATACACATTCACTTAGTCATTCTACAGAGAAACCTTTTAGCTGCACTGAGTGTGGGAAATCATTCAAAGATACAG
CTCATCTGCACATACATGAACGCACACACACCGGGGAGAAACCTTATGTTTGTACCCAATGTGGTAAAGGCTTTTCCCGGAAGGGGAATCTTGAAACACA
TTCACTTATTCATTATACAGAGAAACTTTTTAGCTGCACAGAGTGTGGGAAATGTTTCCGTTTGAAGCAACATCTCAAATCTCATATGAAGACTCACACT
GGGGTTAAAGATTTTGTCTGTACAGAGTGTGGGAAACAGTTCACTCAAAAACAGAACCTCCAACAACACCTGCTGATTCACACCAGTGAGAAAACATTTG
TGTGTAATGTGTGTGGGAAAAGCCACAGCCGAAATGAGCATCTAAAAGCTCATCTGCGAGTTCACACAGGAGAGAAACCCTTTGCCTGCACAGAGTGCAA
TAAATCCTTCCGAGTAAAGAGTCGGCTCCATGCCCACAAAATGACTCACACTGGTGTGAAGCCTTTTCAGTGCAAAGAGTGTGATCAATCCTTCACAAGA
AAGGAGAATCTTAATGCACATTCACTTATACATTCTACAAAGAAACCTTTTATCTGCACAGAGTGTGGGAAATGTTTCCGTATAAAGGGCAATCTCAAAT
CTCATGAGAAGACTCACACTGGGAAAAAAGATTTTGCCTGTACAGAGTGTGGGAAACGGTTCATTGACAAACGCGGCCTCCGCCAACACCAGTGGATTCA
CACCGGCGAGAAACCATTTGTCTGCAGTGAGTGTGGTAAAGGCCACAGGCGTAAGGAGCAGCTAAAAGCTCATCTGTGTATTCACACAGGAGAGAAACCC
TTTGCCTGCACAGAGTGCAATAAAACCTTCCGATCGAGGGGAAGGCTAAATGTCCACAAACTGACTCACACTGGCCTGAAGCGCTTTCTGTGCAATGAGT
GTGGTAAAACTTATAAAACAAAGTCAGATCTTAACATCCATCATCGGACACATACAGGAGAGAAACCCTACCCCTGTGCCGAATGTGGGAGGAGTTTTAC
CACAAAGGCAAGCTTACACCGACACAGTCACACTCACACTGGGATAAAGCCATACGCCTGTACAGAGTGTGGGAAATGTTTTAGAAATAAGGCTGATCTG
AAATACCACCAATCTGCCCATACTGGGGAGAAACCATTTGAGTGTACAGAGTGTGGGAAAAGCTTTTCATCTCAAACAGTGCTTAATATTCATCAAAAGA
TTCATGCTACAGTACCGCTGAGCCTGTGA                                                                       
>Xetro.F01791|Xetro.F01791.1:v7v9                                                                   
GCTGTGCCTGTCAGTCTAGCCCAAGGGGGGCTGCACAAGTGTTTGGGATTTGGGACTGGGCTAGGGGGGGGGTGGGATTCACATTGGCACTTCCTGTGGG
ATAACCCTGCCCCCCCACATGGCAGAGAGGGAAGTTTTAGTGCACACGGATCTGCTCCCTGGCTCCCCGGTCAGAGATACTGCGGCGCCTGTTCTGCTGC
CGATATGGACAAAAGGCGACTTACCAGTGATACCCAGGATTCCCGGCTGCTCAGTTTCCCAGTAGTTAGACTGGAAAGGATAAAGAATGATTCTGAGAAA
TATCAGCCGATATCTGAAGAATTGCAGAAGATGGAGCAAAGGAAAATGAGTGGCCTTCCCCAGAGATTCCCAGTGGTTCTGTTGGAGAGGATAAATATTT
ATTCAGGGAATAAACTTTCTGAAGATCTTCGATGGAAATGGAATGGCCCTCAGATGAAGAACAAGGAGGAGAGGAGGAGACTCTGTGCTGCTGGATACAG
ACTGGTTCCATATGGATCAGGAATCACAGAGATGAACAGGGAGAGGAGAGAAGGGCTTGGTGCAAGGAAGCAGACAGGAAGTGACACAAACAGGAAGTTC
CCTACATGCAATGGCTTTGTTGCCAGATCTGCCCACAGTAACCAACCTCCGGTGCTTCAGAAACCTCACGCCCAGGAGATGAATTCTGCCCCAAAAGCCC
AACAGAACCAAATGCCCCAACTTTGCACAGTAACTGGGGGGAAGCTGATTGTAACCCCCAAATTAACAAAACATACACAGCCTGATGCTAAGGAAAAGCT
ACATGGAAGTCAGAAAAAGATAAACGTTATTTCAGGGAAAAACCTAAAGCCAAGAAAGACATTAGCCCAAAGCACAAAGCAAACTGTGTTCCCTAAACCA
TTTGGGGTTATAAATCCGTTTGTCTGTGTTAAGTGCAAGAGAAGGTTCGGCAGCAATGGGAACCTCCTCATCCATCAGCGCATTCACACAGAGAGACCGT
TCTCTTGCACTGATTGTGGGAAATGTTTCTCCCACAGAACCATCCTCCGAGAGCACCGCCGGGCTCATATGGGAAAGGGGCCCTTCCCCCACAGCACTGG
GGGCAATAAAATCCCATCAGGTAAGGGCAACTTTCAGAGGCACCAAGGGGCGAGTGCTAAAGGGAAACCACTTACCTGCACTGAGTGTGGGAAATCATTC
AAACACAAGTCTGATTTGCGCGTACATGAACGCACACACACCGGGGAGAAACCTTATGTTTGTACCCAATGTGGTAAAGGCTTTTCCCAGAAGGGGAATC
TTAATACACATTCAGTTATTCATTCTACAGAGAGACCTTTTAGCTGCACTGAGTGTGGGAAATGTTTCCGTATGAAGCAATGTCTCAAAAAACACGAGAA
GATTCACACTGGGGTTAAAGATTTTGTCTGTAGAGAGTGTGGGAAATCATTCAACCGCAAATCTGAGTTGCAGAAACATGAACGCACACACACCGGGGAG
AAACCTTATGTTTGTACCCAATGTGGTAAAGGCTTTTCCCAGAAGGTGCATCTTGAATCACATTCACTTATTCATTCTACAGAGAAACCTTTTAGCTGCG
CAGAGTGTGGGAAATGTTTCCGTTTGAAGCAACATCTCAAATCTCATGAGAAGACTCACACTGGGGTTAAAGATTTTGTCTGTACAGAGTGTGGGAAACA
GTTCACTCACAAACGGAACCTCCGCCAACACCTGCTGACTCACACCGGGGAGAAACCATTTGTGTGTAATGTGTGTGGGAAAGGCCACAGTTGTAAGAGG
CATCTAGAAGCTCATCTGCGCGTTCACACAGGAGAGAAACCCTTTGCCTGCACAGAGTGCAATAAAACCTTCCGATCAGATCGTTGGCTCCATGCCCACA
AACTGACTCACACTGGTGTGAAGCCTTTTCAATGCAAAGAGTGTGATCAATCCTTCACAATGAAGGGGAGTCTTAAGAAACATTCACTTATACATTCTAC
AGAGAAACCTTTTATCTGCACAGAATGTGGCAAATGTTTCCGTATAAAGGGCAACCTCAAAATTCATGAGAAGACTCACACTGGGGTTAAAGATTTTGCC
TGTACAGAGTGTGGGAAACAGTTCATTGACAAACGCAGCCTCCGCCAACACGAGCTGATTCACACTGGTGAGAGACCGTTTGTCTGCAGTGAGTGTGGGA
AAAGCTACAGGCTGAAGAGGAACCTAAATGCTCATCTGCGAGTTCACACAGGAGAGAAACCCTTTGCCTGCACAGAGTGCAATAAAACCTTGCGATCAAG
GAGAGGGCTAGATATCCACAAACTGACTCACACTGGCCTGAAGCGCTTTAAGTGCAATGAGTGTGGTAAATTCTATAAAACAAAGTCAGATCTTAACATC
CATCATCGGACACATACAGGAGAGAAACCCTACCCCTGTGCCGAATGTGGGAAGAGTTTTTCCACAAAGAAAAACTTACACGTACACGGTGACACTCACA
CTGGGATAAAGCCATACGCCTGTACAGAGTGTGGGAAATGTTTTAGAAATAAGGCTGATCTGAAATACCACCAATCTATCCATACTGGGGAGAAACCATT
TCAGTGTACAGAGTGTGGGAAAAGCTTTCCATCTCAAAGAGTGCTTAATATTCATCAAAAGATTCATACAGGGGAGAAACCATTTCAGTGTACGGAATGT
GGCAAATGCTTCTGTTATAGACGGTCTCTTACGGTTCATCAGCGGATTCACACTGGGATTAAAGCTTTTGTCTGTACCGAGTGTGGGAAACAGTTCTTGG
CCGAGCGCAACCTCCAGCAGCACCTGATGATTCACACCGGTGAAAAGCCGTTTGTCTGTACTGAGTGTGGGAAACAGTTCCTGGCCGAGTACAGCCTCCA
GCAGCACCTGATGGTTCACAGCGGTGAGAAGCCGTTTGTCTGTACCGAGTGTGGGAAAAAGTTCCCGGCCAAGCGCAACCTCCAGCGGCACCTGATGATT
CACACCAGTGAGAGGCCATTTGTCTGTACTGAGTGTGGGAAACAGTTCCTGGCCAAGCGCAGACTCCAGCGGCACCTGATGGTTCACACTGGTGAGAGGC
CGTTTGCCTGTACTGAGTGTGGGAAAAGCTACAGGGACAGGAGGAGCCTAAATAATCATATGAATTCTCACACATGA                       
>Xetro.F01799|Xetro.F01799.2:v7v9                                                                   
GCCAAACGCTGCTACATCATTGCCTGGGGACACAGGTACCTCCCCCTGGGGCGGGGCTTAGTCATGTCAGCTCTTCCCCATCGCAACAGAGTCTGGATAG
AATAGCAACCGAAATACAGGACCTGATGGATCTCACTTCTGATACACAGTCAGTGTGGGCCCCTCCTATCTGCGCACAGGCCCCGCCCATTCCCAACATG
GAGTCACACTTGTCCTGTTCTCCGGACCCCGAGAGATCAGAAGAGGAATCAGCGGGGGAAGAGACCAAAGAGACCACAATAAAGGCTGAGAAGGATCCGC
TCTCTAATGCTGATGATATTCCTGGTGGGGAGCCGGAGATACTGAGGATAAATATCAAAGAAGAAGAACCTGATCCTGAAGATGTGGATTATATGGGAAG
CACCGCCACTACGTGTAGTGATCATGATTCCACTGGGGAACCTGATCTAATACAGATAAAGGCAGAAGAAGATCTGGAGCTTGATGGTTATTGTACTAGT
GCAGAGGTGACATACAATGACAGAGAACCCTGCTTGACCATTGAGGGGAAGCCCATCTCTGAGCTGCCGGATTGGCTGAGGCCCCAGAGCCCAGTGCTGC
CAGAAGCCGATACATGCCCCTATACCCTGCCTCAAATCACAGATCCATTTAGAAGATTTCAAGACAATATTTCTGCAAAACAGTGTAAGCACGGAGAAGG
CCTGAGTGGCCCTCGGATCTCTGGGGTCTGTGCCTACACCAGGAAGAAGAGCCTTACTACTAACAAGAGCACAAGGGGCTGTTTCCAACCAACTCTTCTC
ATTTCACACAAACGACTGTGCGCACAAAAGAAACTATTTAATTGCACGGAGTGCGGGAAGGGTTTCCCTCAGAGAAGCCTCCTCCTGACCCACCAGCGGG
TACACACGGGGGAGAAACCCTTCACATGTAAAGACTGCGGCAAATGCTTCTCTCAGAAGAACCACCTTCTGTCCCACGCGAGGGTACACACCGGGGAGAA
ACCCTTCACCTGCACAGAATGCGGGAAGCCCTTTTCCCAGAAGAGCCACCTCCTGTCTCACAAAAAGGTTCACACGGGGGAGAAGTCGTTTGTCTGTGCA
GAATGTGGGAAAAACTTTGCTCAGAAGAGCCACCTCCTCAGACACGAACGGGTACACACGGGGGAGAAACCATTCACCTGCCCAGATTGCGGCAAACGCT
TCTGCCAGAAGATGAGTCTCCTGTCCCACCACAAATCCCACACGGGGGACAAACCTTTCACGTGCATGGAATGCGGGGAGCGCTTCTCTCTGAACAGCAC
CCTAAACAAACACCGGAAGCTGCACGTAGGGGTGAAGAGCTATACCTGCTCAGAATGTGGGAAAAGTTTCTTCCAAAAGTTCAACCTCTTGAGCCACGAG
AGGATTCACACGGGGGAGAAACCGTTCACCTGCACAAAATGCGGCAAAAGCTTCTCCCGCAAGTTTAATCTGTTCTCCCACGAGAGGGTCCACACAGGGG
AGAAACCGTTCCCGTGCACCGAATGCGGGGAGAGCTTCTCTTGGAAGAACCAGCTGTTAATCCACCAGAAGATTCATACAGGGGAGGAACCATATACATG
CAGTGAATGTGGGGAAAGTTTCTTGATGAAACGCTCATTTCTCAAACACCAAAAAATTCACGTACACCAGTAGCAAGTCTTTCTCAAAATCGCTGTACAA
CTACACTCGCTCTTAATTAAAGGGTAACTAAAGACTCTGCATAAGTACAATCCTGATGGTGGTAATGCATAGGGATTCAAGGAAATGTCCCTATCCCAGT
ACATGAAAAAATATGCACCTTTGCGCTAAAGTTTTATCTTAAATCTTGATTGACCAAATGAACTTAGACACATATTGTAATCATTCGGGGGCTATAGACA
AACCTATGTGGGAATTATTAAAAAAAAAAAATTTGAAATTCTGATCCCTGGGAAAAACCATTTGCACAAAATGGAGGGGCTATTTTTAAAGCTGTATGTG
TTACATGGAAAGTATGGAGTGAAAAAAAAAAACCATTGGCACTTATGGAAGGTGTTGGTGTCACCTTCACGCTCCCTAGAGCGTTCCCATAAATGGAGGC
GTTTGTTATAACGTGCACGGAGACTGATTCCAGCAGGAACAGCGGCACAGATACGTTTGTTAGTAACCGATCAAAGACAGAAAGGGCAGAGCTGCAAGAA
TCTGGAACATTGTGGGTTTCTTGTTCCGTCCCAAGCAGCTGGTTAACTCCGGAATGTTGGAGGGTAACAGGGGTAAATGTGGCCCCTTGGTATCTGCCAG
ATCAGATTGCGGGTGGAATCAGGACTGCAGGAGGTGGGAGGAGCTTCGGCTCTTTACTACATGTTAGGCGTTTTGGTCCAGCACTGCAGGAGTTAAGGAT
CTGGGTTGCAACC                                                                                       
>Xetro.F01799|Xetro.F01799.3:v7v9                                                                   
ACTCCCTCCCCTGCACTCACATCTCCAGCCTGGGCTACTGGACAGGACCTGATGGATCTCACTTCTGATACACAGTCAGTGTGGGCCCCTCCTATCTGCG
CACAGGCCCCGCCCATTCCCAACATGGAGTCACACTTGTCCTGTTCTCCGGACCCCGAGAGATCAGAAGAGGAATCAGCGGGGGAAGAGACCAAAGAGAC
CACAATAAAGGCTGAGAAGGATCCGCTCTCTAATGCTGATGATATTCCTGGTGGGGAGCCGGAGATACTGAGGATAAATATCAAAGAAGAAGAACCTGAT
CCTGAAGATGTGGATTATATGGGAAGCACCGCCACTACGTGTAGTGATCATGATTCCACTGGGGAACCTGATCTAATACAGATAAAGGCAGAAGAAGATC
TGGAGCTTGATGGTTATTGTACTAGTGCAGAGGTGACATACAATGACAGAGAACCCTGCTTGACCATTGAGGGGAAGCCCATCTCTGAGCTGCCGGATTG
GCTGAGGCCCCAGAGCCCAGTGCTGCCAGAAGCCGATACATGCCCCTATACCCTGCCTCAAATCACAGATCCATTTAGAAGATTTCAAGACAATATTTCT
GCAAAACAGTGTAAGCACGGAGAAGGCCTGAGTGGCCCTCGGATCTCTGGGGTCTGTGCCTACACCAGGAAGAAGAGCCTTACTACTAACAAGAGCACAA
GGGGCTGTTTCCAACCAACTCTTCTCATTTCACACAAACGACTGTGCGCACAAAAGAAACTATTTAATTGCACGGAGTGCGGGAAGGGTTTCCCTCAGAG
AAGCCTCCTCCTGACCCACCAGCGGGTACACACGGGGGAGAAACCCTTCACATGTAAAGACTGCGGCAAATGCTTCTCTCAGAAGAACCACCTTCTGTCC
CACGCGAGGGTACACACCGGGGAGAAACCCTTCACCTGCACAGAATGCGGGAAGCCCTTTTCCCAGAAGAGCCACCTCCTGTCTCACAAAAAGGTTCACA
CGGGGGAGAAGTCGTTTGTCTGTGCAGAATGTGGGAAAAACTTTGCTCAGAAGAGCCACCTCCTCAGACACGAACGGGTACACACGGGGGAGAAACCATT
CACCTGCCCAGATTGCGGCAAACGCTTCTGCCAGAAGATGAGTCTCCTGTCCCACCACAAATCCCACACGGGGGACAAACCTTTCACGTGCATGGAATGC
GGGGAGCGCTTCTCTCTGAACAGCACCCTAAACAAACACCGGAAGCTGCACGTAGGGGTGAAGAGCTATACCTGCTCAGAATGTGGGAAAAGTTTCTTCC
AAAAGTTCAACCTCTTGAGCCACGAGAGGATTCACACGGGGGAGAAACCGTTCACCTGCACAAAATGCGGCAAAAGCTTCTCCCGCAAGTTTAATCTGTT
CTCCCACGAGAGGGTCCACACAGGGGAGAAACCGTTCCCGTGCACCGAATGCGGGGAGAGCTTCTCTTGGAAGAACCAGCTGTTAATCCACCAGAAGATT
CATACAGGGGAGGAACCATATACATGCAGTGAATGTGGGGAAAGTTTCTTGATGAAACGCTCATTTCTCAAACACCAAAAAATTCACGTACACCAGTAGC
AAGTCTTTCTCAAAATCGCTGTACAACTACACTCGCTCTTAATTAAAGGGTAACTAAAGACTCTGCATAAGTACAATCCTGATGGTGGTAATGCATAGGG
ATTCAAGGAAATGTCCCTATCCCAGTACATGAAAAAATATGCACCTTTGCGCTAAAGTTTTATCTTAAATCTTGATTGACCAAATGAACTTAGACACATA
TTGTAATCATTCGGGGGCTATAGACAAACCTATGTGGGAATTATTAAAAAAAAAAAATTTGAAATTCTGATCCCTGGGAAAAACCATTTGCACAAAATGG
AGGGGCTATTTTTAAAGCTGTATGTGTTACATGGAAAGTATGGAGTGAAAAAAAAAAACCATTGGCACTTATGGAAGGTGTTGGTGTCACCTTCACGCTC
CCTAGAGCGTTCCCATAAATGGAGGCGTTTGTTATAACGTGCACGGAGACTGATTCCAGCAGGAACAGCGGCACAGATACGTTTGTTAGTAACCGATCAA
AGACAGAAAGGGCAGAGCTGCAAGAATCTGGAACATTGTGGGTTTCTTGTTCCGTCCCAAGCAGCTGGTTAACTCCGGAATGTTGGAGGGTAACAGGGGT
AAATGTGGCCCCTTGGTATCTGCCAGATCAGATTGCGGGTGGAATCAGGACTGCAGGAGGTGGGAGGAGCTTCGGCTCTTTACTACATGTTAGGCGTTTT
GGTCCAGCACTGCAGGAGTTAAGGATCTGGGTTGCAACC                                                             
>Xetro.F01799|Xetro.F01799.1:v7v9                                                                   
ACTCCCTCCCCTGCACTCACATCTCCAGCCTGGGCTACTGGACAGGACCTGATGGATCTCACTTCTGATACACAGTCAGTGTGGGCCCCTCCTATCTGCG
CACAGGCCCCGCCCATTCCCAACATGGAGTCACACTTGTCCTGTTCTCCGGACCCCGAGAGATCAGAAGAGGAATCAGCGGGGGAAGAGACCAAAGAGAC
CACAATAAAGGCTGAGAAGGATCCGCTCTCTAATGCTGATGATATTCCTGGTGGGGAGCCGGAGATACTGAGGATAAATATCAAAGAAGAAGAACCTGAT
CCTGAAGATGTGGATTATATGGGAAGCACCGCCACTACGTGTAGTGATCATGATTCCACTGGGGAACCTGATCTAATACAGATAAAGGCAGAAGAAGATC
TGGAGCTTGATGGTTATTGTACTAGTGCAGAGGTGACATACAATGACAGAGAACCCTGCTTGACCATTGAGGGGAAGCCCATCTCTGAGCTGCCGGATTG
GCTGAGGCCCCAGAGCCCAGTGCTGCCAGAAGCCGATACATGCCCCTATACCCTGCCTCAAATCACAGATCCATTTAGAAGATTTCAAGACAATATTTCT
GCAAAACAGTGTAAGCACGGAGAAGGCCTGAGTGGCCCTCGGATCTCTGGGGTCTGTGCCTACACCAGGAAGAAGAGCCTTACTACTAACAAGAGCACAA
GGGGCTGTTTCCAACCAACTCTTCTCATTTCACACAAACGACTGTGCGCACAAAAGAAACTATTTAATTGCACGGAGTGCGGGAAGGGTTTCCCTCAGAG
AAGCCTCCTCCTGACCCACCAGCGGGTACACACGGGGGAGAAACCCTTCACATGTAAAGACTGCGGCAAATGCTTCTCTCAGAAGAACCACCTTCTGTCC
CACGCGAGGGTACACACCGGGGAGAAACCCTTCACCTGCACAGAATGCGGGAAGCCCTTTTCCCAGAAGAGCCACCTCCTGTCTCACAAAAAGGTTCACA
CGGGGGAGAAGTCGTTTGTCTGTGCAGAATGTGGGAAAAACTTTGCTCAGAAGAGCCACCTCCTCAGACACGAACGGGTACACACGGGGGAGAAACCATT
CACCTGCCCAGATTGCGGCAAACGCTTCTGCCAGAAGATGAGTCTCCTGTCCCACCACAAATCCCACACGGGGGACAAACCTTTCACGTGCATGGAATGC
GGGGAGCGCTTCTCTCTGAACAGCACCCTAAACAAACACCGGAAGCTGCACGTAGGGGTGAAGAGCTATACCTGCTCAGAATGTGGGAAAAGTTTCTTCC
AAAAGTTCAACCTCTTGAGCCACGAGAGGATTCACACGGGGGAGAAACCGTTCACCTGCACAAAATGCGGCAAAAGCTTCTCCCGCAAGTTTAATCTGTT
CTCCCACGAGAGGGTCCACACAGGGGAGAAACCGTTCCCGTGCACCGAATGCGGGGAGAGCTTCTCTTGGAAGAACCAGCTGTTAATCCACCAGAAGATT
CATACAGGGGAGGAACCATATACATGCAGTGAATGCCCTAACGCTGGCTCTTCCCCCTTTCTGGCTTCCAGCTCGGCTTCGGCTCACTGCAATTGGTGAA
TCGGCAGATTAAATATCAAACCAATGAACCGACGAATAGCCATGGTACAAAGACACTGTTTCCAGCTAAACATTAACCCTATCTGTAACAATGGCCCCTT
TATTGGGGCTCCCTATTGATCCTCTCAGGTCCCTGTCTGGGTTTCACATGAGGGGTGGGCGTGTCCTAACGGTCCCTGCCAGAAGCACAGTAGGAGGGGG
AGAGCCAATCACAGCCCTGCAGTCACACAAGCACACACAGGCTTCAGTTCCCTATCAGGTCAGCCTAGCTGCTGATTGGTTCCTATCCTACAGTGCCGCC
GCCCCCCTGCACAGCCTGGGAAAGGAGGCAGCAGGAAGTGGAACAGATGGGCGGGGCTAGTGGGGTTTTGGGGGAATTTCTCAATAAATCAGCCTGAAAA
ACTACTTTTTTAAAGCACATTCCTTCTATATTTAGATGAGTACAATTCATTGGCACAATATTGTTTTTCACACAATATGTCTCCCTCTTACGCAGGGGGA
GGGCCCTCGCGTGTATGGGCTCATGTTTTAACCCAAGTGGACCCGATTATAAACAGTTTGCCATATAAAGACTATTAATTGTGATACTGTTTTTCATTCA
TGTTAAAAGTGCTGCAATATTTACTTTCTATTGTACATTATATCTGAAGCTTATATAAAATTTTATTGC                               
>Xetro.F01799|Xetro.F01799.4:v7v9                                                                   
GGTTCTCCGGACCCCGAGAGATCAGAAGAGGAATCAGCGGGGGAAGAGACCAAAGAGACCACAATAAAGGCTGAGAAGGATCCGCTCTCTAATGCTGATG
ATATTCCTGGTGGGGAGCCGGAGATACTGAGGATAAATATCAAAGAAGAAGAACCTGATCCTGAAGATGTGGATTATATGGGAAGCACCGCCACTACGTG
TAGTGATCATGATTCCACTGGGGAACCTGATCTAATACAGATAAAGGCAGAAGAAGATCTGGAGCTTGATGGTTATTGTACTAGTGCAGAGGTGACATAC
AATGACAGAGAACCCTGCTTGACCATTGAGGGGAAGCCCATCTCTGAGCTGCCGGATTGGCTGAGGCCCCAGAGCCCAGTGCTGCCAGAAGCCGATACAT
GCCCCTATACCCTGCCTCAAATCACAGATCCATTTAGAAGATTTCAAGACAATATTTCTGCAAAACAGTGTAAGCACGGAGAAGGCCTGAGTGGCCCTCG
GATCTCTGGGGTCTGTGCCTACACCAGGAAGAAGAGCCTTACTACTAACAAGAGCACAAGGGGCTGTTTCCAACCAACTCTTCTCATTTCACACAAACGA
CTGTGCGCACAAAAGAAACTATTTAATTGCACGGAGTGCGGGAAGGGTTTCCCTCAGAGAAGCCTCCTCCTGACCCACCAGCGGGTACACACGGGGGAGA
AACCCTTCACATGTAAAGACTGCGGCAAATGCTTCTCTCAGAAGAACCACCTTCTGTCCCACGCGAGGGTACACACCGGGGAGAAACCCTTCACCTGCAC
AGAATGCGGGAAGCCCTTTTCCCAGAAGAGCCACCTCCTGTCTCACAAAAAGGTTCACACGGGGGAGAAGTCGTTTGTCTGTGCAGAATGTGGGAAAAAC
TTTGCTCAGAAGAGCCACCTCCTCAGACACGAACGGGTACACACGGGGGAGAAACCATTCACCTGCCCAGATTGCGGCAAACGCTTCTGCCAGAAGATGA
GTCTCCTGTCCCACCACAAATCCCACACGGGGGACAAACCTTTCACGTGCATGGAATGCGGGGAGCGCTTCTCTCTGAACAGCACCCTAAACAAACACCG
GAAGCTGCACGTAGGGGTGAAGAGCTATACCTGCTCAGAATGTGGGAAAAGTTTCTTCCAAAAGTTCAACCTCTTGAGCCACGAGAGGATTCACACGGGG
GAGAAACCGTTCACCTGCACAAAATGCGGCAAAAGCTTCTCCCGCAAGTTTAATCTGTTCTCCCACGAGAGGGTCCACACAGGGGAGAAACCGTTCCCGT
GCACCGAATGCGGGGAGAGCTTCTCTTGGAAGAACCAGCTGTTAATCCACCAGAAGATTCATACAGGGGAGGAACCATATACATGCAGTGAATGTGGGGA
AAGTTTCTTGATGAAACGCTCATTTCTCAAACACCAAAAAATTCACGTACACCAGTAGCAAGTCTTTCTCAAAATCGCTGTACAACTACACTCGCTCTTA
ATTAAAGGGTAACTAAAGACTCTGCATAAGTACAATCCTGATGGTGGTAATGCATAGGGATTCAAGGAAATGTCCCTATCCCAGTACATGAAAAAATATG
CACCTTTGCGCTAAAGTTTTATCTTAAATCTTGATTGACCAAATGAACTTAGACACATATTGTAATCATTCGGGGGCTATAGACAAACCTATGTGGGAAT
TATTAAAAAAAAAAAATTTGAAATTCTGATCCCTGGGAAAAACCATTTGCACAAAATGGAGGGGCTATTTTTAAAGCTGTATGTGTTACATGGAAAGTAT
GGAGTGAAAAAAAAAAACCATTGGCACTTATGGAAGGTGTTGGTGTCACCTTCACGCTCCCTAGAGCGTTCCCATAAATGGAGGCGTTTGTTATAACGTG
CACGGAGACTGATTCCAGCAGGAACAGCGGCACAGATACGTTTGTTAGTAACCGATCAAAGACAGAAAGGGCAGAGCTGCAAGAATCTGGAACATTGTGG
GTTTCTTGTTCCGTCCCAAGCAGCTGGTTAACTCCGGAATGTTGGAGGGTAACAGGGGTAAATGTGGCCCCTTGGTATCTGCCAGATCAGATTGCGGGTG
GAATCAGGACTGCAGGAGGTGGGAGGAGCTTCGGCTCTTTACTACATGTTAGGCGTTTTGGTCCAGCACTGCAGGAGTTAAGGATCTGGGTTGCAACC  
>Xetro.F01803|Xetro.F01803.1:v7v9                                                                   
ATGAGGACTGACCATGGTAAAAGCATACAAGTAAATTGGCTGAGTGAGCAGGAGGGTCCACTGACACCTGGGCCCACCGGGAGTTTTCTTGGTATCCTGG
AGGGCCAGTCTGATACTGCTGAGCCCAATCCTCTTACCGGTACTGAATGTGGGGAAACATCATCTCTAACCAAAGACTGTCAGGGGCAAAGGAGAAGTTC
TACAGAAGAAAAACTTTTTGTCTGTGCAGAATGTGGAAAAACCAGTCCCCAGAACGCTAACACAGGGGAGAGAAATATCACTTGTGCACAATGTAAGGAA
ACCCAGTCTTTCAGGAGCAGCCGTTTAACTCACTTTGTAATACACACAGGGAAGAAACCATTCACTTGTACAGAATGTGGCAAAGGCTTTGCTCAAAAGA
ATTACCTTGTATCTCATATGAAAATACACACAGGGGAGAAACCATTCACTTGTACCGAATGTGGCAAATGCTTTGCTCAAAAGAATTACCTTGTAGCTCA
TATCTACATACACACAGGGGAGAAACCTTTCACTTGTACAGAATGTGGCAAAGGCTTTGCTCAAAAGAATGTTCTTGTATCTCATATGTACATACACACA
GGGGAGAAACCTTTCACTTGTACAGAATGTGGCAAAGGCTTTACTCAAAAGAATATTCTTGTATCTCATATGAAAATACACACAGGGGAGAAACCTTTCA
ATTGTACAGAATGTGGCAAAGGCTTTACTCATAAGAATAACCTTGCACATCACCTAAGAATACACACAGGGGAGAAACCATTCACTTGCACACAATGTGG
CAAAGGCTTTACTCAAAAGAATCACCTTGTAGCTCATATGAAAATACACACAGGGGAGAAACCATTCACTTGTATGGAATGTGGGGAGAATGTGGGATAA
>Xetro.F01804|Xetro.F01804.1:v7v9                                                                   
CCCAGTCCCCTTAACGGTACTGAATGTGGGGAAACATCATCTCTAACCAAAGACTGTCAGGGGCAAAGGAGAAGTTCTACAGAAGAAAAACTTTTTGTCT
GTGCAGAATGTGGAAAAACCAGTCCCCAGAACGCTAACACAGGGGAGAGAAATATCACTTGTGCACAATGTAAGGAAACCCAGTCTTTCAGGATCAGCCG
TTTAACTCACTTTGTAATACACACAGGGGAAGAAACAATCACTTGTACAGAAAGTGGTAAAGGCTTTGCTCAAAAGAATTACCTTGTATCTCATATGAAA
ATACACACAGGGGAGAAACCTTTCACTTGTACAGAATGTGGCAAAGGCTTTGCTCAAAAGAATTACCTTGTATCTCATATGAAAATACACACAGGGGAGA
AACCATTCACTTGTACAGAATGTGGCAAATGCTTTGCTCATAAGAATAACCTTGTATGTCACCTAAAAATACACACAGGGGAGAAACCATTCACTTGTTC
AGAATGTGGCAAAGGCTTTGCTCAAAAGAATGACCTTGTATCTCATATGAAAATACACACGGGGGAGAAACCATTCACTTGTACAGAATGTGGCAAAGGC
TTTATTCAAAAGAATCACCTTGTAGCTCATATGAAAATACACACAGGGGAGAAACCTTTCACTTGTACAGAATGTGGCAAAGGCTTTACTCAAAAGAATC
ACCTTGTAGCTCATATGAAAATACACACAGGGGAGAAACCTTTCACTTGTACAGAATGTGGCAAAGGCTTTACTCAAAAGAATCACCTTGTAGCTCATAT
GAAAATACACACAGGGGAGAAACCTTTCACTTGTACAGAATGTGGTAAAGGCTTTGCTCATAAGAATAACCTTATAGGTCACCTAAAAATACACACAGGG
GAGAATCTATTCACTTGTACAGAATGTGGAATAAGCTTCCCCGAAAAGGCCATTCTGTGCATTCATCAAAAATTTCACAGCGGGGTTAACCATTTTGAAG
GTACTGAATGTGGGAAATGA                                                                                
>Xetro.F01930|Xetro.F01930.1:v7v9                                                                   
ACAGGTTCCCGGGGGGTCGGACTGGAGAGAATAAGGATTTACCCAGAGGGGGATTTTCCCAATCCCAGAGACCAGCAGGATACAAGAGAAAATAATGCTG
CTTCATATCAGGAATTGGCCTGAGAAAGAGCAGCAGAACCTCAGTGCTGGGAGATATTGTTTAGTTCCATATGGATCTGACATGTCCAGGATGAAGAAGA
TCATAGAAGTTGGAAGGGAAAGTAAAAATGTTCAGGGGAACCTCAGCCGAACCCAAACTCCCAATGAATCTGTCAGAACCCCCAACCAGAATGAGAGGTT
CCAGGTATCTCAGGAACATTGTGTTGATGGAACCTCTTCTGCTCTACAAATACAAAAGCTACATAATACTACTAATATACAGGATATCAGAAGGCCCAAT
ATTTCCAAACTTAAAAAGGCGAAGTCCTCTGTAAAATCACACATTGCCAAGATGTGTCACCAAGGCACAAAAATGCATATTTCCTCTAAAGCCCACAGTG
CCCTGAAACCTTTTATCTGCCCAAAATGTGAGAGGAGATTTTGTGACATCCGGAACCTTCTCACCCACCAGAGAATCCACACGGGGAGGAGCTTTGTCTG
CTCCAAATGTGGGAAATGTTTCTCTCACAGAAAGATCCTCATTGCTCATAAATGGGTTCATACTGGGAGGAAACCATTCACCTGCACTGAATGTGATATG
GGCTTCTTATGGAACAGGGACCTTCAGGAACATAAAAAGAGCCATAAAAGAAGAAAAAATAGCAGCTATCTCTTGGCTCACAGGGGAAAGAGACTGAAAG
AAGTTAGTACTGACTCTTGTAAAAGAGAGAAGGTGTTTTACTGCAGAGAGTGTGGTAAAAGCTTCAGGCAAAAGTCTAGGCTTGAGATCCACATTCAGTG
CCACACAGGCGAGAAGCCATTTGTCTGTGTTCATTGTGGGAAAGGCTTCAGAGATAAGTATAAACTCAGTCTGCATCTAAGGATTCACACAGGAGAGAAA
CCATTTGTCTGCACTGAGTGTGGGAAAGGCTTTAGGGATTCGAGCTCTCTGAAATCTCACCTCCAGATTCACACAGGAGAGAAACCATTTGTCTGCACTG
AGTGTGGGAAAGGCTTCAGGAAAAAGTGTGATCTCAAATCTCACCTTCATATTCACACCGGAGTGAACCCATTTGCCTGCACTGAGTGTGGGAAATGTTT
CAGGGATAAAAGCGAACTGAACATTCATATTAACGTACACACAGGAAAGACTTTCCCCTGTACGGAGTGTGGCAAATCCTTTGCAGCAAAGAACAATCTG
AAAAGGCACCAAATGGTTCACACTGGGGAGAAACCACACGAGTGCACAGAGTGTGGGAAACGATTCATGGAGAAAAGTAAACTAGAGAGACATTATCTAA
ATCATACTGGAGTGAAACCATTCAGCTGCTGTGAGTGTGGAGAACAGTTCAAATGGAAACACCAGCTCCAGTATCACCAACTGAGTCACACTGGGGAGAG
GCCATTTGTCTGTACTGAGTGTGGGAAGAGCTACAAGAGTAAGGATACACTCACTGCACACGGTCTTATTCACACTGGGGAGAAACCATTTGTGTGCCCT
GAGTGTGGGAAACCATATAAGAGCTACAGTGCACTGAGGTACCACCTCCAGACTCACATTAGATGATAGTATCTTGCT                      
>Xetro.F01931|Xetro.F01931.1:v7v9                                                                   
AGACCTAAGGCAAAAGCAATGGGAAATGGGCAACAAGCCGACAGAAAGAGCAAACGAAAAGACCGTTCCTCAAATCTCAAACTCCAGAAAAGTCCCACAA
GGGAGAAACCTTTCATGTGCCCAGAATATGGAAAACGTGTGTCTACAAAGCAGGGTCTTAACATTCACCAGAAAGTTCACAAAGGGGAGAAACCCTTGCA
ACGGTGCTCTCTCCAGAAACCCGAAAACCAGAAATTATATGTGTGTGTCGAATGTGGGAAAAGCTTTCTGCAGAAAAGCAAACTCAATAAACATCATAAA
GTTCACACAGGGGCGAAGCCGTTCAAATGTGCGGAATGGGGGAAAGGCTTCGATGGTAGGAGTGATCTTCAGAGACATCACAGAATTCATATAGAAGAGA
AGTCTGTCACTTGTACCGAATGTGGGAAATCTTTCTCTGATAAAAGTCACTTTTTGACGCACTACAGAGTTCACACAGGGGAGAAACCATATACATGCAC
AGAATGTGGCAAAAACTTCTCACGTAAAAATAGCCTTCAGCGTCACCAGAGAATTCACAATAAAGAGAAAGATGATGAACGGGGGAGAAATCGAGGAGAG
AAATCTTTCACTTGTACAGAATGTGGGAAATCTTTCTCTAATAAAAGCAACCTTTTGACGCACCACAGAGCTCACACAGGAGTGAAACCATATACATGCA
CAGAATGTGGGAGATCTTTTGCCTATAAGAGTTCCCTTTTGGCACACCAAAGAGTTCACACAGGGGAGAAACCATATACATGCACAGAATGTGGGAGATC
TTTTGCCTATAAGAGTTCCCTTTTGGCACACCAAAGAGTTCACACAGGGGAGAAACCATATACATGCACGGAATGTGGGAAATGTTTTTCTCAAAACAGT
CACCTTTGGATACACCGAAGAGTTCACACAGGAGAGAAACCATATACATGCACAGAATGTGGTGAAAACTTCTCACATAAAAGTAGCCTTCAGCGTCACC
AGAGAATTCACAATAAAGAGAAAGATGATGAACGGGGGAGAAATCAAGGAGAGAAATCTTTCACTTGTACAGAATGTGGGAAATCTTTCTCTAATAAAAG
TCACTTTTTGACGCACCACAGAGTTCACACAGGAGTGAAACCATATACATGCACAGAATGTGGGAAAAACTTCTCACATAAAAGTAGCCTTCAGCGTCAC
CAGAGAATTCACAATAAAGAGAAAGATGATGAACGGGGGAGAAATCAAGGAGAGAAATCTTTCACTTGTACAGAATGTGGGAAATCTTTCTCTAATAAAA
GCAACCTTTTGACGCACCACAGAGTTCACACAGGAGCGAAACCATATACATGCGCAGAATGTGGGAGATCTTTTGCCTATAAGAGTTCCCTTTTGGCACA
CCAAAGAGTTCACACAGGGGAGAAACCATATACATGCACGGAATGTGGGAAATGTTTTTCTCAAAACAGTTACCTTTGGATACATCGAAGAGTTCACACA
GGAGAGAAACCATATACATGTAAAGATTGTGGCAAAAACTTCTCCCGTAATAACAGCCTTCAGTGTCACCAAAGAATTCACAATAAAGAGAAAGATGATG
AACGGGGGAGAAATCAAGGAGCGAAATCTTTCTCTGATAAAAGCAACCTTTTGATACACCACAGAGCTCACACAGGAGTGAAACCATATACATGCACAGA
ATGTGGGAAAAACTTCTCACATAAAAATAGCCTTCAGTGTCACCAAAGAATTCACACTAAAGAGAAACAACTTAAATCTACCTCGAAGAATCACCAAGGA
TCTTCCACAGGAGCAAAACCGGTCACGGTTGTGGAACCTGGAAAACGCTACTCTTTAAGGACAAAGCTTGTCACGATTCAGAAAATTCACACAAGGGAGA
GAAACCTTTCATGTGTTCGGAATGGAAAACAATTCTCCATGAAGGGTGTCCGCAGGAATCGGTGCATTCCCACAGGGGAGAAGCCATTATCGTGCAGAGA
ACGTGGAAAAGCTGTGTCTACAAAGGAACCACAATGCAGGAATTTTTTTTCTGAAAACAGCAGAATTCGGCTTCACAACGGAACTTGCAGAACGTTTACA
CCAATGTGTGAAGTCTCTTTCCCGAAGGAGCCACCTTTGAAACACCAGAGAGCTCACACAGGGGAGAAACCATTTACTTGTACATAA             
>Xetro.F01932|Xetro.F01932.1:v7v9                                                                   
CGGCAAGCAGGACTCAAGCCACGTGGGAAGAATGGATCTCTATATCAAGAACTGGCCTGATAGAGGGAAGAACCAGAGCCTCCTTGCTGCGGGATATCGA
TTGGTCCCATTCGGATCAGAGATCTCCAGTAGGAACAGAATCAGAACAGCTGGGTTTAATTCAAATCAAGATATTTCAGAAAACCCCAGCCAAATCCAAA
GTCAAACAGGCAGGCTGCTGTACAATGAATGCGGTGGGTCATCCAACCAGAAATATTCCAACGACAAGAGGTCTTCTGCTCTCCTCAATGAGACCATAAA
ACACAGCACTAACAAGAAATGTCTAAACGTTTTGGGGAAGAGAAACAATTCACAGAATCTTAAAATCATAAATTCAGGATTAAACTCTCTCATTAGTAAG
ATGACTCCGCCCAGCAGAAAACTAAACAGGGTCTCTAAAATGAGCAATACTATGAAACCTTTTATCTGCCCAAAATGTGGGAGGAGATTTTATAGCAATA
GGGACCTTCTCACCCACCAGAGAATACACACGGGGAGGAGCTTTGTCTGCTCTAAATGTGGGAAATGTTTCTCTCACAGGAAGATCCTCATTGCTCATAA
ATGGGTTCATACTGGGAGGAAACCATTCACCTGCACTGAATGTAAAAAGGGCTTCTTATGGAACAGGGACCTTCAGGGACATAAGAAGCAGCATGAGAAG
GTGAAAATGGACATCAGTCATCCTGGGCCTCGCTCAGAAGGAAATCCTTACGTTTACACTGAGAACAGGGCAAGCTGCCCAAATAGGAGCATCTCTAAAA
CTCAGTTTAAGACTCGCAGAAAAGACAAAACTTATATCTGTACTGAGTGTGGGGAAAGCTTCAGCCATAGGGGTAAACTCAGGGTCCATCTTCGCATTCA
TACGGGGGAGAAACCCTTTGTCTGTACTGAGTGTGGGGAAAGCTTCAGCCATAGGGGTAAACTCAATGTCCATCTTCGCATTCATACGGGGGAGAAACCC
TTTGTCTGTACTGAGTGTGGGGAAAGCTTCAGCCATAGGGGTAAACTCAATGTCCATCTTCGCATTCATACGGGGGAGAAACCCTTTGTCTGTACTGAGT
GTGGGGAAAGCTTCAGCCATAGGGGTAAACTCAATGTCCATCTTCGCATTCATACGGGGGAGAAACCCTTTGTCTGTACTGAGTGTGGGGAAAGCTTCAG
CCATAGGGGTAAACTCAATGTTCATCTTCGCATTCATACGGGGGAGAAACCCTTTGTCTGTACTGAGTGTGGGGAAAGCTTCAGCCATAGGGGTAAACTC
AATGTCCATCTTCGCATTCATACGGGGGAGAAACCCTTTGTCTGTACTGAGTGTGGGGAAAGCTTCAGCCATAGGGGTAAACTCAATGTTCATCTTCGCA
TTCATACAGGGGAGAAACCCTTTGTCTGTACTGAGTGTGGGAGGGGCTTCAGACACAAGGCAACCCTGGAAGAGCACCTTGGGGCCCACAAAGATCTGCG
ACCCCATTTCTGTACTGAGTGTGGGAAAACATACAAGAACAAAAGAGGACTAAATGCCCATCGTCACAGTCACACTGGAGTGAAGCCTTATGTCTGCAGT
GAGTGTGGGAAAATCCTTAGCTGTAAGTCTTCACTCACTATTCATCTTAGATATCACACAGGGGAGAAACCCTTTGTCTGTACTGAGTGTGGGAGGGGCT
TCAGACACAAGGCAACCCTGGAAGAGCACCTTGGGGCCCACAAAGATCTGCGACCCCATGTCTGTACTGAGTGTGGGAAAACATACAAATACAGAGGAGG
ACTAAATGCCCATTGTCGCAGTCACACTCGAGTGAAGCCTTATGTCTGCAGTGAGTGTGGGAAAATCCTTAGCTGTAAGTCTTCACTCACTATTCATCTT
AGATATCACACAGGTGAGACTTTCCCTTGCACGGAGTGTGATAAATCCTTTAGACAAAAGATAAACCTAAAAAGGCACCAAATGATCCACACGGGGGAGA
AACCATTTGAGTGCACAGAGTGCGGGAAACGCTTCCGGGAAAAAAGAAAAATGGAGTTACATCGACTCATTCATTCTGGGGTGAAACCTTTTGTGTGTTT
GGAGTGCGGCCAACAGTTCAGATGGAAACAAGCACTTCAATATCACCAGTTAGGTCACACCGGGGAGCGGCCGTATGAGTGTAGTGAGTGTGGGAAAGGC
TTTAGGTCTAGTGGTGAACTTGGAGCACATGTTCGGGGCCACACAGGGGAGAAACCATTTATCTGTACTGAGTGTGGGAAAAGGTACCAGGGGGCACGTA
GGCTCAAGGCTTCAGACTCACATCAGAGTAGGGAAGTCTGTTTGTACCGAGTGGGGCAACGGCTGGAAAGAAAGATCTCAAAACTCATCCTCTCACTCAT
ACACGATAGAATTACGTTTTCTACTCTGCGAGAGGAAAGTTTGACAAATGTTGGACAAATAAGAATGTTCTGTCCCGAGTCCAAAAAGCTGAAGGATATC
AATTTTGCACCGCAATTCAGCGACGTTTCGAGCCCAATTAGAGCCATTTATCACGCTTGCCCTACAGAGTGCAATAAAGGCATCTTATCATACGGGGAAT
TGTGGGGCAAGAGGCCGGTGGGTTCGCTGCTGGGAAGCTTGTTGTGCTGA                                                  
>Xetro.F01934|Xetro.F01934.1|znf519:v7v9                                                            
ATGAGCATTCCCAACTCCCAGAAGGAATGTGGGCAAAGAATTGCAAACAAAGGTGATCTTCTTACTCACACAGGGGAGAAACCTTTCACATGTACAGAAT
GCGGGAAAAAATTTGCGACAGAAAATTGCCTCAATACTCACTTGCGGATTCACACAGGAGAAAAACCATTCAAGTGTACAAAGTGTGGGAAACGCTTTAG
GCTACATCATATCCTTAAAAACCACATGAAAATACACACAGGAGTGAAACCATATAAGTGCACAGAATGTGGACAATGCTTTAATGCGCTCAGCACCCTT
AGAGTTCACCAAAGACTTCACACGGGGGAGAGGCCTTTCACGTGTATGGAATGTGGGAAAAGTTTCACTCGAAAGTCAATCCTTAAAGGTCACCAGAGAG
TTCACACGGGGGAGAAACCATATGTGTGCACAGAATGTGGGCGCAGTTTCAGGTTCAAGGTGGCTCTTAGAGACCACGAGAGAGTTCACACAAAGGAAGA
ACCGTATGCATGTAGCGAATGTGGGAAAACATTTAGGCGGCGCTCTCAACTACTCAGCCACCAGAATATTCACATACGAATAGATCTGTTTCCATGTATA
GAATGTGGGAAAAGTTTCTCCCATGACTGCCACCTTCAGAACCACCTTAAACTTCACAGAGAGACTAAACCATTTTCTTGTGAGGAATGTGGGAAAAGTT
TCTATGTAAAAAGCTCCCTTACCAGTCATCAGGCGACTCACACAGGGGAGAAACCTTTTACTTGTACAGAATGTGGCAAAAGCTTCTCTGCAAAGTCCAT
CCTTTCTTCTCACTTAATTGTTCACACAGGAGAGAAACCTTTCATGTGTTCGGAATGTGGAAAACAATTCTCTCGTAAGACAAACCTTGACAGACACCTA
CAACACGTACACACAGAGAGAATATTTACATGTACTGTATGTGGGAAAACCTTTCCCAGTGTGAGAAACCTTCTCTACCCCTGCACAACTCACACTGGGG
AGAAACCATTCATATGCACAGATTGTAAGAATATGACCCCCGTTATTTCCTTTTCTTGCACAGAATGTGGCAAACAGTTCCTTAAAAAGGAATACCTTGG
GAAACACCAGGCAATTCACGCAAGAAGGAAAGATTTCCCATGTGCAGAATGCGGTGAAAGATTCTCTTCAAAGAGCCACCTTCAGCGGCATTATGCGATT
CACTTGGAGGAGAAGCCTTTCCCATGCACAGAATGCGGCAAATGTTTCTCTACAAACGATAGCCTTAGCATACACCAGAAAATTCACATAAAAAGGGAAA
CTTTCCCATGTACACAATGTGGAAAATGTTTCCTTGAAAAGGAATACCTGACCAAACACCAGGAAATTCACCCAAGGGAAACTTTCTCTTGTACAGAATG
TGGCAAAAATTTCTCTTCAAAGTATTACCTTCAGCGGCATTACATGATTCACTCAGGGGAGAAACCTTTCACGTGCGCAGAATGCGGCAAATGTTTCCTT
GTAAAGGAGTACCTTAGGAAACACCAGGAAATTCACTCAGGAGAGAAACCTTTCCCATGTACAGAATGTGGCAAAGCCTTCTCTGTAAAGGAATACCTAC
GGAAACACAAGAAAACTCACATAAAAAGGGAATAG                                                                 
>Xetro.F01936|Xetro.F01936.1:v7v9                                                                   
ATGTGGGAAAAGATTCTCAGAAAAAAACAAACTTATTATTCATTTCAGAGTCCACACTGGGGAGAAACCATTCATGTGCACGGAATGTGGGAAAAGTTTC
AGGCGAAAGCAACACCTTACAAAACACCAATTAATTCACACGGGGGAGAAACCATTCATGTGCACGGAATGTGGGAAAAGTTTCAGGCAAAAGCAAAGCC
TTACAGAACACCAATTAATTCACACGGGGGAGAAACCATTCATGTGCACGGAATGTGGGAAAAGTTTCTGGCGAAAGCAACACCTTACAGAACACCAATT
AATTCACACAGGGGAGAAACCACTCATATGCACGGAATGTGGGAAAAGTTTCAGGCAAAAGCAAAACCTTACAGATCACCAGAGACTTCATACAGGGGAG
AAACCCTATGCATGTACAGAATGTGATAAACAATTCAATAAAAGGTGTAGCCTTCTCAGCCACCAGAGGGTTCATACAGGGGTAAAACCATTTGTGTGCA
TGGAATGTGGGAAAAGCTTCTCCGACAAGAGCTCCTTTCAGAGACACCAGAGAATTCACACAGGGGAGAAACCATTTTCCTGCACAGAATGTGGGAAATG
TTTCACCAGAAAGAGCCAGCTTAGCAGTCATTACATGGTTCACACAGGGGAGAAACCATTTTCTTGCACAGAATGTGGGAAATGTTTCACCACAAAGACC
AAGCTTAGCAGTCATTACAAGGTTCACACAGGGGAGAAACCCATTCATGTGCACGGAATGTGGGAAAAGATTCAGGCAAAAGCAATGCCTTACAGAACAC
CAATTAATTCACACGGGGGAGAAACCATTCACGTGCACGGAATGTGGGAAAGGTTTCATACTGGCAAAATACTTTAAAATTCACCAGAGAATTCACACCG
GGGAGAAGCCTTACACCTGTACAGAATGTG                                                                      
>Xetro.F01937|Xetro.F01937.1:v7v9                                                                   
ATGTGCACGGAATGTGGGAAAAGTTTCAGGCGAAAGCAACACCTTACAAAACACCAATTAATTCACACGGGGGAGAAACCATTCATGTGCACGGAATGTG
GGAAAAGTTTCAGGCAAAAGCAAAGCCTTACAGAACACCAATTAATTCACACGGGGGAGAAACCATTCATGTGCACGGAATGTGGGAAAAGTTTCTGGCG
AAAGCAACACCTTACAGAACACCAATTAATTCACACAGGGGAGAAACCACTCATATGCACGGAATGTGGGAAAAGTTTCAGGCAAAAGCAAAACCTTACA
GATCACCAGAGACTTCATACAGGGGAGAAACCCTATGCATGTACAGAATGTGATAAACAATTCAATAAAAGGTGTAGCCTTCTCAGCCACCAGAGGGTTC
ATACAGGGGTAAAACCATTTGTGTGCATGGAATGTGGGAAAAGCTTCTCCGACAAGAGCTCCTTTCAGAGACACCAGAGAATTCACACAGGGGAGAAACC
ATTTTCCTGCACAGAATGTGGGAAATGTTTCACCAGAAAGAGCCAGCTTAGCAGTCATTACATGGTTCACACAGGGGAGAAACCATTTTCTTGCACAGAA
TGTGGGAAATGTTTCACCACAAAGACCAAGCTTAGCAGTCATTACAAGGTTCACACAGGGGAGAAACCCTTTGCTTGCACAGAATGTGGGAAACATTTTA
CCACAAAGAGCCAGCTTAGCAGCCATTACAAGGTTCACACAGGGGAGAAACCCTTTGCTTGTGCAGATTGTGGGAAAAGTTTTGCTTTAAAGGGAACCCT
TACTAGACACCAGGGAATTCATGTGCGAGAGCAACTTTCATGTGTAGAGAATTTGGGAAACCTTATACTGCAAAGTCCAACCAGCAACACCATCATCCCC
ACAGGGGAGAAACCATTCACTTGCACAGAATGGGGTTTCCCCAATAGAAGGTTTCATCTCCTCCCCCAGAACATTCATACAGGGGAAGAGATACAGTCAC
TGATTTCTCCTCCATATTCTCCCATTCCAACATTGCCTATTGGCCATTGGAGCTGCCAATCATATCTGTAG                             
>Xetro.F01939|Xetro.F01939.1:v7v9                                                                   
ATGAGCATTCCCAACTCCCAGATGGAACTTCCCTCAGTGGCACAACATGAATGCCCAGAATGTGGGAAAAGATTTTCAAAACAGAAGATACTTATTATTC
ACCAGAAAATTCACACAGGGGAAAACCCCTATGCATGCACAGAATGTGGGAAACACTTCTCTCAAATGAGTAATCTACGCAGACACCAGAGGATTCATAC
AGGGATAAAACCACTCGTGTGTATAGAATGTGGGAAAAGCTTCTCCCGTAAAAGCAGCCTGCAGGAACATTTCAGATTTCACACAGGGGAAAGGCTATTT
CCTTGTTCAGAATGTGGGAAAAGTTTCTTTTCAAAGAGCCACCTTACCAGGCATCACCGAACTCACACAGGGGTGAAACCGTTTCCTTGTGCAGAATGTG
GGAAACGTTTCTTTTACAAGAGTGACCTTACCAGTCATCAACAAACTCACACAGGAGAGAAACTGTTTCCTTGTGCAGAATGTGGGAAACGTTTCTTTTC
AAAGAGTGACCTTACCAGGCATCACCAAACTCACACAGGGGAGAAACCATTTCCTTGTGTAGAATGTGGCAAATGTTTCTTTTTAAAGGGTGACCTTACA
AGGCATCACCAAACTCACACAGGGGAGAAACCATTTCCTTGTGTAGAATGTGGCAAATGTTTCTTTTCAAAGGGCAACCTTAATAGGCATCACCAAACCC
ACACAGGGGAGAAACCATTTCCTTGTGCAGAATGTGGAAAAAGTTTCATTTCAAAGTTCCAACTTACCAGTCATCAACAAACTCACACAGGGGAGAAACC
ATTTCCTTGTGCAGAATGTGGAAAAAGTTTCATTTCAAAGAGTGACCTTACCAGGCATCACCAAACTCACACAGGGGAGAAACCATTTCCTTGTGGAGAA
TGTGAGAAAAGTTTCTTTTCAAAGGGCCACCTTACCAGGCATCACCGAACTCATACAGGAGAGAAACCATTTCCTTGTGCAGAATGTGGAAAAAGTTTCA
TTTCAAATAGTGACCTTTCCAGGCATCACCGAACTCACACAGGGGAGAAACTATTTCCTTGTGCAGAATGTGGGAAAAGTTTCATTACAAAGGGCCACCT
TACCAGGCATCACCGAACTCATACAGGGGAGAAACCATTTCCTTTTGCAGAATGTTCTTTATAA                                    
>Xetro.F01941|Xetro.F01941.1:v7v9                                                                   
GAGACGTGTGGGTACAGGGTACAGGGGCTCTGCAGGCTAATGAGGAGACTCTGCCCAAGGACAGAAGAGGCACAGAAGCCCCAGAAGCTGACAATTCTCT
GATTCTTTGGATAAAGACAAGAGGCCATTAGACCGTGCAACTTCTCCAACACCAGGAAATCCACACATTGGGGAGAAAAATCTGTATCCGACTGAGAAAA
AGCTTTAGAGCAATGAGCATTCCCAACTCCCAGATGGAACTTCCCTCAGTGGCACAACATGAATGCCCAGAATGTGGGAAAAGATTCTTGAAGAAAAACA
AACTTATTATTCATTTCAGAGTTCACACTGGGGAGAAACCATTCATGTGCACGGAATGTGGGAAAAATTTCAGGCGAAAGCAATACCTTACAGAACACCA
ATTAATTCACACTGGGGAGAAACCATTCATGTGCACGGAATGTGGGAAAAATTTCAGCCGAAAGCACTACCTTACAGAACACCAATTAATTCACACAGGG
GAGAAACCATTCGTGTGCATGGAATGTGGGAAAAGTTTTAGAGTAAAGCATATCCTAACAGATCACCAGAGACTTCATACAGGGGAGAAACCCTATGCAT
GTACAGAATGTGATAAACAATTCAATTAAAGGAGTAGCCTTCTCGGCCACCAGAGGATTCATACAGGGGTGAAACCATTTGTGTGCATGGAATGTGGGAA
AAGCTTCTCCGACAAGAGCACCTTTCAAAAGCACCAGAGAATTCACACGGGGGAGAACCCATTTTCTTGCACAGAATGTGGGAAATGTTTCACCACAAAG
AGCCAGCTTACTCGCCATTACAAGGTTCACACAGGGGAGAAACCATTTTCTTGCACAGAATGTTGGAAATGTTTCCTTACAAAGACCAAGCTTAGCAGCC
ATTACATGGTTCACACAGGGGAGAAACCCTTTGCTTGCGCAGATTGTGGGAAATGTTTCACCAAAAAGAGCCAACTTAGCAGCCATTACAAGGTTCACAC
AGGGGAGAAACCCTTTGTTTGTGCAGATTGTGGAAAAAGTTTCATTTCAAAAGGAAACCTTACTAAACACCAGAGAATTCATGTGTGAGAGCAACTTTCA
TTTGTAGGGAATTCGGGAAACCTTATACTGCAAAGTCCAACCAGCAACACCATCATCCCCACAGGGGAGAAACCATCCACTCGCACAGAATGGGGTTTCC
CCAATAGAAGGTTTCATCTCCTCCCCCAGAACATTCATACAGGGGAAGAGATACAGTCACTGATTTCTCCTCCATATTCTCCCATTCCAACATTGCCTAT
TGGCCATTGGAGCTGCCAATCATATCTGTAGGTACCAACCCACACACTATGGGGTTATTTGTATGTAAAATATATTCCTCAATAAATGTAATGCAATATT
TC                                                                                                  
>Xetro.F01949|Xetro.F01949.1:v7v9                                                                   
GCACAACATTACGAATGCCCACAGTCTGGGAAAATACATTTAACAAAAAACAGACTTAACATTGACAAGACATTTAACATCAGGGAGAAACCATTCATGT
GCACGGAATGTGGGAAAGGTTTCGCACTAGCAAGAGACTTTAAAATTCACCAGAGAATTCACACCGGGGAGAAGCCTTACACCTGTACAGAATGTGGGAA
AAGTTTCAGGCTAAAGGAAGGTCTTAAAAAACACCAGAGGATTCACACAGGGGAGAAACCATATCCGTGTACAGAATGTGGGAAACGTTTCACTTTGAAG
AGTCATCTACTCGTGCACCAGAAGATTCATACAGGGATAAAACCATTTGTGTGCACAGAATGCGGAAAGAGTTTCTCCCAGAAAGCTCAGCTTCAGATAC
ACAATAAATTTCACACAGGGGAGAAACCATTTTGCTGCACAGAATGTGGGAAAAGTTTCAGTTTAAAGAGCCACCTTACCAGGCATCACACAATTCACAC
TGGGGAGAAACCATTGAGTTGTACAGAATGTGGCAAACATTTCTCTACAAAGGACAGACTTTCTTCCCACTTAAGAGTCCACACAGGAGAGAAACGATTC
ACGTGTACCATATGTGGGAATCAGTACACTCGTAAAGACAGGCTTGAGCGCCACATGCGACTTCACACGGAAGAAAAACCTTTCCCTTGTACAGAATGTG
GGAAATGCTTCCGCAGTAAGGAAGGCCTTCACTCCCACCACACGACTCACACAGGGGAGAAACCATTCACGTGCACTGAGTGTGGGAAATGTTTCTCTGC
AAAGTCCAGCCTTCAACGGCATCAAACGATCCACACAAGGACAAGGCTTTCCCATGTACAGAATGGGGCAAATGCTTCTCTACAAAGGCCAATCTTCAGC
AGCCTCCTATAG                                                                                        
>Xetro.F01954|Xetro.F01954.1:v7v9                                                                   
ATGGAGACGCCGAATGGCTTCAAGCGGGAAAGTCTGACACGGGCCTCTGATTGGCTGAGTGAGGCGCCTCGGCTGGATACGATTGCGTCACTTCCGGAAA
TCCACACATTGGAGAGAAAAATCTGTATCCGACTGAGAAAAAGCTTTAGTGCAATGAGCATTCCCAACTCCCAGATGGAACTTCCCTCAGTGGCACAACA
TGAATGCCCAGAATGTGGGAAAAGATTCTCGAAAAAAAACCCACTTATTATTCATTACAGAATCCACACTGGGGAGAAACCATTCATGTGCACGGAATGT
GGGAAAAGTTTCAGGCAAAAGCAACACCTTACAGAACACCAATTATCTCACACAGGGGAGAAACCATTCATGTGCACAGAATGTGGGAAAAGTTTCAGGA
AAAAGCAACAACTTACAGAACACCAATTATCTCATAAAGGGGAGAAACCATTCATGTGCACAGAATGTGGGGAAAGTTTTAGGAGAAAGCAAATCCTAAC
AGATCACCAGAGACTTCATACAGGGGAGAATCCCTATGCATGTACAGAATGTGATAAACCATTCAATAAAAGGAGTAACCTTATCAAGCACCAGAGGATT
CATACAGGGGTGAAACCATATGTGTGCATCGAATGTGGGAAAAGCTTCTCCAACAAGAGCAACTTTCAGGGCCACCAGAGAATTCACACAGGGGAGAAAC
CATTTTCTTGCACAGAATGTGGGAAACGTTTCACCACAAAGACCAAGCTTAACGGCCATTACAAGATTCACACAGGGGAGAAACCATTTTCTTGCACAGA
ATGTGGGAAATGTTTCACCACAAAGACCAAGCTTGGCGCCCATTACACGGTTCACACAGGGAAGAAACCCTTTGCTTGTGCAGATTGTGGAAGAAGCTTC
GCTTTAAAGGGAAACCTTACCAGACACCAGGGAACTCATGTGCGAGAGCAACTTTCATGTGTAGGGAAGTTGGGAAACCTTATTCTACAAAGTCCAACCA
GCAACACCGTCATCCCCACAGGGGAGAAACCATTCACTTGCACAGAATGGGGTTCACCCAATAGAAAGTTTCATCTCCTCCCCCAGAACATTCATACAGG
GGAAGAGATACAGTCACTGATTTCTCCTCCATATTCTCCCATTCCAACATTGCCTATTGGCCATTGGAGCTGCCAATCATATCTGTAG            
>Xetro.F01955|Xetro.F01955.1:v7v9                                                                   
ATGAGCATTCCCAACTCCCAGATGGAACTTCCCTCAGTGGCACAACATGAATGCCCAGAATGTGGGAAAAGATTCTCGGGAAAAACCAAACTTACTATTC
ATTACAGAGTTCACACCGGGGAGAAACCATTCATGTGCACGGAATGTGGGAAAAGTTTCAGGCAAAAGCAACACTTTACAGAACACCAATCTATTCACAC
TGGGGAGAAACCATTCATGTGCAAAGAATGTGGGAAAAGTTTCAGGCAAAAGCAGTCTCTTACAGAACACCAATCTATTCACACAGGGGAGAAACCATTC
ATGTGCACGGAATGTGGGAAAAGTTTCAGGAAAAAACAACACCTTACAGAACACCAATTTATTCACACGGGGGAGAAACCATTCATGTGCACGGAATGTG
GGAGAAGTTTCAGGCAAAAGCAACAACTCACGGAACACCAATTAATTCACACAGGGGAGAAACCATTCATGTGCACGGAATGTGGGAAAAGTTTCAGGAA
AAAACAACAACTCACGGAACACCAATTAATTCACACAGGGGAGAAACCATTCATGTGCACGGAATGTGGGAAAAGTTTCAGGCAAAAGCAACAACTCACG
GAACACCAATTAATTCACACAGGGGAGAAACCATTCATGTGCACGGAATGTGGGAGAAGTTTTAAAGTAAAAAGAATACTAATACAACACCAGAGACTTC
ACACAGGGGAGAAACCCTATGCATGTACAGAATGTGATAAAAAATTCAATAAAAGGTGTAACCTTCTCAGCCACCAGAGGATTCATACAGGGGTAAAACC
ATTTGTGTGCATGGAATGTGGGAAAAGCTTCTCCAACAAGAGCAACTTTCAGAGCCACCAGAGAATTCACACGGGCGCCCATTACACGGTTCACACAGGG
GAGAAACCCTTTTCTTGTGCAGATTGTGGGAGAAGTTTCGTTTTACAGGGAAACCTTACCAAACACCAGAGAATTCATTTGCAAGATCAACTTTCATGTG
TAGGGAATTCTGGAAACCTTATATTGCAAAGTCCAACCATCAACACCGTCATCCCAACCGGGGAGAAACCATTCACTCGCACAGAATGGGGTTTCCCCAA
TAGAAAGTTTCATCTACTCCCCCAGAATATTCATACAGGGGAAGAGATACAGTCACTGATTTCTCCTCCATATTCTCCCATTCCAACATTGCCTATTGGC
CATTGGAGCTGCCAATCATATCTGTAG                                                                         
>Xetro.F01957|Xetro.F01957.1:v7v9                                                                   
ACGTGTGGGTACAGGGTACAGGGGCTCTGCAGGCTAATGAGGAGACTCTGCCCAAGGACAGAAGAGGCACAGAAGCCCCAGAAGCTGACAATTCTCTGAT
TCTTTGGATAAAGACAAGAGGCCATTAGACCGTGCAACTTCTCCAACACCAGGAAATCCACACATTGGAGAGAAAAATCTGTATCCAATTGAAAAAAAGC
TTTAGTTCAATGAGCATTCCCAACTCCCAGATGGAACTTCCCTCAGTGGCACAACATGAATGCCCAGAATGTGGGAAAAGATTCTCGTACAAAAACAAAC
TTATTATTCATTACAGAGTCCACACTGGGGAGAAACCATTCATGTGCACGGAATGTGGGAAAAAGTTCAGGAGAAAGCAAGACCTTACAGAACACCAATT
AATTCACACGGGGGAGAAACCATTCATGTGCACAGAATGTGATAAACAATTCAATAAAAGGAGTAACCTTCTCAGCCACCAGAGGATTCATACAGGGGTA
AAACCATTTGTGTGCATGGAATGTGGGAAAAGCTTCTCCGACAAGAGCTCCATTCAGAATCACCAGAGAATTCACACAGGGGAGAAACCATTTTCTTGCA
CAGAATGTGGGAAACGTTTTACCACAAAGAGCCAGCTTAGCAGCCATTACATGGTTCACACAGGGGAGAAACCCTTTGCTTGTGCAGATTGTGGGAAAAG
TTTTGTTTTAAAGGGAAACCTTACCAAACACCAAACACGCATTCATGCCTGAGAGTAACTTTCATGTGTACTGCAAACTACTGCAAAGTCCAACCGTCAT
CCCCATAAGGTAGAAACCATTCACTTGCACAGAATGGGGTTTCCCCAATAGAAGGTTTCATCGCCTCCCCCAGAACATTCATACAGGGGAAGAGATACAG
TCACTGATTTCTCCTCCATATTCTCCCATTCCAACATTGCCTATTGGCCATTGGAGCTGCCAATCATATCTGTAGGTACCAACCCACACACTATGGGGTT
ATTTGTATCTAAAATATATTCCTCAATAAATGTAATGCAATATTTCAGTTGTTTAT                                            
>Xetro.F01958|Xetro.F01958.1:v7v9                                                                   
ATGAACATTCCCAACTCCCAGATGGAACTTCCCTCAGTGGCACAAAACTACGAATGCCCAGAATGTGGGATAAGATTCTGGACAAAAAGCTGCCTTAATA
ACCATCAGGATGTTCATAGCGGGGAGAAACCATTCACATGCACGGAATGTGAGAAAAGTTTCAGGCAAAAACAAGCTCTTAAAAAACACCTGAGAACTCA
CACAGGGGAGAAACCATTTGCATGTACAGAATGTGGGAAAAAATTCCCTAGGAAGTATCATCTGGTCATCCACCAGCACAGTCACACCGGGGTGAAACCA
TTCATGTGCACCGAGTGCGGGAAACGCTTCTCCCAGATCAGCAACCTGCACAACCACTTCAAAATTCACAAAGGGGAGAAACCCTTCTCTTGCTCAGAAT
GCGGGAAGAGCTTTCGGCTAAAGATCGACCTGACCCGCCATCACACGGTTCATACGGGGGAGAAACCATTCACTTGTACTCAGTGCGGGAAAAGCTTCTC
TACCAGCAGCAATTTGAGTTCACACCGAAGGCTCCACAACGGGGAGAGACTTTTCACGTGTACGGACTGCGGGGAGCAGTTCATCCGGAAGTACCGGCTG
GAAGAACACGTTCTGATTCACGCCGAATATAATCCCTTTACGTGTACGGAATGCGGGAAAAGCTTTTTCAGTAAGAGGAGCCTCCGACTCCACCACGCAA
CTCACACGGCGCTGAGACATTTCCCCTGCGCGGAATGCGGCAAGGTTCTGTGTTCCGAGAAGTACCTCATCAAGCACCAGAGAACCCATATACGGGGACA
GAATGTACGGAACCTTAACCTGCCAAGTCCAGTGGGCAACAGCGCCATGTAG                                                
>Xetro.F01960|Xetro.F01960.1:v7v9                                                                   
GAAAGCCGTTTGGTTCCCAGGATACAAACTAGTGACTGTATAGATTTAGCTGTAGGGGAGAGCAGGGGTAGTAGAGACAGGGAAGGGTGAGGGAATAGTT
TGGTACCCACAGCCCTGACCCCTCAGCCTCTCGCTCCCTTTTGCCCAGAAAGGAATTTCCTGTCTCCCTGTCGTCTCTGCAACCGGAATGTTCTGTGGGA
AGAAAAGGCAGCAGACGAGGAGAATGAGAGGATCTTCAGGGCAGCGGCAGCATTTGGTTCATATGGATCAAAGCTCTCAACAATAAACAAAAAGGGACCA
ATTTTGTGAAAGTCCGGAACTCGGCAGAACTTCCACCAAACTCACACAGCCAGGGGGGCAATAACCTGCTGTACATTGGGCAACAGAACCAACCAGCACA
AGCAGTTATGGAACCTTATACGGGGGGTAAGACCTCTGCTCTAGGAACAATCCCACCCTTTATCATATGACTCAATGGAAATAAATAGGGCACATCTAAT
CCAGTGACGACAACTGTTCTTCAGACAAATAATAACACAATGTCGGGTCCAACACCAGTCACTAGCGAGGCGCCCATAGAAAGCCCAAAGACAAACCAGC
TCTCTAAAGGCCAAAGGCCAGGGAAGCCATTTGTTTGTGCCAAGTGTAAGAGACGATTCTCTCACAAAGGGAACCTTCTCATCCACCGGCAAATTCATAC
AAAGAAGAGGTCCGTCTGTCCCAAATGCGGGAAACGTTTCTCCGACAGAAGGATCCTTTTAGCTCACTGCTGGGCTCATACTGGGGTGAAACCATTCACT
TGTGCTGAATGTAATAAAGGTTTTTTGTGGAAACGAGACCTTCACGGGCATCAGCAGGTCCATCAAGAGGAGAAACCCCATGTTAATAACCTTTGTACTC
AAACAGAAGGGGATCATTGTATATTTCAAACAACGGACACATATAAAATTGAACCTGATGCTCAAACAAAAGAGAGTCGTTTTGACTCTAATCAGTGTGA
ATCGATGCACATGTATAAGACTGAACCTGATGCTCAATCAGAAGGGGATTGTTTTGTCTCTAAGTGTGAAACAACGGATAATAGAGAACTTGATGCTTCT
CTTGAGACTCGCACAGAGGAGAAGCCCTTTGCCTGTAACTCATGTGGGAAGAGCTACAGAGATGAGCATGAACTCAAGGCCCACTCGCGGAGTCACTCAG
GAGAGAGGCGTTTTGTTTGCAGTGAGTGCGGGAAAAGCTTTAAGGCCAAATGCAAGCTGGACGACCATCTTCGAACTCACACAGGAGAGAAACCATTCAC
TTGTTCTGAATGCGGGAAATGTTACAGGAGGAAATCAGACCTGGTCGATCATAAGAAAGTTCATACCCACAAAAACTCCTTTATCTGCCCCGAGTGTGGG
AAAAGCTACGCAAGTAAAAGAAATCTAAAGGCTCATCTTAACGTTCATACAGGAAATACTTTCCAGTGCACCGAGTGTGGGAAATCCTTCCCAAAGAAGA
GCAGCCTTCAAAGGCACCAGATGGTCCACACCGGGGAGAAACCATTTGAGTGCACAGATTGTGGGAAATTATTTCCATTCAAGAAGAACCTTCTAAGGCA
CCAAATGATTCACACAGGGGAGAAACCATATGAGTGCACAGAGTGCGGGAAACACTTTAGGTACAAGAGTAGGCTCAACATTCATTATTTAGTTCATGCC
GGGGTTAAGCCTTTCTCTTGTTCAGAGTGTGGGAAACAGTATACTTCACGATATGCACTTGACTATCACCTGTTAACTCACACAGGGGAGAAACCATTTG
TCTGTACCGAGTGTGGGAAAGCCTTCAGGGTAAGGCAGGGTCTCAGGCTACATCTTCAGTGTCACACAGGGGAGAAACCATTCCTCTGTATTGAGTGTGG
GGAAGCCTTCAGGGTTAGGCAGAGCCTCAGGCTACATCTTCAGTTTCACACAGGGGAGAAACCATTTCCCTGCCCCGAGTGCGGCGCTTGCTTCAGGAGA
AAAGTAGAACTTCAGCGTCATCTTGTGAGTCACATAGGAGCGAGACCTTTTGCCTGCACCGAATGTGAGAAAACCTTCAGAACAAAAAGTGAGTGCGACG
ATCATTATTATACGCACAAAGGAGAGAAACCCTTCGTCTGCAACGAGTGCGGGAAATGTTACAGTATGAGACGTAGTCTTCTCTCTCATCTACGGATTCA
CACTGGGGAGGCGCCCTTTGTCTGTGCCGAGTGCGGCAAAAGCTACAGGGTACGGCGCAGTTTCCTTACCCATCTAAGGACTCACAGCGGAGAGAGGCCC
TTTGTCTGTGCCGAGTGCGGCAAAAGCTACAGGGATAACAAATGTCTCCTCGTTCACCTTCACAGTCACCAACAATAAATAATAATATATAATAAATAAT
AAATGATGGGACGCGCTGAAATAAAATTCTCTCGTAAC                                                              
>Xetro.F01961|Xetro.F01961.1:v7v9                                                                   
GATATTGGCCAAAGAAAGGAGGAAAAGCTTGGACCCAAAACCCTAGCATTGAAGTCCCAGTCAAAGTCCCTACGATGATTCTCTAATGCTTTGGAGAAAA
TCAAGAGCCATTAGAAGGTACTAGAATATCTCACACTTTGTTACAACTGCTTTAGTGCAATGAACATTCCAAATATCCATGAGGAACCTCAATTACATTT
CCCAGCCTATGGGGAAACATTCTCGACAGTTAGTAATCGTAATACTTCACCAACATGTTACACCGAGCAGAAACCTTTCCCTTGCACAAAATGTGGCGTA
TGTTTCACGCTAAAAGAAGACTTTGAGAATCACCAGAGAATTCACACAGATGAAAACTGTCCCGAAAGTACAGAATGTGGGGAAAACTTCACCCGACGGG
GTTCTCTTCTCTTCCACCAGAATATTCATATGAGAGTAAAGCCATTCATGTGTACAGAATGTGGGAAAAGCTTCTCCAAAAGAAGTCATTTTGTTTGCCA
CAGTAGAATTCACACCGGGGAAAGGCCCTTTTCTTGTGCTGATTGTGGGAAAACGTTTGTCGTAAAGGCTCACCTTACCAGGCATCAGGCGACTCACACA
GGGGAGAAACCATTTGCTTGTTCGGAATGTGACAAAAGATTCTCTACAAAGGGGGACCTTTCTTCTCACTGGAGGGTCCACACAGGGGAGAAGCCTTTCA
AATGTTCAGAATGTGGCAAATCCTTCTCTCACAAGAAAAACCTTGTTGTACACTTTCGAAGTCACACAGGGGAAAAACCTTTTCCATGTACAGAATGTGG
GAAATGCTTCTCCCGCAAGAGAAACCTTGTTGTACACGTTCAGAACCACACAGGAGAGAAACCTTATACATGTACGGAATGTGGGAGAAGCTTTATTGCA
ATGAGCTCTTTAAAATGCCACCAGAAAACGCACAAAGGATTACAGGATTTCACATGTACGGAGTGTGGGGAAAGTTTCTCTTTAAAGGAAGACCTTGAAA
ATCACCTGAACCTTCACTTAGATGAAAAGCCTCAGGGATTTACAGAATCTGGAGAAAAAGTTATTCTAAAAGGTCTTTTTATCCACCACAATATCCATAT
GAGAGAAAAGCCGTTCCCGTGTACAATATGTGGGAAAAGCTTCTCCAAAAGAAGTAACTTTGATTGCCACAGTAGGATTCACACAGGGGAAAGGCCCTTC
TCTTGTGCTGACTGTGGGAAAAGTTTTATGGTAAAGGCTCACCTTACCAGGCATCAGGCGACTCACACAGGGGAGAAACCATTTGCTTGTTCAGAATGTG
ACAAAAGATTCTCTACAAAAGGTGACTTTTCTTCTCACTGGAGGGTCCACACAGGAGAGAAACCTTTTGCGTGTACAGAGTGTGGAAAGTCCTTCTCTCA
CAAGAAAACCCTCATTGTACACATTCGAAGTCACACAGGGGAAAAACCTTTTACGTGTACAGAATGTGGGAAATGCTTTACTGCAATGAGCTCTCTGAAA
TACCACCAGAAAATTCATCAACGGTTGCAAAATTTCACGTGTACAGAATGTGGGGAAAGTTTTTCTCTAAGGGAGGAACTTGAAAATCACCAGATAATTC
ACAAAGATAATGAGCCTCATGTAAGTACAGAGTGTGGGGAAAATGTTCTAAAGGGTCTGCTCTTCCACCAAAATATCCATGTGAGAGTAAAGCCATTCAT
CTGTACAACATGTGGGAAAAGCTTCTCCAAAAGAAGTCATTTTGATCGCCACAGTAGAATTCACACAGGGGAAAGACCCTTTTCTTGTTCTCAATGTGGG
AAAAGTTTTATGGTAAAGACTCACCTTACCAGGCATCAGGCAATTCACACAGGGGAGAAACCATTTGCTTGTCTGGAATGTGATAAAAGATTCTCTACAA
AGGGGGACCTTTCTTCTCACCAAAGAGTTCACATCCCTTTTACATATACAGAATGTGGGGAAAGTTTCTCTCTAAAGGAAGACCTTGAAAATCACCAGAT
AATTCACACGGATCAAAAGCCTCATTTAAGTGCAGAATATGAGGAAGAAGTCACTCTTGAAGGTCATCTTCTCTTCCACCAAAATATTCACATGAGAGCC
AAGCCCTTCACGTGTACACAATGTGGGAAAAGCTTCTCCAAAAGAAGTCATTTTGATTGCCACAGTAGGATTCACACAGGGGAAAGGCCCTTCTCTTGTG
TTCATTGTGGGAAAAGTTTTATGGTAAAGGCTCACCTTACCAGGCATCAGGCAATTCACACAGGGAAGAAACCATTTGCTTGTTTGGAATGTGACAAAAG
ATTCTCCACAAAGGATGACCTTTCTTCTCATGGAAAAATTCACACAGGAGAGAGACCTTTTACATGTACAGAATGTGGGAAATCCTTCTCTCGCAAGAAA
ATCCTTATTGTACACGTGAGAAGTCACACTGGGGAAAAACCTTTTACATGCACAGAATGTGGGAAATGCTTTACTGCAATGAGCTCTCTAAAACAACACC
ATAAAATTCATACAGGATTGAGAGATTTCACGTGTACAGAATGTGGGAAAACTTTATCTTCAAAGAGCCACCTAAAACGACATCACATAATCCACACAGG
GCTGAAACTTTTCACGTGTTCGGATTGCGGGAAAAAGTTCTCTGAGAAGAAGTGCCTCGAGCGACACTTGCGCGTTCACGCAAACATAAAACCTTATACG
TGTGCGGAATGCGGGAAACGCTTTACTGCTACGAACAACCTGAGACGCCACCTGAAAGTTCATAGAGGAGTGAAAGAGTTCACATGTACAGAATGCGGAA
AAAGCTTCTCTAGAAAGTGCCACCTCCATACGCATTACATAATGCACACCGGGGAGAAACCCTTCACGTGCACAGAATGTGGGAAAGACTTCTCTGAAAA
GAAAAAACTCGTTCTACATTTCCGTCTTCACACGGGAGAGAAACCCTTTTCATGTACGGAATGTGGCAAAAGCTTCACGGCCAAGAGCTTTCTGAAATGC
CACCAGAAAATTCACAGAGAAGTGAGAGAATTCACATGTACGGAGTGCGGGAAGGGTTTCTACAGAAAGACCCACCTACAGCTGCACCATTTAGTCCACA
CCGGGGAGAAACCATTCACATGCTCGGAATGTGGGAAACAACTCTCCCTGGAAAGCAACCTCCAAAGACACATGAAAAAACACAGAGAGGAGAAATCTTG
AACACGTGCACGGAACAAAGGAACAAGTTCCGGATCTTTCTCACTGGGGAGGAACCTCTCATTTGCTCAGAGGGAGGCTGAAGCTTCTCCATAGCAGAAC
ATTCATACAGGAGGCGGGATGCAGTCATTCATTTCCCTCCAGACTCAGTCTATAGTGAATACTGTACCCCCTGTTGTAAAATATGAGGATATTATAAATT
ACCGAGGAGGCAATCGAGGCTGAAGGCCGAGGGCTTTTATACAGGTCATGGAACTCCGAGGTGACTTCTAATATCCTCATATTTTACTATATTATAATAT
ACAAGTTTCAGTGAGACATGTGACAGAAATGACATCACTAAGCTCCGATTATAACAGATGACATCACTAAGCTCTGTTTATAAGGATATAAGTTACAAGA
TATTCATGGCTCTTGTGTATTATAAATAAATAAACTATGGTTATGAACCAGTTTGGTACCCCTGG                                   
>Xetro.F01963|Xetro.F01963.1:v7v9                                                                   
TTCCTTTTTATAGTGAACTGCTTCAAGGATAAGGGGAGAAAGATCTCTGAAACACCATTACAGATGAAACAAGAGAACCCCCAGAGTGGAGCGGCCAGTG
CTCTCCCCTATACACAGGATTTAGCCAAAGATCAGTGCCACCCAGAGAGCCAGATGTTCATCCACAAGAGCATTAATACAGACTCACTGGAGAATTTGGG
TACAGATTCCGAGGAGAAGAATTTCTTTCAAAATAATAGTTTTGCCGTAAACCAAAAAGGCTTTAAACCCTTCCCTTGTACTGAATCTGCTAAAGATCCC
TCACATCAGCAACTTTTCACAGGGGAGAAACCATTCACTTGTACAGAATGTGGGAAAGAATTTTCTCATAGGTCGAGCCATCACAGACACCTGAAAATTC
ATACAGGGAAGAAACCATTCTCTTGTACAGAATGTGGGAAAGAATTCTCTCGAAAAAGCAACCTTCACTCACACCAGAAAATCCACACAGGGTTGAAACC
TTTCTCTTGTACAGAATGTGGGAAAGAATTTTCTGATAGGTCCAACCTTAACTCACACCTGAAAATCCACACAGGGGAGAAACCTTTCTCTTGTACAGAT
TGTGGGAAAGAATTTTCTGATAGGTCTAACCTTAACTCACACCAGAAAATCCACACAGGGTTGAAACCTTTCTCTTGTACAGAATGTGGGAAAGAATTCA
CTCGAAAAAGCGAACTTGACACACACCTGAAAATCCACACAGGGGAGAAACCTTTCTCATGTACAGAATGTGGGAAAGAATTTTCTGATAGGTCCAACCT
TCGCTCACATCTGATAATCCACACAGGGGAGAAAGCTTTCTCTTGTACAGAATGTGGGAAAGAATTTGCTCATAAAAGACACCTTAACAGACACCAGAAA
ATCCACACAGGGGAGAAACCTTTCTCTTGTACAGAATGTGGGAAAGAATTTGCTCATAAAAGCCACCTTCACAGACACCATAGAATCCACACAGGGGAGA
AACCATTCACGATAAGGCAAAACATTTTCTCAGAACAATGCAATGGAGGCAAATTTGAATGATTAAAGCTGAATGTATAAATGTATGTATTCCTTGTCCC
TACGCTGCTGCCATCACCAAATGCAAATAACTATCAAGCCCAGTAGTTAGTTGAGTATTGGGCACCTTTATTTTTATGATAAAATAATTCTTCATGGCTT
GTATAGCAAACTGAGGCGTTAGGGCCAAATTTAGCTTCATTTTCTGAGCTTCCAACATTTATCACATGAAACATGTCTTTGGGCAAGAACATAGAAAATT
AAAAATGTTCTCAATTTTGTGCTTTACAATTAGGACATAAATATTGAACCAACGAGTGGGGGGTTTATATATATAATTGTTTATATTCTAGATGTAAAAG
AGTCTCTCCAGCTCTCACCAGTAACACATTTATTGAGATGCCCCAGCGACTGTTGGAATACTTTAGGCGTTATGTATAAATATATAGAGCAGTTTTCAGC
TGATCGCAGAATGGGGGAAAGACCGAGGAAGAACAAATGAGAAGAGAGTGACGTGAATTTTTATCATATTAGGTTCTTCAATTACATGTAAAATTAAAGT
CTGTTCATTACTCAGTGTTTTTGTTTGCTGAATTGAACCCATATGTGATGTGAAAAATGATCAAACTATCACTTTCCTGTAATTTATACATTTCTTTGGT
AATATCCCAAGATTTTATATCTAATCTAATATGGGAGATTGTCTTCTTCTTCCAAGAAGGAAACATGAAATTCCTCTCAGATTTTGTGAAACATTCCATG
TTAAATTGGCAAAGCAGTGGGGAAACCTGGTAATGAATGAGATTCTGTTTAAATAAAGTTTTCTCAGTTTCATCGTATCTCTATGTATTACATTTTTACT
AGTATATGTGCAGTGGTGTTGGTGGAAGCGCATACTGCACATATACTTTGAGGCTCATCTAATGGGGAGCTGACATCAGGAGGAAGCAGCATTTCATCCA
GATTGATTTCTACC                                                                                      
>Xetro.F01976|Xetro.F01976.1:v7v9                                                                   
GAAGCGCTGCGGCCGGAGGGTAAACAGCACTGAAATTGGAGATAAGCCGATAGGGGGAGGGCAGCACTGAGCTGAGATTTCAGACTGTAAAGAAATCACA
AGGGATAATCTCTGTATAATTCTCACCGGTTGCACCGAAAATTCTACTCCTTAGATGTTCCTCCATGTTCAAAATCTTCCTCTTTCCAGACAAGAGACTG
TAATGGAGCTGCATATCAAAAAGTGGCCCGGAATGGAGAAAAGACTGAGATCTGTGTTTGCCAAATATCGTTTGGTTCCATATGGATCGAAGACGAGCAG
AATCAGAGGAGATGTCTCTACGGAGAGTACAAAGAGCCAAAAACAAACTCACCAATCCAACAAGTCCGTTTCCTGCAAGGAGTTTGGCAGAACATCCAAT
CAGGAACAAACAGGAGAGAAGGGCTTTACCTGTGGGCATTGTGGGAAAATCTACATGGACGAGCATCACCTCAGCGTTCATTTCCAGCTTCACTCAGCAG
AGAAGCCTCTCGCCGGCACCGAGACTGCGGAAACCACTATGGGAAAGAGCAACGTCCGAGATCTTCCGGCTTTCCCCTGTCCCGAGTGCGAGAGGTCCTT
CAGCTCAAAGCCGAGACTCGAAGAGCACCAGAGGACTCACACTGAGGTTAAACTGCACGAGTGCACGGAGTACGAGAGATCCTTCAGCTCAAAGCCCAGA
CTCGACGAGCACCAGAGGACTCACACTGAGGTTAAACTACACGAGTGCACGGAGTGCGAGAGATCCTTCAGCTCAAAGCCCAGACTCGACAAGCACCAGA
GGACTCACACTGAGGTTAAACTGCACGAGTGCACGGAGTGCGAGAGATCCTTCAGCTCAAAGCCCAGACTCGACGAGCACCAGAGGACTCACACTGAGGT
TAAACTACACGAGTGCACGGAGTGCGAGAGATCCTTCAGCTCAAAGCCCAGACTCGACGAGCACCAGAGGACTCACACTGAGGTTAAACTGCACGAGTGC
ACGGAGTGCGAGAGATCCTTCAGCTCAAAGCCCAGACTCGACGAGCACCAGAGGACTCACACTGAGGTTAAACTGCACGAGTGCACGGAGTGTGGGAAAT
CTTTCCAACGGAAACAGCACCTGAAAGCTCATTATTTAATGCACACGGGGGTGAAGGCTTTCTCGTGTGACGAGTGCGGGAAACGGTTTAAACAGAGGAA
CGGTCTCAGCACTCACCGGCTGAGTCACAGCGGGGAGAAACCGTTTGTCTGCAGCGAGTGCGGGAAAAGCTTCCGCGCGAAAACCGATCTCAATTATCAT
CTCAATATTCACACTGGCAGAACCTTCCCCTGCACCGAGTGTGAGGAATCCTTCCCGTCCCAGAAGCACCTCAAGCGCCACCAAATGATCCACACTGGGG
AGAAACCCTACGACTGCACCGAGTGCGGAAAATCCTTCCGCCACAAAAGCAATTTGGATCAACACAACCTCATTCACGCCGGTATCAAACCTTTCAGCTG
TTCCGAATGTGGGAAACGGTTCCGATGGAAACAAATCCTTCAGGATCACCAGCTGATCCACACGGGGGAGAAACCCTACGGCTGCAGCGAGTGTGGGAAA
AGCTACGGGAACAAGGGCGACCTCAAAGCCCATCTGCAGAGACACATAGGGGGGAGGCCACTCGCCTGAGTGGGGGGAGGAGGAATGAGAGAGAGTCTAT
ACTCACAGGGAACCGTCTCTGTACTGAGACCAACTGGAACTCATGGGAACATCCCTAGTCTGTACTCTGACTGGGAAAGGTACTGGGATACATGCGATCA
GCAAATCAGGATTATGATCAATTATTCACTGTATTAATGGACTTGAGTGGATTCATTTGCTCTGGGCGAGGAATCCTGTATATAAATAAAGCCTGTTTGT
ATGGAAC                                                                                             
>Xetro.F01977|Xetro.F01977.1:v7v9                                                                   
CTTTTGGCAGGGAGGAAACCATTCACCTGCACTGAATGTAATAAGGGCTCCTTGTGGAACAGGGACCTTCAGAATCATCACCATAGGACAGAAACCAAAC
CAATAGTGTGTGATCACATAGAAGAGAAGCCACCTATCGACAGCGATTGTGGGAAAAACTACAGGGCGAAGAAAAAATGCAAAGTTTATCTTCAGATTCA
TAAAGAAGAGAAACCGTTTGTCTGCAAAGAGTCTGGCAAATGCTTCAGCGAGAAGAAAACCCTTGAAGTTCATTTTCGCAGCCACACAGGAGAGAAGCCA
TTTGTCTGTACTGAGTGTGGGAAGAGCTACAAGAGTCAGAGTAAACTCACTGTTCATTTTAGGATTCATACTGGAGAGAAACCATTTGCCTGCCGTCACT
GTGGGAGGAGCTTCAAGGATGGAGATGTCCGCAAACATCACATTTTAACTCACACAGGGGAGAAACCATTTGTCTGTACTGAGTGTGGGAAAAGCTTTAC
CAAAAAATATGATCTCAAATCTCACGTTTATACTCACACAGGAGTGAACCCATTTAGTTGCACTCAGTGTGAAAAAAGCTACAAGAAAAAGAGGGAATTA
GTTCTTCATCTTAAAATTCATGACGGGAAGACTTTCCCATGCACAGAATGCGACAAATCCTTTCCAGCAACGTGGCAGCTCAAAAGGCACCAAATGGTGC
ACACCGGGGAGAAACCATTCAAGTGTTCCGAGTGCGGGAAAGGCTTCCGGGAAAGAGGAAAATTGCATGTGGGAAGATGGAAGACTGAGTTGCAAAATCA
CTGCTTGGTACACACTGGGGAAAAACCATACGTCTGCACCGAGTGCGGGAAAAACTGTGCAAGTAACAGTGATCTAAGGAACCATCTCCGGATTCACACA
GGGGAGAAACCATTTGCCTGCACCGAGTGTGGGAAAAGTTTCCGGGTCAAGGTGGAACTCGGCAACCACCGCCGGGCTCACATAGGGGAGATGCCATTTG
CCTGCGCCGATTGCGGGAAACGTTTTCTGCATAACAGTGGCCTCTTGCGCCATCGGAGAGTTCACACCGGGGAGAAACCCTTTGTCTGCACTGAGTGCGG
GAAAAGCTTCAAGGATCAGGGGGTCACTAAATCCTCATTTACAGACTCACACGATGAAAATAGTTTGCAAATGGTTTTTTTCTTTTGTTCAACAGATTGG
CGCTAA                                                                                              
>Xetro.F01995|Xetro.F01995.1:v7v9                                                                   
ATGGGATGCGAGCGGGTGGTGAGAGTTGCTAGGGATCATGGGATGCGAGTGGGTGGGAATTGGCCTGAGAAAGAGCAGCAGAACCTCAGTGCTGGGAGAT
ATTGTTTAGTTCCATATGGATCTGACATGTCCAGGATGAAGAAGATCATAGAAGTTGGAAGGGAAAGTAAAAATGTTCAGGGGAACCTCAGCCGAACCCA
AACTCCCAATGAATCTGTCAGAACCCCCAACCAGAATGATAGGTTCCAGGTATCTCAGGAACATTGTGTTGATGGAACCTCTTCTGCTCTACAAATACAA
AAGCTCCATAATACTACTAATATACAGGATATCAGAAGGCCCAATATTTCCAAACTTAAAAAGGCGAAGTCCTCTGTAAAATCACACATTGCCAAGATGT
GTCACCAAGGCACAAAAATGCATATTTCCTCTAAAGCCCACAGTGCCGTGAAACCTTTTATCTGCCCAAAATGTGAGAGGAGATTTTGTGACATCCGGAA
CCTTCTCACCCACCAGAGAATCCACACGGGGAGGAGCTTTGTCTGCTCTAAATGTGGGAAATGTTTCTCTCACAGAAAGATCCTCATTGCTCATAAATGG
GTTCATACTGGGAGGAAACCATTCACCTGCACTGAATGTAATAAGGGCTTCTTATGGAACAGGGACCTTCAGGAACATAAAAAGAGCCATAAAAGAAGAA
AAAATAGCAGCTATCTCTTGGCTCACACGGGAAAGAGACTGAAAGAAGTTAGTACTGACTCTTGTAAAAGAGAGAAGGTGTTTTACTGCAGAGAGTGTGG
TAAAAGCTTCAGGCAAAAGTCTAGGCTTGAGATCCACATTCAGTGCCACACAGGCGAGAAGCCATTTGTCTGTGTTCATTGTGGGAAAGGCTTCAGAGAT
AAGTATAAACTCAGTCTGCATCTAAGGATTCACACAGGAGAGAAACCATTTGTCTGCACTGAGTGTGGGAAAGGCTTCAGGAAAAAGTGTGATCTCAAAT
CTCACCTTCATATTCACACCGGAGTGAACCCATTTGTCTGCACTGAGTGTGGGAAATGTTTCAGGGATAAAAGCGAACTGAACATTCATATTAACGTACA
CACAGGAAAGACTTTCCCCTGTACGGAGTGTGGCAAATCCTTTGCAGCAAAGAACAATCTGAAAAGGCACCAAATGGTTCACACTGGGGAGAAACCACAC
GAGTGCACAGAGTGTGGGAAACGATTCATGGAGAAAAGTAAACTAGAGAGACATTATCTAAATCATACTGGAGTGAAACCATTCAGCTGCTGTGAGTGTG
GAGAACAGTTCAAATGGAAACACCAGCTCCAGTATCACCAACTGAGTCACACAGGGGAGAAACCATTTGTGTGCCCTGAGTGTGGGAAACCATATAAGAG
CTACAGTGCACTGAGGTACCACCTCCAGACTCACATTAGATGA                                                         
>Xetro.F02003|Xetro.F02003.1:v7v9                                                                   
ATGAAGAAGATCAGAGAAGACAGAAGTGAAAACATTCAGGCCAACCTCAGCCAAACCCAAACTCACAAAGAATTTTGCAAAACCTCCAGTAATGATTGGC
CTCCGATGCCTCCAGAGTTTGGCGCTGATGGGAAATCTTCTGCTCTGAGAACACAAAAGTTACAAGATACTGATTTCAGAATATCATTTGACTGCAAAGA
GTGTGGAGAAAGCTTCGGGCAGCAGTCTAAGCTTGAAGCCCATTTTCTGTGCCACACAGGTGAGAAGCCATTTGTCTGTGTTCATTGTGGGAAAGGTTTC
AAGAATAAATACAAACTTAATCTCCATCTAAGGATTCACACAGGAGAGAAGCTTTCTGTCTGTCCTCATTGTGGGAAAAGTTACAGAGATAAGACTAAAC
TGATTGTTCATCTAAGGATTCACACAGGAGAGAAACCATTTGTCTGCACTGAGTGTGGGAAAGGCTTCAGGGATTCGAGCTCTCTGAAATCTCACCTCCG
GATTCACACAGGAGAGAAACCATTTGTCTGCACTGAGTGTGGGAAAGGCTTCAGGGATTCGAGCTCTCTGAAATCTCACTTACAGATTCACACAGGAGAG
AAACCATTTGTCTGCACTGAGTGTGGCAAAGGCTTCAGGAAAAACCATGAACTCAAATTGCACCTTCATATTCACACCGGAGTGAACCCATTTGTCTGCA
CTGAGTGTGGGAAATGTTTCAGGGATAAAAGTGAACTGAACATTCATATTAACGTGCACACAGGAAAGACTTTCCCCTGTACGGAGTGTGGCAAATCATT
TGCAGCAAAGAAGAATCTGAAAAGGCACCAAATGGTTCACACTGGGGAGAAACCACATGAGTGCACAGAGTGTGGGAAACGATTCATGGAGAAAAGTAAA
CTGGACATACATTATCGGAGTCATTCGGGAGTGAAACCATTCAGCTGCTGTGAGTGTGGAGAACAGTTTGGATGGAAACACCAGCTCCAGTATCACCAAC
TGAGTCACACCGGGGAGAGGCCATTTGTCTGTTCTGAGTGTGGGAAGAGCTTCAAAACAAAGGCTGCACTCACTCTTCACTCTTATGTTCACACAGGGGA
GAAACCATTAGTGTGCCCTGAGTGTGGGAAAGGCTGTAGGGACCAGACGAGCCTCAATAGTCTTGTTCGGAAACACACGGGAGAGAAACCTTTTGTGTGC
GCCGAGTGTGGGAAGAGTTACAAGGACTCCAGTACCCTGAGGCACCACCTTCAGACTCACATTAGATGA                               
>Xetro.F02021|Xetro.F02021.1:v7v9                                                                   
GAGTGTGGTAAAAGCTTCAGGCAAAAGTCTAGGCTTGAAATCCACATTCAGTGCCACACAGGAGAGAAACCATTTGTCTGCACTGAGTGTGGGAAAGGCT
TCAGGAAAAAGTGTGAACTCAAATCTCACCTTCATATTCACACCGGAGTGAACCCATTTGTCTGCACTGAGTGTGGTAAATGTTTCAGGGATAAAAGTGA
ACTGAACATTCATATTAACGTACACACAGGAAAGACTTTCCCCTGTACGGAGTGTGGCAAATCCTTTGCAGCAAAGAAGAATCTGAAAAGGCACCAAATG
GTTCACACTGGGGAGAAACCACACGAGTGCACAGAGTGTGGGAAACAATTCATGGAAAAAAGTAAACTAGAGAGACATTATCTAAATCATACTGGAGTGA
AACCATTCAGCTGCTGTGAGTGTGGAGAACAGTTCAAATGGAAACACCAGCTCCAATATCACCAACTGAGTCACACTGGGGAGAGGCCATTTGTCTGTAC
TGAGTGTGGGAAGAGCTACAAGAGTAAGGATACACTCACTGCGCACTTTCATATTCACACAGGGGAGAAACCATTTGTGTGCCCTGAGTGTGGGAAACCA
TATAAGAGCTACAGTGCACTGAGGTACCACCTCCAGACTCACATTAGATGA                                                 
>Xetro.G00233|Xetro.G00233.1:v7v9                                                                   
ATGGGAATGTGGGAGGAAGCGAGTGACCCAGGCTACGTCATCCCTAAGAAGAAGAGCCCAACTGTGGGTTTGGGGGCCCTGCATGCCCCTGGCTCCGTCA
TACAGAAGGAAAATGACAAGAAGATCCTGGAACTCATCTCCAACATCATCCAGCTGCTGACTGGAGAGGTTGCCATAAGGTGTGAGGATGTTTCCATCTA
TTTTTCCTTGGAGGAGTGGGAGTATATAAAAGAAAACAAGGCCCTTTACAGGGAAGGGATAAAGGAGGAGGAGGAGCCCCAGCAGCTCCGCCCACTGGCA
GCCTGTGAATATAAAGATGGGAGCGATGTTACAGCACATACGGAAGCAACTTTATGTTGTAATAATGATGGGAATCTCACAAACCCTGATGTTTCTCCAG
CGGAACAGCCCCCACCAGCCAATGGGATTAAAGAGGAGGCGGCTTCATGTGAAGGGGGAAACCAATCAGATTGCAGCATTAATCCCCTTACAGAACAGAT
ACAGGGAACAGACACACCTACTCCTATCATGGGGTGTAGCCTGAACATCTTAGAAATGAAGGGTAATAATTATGATAAAAATTCCCACCAATCTCCACAT
AAATCTGAAATAACAAAAAATATATTATGCGGGGAATACAGCTGCAATGAGAGTCATAAACGTCGGAGAACCCACACAGGGAAGAAACCTTTTTCTTGTT
CAGAATGCGGGAAAGGTTTTTCAAGCAAATTTCATCTTGATCGGCATGAAAGGACTCACACGGGGGAGAAACCATTTTCTTGTTCTGAATGTGAAAAATG
TTTTGCAAATAAATCTCAACTTGATCTGCATCAAAGGACTCACACAGGGGAGAAACCATATTCTTGTTCTGAATGTGGACAATGTTTTTCAGTCCAATCA
CTTCTTAAAATTCATCAAAGAATCCATACAGGGGAGAAACCATTCCCTTGCATAGAATGTGGGAAATGTTTTTCAAAGCAATCTGATCTTGATTGTCATC
TAAGGACTCACACAGGGGAGAAACCATTTCCTTGTTCTGTATGTGGGAAATGTTTTTCCTATCAATCTAACCTTAATCGGCATCAAAGGACTCACACAGG
GGAGAAATCATTTTCATGTTCCGAGTGTGGGAAATGTTTTTCAGACCAATCCCACCTTAAAACTCATTATAGAACCCACACAGGGGAGAAACCATTTTCA
TGTTCTGTATGTGGGAAATGTTTTTACTGTCAATCTAACCTTATTCGGCATAAAAGGACTCACACAGGGGAGAAACCATTTTCTTGTGTTGAATGTGGGA
AATGTTTTATAAAGCAATCTGACCTTGATTATCATAAAAGGACTCACACAAGGGAGAAACCATTATCATGTTCTGAATGTGGGAAATCTTTTTCCTGTCG
ATCTAGCCTTAATCGGCATCAAAGGACTCACACAGGGGAGAAACCATTTTCATGTTCTGAGTGTGGGAAATCTTTTTCACAGCAATATGACCTGAAAATT
CATTCTAGAACCCACGCATTGGCAAAACTTTTTTCTTGTTCTGAATGTGGGAAATGTTTTTCAAAGCGATCTGAGTTTGATTGTCATAAATATATTCATA
CAGTGAAGAAACCATTAAACATACTTTCACAATGACATAAAACGTAAACTTGTGTTGAGGATCAGAGAACTCTTTCCCCTGTTTCTCTCTCTTGGACACT
ATCCAGCCCAGCTACAGATGGGGGAGGAACCCGATTGGCTGGATGCCCCAGGTTTGGAGTCAGGGGCAGGCCCAGCAGCTTATAAAGGGGCCGGAGTTGA
GACAGAGAGAGACCAACCAGTAAGCAGTGAGTGTGTGGAGGCTGAAGGGAACTCTGCTGAGTGCCAGCCTGTAAAGAGAGATCCGCTACACTGCTGTTAG
ATGCCTTTACTCCCTGCGGATCCCCCGTGAGTGACCCATATGAGGATAAAGGTATAGAGTCTCCGTGTGTGGCCCCTGGGTGAGGGCAGGTGTTTCTCGG
GGCTACATGGGAGCAACTGCCTATTCCAAAGGGAGAGGTACTTTGGGGCAGGTAGCGCTACCTGGGGGAACTCTGGGGAAGGGACTGAACTGGGAAAGGG
TATTTCCTCCAGGAGGGGAGTGTGGGACTGAGCCCCCAGAGAGACTGAGCCAGTAGTGGCTAAACCCATCCCGGTTTCCCAAAGCAGGGTTATTACTGTT
TGCCTGTTATAATTATTTTACCTTTACACCCAGTTATATAAAGTTGATATTTGCTAC                                           
>Xetro.G01667|Xetro.G01667.1:v7v9                                                                   
TGGTGAAGGATGCAGATGGGAATGTGCTGCGGCTGCCAGTTGCAGGTTCCGTGATCAGTCTCTTACTCTGTGGTAACAGTGCCTCAGATCTATTGATGCA
GCTGGGAAGGGAGGTCAGGCATGGAGTGAAGCTCAGATGGCAGCATCAGGATTGCTGTAAAAAATATAAGACAGGGCTTCACTGAGCGTATATGTTACTT
GTTGCAGTTTTTTTTTTTTTATTCGCTGATCACTCAACTGACTGCAGCTTTTGACTTCAAAGAAGATTTGTTATAAGTAGCAAGTGAAATTATGGCAGGC
CATGTTTCTCCAAAGGTAATATTTCGAGATGTTGCTGTTTATTTCTCAGAAAAGGAGTGGGATCTCCTTGAAGGATGGCAGCGAGACCTTTACACTGGCG
TGATAAAAGAAATTCATGGAATTCTCATATCCCTCGGATTTATTATTCTTAATCCAAACAACTTCTTAAGGATTCAGCCAGAAGATGAACCATGTCTGAA
AAGTCGTAATGTGTTGGAAAGAAATGAAAGCATAAATATCACAGAGCCTGACTGTGGTTTGGTGAATCCTGATATTTTATTAACTGTCCAGCTTGGTGAA
AAGCAGCATGTTGCAGATACTTATGAAGAGAATGGAGGAAGAAATGTGTCATTGCCTAGCACAAGCAAGTTCATTGACAAGTTTGGTGAATATACTGCTG
TCAAGCAGGAAGCCCATCTAGCAGATTATACAAGTATTCCCAATGTAAAACCACTGAATAGCCCAAAAAAACGTTATCCTTGTAATGAACCAGTATTGCG
AAGGGTCAGTATTCAGGAACAACCATCCAATAGCTTGCATTTGGAACTGAAACGTGGGATCAGATATTCTACTGTGCAGGGAAACAGAGCATCTACCTCT
GGTTTAAGCAAGCCAAACGCTGTTGCAGTACCAGGAAAGTTCATTATCAAGAAGCCATACAATATGTGCGACAAGAACTTCAATGTAAAAGCATACCCAA
AAATTGAACCTCTAACTTTAAAAGTTAAATCAAAAGAACTACCATCTAACACTGAAAATGTTAGCTTGGAAGGAAGAAAAATGGTTAACTATATAAATGT
AGATGAAACCATCAGTGAGAGACAAGTCACTCAGAAACTCAACTTAGGAAATATACCTTTGAAAAACAAAGGAAAAGTTCAATACAATTTGAAAAGTAGC
GGGTACTGCCAAAGAATGTTGAGATGGTCAATCACTCAAAAGGAAGAAGTGACACAAAAGCGATATTTAGCTGGAGCTCAAGTTTCTAAAGAGCCCGAAA
GAAGCTTTAACTGCACCGAATGTGGAAAGAGATTCTTAAAATTATCTGACCTTAGGCTTCATCAGGGAAGCCATAGAATAAAAATCAAACAATTAAACGG
TTGTGTTATTCAACTAAAAAGCCATCAGAATGTACAGGCAAGTCAGCGGCTGTCCATTGAGCAGAAAAATTCAAATACAGGTTCACCCAAAAACATATCT
GGGGCCAAGTCATTAACGTGTGCTGTTTATGGTAAGAATGTCAGCCCCAACACCCATGTTGTGCCGCATCAAAAAACACTTGTAAGAGAGAGACGGTTTG
TATGTAAATTCTGTGGAAAACGGTTTCAAAACAACAGTAACCTTATTGGGCATGAAAGAATTCACACAGGTGAGAAACCCTTTGAATGCCCAGAATGCGG
CAAAAGCTTCAGCCAGAAAGCCAACCTTACAACTCACCAAAGGCTTCACACTGGCGAACGGCCCTTTGTATGTATTACTTGTGGGAAGGGCTTTGCACAG
AAGATTAACCTGCTAACACACGAGCAAACGCACGCAAAGAAAAAAAAGAAAGTCGATGGCAAACACATCATGATCAATTGATCGACATTGCTTCAGGATC
TGGCTGATTCAATAAACAGAAGAGACATTTTCAGCTGTGATAACCATAAAGTGCCTGGAAAGTGGTTGCTCCATTTCACACAAAGTCTACTTATTTTTTG
AATAAAACCTACATGGTTCCTGCGATGGCTAATTTTACTGTTGGTCTAGTTTAGGACTAGTATTGACAGGTGCTACTTTAAAAGGGTAGGTATCACTGGG
AAGTTGCTCAAAACTGCCTGCATAGGTGTCCCCAGATATCCTTATAATATGTCAAAAAGGCCATATACCTCACTCCTTCCATAGGAGGAAATGAAACAAG
CACTTGTCATGCATTTTACCCGTTTCCTTTTTTTTTTTTTTTGCGAGTGAATAAAAACATTAGTCATTTCTTCTATCGTACTTGCATACAGCTACCCATC
TGTTCCCCTCCTATACAGCATGCTCTGTTTTCTTTGCAGTCTTGGAAAAGACTTTCTTTGAGATATTATAGTCTCTTGGGTCACCTTTGAATGGAATATA
TGAGATATTTATCATCTTGATTCGGATTTTTTTTTATCCTGTGCAAATTATGTCCCCCCAGCAGAAATAGGCAAGGCTGCTTCCACAGATGTGGAAAAGG
ATATACTGTTAAGTTTGTGCATGCCAAGGTCTTTTCTGCTGTTTCTAGAAATCTTGGGCATGCACCTCACACACTCCAGAAAGATCAGCAGCAGAACACA
TGACGACATGTGCAAATGCTGCAACAGAGCCCTGCCAGTGTTATTACTGACACTTCTGTACACAGTTGTCTTTGTACACAAACCTTTCCCAACCCCCCAA
GTAACAAAAAAGTTCAAATAAATTCCCAGTAATACTTTCCCTTTTTACAAAGCAACGATGCATAAGGAAGAAAGTACCTCAGAAATGAAAGTATTTTAGA
ACATTCTAAAATATGACTCATTCTCTCCAATGTTTTCTAGCCTTACAGTTACAGAATATATTTCCAGTTTGTGTATATATCTATATATAAGATGATGTTT
CTGATATCCTTGAAACAAACCGAATATCATCATATTGTTAAAAACCTAGAGAAACCTCTACTTTTGTTTTAGAGAAATGCCTTGGAACTTGTAGACATGG
GAAAACTATTTATTGTGTGTTAGACATTTTAAGTTGGGTGTTCAGGACTTTGGGAGTTTTAGTCCCCTGTGGAATCAAGTTGATAGTGCAGTAGTAGTCC
TAATAGTAGGTGAAGCTACAAAAAAAAAATCTCCATGTTTTAATGGTGTGTTCATTTCGATTGGTCTGCTAAGGTCATGGTCACTGGACTAAAGACCTGG
GGGGGTGGGGCAATTGGCTGTCCGAATATTTGAAAGCAATGTGAATATGTAATTCTGCTGAGCTGATGTTGTGGATAATGCCAAACAAGCTAGAAGCTAT
CAGCTGTGGTTAATGCTGGCAGCTATCAGCCAGGAAAAAGCTGTACTGCAAACATTTTCCTTGGTCTAGCTTACTAAGCAATGAGAGATGTCTTAACAGA
CCTCCTTCGACCATGATTGGGTCGTAGTGAATGTACAACCAGTGTTTGCAGTGGCTTATTTTAAAAATACATACTAAGATTATCTGACGCGGCTATATTA
TTAAGGAAACACTAAGTTAGTTGTGAAAGACATTACTTCAGCTATGCGGACACTGAGCACATATGAGTAGGGCATGTTACCTCTGAAATAGCCTATAAGG
TGTGCATGTCTTCCTGCCAAAGACCCAATGGTTATTTTAATGCAGTCATTTTATTTACACATCACATTAAAGTGATATATATGATAAATATATATATAAA
GTTTTTGGAGTTCTACTGTTCCAATGAATGATTCAAGACAAGTCCTTCTGCTTTTCAGTGGTACGCTATTCTAAGCAGATTTCATTTAGATTTTGTTCTT
GTTTCTGTTCGATGACACATATGAGAATGTTCCTCTGCACAGTGCCTCTTTATCTGAATATGAACCCTTCATGTATCTTGGTAAAGCAGCCATAGCCACC
TTTGTTTTCCTTTGAAAGATTTAATGGGGCCAAAGAAAGAACTTTTAGTAGCCCTTCTATAAATCGGAAAATTCACTGCCACCATACTTGTAAACGGACA
GAGTGCAAAGCCAAATACTAGTATCCAGAATATCAGGGAAAATCATTTTGGCTTCACCAACCTCAATTATTGGCAGTTTAAAGCAGAATCTGTTCTTTTA
TCATATTGAATGAAGTGACTGCCTGCAGATCTTCTGCTGGGTGCCCATGTTGTCTCTACTCCTCTGCCTACCTTTTATTGTCATGATTGTTAGGGTATAG
CTCTTGGCTATAAATCAGGGAAAGCCAACTTAAGGCTCAACAGTTGTTGCAGTGCTCCATTGTTCATCTCCTAACAGTTGTAAGCGGCACCAGAAGAGCC
ACAAGATATCTAACACTGCTGGCAACGGCCTTTAGGTTGTTGAAATGATTCCACATTCTCCTAGTGATCTGGATGTCGGATGCTACTGCACTATTGAAAG
TGGGTTCCTCCCATACTGTTAAATTGCTGGGTTCTAACTGTAAATGATTCCAGGTTTTACATTGTTGTAATATAAATGAAGAATGGTATGAACATAAATG
TGCATTTGTTCAACGTCTTTGTTACTTTTTCTCTCAAATCATTATGCACAGAATACCTTACTGCAGATTCTCTACCATTTCATCCGTACATGCAGTCAGC
CGCGGCCATTTGCTTTCATGTATAGCTTCAACAGAGCTCTTTCTATTTCTAATAGCAATGTATGCTGGGTCAGGCCTTGGAACCTGCATTTGGAGCTTCT
GTTAAATGCAGCTACCTGTGGATACATGGGATTGTATTGAAAGGACGGCATAAAAACTGCTGATTTGTCTTATATGCAAACAGTTATGGTTGTTCATGTT
TGGAATATGTTGTCAATGCTTGAATAAAGAGCCGGTATTAAATTGTTCAAACTGGGATTAGTTTAAGATGTGAAAAGGGATAGTGCTTTTTGGTTTTGAT
TTTTGTTACCTTTTGCTTGACTACACTGCACCTTGTTACTTTGCTTTTGAACTTCTTTCTGCCATTTGCACTGGAAATGTTACAGTATTTCTCAGTCATG
GAAATATTCGATTCCTTACCATATTTATGATGCCCAGCTAACCCAGTATAGAGTTGCTATTAAGCAGATGATCTATACCCTGACATAGCACTGCAGTGTT
GGGCAGTACATGTGCTGACACAGATTTATGGTATGTCCCTACAGGTTGTAAGAAAAGGTAGAGAGATGTCCTTGCTATGGAGAGATCCCTTGAGTTGGCT
ACCTCACAATGGTGGCTGGGGATGGTTAGGGGAATACAACCCAAAAGTAGTGCTATACAGGGAGATAGGGAATGTTGGATTAGAAAAAGGTGTACATTCA
CATTTTTAAAGGAAAACTATACCACCAAGATGAATAATTTAATAAACAGTTTAAATTATATTAAGTGCCATAATAAAGAATCTCGCCAAACTGGAATATA
TATATGTCAGTAAATATTGCCCTTTTACATCCTTTACCTTGAGTCACCATTTAGTGATGGGCTGTGTGCTCCCTCAGAGATCACCTGACAGGAAATAATG
CAGCTCTAACGGGAAGTAGTGTGAGTGTAGAACACAGCACTTTGTCCATTAATTGACTGATGTAACCTAACATGTATGTGTTTGTGTGCCCTGTGAATTG
TATGATCCCTGGGGGTGATCCTAATTTTCCATTTAGTATAACCCAATGACACACACCCCCTGAAAAA                                 
>Xetro.G01667|Xetro.G01667.2:v7v9                                                                   
TGGTGAAGGATGCAGATGGGAATGTGCTGCGGCTGCCAGTTGCAGGTTCCGTGATCAGTCTCTTACTCTGTGGTAACAGTGCTTCACTGAGCGTATATGT
TACTTGTTGCAGTTTTTTTTTTTTTATTCGCTGATCACTCAACTGACTGCAGCTTTTGACTTCAAAGAAGATTTGTTATAAGTAGCAAGTGAAATTATGG
CAGGCCATGTTTCTCCAAAGGTAATATTTCGAGATGTTGCTGTTTATTTCTCAGAAAAGGAGTGGGATCTCCTTGAAGGATGGCAGCGAGACCTTTACAC
TGGCGTGATAAAAGAAATTCATGGAATTCTCATATCCCTCGGATTTATTATTCTTAATCCAAACAACTTCTTAAGGATTCAGCCAGAAGATGAACCATGT
CTGAAAAGTCGTAATGTGTTGGAAAGAAATGAAAGCATAAATATCACAGAGCCTGACTGTGGTTTGGTGAATCCTGATATTTTATTAACTGTCCAGCTTG
GTGAAAAGCAGCATGTTGCAGATACTTATGAAGAGAATGGAGGAAGAAATGTGTCATTGCCTAGCACAAGCAAGTTCATTGACAAGTTTGGTGAATATAC
TGCTGTCAAGCAGGAAGCCCATCTAGCAGATTATACAAGTATTCCCAATGTAAAACCACTGAATAGCCCAAAAAAACGTTATCCTTGTAATGAACCAGTA
TTGCGAAGGGTCAGTATTCAGGAACAACCATCCAATAGCTTGCATTTGGAACTGAAACGTGGGATCAGATATTCTACTGTGCAGGGAAACAGAGCATCTA
CCTCTGGTTTAAGCAAGCCAAACGCTGTTGCAGTACCAGGAAAGTTCATTATCAAGAAGCCATACAATATGTGCGACAAGAACTTCAATGTAAAAGCATA
CCCAAAAATTGAACCTCTAACTTTAAAAGTTAAATCAAAAGAACTACCATCTAACACTGAAAATGTTAGCTTGGAAGGAAGAAAAATGGTTAACTATATA
AATGTAGATGAAACCATCAGTGAGAGACAAGTCACTCAGAAACTCAACTTAGGAAATATACCTTTGAAAAACAAAGGAAAAGTTCAATACAATTTGAAAA
GTAGCGGGTACTGCCAAAGAATGTTGAGATGGTCAATCACTCAAAAGGAAGAAGTGACACAAAAGCGATATTTAGCTGGAGCTCAAGTTTCTAAAGAGCC
CGAAAGAAGCTTTAACTGCACCGAATGTGGAAAGAGATTCTTAAAATTATCTGACCTTAGGCTTCATCAGGGAAGCCATAGAATAAAAATCAAACAATTA
AACGGTTGTGTTATTCAACTAAAAAGCCATCAGAATGTACAGGCAAGTCAGCGGCTGTCCATTGAGCAGAAAAATTCAAATACAGGTTCACCCAAAAACA
TATCTGGGGCCAAGTCATTAACGTGTGCTGTTTATGGTAAGAATGTCAGCCCCAACACCCATGTTGTGCCGCATCAAAAAACACTTGTAAGAGAGAGACG
GTTTGTATGTAAATTCTGTGGAAAACGGTTTCAAAACAACAGTAACCTTATTGGGCATGAAAGAATTCACACAGGTGAGAAACCCTTTGAATGCCCAGAA
TGCGGCAAAAGCTTCAGCCAGAAAGCCAACCTTACAACTCACCAAAGGCTTCACACTGGCGAACGGCCCTTTGTATGTATTACTTGTGGGAAGGGCTTTG
CACAGAAGATTAACCTGCTAACACACGAGCAAACGCACGCAAAGAAAAAAAAGAAAGTCGATGGCAAACACATCATGATCAATTGATCGACATTGCTTCA
GGATCTGGCTGATTCAATAAACAGAAGAGACATTTTCAGCTGTGATAACCATAAAGTGCCTGGAAAGTGGTTGCTCCATTTCACACAAAGTCTACTTATT
TTTTGAATAAAACCTACATGGTTCCTGCGATGGCTAATTTTACTGTTGGTCTAGTTTAGGACTAGTATTGACAGGTGCTACTTTAAAAGGGTAGGTATCA
CTGGGAAGTTGCTCAAAACTGCCTGCATAGGTGTCCCCAGATATCCTTATAATATGTCAAAAAGGCCATATACCTCACTCCTTCCATAGGAGGAAATGAA
ACAAGCACTTGTCATGCATTTTACCCGTTTCCTTTTTTTTTTTTTTTGCGAGTGAATAAAAACATTAGTCATTTCTTCTATCGTACTTGCATACAGCTAC
CCATCTGTTCCCCTCCTATACAGCATGCTCTGTTTTCTTTGCAGTCTTGGAAAAGACTTTCTTTGAGATATTATAGTCTCTTGGGTCACCTTTGAATGGA
ATATATGAGATATTTATCATCTTGATTCGGATTTTTTTTTATCCTGTGCAAATTATGTCCCCCCAGCAGAAATAGGCAAGGCTGCTTCCACAGATGTGGA
AAAGGATATACTGTTAAGTTTGTGCATGCCAAGGTCTTTTCTGCTGTTTCTAGAAATCTTGGGCATGCACCTCACACACTCCAGAAAGATCAGCAGCAGA
ACACATGACGACATGTGCAAATGCTGCAACAGAGCCCTGCCAGTGTTATTACTGACACTTCTGTACACAGTTGTCTTTGTACACAAACCTTTCCCAACCC
CCCAAGTAACAAAAAAGTTCAAATAAATTCCCAGTAATACTTTCCCTTTTTACAAAGCAACGATGCATAAGGAAGAAAGTACCTCAGAAATGAAAGTATT
TTAGAACATTCTAAAATATGACTCATTCTCTCCAATGTTTTCTAGCCTTACAGTTACAGAATATATTTCCAGTTTGTGTATATATCTATATATAAGATGA
TGTTTCTGATATCCTTGAAACAAACCGAATATCATCATATTGTTAAAAACCTAGAGAAACCTCTACTTTTGTTTTAGAGAAATGCCTTGGAACTTGTAGA
CATGGGAAAACTATTTATTGTGTGTTAGACATTTTAAGTTGGGTGTTCAGGACTTTGGGAGTTTTAGTCCCCTGTGGAATCAAGTTGATAGTGCAGTAGT
AGTCCTAATAGTAGGTGAAGCTACAAAAAAAAAATCTCCATGTTTTAATGGTGTGTTCATTTCGATTGGTCTGCTAAGGTCATGGTCACTGGACTAAAGA
CCTGGGGGGGTGGGGCAATTGGCTGTCCGAATATTTGAAAGCAATGTGAATATGTAATTCTGCTGAGCTGATGTTGTGGATAATGCCAAACAAGCTAGAA
GCTATCAGCTGTGGTTAATGCTGGCAGCTATCAGCCAGGAAAAAGCTGTACTGCAAACATTTTCCTTGGTCTAGCTTACTAAGCAATGAGAGATGTCTTA
ACAGACCTCCTTCGACCATGATTGGGTCGTAGTGAATGTACAACCAGTGTTTGCAGTGGCTTATTTTAAAAATACATACTAAGATTATCTGACGCGGCTA
TATTATTAAGGAAACACTAAGTTAGTTGTGAAAGACATTACTTCAGCTATGCGGACACTGAGCACATATGAGTAGGGCATGTTACCTCTGAAATAGCCTA
TAAGGTGTGCATGTCTTCCTGCCAAAGACCCAATGGTTATTTTAATGCAGTCATTTTATTTACACATCACATTAAAGTGATATATATGATAAATATATAT
ATAAAGTTTTTGGAGTTCTACTGTTCCAATGAATGATTCAAGACAAGTCCTTCTGCTTTTCAGTGGTACGCTATTCTAAGCAGATTTCATTTAGATTTTG
TTCTTGTTTCTGTTCGATGACACATATGAGAATGTTCCTCTGCACAGTGCCTCTTTATCTGAATATGAACCCTTCATGTATCTTGGTAAAGCAGCCATAG
CCACCTTTGTTTTCCTTTGAAAGATTTAATGGGGCCAAAGAAAGAACTTTTAGTAGCCCTTCTATAAATCGGAAAATTCACTGCCACCATACTTGTAAAC
GGACAGAGTGCAAAGCCAAATACTAGTATCCAGAATATCAGGGAAAATCATTTTGGCTTCACCAACCTCAATTATTGGCAGTTTAAAGCAGAATCTGTTC
TTTTATCATATTGAATGAAGTGACTGCCTGCAGATCTTCTGCTGGGTGCCCATGTTGTCTCTACTCCTCTGCCTACCTTTTATTGTCATGATTGTTAGGG
TATAGCTCTTGGCTATAAATCAGGGAAAGCCAACTTAAGGCTCAACAGTTGTTGCAGTGCTCCATTGTTCATCTCCTAACAGTTGTAAGCGGCACCAGAA
GAGCCACAAGATATCTAACACTGCTGGCAACGGCCTTTAGGTTGTTGAAATGATTCCACATTCTCCTAGTGATCTGGATGTCGGATGCTACTGCACTATT
GAAAGTGGGTTCCTCCCATACTGTTAAATTGCTGGGTTCTAACTGTAAATGATTCCAGGTTTTACATTGTTGTAATATAAATGAAGAATGGTATGAACAT
AAATGTGCATTTGTTCAACGTCTTTGTTACTTTTTCTCTCAAATCATTATGCACAGAATACCTTACTGCAGATTCTCTACCATTTCATCCGTACATGCAG
TCAGCCGCGGCCATTTGCTTTCATGTATAGCTTCAACAGAGCTCTTTCTATTTCTAATAGCAATGTATGCTGGGTCAGGCCTTGGAACCTGCATTTGGAG
CTTCTGTTAAATGCAGCTACCTGTGGATACATGGGATTGTATTGAAAGGACGGCATAAAAACTGCTGATTTGTCTTATATGCAAACAGTTATGGTTGTTC
ATGTTTGGAATATGTTGTCAATGCTTGAATAAAGAGCCGGTATTAAATTGTTCAAACTGGGATTAGTTTAAGATGTGAAAAGGGATAGTGCTTTTTGGTT
TTGATTTTTGTTACCTTTTGCTTGACTACACTGCACCTTGTTACTTTGCTTTTGAACTTCTTTCTGCCATTTGCACTGGAAATGTTACAGTATTTCTCAG
TCATGGAAATATTCGATTCCTTACCATATTTATGATGCCCAGCTAACCCAGTATAGAGTTGCTATTAAGCAGATGATCTATACCCTGACATAGCACTGCA
GTGTTGGGCAGTACATGTGCTGACACAGATTTATGGTATGTCCCTACAGGTTGTAAGAAAAGGTAGAGAGATGTCCTTGCTATGGAGAGATCCCTTGAGT
TGGCTACCTCACAATGGTGGCTGGGGATGGTTAGGGGAATACAACCCAAAAGTAGTGCTATACAGGGAGATAGGGAATGTTGGATTAGAAAAAGGTGTAC
ATTCACATTTTTAAAGGAAAACTATACCACCAAGATGAATAATTTAATAAACAGTTTAAATTATATTAAGTGCCATAATAAAGAATCTCGCCAAACTGGA
ATATATATATGTCAGTAAATATTGCCCTTTTACATCCTTTACCTTGAGTCACCATTTAGTGATGGGCTGTGTGCTCCCTCAGAGATCACCTGACAGGAAA
TAATGCAGCTCTAACGGGAAGTAGTGTGAGTGTAGAACACAGCACTTTGTCCATTAATTGACTGATGTAACCTAACATGTATGTGTTTGTGTGCCCTGTG
AATTGTATGATCCCTGGGGGTGATCCTAATTTTCCATTTAGTATAACCCAATGACACACACCCCCTGAAAAA                            
>Xetro.G01667|Xetro.G01667.3:v7v9                                                                   
TCATTGCTAATCTGTCAGCGCATCTTATCAAAAATTTGTTTTTTTCCCCTAGGCTTCACTGAGCGTATATGTTACTTGTTGCAGTTTTTTTTTTTTTATT
CGCTGATCACTCAACTGACTGCAGCTTTTGACTTCAAAGAAGATTTGTTATAAGTAGCAAGTGAAATTATGGCAGGCCATGTTTCTCCAAAGGTAATATT
TCGAGATGTTGCTGTTTATTTCTCAGAAAAGGAGTGGGATCTCCTTGAAGGATGGCAGCGAGACCTTTACACTGGCGTGATAAAAGAAATTCATGGAATT
CTCATATCCCTCGGATTTATTATTCTTAATCCAAACAACTTCTTAAGGATTCAGCCAGAAGATGAACCATGTCTGAAAAGTCGTAATGTGTTGGAAAGAA
ATGAAAGCATAAATATCACAGAGCCTGACTGTGGTTTGGTGAATCCTGATATTTTATTAACTGTCCAGCTTGGTGAAAAGCAGCATGTTGCAGATACTTA
TGAAGAGAATGGAGGAAGAAATGTGTCATTGCCTAGCACAAGCAAGTTCATTGACAAGTTTGGTGAATATACTGCTGTCAAGCAGGAAGCCCATCTAGCA
GATTATACAAGTATTCCCAATGTAAAACCACTGAATAGCCCAAAAAAACGTTATCCTTGTAATGAACCAGTATTGCGAAGGGTCAGTATTCAGGAACAAC
CATCCAATAGCTTGCATTTGGAACTGAAACGTGGGATCAGATATTCTACTGTGCAGGGAAACAGAGCATCTACCTCTGGTTTAAGCAAGCCAAACGCTGT
TGCAGTACCAGGAAAGTTCATTATCAAGAAGCCATACAATATGTGCGACAAGAACTTCAATGTAAAAGCATACCCAAAAATTGAACCTCTAACTTTAAAA
GTTAAATCAAAAGAACTACCATCTAACACTGAAAATGTTAGCTTGGAAGGAAGAAAAATGGTTAACTATATAAATGTAGATGAAACCATCAGTGAGAGAC
AAGTCACTCAGAAACTCAACTTAGGAAATATACCTTTGAAAAACAAAGGAAAAGTTCAATACAATTTGAAAAGTAGCGGGTACTGCCAAAGAATGTTGAG
ATGGTCAATCACTCAAAAGGAAGAAGTGACACAAAAGCGATATTTAGCTGGAGCTCAAGTTTCTAAAGAGCCCGAAAGAAGCTTTAACTGCACCGAATGT
GGAAAGAGATTCTTAAAATTATCTGACCTTAGGCTTCATCAGGGAAGCCATAGAATAAAAATCAAACAATTAAACGGTTGTGTTATTCAACTAAAAAGCC
ATCAGAATGTACAGGCAAGTCAGCGGCTGTCCATTGAGCAGAAAAATTCAAATACAGGTTCACCCAAAAACATATCTGGGGCCAAGTCATTAACGTGTGC
TGTTTATGGTAAGAATGTCAGCCCCAACACCCATGTTGTGCCGCATCAAAAAACACTTGTAAGAGAGAGACGGTTTGTATGTAAATTCTGTGGAAAACGG
TTTCAAAACAACAGTAACCTTATTGGGCATGAAAGAATTCACACAGGTGAGAAACCCTTTGAATGCCCAGAATGCGGCAAAAGCTTCAGCCAGAAAGCCA
ACCTTACAACTCACCAAAGGCTTCACACTGGCGAACGGCCCTTTGTATGTATTACTTGTGGGAAGGGCTTTGCACAGAAGATTAACCTGCTAACACACGA
GCAAACGCACGCAAAGAAAAAAAAGAAAGTCGATGGCAAACACATCATGATCAATTGATCGACATTGCTTCAGGATCTGGCTGATTCAATAAACAGAAGA
GACATTTTCAGCTGTGATAACCATAAAGTGCCTGGAAAGTGGTTGCTCCATTTCACACAAAGTCTACTTATTTTTTGAATAAAACCTACATGGTTCCTGC
GATGGCTAATTTTACTGTTGGTCTAGTTTAGGACTAGTATTGACAGGTGCTACTTTAAAAGGGTAGGTATCACTGGGAAGTTGCTCAAAACTGCCTGCAT
AGGTGTCCCCAGATATCCTTATAATATGTCAAAAAGGCCATATACCTCACTCCTTCCATAGGAGGAAATGAAACAAGCACTTGTCATGCATTTTACCCGT
TTCCTTTTTTTTTTTTTTTGCGAGTGAATAAAAACATTAGTCATTTCTTCTATCGTACTTGCATACAGCTACCCATCTGTTCCCCTCCTATACAGCATGC
TCTGTTTTCTTTGCAGTCTTGGAAAAGACTTTCTTTGAGATATTATAGTCTCTTGGGTCACCTTTGAATGGAATATATGAGATATTTATCATCTTGATTC
GGATTTTTTTTTATCCTGTGCAAATTATGTCCCCCCAGCAGAAATAGGCAAGGCTGCTTCCACAGATGTGGAAAAGGATATACTGTTAAGTTTGTGCATG
CCAAGGTCTTTTCTGCTGTTTCTAGAAATCTTGGGCATGCACCTCACACACTCCAGAAAGATCAGCAGCAGAACACATGACGACATGTGCAAATGCTGCA
ACAGAGCCCTGCCAGTGTTATTACTGACACTTCTGTACACAGTTGTCTTTGTACACAAACCTTTCCCAACCCCCCAAGTAACAAAAAAGTTCAAATAAAT
TCCCAGTAATACTTTCCCTTTTTACAAAGCAACGATGCATAAGGAAGAAAGTACCTCAGAAATGAAAGTATTTTAGAACATTCTAAAATATGACTCATTC
TCTCCAATGTTTTCTAGCCTTACAGTTACAGAATATATTTCCAGTTTGTGTATATATCTATATATAAGATGATGTTTCTGATATCCTTGAAACAAACCGA
ATATCATCATATTGTTAAAAACCTAGAGAAACCTCTACTTTTGTTTTAGAGAAATGCCTTGGAACTTGTAGACATGGGAAAACTATTTATTGTGTGTTAG
ACATTTTAAGTTGGGTGTTCAGGACTTTGGGAGTTTTAGTCCCCTGTGGAATCAAGTTGATAGTGCAGTAGTAGTCCTAATAGTAGGTGAAGCTACAAAA
AAAAAATCTCCATGTTTTAATGGTGTGTTCATTTCGATTGGTCTGCTAAGGTCATGGTCACTGGACTAAAGACCTGGGGGGGTGGGGCAATTGGCTGTCC
GAATATTTGAAAGCAATGTGAATATGTAATTCTGCTGAGCTGATGTTGTGGATAATGCCAAACAAGCTAGAAGCTATCAGCTGTGGTTAATGCTGGCAGC
TATCAGCCAGGAAAAAGCTGTACTGCAAACATTTTCCTTGGTCTAGCTTACTAAGCAATGAGAGATGTCTTAACAGACCTCCTTCGACCATGATTGGGTC
GTAGTGAATGTACAACCAGTGTTTGCAGTGGCTTATTTTAAAAATACATACTAAGATTATCTGACGCGGCTATATTATTAAGGAAACACTAAGTTAGTTG
TGAAAGACATTACTTCAGCTATGCGGACACTGAGCACATATGAGTAGGGCATGTTACCTCTGAAATAGCCTATAAGGTGTGCATGTCTTCCTGCCAAAGA
CCCAATGGTTATTTTAATGCAGTCATTTTATTTACACATCACATTAAAGTGATATATATGATAAATATATATATAAAGTTTTTGGAGTTCTACTGTTCCA
ATGAATGATTCAAGACAAGTCCTTCTGCTTTTCAGTGGTACGCTATTCTAAGCAGATTTCATTTAGATTTTGTTCTTGTTTCTGTTCGATGACACATATG
AGAATGTTCCTCTGCACAGTGCCTCTTTATCTGAATATGAACCCTTCATGTATCTTGGTAAAGCAGCCATAGCCACCTTTGTTTTCCTTTGAAAGATTTA
ATGGGGCCAAAGAAAGAACTTTTAGTAGCCCTTCTATAAATCGGAAAATTCACTGCCACCATACTTGTAAACGGACAGAGTGCAAAGCCAAATACTAGTA
TCCAGAATATCAGGGAAAATCATTTTGGCTTCACCAACCTCAATTATTGGCAGTTTAAAGCAGAATCTGTTCTTTTATCATATTGAATGAAGTGACTGCC
TGCAGATCTTCTGCTGGGTGCCCATGTTGTCTCTACTCCTCTGCCTACCTTTTATTGTCATGATTGTTAGGGTATAGCTCTTGGCTATAAATCAGGGAAA
GCCAACTTAAGGCTCAACAGTTGTTGCAGTGCTCCATTGTTCATCTCCTAACAGTTGTAAGCGGCACCAGAAGAGCCACAAGATATCTAACACTGCTGGC
AACGGCCTTTAGGTTGTTGAAATGATTCCACATTCTCCTAGTGATCTGGATGTCGGATGCTACTGCACTATTGAAAGTGGGTTCCTCCCATACTGTTAAA
TTGCTGGGTTCTAACTGTAAATGATTCCAGGTTTTACATTGTTGTAATATAAATGAAGAATGGTATGAACATAAATGTGCATTTGTTCAACGTCTTTGTT
ACTTTTTCTCTCAAATCATTATGCACAGAATACCTTACTGCAGATTCTCTACCATTTCATCCGTACATGCAGTCAGCCGCGGCCATTTGCTTTCATGTAT
AGCTTCAACAGAGCTCTTTCTATTTCTAATAGCAATGTATGCTGGGTCAGGCCTTGGAACCTGCATTTGGAGCTTCTGTTAAATGCAGCTACCTGTGGAT
ACATGGGATTGTATTGAAAGGACGGCATAAAAACTGCTGATTTGTCTTATATGCAAACAGTTATGGTTGTTCATGTTTGGAATATGTTGTCAATGCTTGA
ATAAAGAGCCGGTATTAAATTGTTCAAACTGGGATTAGTTTAAGATGTGAAAAGGGATAGTGCTTTTTGGTTTTGATTTTTGTTACCTTTTGCTTGACTA
CACTGCACCTTGTTACTTTGCTTTTGAACTTCTTTCTGCCATTTGCACTGGAAATGTTACAGTATTTCTCAGTCATGGAAATATTCGATTCCTTACCATA
TTTATGATGCCCAGCTAACCCAGTATAGAGTTGCTATTAAGCAGATGATCTATACCCTGACATAGCACTGCAGTGTTGGGCAGTACATGTGCTGACACAG
ATTTATGGTATGTCCCTACAGGTTGTAAGAAAAGGTAGAGAGATGTCCTTGCTATGGAGAGATCCCTTGAGTTGGCTACCTCACAATGGTGGCTGGGGAT
GGTTAGGGGAATACAACCCAAAAGTAGTGCTATACAGGGAGATAGGGAATGTTGGATTAGAAAAAGGTGTACATTCACATTTTTAAAGGAAAACTATACC
ACCAAGATGAATAATTTAATAAACAGTTTAAATTATATTAAGTGCCATAATAAAGAATCTCGCCAAACTGGAATATATATATGTCAGTAAATATTGCCCT
TTTACATCCTTTACCTTGAGTCACCATTTAGTGATGGGCTGTGTGCTCCCTCAGAGATCACCTGACAGGAAATAATGCAGCTCTAACGGGAAGTAGTGTG
AGTGTAGAACACAGCACTTTGTCCATTAATTGACTGATGTAACCTAACATGTATGTGTTTGTGTGCCCTGTGAATTGTATGATCCCTGGGGGTGATCCTA
ATTTTCCATTTAGTATAACCCAATGACACACACCCCCTGAAAAA                                                        
>Xetro.H00491|Xetro.H00491.1:v7v9                                                                   
ATGGATGATACCACTTTACACTGTCATTCAGATAAAGCCAGTTTGTCGAGAGGAGATTTTCAGACTTATGTAAGTACTCCTTGTCCAGTTAATTCACTGG
ATAGACTGAACCAAAATCAGATGGAAAATGGAACTCCCCTGCAAGAAACAGTAGAAAGTTTTGGACCATCAGTCAAGACTAGTAGCAGTGATCTAGAAAA
TGATACATTTCAGATAAACGACATACCTTCAAGATATAAATACAGTGATCTATTTGGCGGCACTGGTAGGAAAGAGCAGAAGATTATGTACAAAGCTTGG
GCAGGTCACAGACAGTACGTATGTATGGACTGTGGCAAATGCTTTACTCACAGCTCTACTCTGTCAACCCATCAACGAACCCACACAGGGGAGAAACCCT
ATGGATGCTCTGACTGTGGAAAGTGTTTCACTCGCAGTTCTACACTCGCTACTCACCAAAGGATCCACACTGGAGAGAGGCCATACATCTGTATGGAATG
TGGAAAGACTTTTATTCAGAGCTCACATCTTGTGTTACATCAGAGGATACACACAGGCCAAAAACCATATTGCTGTATGGATTGTGGCAAACGTTTCAGT
GACAGGTCACATTATGTCATACATCAAAGGACTCACACAGGGGAAAAACCTTATATTTGCACTCAGTGTGGAAAAAGCTTTACCAGCAACTCTAATCTTG
TAGCCCACTATAAGCTCCACACAGAAAACACCATTTACATCTGTAATCAATGTGGGAAGAGTCTAAGTAACAGGCTAACATTTGCCAGCCATCAAAAGAC
TCACTTAGCAGAAAAGCCTTTTGTATGTGTGGAGTGTGGCAAAGGCTTTACACGTAAGTTGCAGTTGGTATTGCACAAGAGAATCCATACCGGGGAGAGA
CCCTTTGCGTGCAAAGACTGTGGAAAAAGGTACACTCGCAAATCCTATCTTGTCATACATCAGAAGATCCACTCTGTGGAGATGCTGTATGTCTGCAGCG
AGTGTGGCGAGAGCTTCAGTGAACACTCTAGTCTCAAAACACACCAGAAATGCCATAAGGATGAGAGGCCCACGTTTGACACCAAAGCAGATAAAAGCTT
GGTATCAAGGAAGTGATTGTGGTTGTTCTAAAATAAATGACATTAGTACCTGGAAAGTCACATGGGCCACATCCTACTAGAGCATGTATTACTTTGCCAT
TGTATGGTACAATTTATTGGGAATGTTGCACAGTGAATCATTGCACAAAGAATTTATTCTGTTTGAATAAGTCTAAGTAACAGGCTAACCTTTGCCAGCC
ATCAAAAGACTCACTTAGCAGAAAAGCTTTTTGTATGTGTGGAGTGTAAAAAAGGCTTTACACATAAGTTGCAGTCAAACTTAAGTATTAAGTTCAAAGA
AGATAGCAGGGGTCATTTAGAAAGACCATGGCAGAAAATGCAAGAGCACTAAGGGCTGTGACACACGAGGGAAATTAGTCGCCCATGACAAATCTCCCTT
GTTGCGGGCGACTAATCTCCCCGATATGACATCCCTCCGGCGTGACCAATTTTCGCAAATCGCCACGCTGGGTATGCCATTCCACCGTTGATTTACATTT
TCACCGGTGGGATGTCATATCGGGGCGACTAATCTCCCTCGTGTACCACAGCCCTAAGGGTGAAGACACATGGAGCTACTAGTAGAAGCTACTTTTCACG
GCTGCAGAAATAGACAATGATGATCATTTACTGATAATTGTCTTTACATGTGTTTTAGCAGAGGCAATGCTCAGTATTATGTATGGC             
>Xetro.H00503|Xetro.H00503.1:v7v9                                                                   
CCCTGTATTTCTGGATGATGTACTACCCCCTCCTAATGAATACTTAAAATAAAGTAAATGCTTCGACTAGGACTACCAGAGAACCATGCCCTAAAGGTTC
TGTCAGATGACACAGATTAGCCAATCATTGGAGTGAATGTAGAAGCATTTGCCCACACAGTGAAGGTCTTACTTCCAAACCATCTATGTGATTCTGTAAT
GAACAGTGCAGTTAATGAGGACAAGGAGCTACAGATTGAAGGAATCTTAACTCATGCCTTGGAGATAATTTACCTTCTGACTGGACAGGTCCCTATAAAG
AGTGGGGATGTTGCTGTCTATTTCTCTATGGAAGAGTGGGAGTATATAGAAAGACACAAGAAGAATTACAAGGACACAATTGTAGACACAAACCAACAAA
GAGCTAATTCTTTCAAAACACCAGAAGACTGTTCAGCCCTCTGGGATGACTATCCAGATATATCTGCAACTGGCGATGGAGAAGAGGATGACAGAAGTAA
AAATGCCTTTCATTTGTTGGCACTGTACTCCCAGACCTGTGCCGATAATGACCAGAGCAGAAATATATTAGATGACCCCCGGACTTCCACCAACACATCT
GGGATGATCACACAGGATACCAGTATGTCCTTTAATGCAACAGACTTGAGTTCCTTGGAGTCTGGAAACCATCCATCCATTATTCAAAATACAATTGCAC
AAAAGGTTCAATTTCTGAAAGGCAGCAAACACAATGTGGGTGATATAACTATGCCAAAGCAAAAAGGAAGGCAAAGATATACTAAACGGATTGATAGAAA
ATCTAGGCAGGAGGACGATGCAACAGAAGAACCCCAAGCAAGTGGTCACCTGTGTAAGGAATGTGGCGGAATATTTCCTTCCAGATATTCTCTTATCATG
CACAAGAGAACTTGCAGTGACCGGAGACCTTTTAAATGCAATGAGTGTGGAAAGCAATTCCTTTTTGTTGAGAAGCTAAGGCTTCATCAGAACACTCACA
CTAAAAAGAAGTCGTATGCTTGCCGCAAGTGTAAGAAGAGCTTCTCCAGTAGGCTGCTTCTGTTTACCCATAAGAAAGTGCATAAACAAGAAAGGCCGCA
TGTTTGCAGTGAATGTAACAAAGGTTTCCAGAAGCGGTCCCTGCTGGTTAGACACCAGAGAACCCATACAGGAGTAAAGCTCTTTTCCTGCAATGAGTGT
GGAAAACGCTTCTCTCAAAGGTCAAATGTGACCAGACATTACCGTATACACACGGGAGAGAGGCCGCACATTTGCTCCGAGTGCGGCAAATGCTTTGGCC
AATTGTCATGTCTAAAAACCCACCGCAGAACTCATACAAAAGAAAAGCCGCATGTCTGTGCAGAGTGTGGGAAATGCTACTCTGACCGGTCAGACTGGTT
TAGACATGTAAAAACTCATACAGGAGAGAAACCATATCCCTGCCCTGACTGTGGGGCAGGTTTCATAAGAAGGGCCTCACTGGATAGACACCGCAGAGTT
CATACAGGGGAGAAGCCATTTGCCTGTACTATATGTGCAAAGTGCTTCCCGTACAGGTCAACATTGAGATTACACCAAAGAACTCACACAAAGGAAAGGC
CATATACTTGCACTGAGTGTGCCAAGTGCTTTGCTCAAAGGTCTGCCCTGAATGCACACCAGAGAACTCACACAAAGGAGAAGCCCTACCAGTGCACAGA
GTGCGGCAAACACTACTCCGATAGGGGCGTTCTGGTTAGGCACCATAAAATTCATACTGGGGAAAAACCATTTGCCTGCCCGCTGTGTGGGAAATGCTTT
AACGATAAGTCACACATGGTGAGGCATCACAAAACACATGGGAGATCACGTGGGGGAACTGTAAGGTCTGCACAATAATTCTATTTTGCTTTGCTAAAAA
GCTTTGCCATGGCAATTGTGTTGGGCTGAGGGCACACAAGGAGAAGGCTTAGCTTATGACACACTGAGCAAATATTGGAGTGGAAATGTGAAACGATGCA
GTGAAGCTAAGTCTGCGCCTTTTGCTTCTTACTGCAAGGTTGTGGGAGTAAAAGAAACATGTGCAGCATGTAACTGCTGCCACAGGGTACTGCTACTTTC
TGTTTCTCTGAGTGCTGTTACACATTACAATGTATCGTTCATTTCAGTGCTGCACTAAATCTGTTTTCTTTATTGGTGGATTTTTGCAATTAAGAATTTA
AAACCTGACTGTAAATGTATTTCTTTTGTGTTATTTATCTCTGTGCTCGTGTTACAGGGTAAGTGTGCAGATTAGTCTTGCATAAATTACCATTGTCTCG
CTTGCATTGTCCTATGCAAGGATGTGGGTGTGGCCTGGCAACCATGTGATGTGACCATCTGAATATTAACACACTTATCCCTTACAATTGGCATAAATGT
ATGCCATAAATCTGTGCCAATGTGGGTATTCCTAACACTAAGGGCTCTGGCACACAGGGAGATTAGTCGCCCGCGACAAATCTCCCTGTTCGCGG     
>Xetro.H01951|Xetro.H01951.1:v7v9                                                                   
AACAGTTTGCAAATTTTCTTTATCTTCTTTGTTTGCAGAAACTGTTATTTGGTTGCTAGAGTCCCACCTACCCTAGCAACAAGGACATTGTTCGAATTCC
AGGCTGGAAACTAACAGAGGACCTGAACAGAATTATAAATAACTCCAATTTAGTCTCAGGATGATGGCTGTTATCAGTAACCAAGATACTATTTTAAATA
TAATGCTGAAGAGATAGACAGAAAGGCAAATAATCTAAATAAAACATATTCTTTTAACTTAGTTAAAAGAAAAAATATGCTCAATGCCATCCATTATTTG
TGCAAGAAGTCTGTGCAAATATTTGCCTTTGCTCAAAGTTAATACAGGTATGGGACCTGTTATTCAGAATTCGTAGGACCTGGTTTTCTGAATACAGGAT
CATTCTGTAATATGGATCTCCATCTGCAAAAACTAATTTGAACCTAATTATTTGTTTTGCCACCAATATAGATTCATGCAGCTTAAATATCCTCAAGTTA
AAGCTACTGTTTTATTAATACAATAAAAATGATTTGCTTACAATCGGAGATGGCCTTTCTGTAATTGAACTTTCTGGATAACAGGTTTCCGGGTGCCAGC
AGTATGAGTTTTATGAAGGCTGAAGATGATGAGCAAATCGATGAGGAAGACAAAGATGGTGACTGCATCATTGTGAAGGAAGGTGAGACAAAGAGAGGGA
TAAAAACAGAAGAAAACACTGATATTGGGAACAAACTGAGAGATCCCTCCCCTGGAAAATCCTGTACAGGGGCAAACCTCATGGTTGCTGGTGGATTTGA
TCAACAAGAAGCTGAAATTAAAGAGTATTTCATTGAAAACCCAGGAAACAGAGCCAAGTTTCGTATCAACAAAGCTACCTGGGAAAATATACATAAAGGC
AGCGAAAGCAGTGAGAACTCTTTGGATGAATCGGAAAGTAAAATGGATTTTGGAGTGCAGAAAAGATGTGTTTGTATTGACTGTGGCAGGAGCTTCAGTT
ATGTCTCACACCTTATTATCCATCGGCGATCGCACACTGGGGAGAAACCATTTGAGTGTGGCATGTGTGGCAAATGTTTTGCCAGAAAGTGCTCTCTTGT
GATACACGAGCGGATCCACACGGGGGAAAGACCTTACCCCTGCCCAGACTGTGGCAAGAGGTTTACTAGTAGCGCCACACTAACGACACATAAGCGAATC
CATACAGGGGAGAGGCCATATATTTGCTGGGAATGTGGCAAAAGCTTCACCAGTAACTCTTCTCTCTTTTTACATAACAGGACTCACACAGGAGAAAAGC
CGTACGAGTGCAAACAGTGTGGTAAAACGTTTTCGTGCAGCTCTGCTCTTGTGACGCACACCAGGACTCACACAGGAGAGAAGCCATATACTTGTGCTGA
GTGTGGGAAAAGCTTTTTTGATAACTCACGGCTCCTTAAACATCAGGCCACCCACACAGGAGAATGGGCCTATATGTGTACTATATGTGGGAAAGGTTTC
ACTTGTATCTCCAACCTTAATGTGCACCAGAGGTCACACACGGGAGAAAGACCATTTTCATGTGGTCAATGTGGTAAGAGCTTCACAAATAACTCATATC
TGGTCAGGCACCAGACAACTCACACTGGAGAGAGACCTTATCCGTGCCCTATATGTGGCAAAACCTTCACTCGCAAGGGGCACGTTGTTACACATCAAAA
AATACATACAAAAAAAATGGAGAAAACAAAAGGCCTAAGTGAAGACTGCCTTTAAAACTGTTTGTATACTGTAAGAAGCTACAGAAAATTGTTGAGGTCC
TACGCTGAAAGCACTTATAAATTCAATAAGCTAAGCAAGAGTAACTGGTGTTTGTTAAACTGTTTAATATTTACCGGTATGACCAAAGAAATGAGCCAAC
ATTAGGAATTCTTTCACAAAATGTGACTACTAAACCCAAAATAAGAATTAGGGCTTTTTTATGTTTATTGGAAATTAAGACCCTCCCAACCAGTGTGGAA
CATGGATTCCTAGAGATTACTACAAAAGCTCTTTTATATGGTCGCCCACCTGTAGTTGGGATATCGGGTGAAGATCCGCTCACTTGGCGATCTCGCCAAG
CAAGCGAATCTTAAAGTGTATGGGCACCTTTAGTTGAGTAAACTAGGCTACATCTCTGCATGATGCTTCAGTCATCAGTCCCAGAATGGAGTCTTGATCT
CAGTGAAATAAAAGTTGTATAAATAAACACACAATACATCAGTGCACTTAACTAAATTTTACAGCACATTTTTAACTTCCATGTCTCTTTAAAGTAGAGG
CTCCCAACCTTGGGCTGGGTTCCTTTTGAAGGACTCAATGTGCAGAAGGAGACCAAGCTTGGAGTACAGTTGGAGGCCATGTAAAGATGTTTATTTTCTC
CTGACAGCTGATGAGAAGAGCTATCTGTGGTTTTGTGGACAAAAAGTGTGGGTTTAAGAAAAGCTAGAAAAATGTAATGAACACATGTTTACAATAAGCT
ACTGTGTATGTGTTTGTTTTTAGTTACTTGAAGTTACATCAGTAAACATTCCAATCTGAGAATGCACTTAATCCAGGGCAAAAATATCCATTGCTCTATA
GGATATAAGGAACAACTGATACTCCCTCGGATGTTCTGGTATGATTATTAGTTATACTGTGTGTCTGGTTTGTACCAGGCTTGTCTGAATGAGCCATGAA
AAACACTTCATATTTTGCTTTAGAGGAGAAGGAAAGGTTTCTTTGCCAGCACCAGAAACTGGAAGATTGCAGCAAAGTCAATGAGCGCAGAGCAGCTCTG
TGGGCATATGTTAGTAATTATATTATGCCAAACAGATATAGATGTTATTAGACTTTCCCTCTTCTTTCAGCATCATTTCAATAAAAACATTTCAGTCAGT
TTGTATGTTT                                                                                          
>Xetro.H01951|Xetro.H01951.2:v7v9                                                                   
AACAGTTTGCAAATTTTCTTTATCTTCTTTGTTTGCAGAAACTGTTATTTGGTTGCTAGAGTCCCACCTACCCTAGCAACAAGGACATTGTTCGAATTCC
AGGCTGGAAACTAACAGAGGACCTGAACAGAATTATAAATAACTCCAATTTAGTCTCAGGATGATGGCTGTTATCAGTAACCAAGATACTATTTTAAATA
TAATGCTGAAGAGATAGACAGAAAGGCAAATAATCTAAATAAAACATATTCTTTTAACTTAGTTAAAAGAAAAAATATGCTCAATGCCATCCATTATTTG
TGCAAGAAGTCTGTGCAAATATTTGCCTTTGCTCAAAGTTAATACAGGTATGGGACCTGTTATTCAGAATTCGTAGGACCTGGTTTTCTGAATACAGGAT
CATTCTGTAATATGGATCTCCATCTGCAAAAACTAATTTGAACCTAATTATTTGTTTTGCCACCAATATAGATTCATGCAGCTTAAATATCCTCAAGTTA
AAGCTACTGTTTTATTAATACAATAAAAATGATTTGCTTACAATCGGAGATGGCCTTTCTGTAATTGAACTTTCTGGATAACAGGTTTCCGGGTGACTGC
ATCATTGTGAAGGAAGGTGAGACAAAGAGAGGGATAAAAACAGAAGAAAACACTGATATTGGGAACAAACTGAGAGATCCCTCCCCTGGAAAATCCTGTA
CAGGGGCAAACCTCATGGTTGCTGGTGGATTTGATCAACAAGAAGCTGAAATTAAAGAGTATTTCATTGAAAACCCAGGAAACAGAGCCAAGTTTCGTAT
CAACAAAGCTACCTGGGAAAATATACATAAAGGCAGCGAAAGCAGTGAGAACTCTTTGGATGAATCGGAAAGTAAAATGGATTTTGGAGTGCAGAAAAGA
TGTGTTTGTATTGACTGTGGCAGGAGCTTCAGTTATGTCTCACACCTTATTATCCATCGGCGATCGCACACTGGGGAGAAACCATTTGAGTGTGGCATGT
GTGGCAAATGTTTTGCCAGAAAGTGCTCTCTTGTGATACACGAGCGGATCCACACGGGGGAAAGACCTTACCCCTGCCCAGACTGTGGCAAGAGGTTTAC
TAGTAGCGCCACACTAACGACACATAAGCGAATCCATACAGGGGAGAGGCCATATATTTGCTGGGAATGTGGCAAAAGCTTCACCAGTAACTCTTCTCTC
TTTTTACATAACAGGACTCACACAGGAGAAAAGCCGTACGAGTGCAAACAGTGTGGTAAAACGTTTTCGTGCAGCTCTGCTCTTGTGACGCACACCAGGA
CTCACACAGGAGAGAAGCCATATACTTGTGCTGAGTGTGGGAAAAGCTTTTTTGATAACTCACGGCTCCTTAAACATCAGGCCACCCACACAGGAGAATG
GGCCTATATGTGTACTATATGTGGGAAAGGTTTCACTTGTATCTCCAACCTTAATGTGCACCAGAGGTCACACACGGGAGAAAGACCATTTTCATGTGGT
CAATGTGGTAAGAGCTTCACAAATAACTCATATCTGGTCAGGCACCAGACAACTCACACTGGAGAGAGACCTTATCCGTGCCCTATATGTGGCAAAACCT
TCACTCGCAAGGGGCACGTTGTTACACATCAAAAAATACATACAAAAAAAATGGAGAAAACAAAAGGCCTAAGTGAAGACTGCCTTTAAAACTGTTTGTA
TACTGTAAGAAGCTACAGAAAATTGTTGAGGTCCTACGCTGAAAGCACTTATAAATTCAATAAGCTAAGCAAGAGTAACTGGTGTTTGTTAAACTGTTTA
ATATTTACCGGTATGACCAAAGAAATGAGCCAACATTAGGAATTCTTTCACAAAATGTGACTACTAAACCCAAAATAAGAATTAGGGCTTTTTTATGTTT
ATTGGAAATTAAGACCCTCCCAACCAGTGTGGAACATGGATTCCTAGAGATTACTACAAAAGCTCTTTTATATGGTCGCCCACCTGTAGTTGGGATATCG
GGTGAAGATCCGCTCACTTGGCGATCTCGCCAAGCAAGCGAATCTTAAAGTGTATGGGCACCTTTAGTTGAGTAAACTAGGCTACATCTCTGCATGATGC
TTCAGTCATCAGTCCCAGAATGGAGTCTTGATCTCAGTGAAATAAAAGTTGTATAAATAAACACACAATACATCAGTGCACTTAACTAAATTTTACAGCA
CATTTTTAACTTCCATGTCTCTTTAAAGTAGAGGCTCCCAACCTTGGGCTGGGTTCCTTTTGAAGGACTCAATGTGCAGAAGGAGACCAAGCTTGGAGTA
CAGTTGGAGGCCATGTAAAGATGTTTATTTTCTCCTGACAGCTGATGAGAAGAGCTATCTGTGGTTTTGTGGACAAAAAGTGTGGGTTTAAGAAAAGCTA
GAAAAATGTAATGAACACATGTTTACAATAAGCTACTGTGTATGTGTTTGTTTTTAGTTACTTGAAGTTACATCAGTAAACATTCCAATCTGAGAATGCA
CTTAATCCAGGGCAAAAATATCCATTGCTCTATAGGATATAAGGAACAACTGATACTCCCTCGGATGTTCTGGTATGATTATTAGTTATACTGTGTGTCT
GGTTTGTACCAGGCTTGTCTGAATGAGCCATGAAAAACACTTCATATTTTGCTTTAGAGGAGAAGGAAAGGTTTCTTTGCCAGCACCAGAAACTGGAAGA
TTGCAGCAAAGTCAATGAGCGCAGAGCAGCTCTGTGGGCATATGTTAGTAATTATATTATGCCAAACAGATATAGATGTTATTAGACTTTCCCTCTTCTT
TCAGCATCATTTCAATAAAAACATTTCAGTCAGTTTGTATGTTT                                                        
>Xetro.H01966|Xetro.H01966.1:v7v9                                                                   
GAACTACAACCCCCAGGAGGCCTCGGGAAAAGAACGGTCTCTGACAACTGTCCAATCAGAGCGGCGAACAGCAGGCAGCTCTTTGTCGTGCTTGAGAGAA
GAGCGCAGGCGCAGAAAAGGCATGAAGCAGGTATTGACTACCCAAGTGGCCGAGACTTCATTTTAACAGAAGAAAACAACGCCCCACGATATTCCCTTCG
CAGGCTCAAATGCTGTAAATCAGGCAAACCGAGGCAGTCCACCGGGAAGTCTACAAAGGTATCTGCTCAAACTTCCCGACCTGATCATGCAGATGAAGAA
GTGTATAATCCAAAAGAACGTATAAGGGACCAACAAAGGGATGGCCACAACCAGAAGACAAATACTGCACTGAAACAGAAAGGCCAGAAACGTAATAAAG
ACGCTGCTGAAATCTCAAAGCTCGCAATTCAATATACTCCTTACAAAGTACAAAAAACCTACATCTGTACTGAATGTGGGAGAAGCTGCATTTCTAGTTC
TCATTTGATAATACACCAGAGATCCCATACTGGAGAGAGACCATTTTCATGCACGGATTGTGGGAAAAGTTTTGCTCGAAAATCCTCCCTTGTAATACAC
GAGAGAATACATTCTGGAGAGAGGCCATACACTTGTACTCATTGTGGAAAAAGCTTTACTAGCAGTGCCACACTCTCTACTCATATTAGAATCCATACAG
GAGAGAGGCCATACGTCTGTTGGGAGTGTGGTAAAAGCTTTACTAGTAACTCTTCTCTGTTTATACATAATCGAACCCACACAGGAGAAAAACCATATAT
ATGCATCGAGTGTGGCAAAACATTTTCTTGCACTTCCGCTCTCGTCATACACAAACGATCACACACAGGAGAGAAACCATTCACTTGCGATCATTGTGGC
AAGAGTTTTGCAGACAACTCTAGGCTGGTTAAGCATAAGACGGTTCACACGGGGGACTGGGCATTTGTGTGCACTGTATGCGGAAAGGGTTTTACTTGTT
ACTCAAATCTTAATGTGCACCAGAGGTCCCACACCGGAGAGAAACCGTACGCCTGCAGTAAATGCGACAAAAGGTTCGCACTTAACAGAGATCTTGTAAG
ACACCAAACCACTCACACCGGTGAGCGGCCCTTTTCCTGTTCTGAATGTGGCAAGAGTTTTACTCGTAAGGCCCATCTAACCACACACCTGAAAATTCAC
TCAAGGGTAAAGACAAAAATGAGCACAGAATGA                                                                   
>Xetro.J00064|Xetro.J00064.1|znf850:v7v9                                                            
ATGCCATATATCCATAAGTTCCGAAGGATTTGTGAAGGGAGACACCACTTTAATGCAGATTTTGCAAATGTTAAGCATGGTAAAAACGATTCGAGGGAAG
GTGAGAAATCAAGTTCGTCTCATGGAACCGGCCCCAGAAAGAAAGAGGTATCCGGCATCACGGAAGCTACGGAAGATGCTGAGGCCGAACGTGCAGAGAA
AAGTGAAAAAGAAAATATTCCGGAGCAAGATGAAAGCTCCGTTCCAGGGGAAGCTTCCCCGCCCGCAGATTCTTCCGTGGATAAACAACACGACTGTCCC
GTGTGTCACAAACTATTTAAGTCACATTCTGAGCTGATTAAACATCAAAAAATCCATGCGAAGAAAGAATGGATCTGCTTGGAATGTCACAAACAGTTCC
CGACCAAAGCCAAGCTTGTCAAACATCGGAAAACCCACAGGGGGAAGGGAAAGACGCTTTCTTGTCCCCACTGCACAAAGCGTTTCATGCGGAAGTCGAA
GTTTGAGGCTCACTTGAAGGTTCATGAGAAGACCTACGTGTGTCCCGAGTGTGACCGATGTTTCAACATCAAGTCGAACTTCACCAGGCACATGCTGGTT
CACACGGAGGAGAAGCGCTTTGTGTGTTCGGAATGTGGGAAGGGTTTTTCCCAGAACACCCATTACCTTAAACATAAGAGGAGCCACAAAAACGAATATC
TGGTGTACTGCTCCGAGTGCGGCAAGGGATTTTTCGACAAGTACAGCCTGAAAGCCCACCTCAAGATTCACACCGGAGAGAAACCGTTCTCCTGCTCCGA
ATGTGGCAAAGGCTTCATCCAAAATTCACACTTGGTTTTGCACCTAAGGATTCACACGGGAGAGAAACCTTTTGCGTGCCCTGAATGCGGCCGGCGTTTT
AGCGATAAATCGAGTCTTGTGAAACACAAACGCATTCACACCGGGGAGAAGCCGTATAAGTGCTCCGACTGCGGGAGAGGCTTTGGGCAGAATTCATATC
TCGTTATGCACAAAAGGACTCACACGGAGGAAAAAACGTTTTTCTGCTCAGAGTGTGGAAAGGCTTTTATGGACGAGGCAGGCCTTCTTAAACATCAGCG
GCTTCATACCGGAGAGAAACTCTTTTGCTGCCCGACATGCGGGAAAGGTTTCACGGAGAGATCATGCCTTGTGAAGCATCAAAAAATCCATACGGGAGTG
AAACCCCACACTTGTTCTGTATGCAAGAAATCCTTTACCGAAAAGTCACATCTGGTAAAGCACCAGCGAATTCACACCGGCGAAAAACCCTTCTCGTGTT
CCGAGTGCGGAAAACAGTTTGTTCAAAACGCCCATCTGATCAAGCACCAGAGGACCCACACGGGGGAGAACCCATTTTCGTGTTCTGAATGCGGGAAAAG
GTTTGTGGATAAATCCAATCTGGCGATGCACAGCAGAACTCACACGGGGGATAAGCCCTTCTCTTGTTCTCAGTGTGGGAAAAGTTTTGTGCAAAGTTCG
CATCTCCTTGCGCATCAGAGGGTTCACACGGGGGAGAAGCCGTTCTCATGTTCGGAGTGTGGGAAGTTTTTCCGAGACAAGTCAAGCCTTAGTAAGCACA
AACGCGTTCACACCGGAGAGAAGCCATTTTCCTGCTCTGAGTGTGGGAAAAGCTTTAGCCAAAATTCCCATCTTCTCACGCATCAGCGGACTCATACGGG
ACTGAAGCCGTATTCGTGCTCTCAGTGCGGGAAAAGCTTCAGCGATAACTCGAGTCTGGTGAAACACCGGAGACTTCACACGGGGCTGAAGCCGTTTCGC
TGCTTGGAATGCGGCAAGTGTTTCAGCCAAAAATCCTACCTGATTATACACACGTCGACCCACACGGGGGATCAGGCCATCGCTTGCTCCGAGTGTGGCA
AATTCTTTAGCAATAAATCCAATATGGTTAAACATAAGAAAATTCACATGAGATAA                                            
>Xetro.J00226|Xetro.J00226.1:v7v9                                                                   
ATGGAGGATAAGCGATCCCTTGGTGAAGCAGCATCCACACAAGACTTATCATGCAGGGACCATAGTAGCTGTGTACAGAAGCCTCTTGCGGAGCCATCTT
ACTCTATGGGGCCCTGTCTCCCAGATAACCATCCGTACGACTCCAGAGAAGACACTGTATCTCAGCCAGTGCCCCCTGTGTATGATTCCGGCCTGGATTG
GAACACCCATGTACCAGATAACCTAGAACTCTTAAGATGTCAGATTGGGGACAAGGCAGTGCATGGCAGAAAGTACAGGCCTGGTCATGGGCCTAAAAAA
TATGTGTGTCTGGACTGCGGAAAGATTTTCACACACAGTTCTACGCTTGCTACGCATCAGAGGACGCACACTGGTGAGAAACCATATGGCTGCACCAACT
GTGGGAAGCGTTTCACACGCAGCTCAACGTTATCCACACACCAACGGATTCACACCGGAGAGCGACCATATGGGTGCGCAGAGTGTGGTAAGTGCTTTAT
TCAGAGCTCCCACCTCGTCCTACACCAAAGGACTCACACTGGTGATCGACCGTATGAGTGTGCACAGTGTGGCAAGTCCTTCAGCAACAGTGCGCACTAT
GTCATTCACAAACGGACGCACACTGGCGAGCGGCCCTACTCCTGTGTGGAATGTGGAAAGAGTTTCAGCAGCAAGTCCTATCTGGCCACGCACAAGAGAC
TTCATGCCGAAAACACCCTCTTCATCTGCAACCAATGCGGCAAAAGCCTGAGCAATCGCATAACGTACGCCAGCCATGTAAAAACACACAATGCAAGCAA
GCCTTTTGTGTGTGGTGAATGCGGCAGGTGCTTCAGTCGCAAGCTACAGCTCGTTCTGCACAAGAGGGTCCATACCGGAGAGAGGCCTTTCGTATGTGAA
GACTGCGGGAAAAAATACACCCGCAAATCCTACCTTGTAGTACACAGGAAAACCCACATGGGTGATGCGCAAGTGTGCAATGAATGCGGTGAGACTTTCA
TGGGAAAGCTCGAACTCACAGCACATCGGCAAAGCCACTTTGTAACTGGCACCGAGAAACTGCCATGCACAGCCAAAGATGACTGA              
>Xetro.K00315|Xetro.K00315.1|znf333:v7v9                                                            
TGTGGACGTCTGTATAGACTGTGAGCTGTAGTGGCTAAAAAACTAAGTAAATACATGCAGTCTAAGCCCAAGAGCGAGGCTGGACAATGAATGAAGATAC
ATGCCCTTGTCCCAGAGGAGTGGAAAGCAAATCGAGTGGCCACAGAAAGCAGAGGAACCCTAGGCGAATATCTCCTGTGGCTTTTACTCTGACAGGAAGA
GAAGGTGCAACAACCACACCTGAGTATAATATGCGAGATCGTGTGGCTTTGAATTATGCGTTTGACGTAAATGATGATACTGAGGATCCAATCAAAACCT
CTAACTGCTCAGATTGCACGCTGCGGCTCAGAGCTTCGTCTTCCAGGAAACAATACCTCTGCCATGACTGCGAGAAGTCTTTCTCTGATAGTTTTAGGCT
GACTATTCACCAGAGGAGCCACACGGGGGAGAGGCCGTATGTGTGCACCGACTGCGGGAAAAGTTTCACCCAGAGTTCCAATCTTATAACTCACAGGAGG
ACTCACACAGGGCAAAGGCCGTACACGTGTCCCGACTGTGGCAAGAATTTTATCCAAAGGACCCATCTTGTTTTGCACCAGAGAAGCCACACGGGAGAGA
GGCCCTATGGTTGCTCCGATTGCGGGAAAACCTTTGCCCATAGCTCACGTCTGGTGATACATAAGAGGATTCATACTGGAGAGAAACCATATGTTTGCGG
GGAATGTGGGAAAGGCTTCAAGAGTAAGACTCAACTAGTGAGCCACCGGGTTCTTCACACTGAGGACATGCTGTATATTTGTACTGATTGTGGGAAGAGT
TTCAGTAACCACCTGACCTTTGCCAGGCACCAAAAGAACCATACGGTGAAAAGACCTCACGCCTGCCAAGAGTGCAGCAAGAGCTTTACTCACATCTCAT
TGTTGGTCATGCATCAGAGAACCCACACCGGGGAGAGGCCTTATGTGTGCACAGAGTGCGGCAGCACCTACACCCGTAACTCCCATCTTGTTGCGCACCA
GAGAACGCACACAGTCATGGCGCATATGTGCGGTGACTGCGGCAAGGCTTTCACAGACCGATCAAGTCTCATGATTCACAGAAGAAATCACACTTGAGAT
TTAACCAAGAGATTTATTTTTTTTATTTGAGATTTACTCTTATTTTCTAGCAGTTCATTCATCCTTTCAGCCTCTGTCTCTCCAGTTGAACTCCACCTGC
ACCCCCCTACAGCTGACTGCCATGGGATAGTGCCCTTTGGAACTGGGGCAGTCAACGGGACCATTCCTCCCTCTGTTTACGGATGCTGGTGGGTGTTAAG
CCGGGGTAGAAAGAAAAGTTTTGCTTGTTGGACAACATCTACCCTTGGCTCCCCCGCCCGCAGTCATTTTCCGTGTTGTCCACATTGGATGATGCTGAGC
GCTCTTTTTCAACCTTTAGAGATGTTATCCAACAGTCTTTTCTGCAGAAAGTAACCATGTGTAGGGAGTTTTAGTAATTAGCACACTGGACGAAATTTAT
TACACCGTATGACGTTATCTTAAGGGGATTCTATCACAAGAAAACATGTTTTGTTTTTTTTTCAAAACACATGAGTTAAACGAGACATATCATATAAAAA
TTTATACTCATCTAAATATAGAAAGATTGTGCTT                                                                  
>Xetro.K00606|Xetro.K00606.1:v7v9                                                                   
TGTGGAAAAACCAGTCCCCAGAACGCTAACACAGGGGAGAGAAATATCACTTGTGCACAATGTAAGGAAACCCAGTCTTTCAGGAGCAGCCGTTTAACTC
ACTTTGTAATACACACAGGGGAAAAAACAATCACTTGTACAGAATGTGGCAAAGGCTTTGCTCAAAAGTCTAAACTTGTATCTCATATGAAAATACACAC
AGGGGAGAAACCTTTTACTTGTACAGAATGTGGCAAAGGTTTTGCTCATAAGAATTACCTTGTATCTCATATGAATATACACACAGGGGAGAAACCTTTT
ACTTGTACAGAATGTGGCAAAGGTTTTGCTCATAAGAATTACCTTGTATCTCATATGAAAATACACACAGGGGAGAAACCATTCACTTGTACAGAATGTG
GCAAAGGCTTTGCTCAAAAGAGTCAACTTGTATCTCATATGAAAATACACACAGGGGAGAAACCTTTTACTTGTACAGAATGTGGCAAAGGCTTTGCTCA
TAACCATAGCCTTGTATCTCATATGAAAATACACACAGGGGAGAAACCTTTCACTTGTACAGAATGTGGGAGACACTTTGCACATAAGTGCCACTTTTTA
TGTCACCTAAAAATACACACAGGGGAGAAACCATTCACTTGTACAGAATGTGGCAATGGTTTTGCTCAAAAGAATAACCTTGTATCTCATATGAAAATAC
ACACAGGGGAGAAACCTTTCACTTGTACAGAATGGGAGAGAAATATCACTTGTGCACAATGTAAGGAAACCCAGTCTTTCAGGAGCAGCCGTTTAACTCA
CTTTGTAATACACACAGGGGAAAAAACAATTACTTGTATGGAATGTGGCAAAAGCTTTACTAAAAAGAATGGCCTTGTATCTCATATGAGAATACACACA
GGGGAGAAACCATTCATTTGTACAGAATGTGGCAAAGGCTTTGCTCATAAGAATAACCTTCTATCTCACATGAAAATACGCACAGGGGAGAAACCATTCA
CTTGTACAGAATGTGGCAAAGGCTTTGCTCAAAAGAATAAACTTGTATCTCACATGAAAATACACACAGAGGAAAAACCTTTCACTTGTACAGAATGTGG
CAAAGGCTTTGCTCATAAGAATAAACTTGTATCACATATGAAAATACACACAGGGGAGAAACCTTTCACTTGTACAGAATGTGGCAAAGGCTTTACTCAT
AAGAATAAACTTGTATCTCATATGTACATACACACAGAGGAAAAACCTTTCACTTGTACAGAATGTGGCAAAGGCTTTGCTCAAAAGAATAACCTTGTAT
CTCATATGAAAATACACACAGGGGAGAAACCTTTCACTTGTACAGAATGTGGCAAAGGCTTTGCTCAAAAGAATAACCTTGTATCTCATATGAAAATACA
CACAGGGGAGAAACCTTTCACTTGTACAGAATGTGGCAAAAGCTTTGCTCAAAAGAATGTTGTAGTATCTCATATGAAAATACACACAGG          
>Xetro.K00608|Xetro.K00608.1:v7v9                                                                   
ATGGACACCCAGGGGAAACATTTGGCCAATAAGGGGTGTGGGCAGGATTTTGGTACTGAGCCCAATCCTCTTACCGGTACTGAATGTGGGGAAACATCAT
CTCTAACCAAAGACTGTCAGGGGCAAAGGAGAAGTTCTACAGAAGAAAAACATTTTGTCTGTGCAGAATGTGGAAAAACCAGTCCCCAGAACGCTAACAC
AGGGGAGAGAAATATCACTTGTGCACAATGTAAGGAAACCCAGTCTTTCAGGAGCAGCCGTTTAACTCACTTTGTAATACACACAGGGGAAAAAACAATC
ACTTGTACAGAATGTGGCAAAGGCTTTGCTCAAAAGTCTAAACTTGTATCTCATATGAAAATACACACAGGGGAGAAACCTTTTACTTGTACAGAATGTG
GCAAAGGTTTTGCTCATAAGAATTACCTTGTATCTCATATGAATATACACACAGGGGAGAAACCTTTTACTTGTACAGAATGTGGCAAAGGTTTTGCTCA
TAAGAATTACCTTGTATCTCATATGAAAATACACACAGGGGAGAAACCATTCACTTGTACAGAATGTGGCAAAGGCTTTGCTCAAAAGAGTCAACTTGTA
TCTCATATGAAAATACACACAGGGGAGAAACCTTTTACTTGTACAGAATGTGGCAAAGGCTTTGCTCATAACCATAGCCTTGTATCTCATATGAAAATAC
ACACAGGGGAGAAACCTTTCACTTGTACAGAATGTGGGAGACACTTTGCACATAAGTGCCACTTTTTATGTCACCTAAAAATACACACAGGGGAGAAACC
ATTCACTTGTACAGAATGTGGCAATGGTTTTGCTCAAAAGAATAACCTTGTATCTCATATGAAAATACACACAGGGGAGAAACCTTTCACTTGTACAGAA
TGTGGCAATGGTTTTGCTCAAAAGAATAACCTTGTATCTCATATGAAAATACACACAGGGGAGAAACCTTTCACTTGTACAGAATGTGGCAAAGGCTTTG
CTCATAAGCATAGCCTTGTATCTCATATGAAAATACACACAGGGGAGAAACCTTTCACTTGTACAGAATGTGGGAGACACTTTGCACATAAGAAACACCT
TGTATCTCATATGAGAATACACACAGGTGAGAAACCTTTCACTTGTACAGAATGTGGCAAAGGCTTTGCTCATAAGAATTACCTTGTATCTCATATGAAA
ATTTTTTTTTGGGAGAAACCTTTCACTTGTACAGAATGTGGCAAAGGCTTTGTTCAAAAGAATGGCCTTGTATCTCATATGAGAATACACACAGGGGAGA
AACCTTTCACTTGTACAGAATGTGGCAAAGGCTTTGCTCATAAGAATTACCTTGTATCTCATATGAAAATACACACAGGGGAGAAACCTTTCACTTGTAC
AGAATGTGGCAAAGGCTTTGCTCAAAAGAATGGCCTTGTATCTCATATGAGAATACACACAGGGGAGAAACCTTTCACTTGTACAGAATGTGGCAAAGGC
TTTGTTCAAAAGAATGACCTTGTATCTCATATGAAAATACACACAGGGGAGAAACCATTCACTTGTACAGAATGTGGCAAAGGCTTTACTCAAAAGAATT
ACCTTGTATCTCATATGAAAATACACACAGGGGAGAAACCATTCACTTGTACAGAATGTGGCAAAGGCTTTGCTCATAAGCATAACCTTGTATCTCATAT
GAAAATACACACAGGGGAGAAACCTTTCACTTGTACAGAATGTGGCAAAAGCTTTGCTCAAAAGAATAACTTTGTATCTCATATGAAAATACACACAGGG
GAGAAACCATTCACTTGTACAGAATGTGGCAAAAGCTTTGCTCAAAAGAATAACTTTGTATCTCATATGAAAATACACACAGGGGAGAAACCTTTCACTT
GTACAGAATGTGGCAAAAGCTTTACTCAAAAGAATAGCCTTGTATCTCATATGAAAATACACACAGGGGAGAAACCTTTCACTTGTACAGAATGTGGGAG
ACACTTTGCACATAAGTGCCACTTTTTATGTCACCTAAAAATACACACAGGGGAGAAACCATTCACTTGTACAGAATGTGGCAATGGTTTTGCTCAAAAG
AATGTTCTTGTATCTCATATGAAAATACACACAGGGGAGAAACCTTTCACTTGTACAGAATGTGGCAATGGTTTTGCTCAAAAGAATAGCCTTGTATCTC
ATATGAAAATACACACAGGGGAGAAACCTTTCACTTGTACAGAATGTGGGAGACACTTTGCACATAAGTGCCACTTTTTATGTCACCTTAAAATACACAC
AGGGGAGAAACCATTCACTTGTACAGAATGTGGCAATGGTTTTGCTCAAAAGAATAACCTTGTATCTCATATGAAAATACACACAGGGGAGAAACCTTTC
ACTTGTACAGAATGTGGCAATGGTTTTGCTCATAAGCATAGCCTTGTATCTCATATGAAAATACACACAGGGGAGAAACCATTCACTTGTACAGAATGTG
GCAAAGGCTTTGCTCATAAGCATAACCTTGTATCTCATATGAAAATACACACAGGGGAGAAACCATTCACTTGTACAGAATGTGGCAAAAGCTTTGCTCA
AAAGAATAGCCTTGTATCTCATATGAAAATACACACAGGGGAGAAACCATTCACTTGTACAGAATGTGGCAAAAGCTTTGCTCAAAAGAATAACTTTGTA
TCTCATATGAAAATACACACAGGGGAGAAACCATTCACTTGTACAGAATGTGGCAAAAGCTTTACTCAAAAGAATAGCCTTGTATCTCATATGAAAATAC
ACACAGGGGAGAAACCATTCACTTGTACAGAATTGCAATAA                                                           
>Xetro.K00612|Xetro.K00612.1:v7v9                                                                   
TTGAAGGCGTTGTTTTGTCTCCATAACTTCTCTCTGTCGTTGCTTTGTGATAAGTCATCAAAACATACTGGTTAAGTCTCTGAAGGCCACGTGGGGACAT
TATAGTAGGACACAGTGTGGAAGAATGTGTAAGGCTGGCACAGCACAAACCCAGGCTGAGTAGGAGTGTGAGCCAACTGCATGGAATGAGGATCACTGAC
TGAGCTCACATTGATTGGTTGGATGTGGGAAAGGCTTCTTTGCAATTGGTCATCTTCTCACCCACCTCTGTGCTTGTACTAAAAATAATAAGCTTTACCC
GCAGAGACAGGAGGATGGACACCCAGGGGAAACATTTGGCCAGCAAGGAGTGTGGGCAGGACTTTGGTACTGAGCCCAATCCTCTCACCGGTACTGAATG
TGGGGAAACATCATCTCTAACCAAAGACTGTCAGGGGCAAAGAAACATGTCTACAAGAAAAAAACCCTTTGAGTGCACAAAATGTGGGAAAGGCTACGTC
AGTAGGATTGCCCTACTCACTCACCAGAAAAGTCACACAGTGGGGAAGCCTTTCACTTGCAAAAAATGTGGCAAGAGTTTCCATCGAAAAGCCAACCTTC
TCTGCCACCAGCGCGTCCACTCAAAGAAGAAACCTTTTACTTGTAACGAATGTGGGAAACGCTTCTCTCAAAAAAGTTTACTTGTCAATCACCAGAAAAC
TCACACAGGGGAGAGAAATGTCACTTGTCCAGAATGTGGAAAAACTCTGTCTTCCAGTGGCAGCCTTCATACACACCTCAAAATACACACAGGGGAGAAA
CCATTCACTTGTACAGAATGTGGCAAAGGCTTTACTCAAAAATGTTACCTTAAGTCTCATATTAAAGTACACACAGGGGAGAAACCATTCACTTGTACAG
AATGTGGCAAAGGCTTTACTCAAAAATGTTACCTTAAGTCTCATATGAAAAAACACACAGGGGAGAGACCCTATACTTGTTCAGAATGTGGCAAAAGCTT
TGCTCATAGTAATAACCTTGTTACTCATATGAAAATACACACAGGGGAGAAACCATTCACTTGTACAGAATGTGGCAAAGGCTTTGCTCAAAAGATTAGT
CTTTTATCTCATATGAAAATGCACACAGGGGAGAAACCATTCTCTTGCACAGAATGTGGCAAAGGCTTTACTCAAAAATGTTACCTTAAGTCTCATATTA
AAGTACACACAGGGGAGAAACCATTGACTTGCACAGAATGTGGGAAACAGTTTGAACACAAGGAAAGCCTCTTAGGTCACCTGAATCTCCACACTGGGGT
TAAACCGTTTACTTGTTCAGAATGTGGCAAAGGCTTTGCTAGAAGGAGTAGCCTTGTATCTCATATGAAACTACACAAAGTGGAAAAGGAATTCTCTTGT
ACAGAATGTGGGAAAAAATTTGCACAGCAGGGTGGCTTGGCATATCACCTGAAAATCCACACCGGGGAAAAATTGTTTTGTACAGAATGTGGAAAAGGGG
TTCGCAGTAAGAGCCACCTAGCATCTCATATGAAAAAACACACAGGGGAGAGACCCTATACTTGTTCAGAATGTGGCAAAGGCTTTGCTCAAAAGAATAA
CCTTGATACTCATATGAAAATACACACAGGGGAGAAACCATTCACTTGTACAGAATGTGGCAAATGCTTCACTCAAAAGAAACACCTTGAATCGCATATG
AAAATACACACAGGGGAGAAACCTTTCACTTGTACAGAATGTGGAAAAGACTTTGCTCAAAAGAGTAGTATTTTATCTCATATGAAAACACACACAGGGG
AGAAACCATTCACTTGTACAGAATGTGGGAAAAACTTTGCACACAAGAACAGCTTCCAAAGTCACCTGCAAACCCACACTGGGGAGAAACCATTCACTTG
TACAGAATGTGGGAAAGGCTACTTCAGTAGGATAGCCCTTCTTGCTCACCAAAAGTGTCACACACATGGGCCTTTCATTTGCACAAAATGTGGCAAGAGC
TTTAGAGGAAAAAGCAGCCTTTTCCATCACCGGCATGTCCACAATATCCACAAAACATTTTCTTGTAAAGAATGTGGTAAATGCTTCAATCAAAAAAGGC
TCCTTATCGGTCACCAGAATACTCACACGGGGGAGAGAAATGTCACTTGTCCAGAATGTGGGAAAACCCTGTCTTCTAGAAGAAGCCTCAATACTCACCT
TAAAATACACACAGGGGTGAAACCATTCACTTGTACAGAATGTGGCATAGGCTTTGCTGAAAAGAATAACCTTGTATCTCATATGAAAACACACACAGGG
GAGAAACCATTCACTTGTACAGAATGTGGAAAAAGTTTTACACTAAAGGACAGTTTAACCCGCCACCTGAGAATCCACACAGGGGAGAAACCATACTCTT
GTACAGAATGTGGGGCAAATTTCAGGTACAAGAGCAGCCTCTTGGATCACTTGAAAATTCACACTGGGGAGGCACCATTCATATGTACAGAATGTGGGAA
AATCTTTCAGCAGAAAAGCAGCCTTATCACTCACTTTAACATGCACACAGGGGAGAAACCATTCACTTGTACAGAATGTGGTGAAAGCTTCTATAAAAAG
AGCCTACTTGTTGCTCATCAGAAAAGTCACACCAAGCAGGAAGGTGCCCCTTCTACAGAATGTGGGAAAAGCGTTGATCAAGAAACCCAGATTATCAGCC
AACAAAATATTCGGGTTAAACCTTTCATCTGTACAGAATGTGGGAAACATTTAACTAGCAAGAGATCACTATCCGCACACCAGAAAATTCACATCAGAGG
GACCCCGTACACATGCACAGAATGTGGCAAAAGCTACCTTATAGAGCGCAGTTTGCTCATTCACCAGAGAATTCACACAGGGGAGAAACCATTCACATGT
ACAGAATGTGGCAAAGGCTTTACTCAATCTGTAGGTCTCCAAAAACATAAGTGTGTTCACAAAAAGGAGAAGAAACCTTTAATGTGTACAGAATGACAGG
AATCTTATTTTTTTTGTTATTTCTTGTATTGGAAATTAGGGGAACTGAAGTTCCTTCATGTTTGGTCCTTGCGAGTTAGAGAATTAGATTCCCAGTGCAC
ATTACATTGCAGTATTGATTCTATAGAGTGTAAGCTCTGATAAACAGGGCCCTCTAATATCAGTGAGTATTTGTATGTAATTGTATGATTGATGTGTACA
CCCTTCTATTATGTGGCCCTGTTGAATATACTGGTGCTTTATAAATATGTGTTAATAAACATTTTTGCAAGTCTAG                        
>Xetro.K00614|Xetro.K00614.1|znf184:v7v9                                                            
ACCAGGACGTTGCTTCATGATAAGAGTCATCAAAACCTACTGGTTAAGTCTCTGAAGGCCACGTGGGGACATTATAGTAGGACACAGTGTGGAAGAATGT
GTAAGGCTGGCACAGCACAAACCCAGGCTGAGTAGGAGTGTGAGCCAACTGCATGGAATGAGGGTCACTGACTGAGCTCACATTGATTGGTTGGATGTGG
GAAAGGCTTCTCTGTGATTGGTCATCTTCTCATCCACCTCTGTGCTTGTTCTGGAAAGAATAGGCTTTACCTGCAGAGACAAGAGGATGGACACCCAGGG
GAAACATTTGGCCAATAAGGAGTGTGGGCAGGACTTTGGTACTGAGCCCAATCCTCTCACCGGTACTGAATGTGGGGAAACATCATCTCTAACCAAAGAC
TGTCAGGGGCAAAGAAACATTTCTACAAGAAAAAAACCCTTTGAGTGCACAAAATGTGGGAAAGGCTACATCAGTAGGATTGCCCTACTCACTCACCAGA
AAAGTCACACAGTGGGGAAACCTTTCACTTGCACAAAATGTGGCAAGAGTTTCCATCGAAAAGCCAACCTTCTCTGCCACCAGCGCGTCCACTCAAAGAA
GAAACCTTTTACTTGTAACGAATGTGGGAAACGCTTCTCTCAAAAAAGTTTACTTGTCAATCACCAGAAAACTCACACGGGGGAGAGAAATGTCACTTGT
CCAGAATGTGGGAAAACTCTGTCTTCCAGTGGCAGCCTTCATAATCACCTCAAAATACACACAGGGGAGAAACCATTCACTTGTACAGAATGTGGCAAAG
GCTTTACTCAAAAGAATAACCTTGTATCTCATATGTACATACACACAGGGGAGAAACCTTTTGCTTGTACAGTATGTAGCAAAGACTTTGCTCAAAAGAG
TAGTCTTTTATCTCATATGAAAATACACACAGGGGAGAAACCATTCACTTGTACAGAATGTGGGAAAAACTTTGCACACAAGAGCAGCTTCCTAAGTCAC
CTGCAAACCCACACTGGGGAGAAACCATTCACTTGTACAGAATGCGGGAAAGGCTACTTCAGCAGGATAACCCTTCTCGCTCACCAAAAATGTCACACAC
AGGAGCCTTTCATTTGCACAAAATGTGGCAAGAGCTTTAGTGCAGAAAGCAGCCTTTTTCGTCACCGACATGTCCACAACGTCGAACAAACATTTTCTTG
TAAAGAATGTGGTAAATGCTTCAATCAAAAAAGGCTCCTTATCGGGCACCAGAATATTCACACGGGGGAGAGAAATGTCACTTGTCCAGAATGTGGGAAA
ACTCTGTCTTCTAGTAGCAGCCTTCATATTCACCTTAAAACACACACAGGGGTGAAACCATTCACTTGTACAGAATGTGGCAAAGGCTTTACTCAAAAGA
ATCGCCTTGAATCTCATATGAAACTACACACAGGGGAGAAACCATTCACTTGTACAGAATGTGGCAAAGGGTTTACTCAAAAATGTTACCTTAAGTCTCA
TATGAAAATACACACAGGGGAGAAACCATTCACTTGCACAGAATGTGGGAAACAGTTTACACGCAAGGAAAGCCTCTTAGGTCACCTGAATCTCCACACT
GGGGTGAAACCATTCACTTGTTCAGAATGTGGCAAAGGCTTTGCTAAAAGGAGTAGCCTTGTACCTCATATGAAACTACACACGGAGGAAAAAAATTTCT
CTTGCACAGAATGTGGGAAAAAATTTGTACAGAAGGCTGGCTTGGTATATCACCTGAAAATCCACACTGGGGAAAAATTGTTTTGTACAGAATGTGGAAA
AGGGGTTCGCAGTAAGAGCCACCTAGCATCTCATATGAAAAAACACACAGGGGAGAAACCCTATACTTGTTCAGAATGTGGCAAAAGCTTTGCTCAAAGG
AATAACCTTGTATCTCATATGAAAATACACACAGGGGAGAAACCATTCACTTGTACAGAATGTGGCAAAGGCTTTGCTAAAGCTGTAGGTCTCCAAAAAC
ATAAGTGTGTTCACCAAAAGGAGAAGAAACCTTTAATGTGTACAGAATGACAGGAATCTTATTTGTTTGTTATTTCTTGTGCCGTACCGGGAAATTAGGG
GAACTGAAGGTCCTTCATGTTTGGTCCTTGCGAGTTAGAGAATTAGATTCCCAGTGAACATTATATTGCAGTATTGATTCAATAGAGTGTAAGCTCTGAT
AAACAGGGCCCTCTAATATCAGTGAGTATTTGTATGTAATTGTATGATTGATGTGTACACCCTTCTATTATATGGCCCTGTTGAATATGCTGGTGCTTTA
TAAATATGTGTTAATAAACATTTTTCGCAAGTC                                                                   
>Xetro.K00616|Xetro.K00616.1:v7v9                                                                   
CAGGGACACAGGGGAGGGAGTTACAGGGACACAGGACACAATCCCCAGAGTCCCTCACAGTTCAGCTCTATCCGGGCAGTAGATTGGGACGCACTAGGCC
ACACCAGGGAACCCCGCCCTCTACTAACATGGAGGCACAGTTGTCTGAACCCGAACCAGAGCCAGAAATTTTACTCATAAAGATAAAGGAGGAGGAGTCG
GACTTTGAAGATTATGAGACCCCAGTGGAAAGCTCTGGTACTGATGGGGTGGAGCTGGAGGGGAACCACGAGGGCTGCTTGGAACCATCTCCAGTTTGCC
TTAAAGAAGAGAGCTGTATAAATGCTGAAGGGAATGAGGAGCAGGGCACCCACGATGCCAGTGATTGGTCAGATCCGATGGATGAAGCCAAGGGGCCGGT
GCAGCACGACGCGCTCAGTAACTCCGAGTCCGGCAGAAGGAAAGCCGAAAGCTCAGCAAGCTCGGAAGTATCGGGTTTTATCTGCGATAAATGTGGAATT
AGCTTTTCCGTGAACTGGGAGTTCCTGACGCACGTTTGCTGCAGAACTTGGAGCGACACAGACGGGAGAGAGGGGGATGGTAACTCCGACTCCCCCCAAA
GCCACGACTCTGCCGGCAGGGAGACATTCCGCTGCAGGGAGTGCGGCAAAGACTTTGCTCTCCAGGCGGCGCTCGTGGAACACATGACGGCACACAGAAA
AGCCAAACCGTTTGCCTGCGCGGAATGCGGGAAACTGTTTGTGCAGAAAAGCAGCCTCCGGATCCACCTGAAAACCCACAGCGAGGAGAAACCATTCAGC
TGCACTGAGTGCGGCAAAGGCTTCACCCAGAAGGTCTCGCTGCTCAACCATCAGAACATCCACGCGGGGCTGAAACCGTTCAAATGCACCGAGTGCGGCA
AAGGCTTCGCCCAGAAATCCGCGCTGCGCAGTCACCAGGCAATTCACACCGGGGTGAAACCCTTCAAGTGCGCAGAGTGCGGCAAACTCTTCAACAAAAA
GAGCAACCTTCTCAACCACCAGAAAATCCACACGGCGGAGAAACCATTCACCTGCACCGAGTGCGGCAAGAGCTTCGCCCAAAAGGCCACTCTCCGCAAT
CACCGGAGCACCCACACCGGGGAGAAATCCTGCGCGTGCCCTGAATGCGGCAGGGTGTTTGGGCGCAAGAGCACCCTCCAAAGGCACCTAAAAACCCACG
GGGAGGAGAAGCTGTTCCCGTGTCCCGACTGCGGCAAAAGCTTCTCCCAGAAGCCGGCGCTGCGTATCCACATGAGCAATCACCCGCCCAAGAAACCGTT
CACATGCGCAGAGTGCGGGAAGTGCTTTGCCTTTAAGGAAAACCTTCAGAAACACCAGATGGTTCACGCGGCTCAGAAAACTTGCGTCGGCTGCGGGAAA
TGGGTGGTTCAGATGGGGGAGAAAAGGTTCAAGTGCGCCAAGTGCGGGAGGAAGATCCCCATCAGCGAGCTGCTCTTCAAATGCCCGGTGTGCGGCCGCT
ATTTCCCCCGAAAGAGCGAACTGGTGAATCATCAGAAAGTGCACGAGCGGGAGGCGCTGTTCCACTGCTCAGTGTGCGGCAACGACTTCTTCAAGAAGAG
CGACCTCGCCATTCACCAGAAAGTGCACGAGAGGGAAAGACTTTTCAGGTTGGCTGAAGGCGGGGAGGAGGGCCTGAAAAAGAAGAAGAAGAAACTTAAA
AAACGCAAGGCGGATGGGGTGGGGAGGGAGGGAGCGGGGGGTCCAGGAAACACCCCTTGAAACGAAACAGCCCCTGGGTGCTCATTGTACTAAGCGCGTT
CCTAACTAATTCCCCCTGCGTGGGGGGCTGCAGGGCAGTTAGGGAGGAACATGGAGGTAGCCATCTTTGTACTGATGTCTGGGCCCCTCCCTGACTGCAG
AGACAACTGGTGTAGAATCAGGGACAGATCTCTGCAATAAAACCAATGAGCAATGAAGGTTTAATCAATGGATAATAGAAACGTTCCATAATATCCA   
>Xetro.K00616|Xetro.K00616.3:v7v9                                                                   
CTCCCTGGTACCGAAGGCTCTTCCTGGTGAATATGGATTGAGGCCCCTCCCATTGAGGCCACACCAGGGAACCCCGCCCTCTACTAACATGGAGGCACAG
TTGTCTGAACCCGAACCAGAGCCAGAAATTTTACTCATAAAGATAAAGGAGGAGGAGTCGGACTTTGAAGATTATGAGACCCCAGTGGAAAGCTCTGGTA
CTGATGGGGTGGAGCTGGAGGGGAACCACGAGGGCTGCTTGGAACCATCTCCAGTTTGCCTTAAAGAAGAGAGCTGTATAAATGCTGAAGGGAATGAGGA
GCAGGGCACCCACGATGCCAGTGATTGGTCAGATCCGATGGATGAAGCCAAGGGGCCGGTGCAGCACGACGCGCTCAGTAACTCCGAGTCCGGCAGAAGG
AAAGCCGAAAGCTCAGCAAGCTCGGAAGTATCGGGTTTTATCTGCGATAAATGTGGAATTAGCTTTTCCGTGAACTGGGAGTTCCTGACGCACGTTTGCT
GCAGAACTTGGAGCGACACAGACGGGAGAGAGGGGGATGGTAACTCCGACTCCCCCCAAAGCCACGACTCTGCCGGCAGGGAGACATTCCGCTGCAGGGA
GTGCGGCAAAGACTTTGCTCTCCAGGCGGCGCTCGTGGAACACATGACGGCACACAGAAAAGCCAAACCGTTTGCCTGCGCGGAATGCGGGAAACTGTTT
GTGCAGAAAAGCAGCCTCCGGATCCACCTGAAAACCCACAGCGAGGAGAAACCATTCAGCTGCACTGAGTGCGGCAAAGGCTTCACCCAGAAGGTCTCGC
TGCTCAACCATCAGAACATCCACGCGGGGCTGAAACCGTTCAAATGCACCGAGTGCGGCAAAGGCTTCGCCCAGAAATCCGCGCTGCGCAGTCACCAGGC
AATTCACACCGGGGTGAAACCCTTCAAGTGCGCAGAGTGCGGCAAACTCTTCAACAAAAAGAGCAACCTTCTCAACCACCAGAAAATCCACACGGCGGAG
AAACCATTCACCTGCACCGAGTGCGGCAAGAGCTTCGCCCAAAAGGCCACTCTCCGCAATCACCGGAGCACCCACACCGGGGAGAAATCCTGCGCGTGCC
CTGAATGCGGCAGGGTGTTTGGGCGCAAGAGCACCCTCCAAAGGCACCTAAAAACCCACGGGGAGGAGAAGCTGTTCCCGTGTCCCGACTGCGGCAAAAG
CTTCTCCCAGAAGCCGGCGCTGCGTATCCACATGAGCAATCACCCGCCCAAGAAACCGTTCACATGCGCAGAGTGCGGGAAGTGCTTTGCCTTTAAGGAA
AACCTTCAGAAACACCAGATGGTTCACGCGGCTCAGAAAACTTGCGTCGGCTGCGGGAAATGGGTGGTTCAGATGGGGGAGAAAAGGTTCAAGTGCGCCA
AGTGCGGGAGGAAGATCCCCATCAGCGAGCTGCTCTTCAAATGCCCGGTGTGCGGCCGCTATTTCCCCCGAAAGAGCGAACTGGTGAATCATCAGAAAGT
GCACGAGCGGGAGGCGCTGTTCCACTGCTCAGTGTGCGGCAACGACTTCTTCAAGAAGAGCGACCTCGCCATTCACCAGAAAGTGCACGAGAGGGAAAGA
CTTTTCAGGTTGGCTGAAGGCGGGGAGGAGGGCCTGAAAAAGAAGAAGAAGAAACTTAAAAAACGCAAGGCGGATGGGGTGGGGAGGGAGGGAGCGGGGG
GTCCAGGAAACACCCCTTGA                                                                                
>Xetro.K00616|Xetro.K00616.2:v7v9                                                                   
GTACTTCCTGCCTCCCTGGTACCGAAGGGTTGAACCCGAACCAGAGCCAGAAATTTTACTCATAAAGATAAAGGAGGAGGAGTCGGACTTTGAAGATTAT
GAGACCCCAGTGGAAAGCTCTGTGGAGCTGGAGGGGAACCACGAGGGCTGCTTGGAACCATCTCCAGTTTGCCTTAAAGAAGAGAGCTGTATAAATGCTG
AAGGGAATGAGGAGCAGGGCACCCACGATGCCAGTGATTGGTCAGATCCGATGGATGAAGCCAAGGGGCCGGTGCAGCACGACGCGCTCAGTAACTCCGA
GTCCGGCAGAAGGAAAGCCGAAAGCTCAGCAAGCTCGGAAGTATCGGGTTTTATCTGCGATAAATGTGGAATTAGCTTTTCCGTGAACTGGGAGTTCCTG
ACGCACGTTTGCTGCAGAACTTGGAGCGACACAGACGGGAGAGAGGGGGATGGTAACTCCGACTCCCCCCAAAGCCACGACTCTGCCGGCAGGGAGACAT
TCCGCTGCAGGGAGTGCGGCAAAGACTTTGCTCTCCAGGCGGCGCTCGTGGAACACATGACGGCACACAGAAAAGCCAAACCGTTTGCCTGCGCGGAATG
CGGGAAACTGTTTGTGCAGAAAAGCAGCCTCCGGATCCACCTGAAAACCCACAGCGAGGAGAAACCATTCAGCTGCACTGAGTGCGGCAAAGGCTTCACC
CAGAAGGTCTCGCTGCTCAACCATCAGAACATCCACGCGGGGCTGAAACCGTTCAAATGCACCGAGTGCGGCAAAGGCTTCGCCCAGAAATCCGCGCTGC
GCAGTCACCAGGCAATTCACACCGGGGTGAAACCCTTCAAGTGCGCAGAGTGCGGCAAACTCTTCAACAAAAAGAGCAACCTTCTCAACCACCAGAAAAT
CCACACGGCGGAGAAACCATTCACCTGCACCGAGTGCGGCAAGAGCTTCGCCCAAAAGGCCACTCTCCGCAATCACCGGAGCACCCACACCGGGGAGAAA
TCCTGCGCGTGCCCTGAATGCGGCAGGGTGTTTGGGCGCAAGAGCACCCTCCAAAGGCACCTAAAAACCCACGGGGAGGAGAAGCTGTTCCCGTGTCCCG
ACTGCGGCAAAAGCTTCTCCCAGAAGCCGGCGCTGCGTATCCACATGAGCAATCACCCGCCCAAGAAACCGTTCACATGCGCAGAGTGCGGGAAGTGCTT
TGCCTTTAAGGAAAACCTTCAGAAACACCAGATGGTTCACGCGGCTCAGAAAACTTGCGTCGGCTGCGGGAAATGGGTGGTTCAGATGGGGGAGAAAAGG
TTCAAGTGCGCCAAGTGCGGGAGGAAGATCCCCATCAGCGAGCTGCTCTTCAAATGCCCGGTGTGCGGCCGCTATTTCCCCCGAAAGAGCGAACTGGTGA
ATCATCAGAAAGTGCACGAGCGGGAGGCGCTGTTCCACTGCTCAGTGTGCGGCAACGACTTCTTCAAGAAGAGCGACCTCGCCATTCACCAGAAAGTGCA
CGAGAGGGAAAGACTTTTCAGGTTGGCTGAAGGCGGGGAGGAGGGCCTGAAAAAGAAGAAGAAGAAACTTAAAAAACGCAAGGCGGATGGGGTGGGGAGG
GAGGGAGCGGGGGGTCCAGGAAACACCCCTTGA                                                                   
>Xetro.K00630|Xetro.K00630.1:v7v9                                                                   
CGCTACTCGGCCAGCCACGCCCCCGTGTTTACCGGCGGAAGCGGAAGTTGCGCATTTGGGCACGCCCACTACTTGTTTTGTAGGAGTCTGTGTTGGAATT
TCTGTAGGAAGAAAGCTCAGGCGCCCGGGATGGGACCGTGTTACTCATTCATTGCTACTTTGGCCGCTTAAATTCTATTCAAGGAATCGGGGCACCGGTA
CCGGCTCTCCCAGCGGGAACCTTGGATTCAGGGGCGAAACTTCTTTCTGGCTGATTTGCAGTTTGTGTTCCCTGGGCAAATGTGTGTGATAGTGCGCTAA
CCGTGTCACTGCTCCCGGCAGCAACTAGCGCTGTCATGTGTATCCCTCCGCGTCTGGGCATGTCCGGCCTTTATCCTACTGAGTCTCTGTGTAACCGGCC
CCAATAGCGCCGAGATGTGAGGGGAACCGGCTGGGGATTGTGTCCTGTGTCCCTGTAACTCCCTCCCCTGTGTCCCTGGCATTGTCCCTCCCCTGCACTC
ACATCTCCAGCCTGGGCTACTGGGTTTGGAGACTGAGCCCAAATGAAATTCTAGAATGAAGGAAAACCTGAGCTCAGTGAAGAACGAGATGGACTTACAA
TCTGGGAGTGGCTTCCCAGAGGCAGATCCAGAAATATTACAGATAAAGATAAAGGAGGAAGAGCCGGACTGTGACTATCAGGACCCAGTGGAAAGCTCAG
CAGTTCCACTTACAGATGCGGGTTCCCTAAAGACCGAGGATAAAGTGAAATCAGAGGATGAGGAGTCGGACACGGAGGATCATGTGACTGTACTGAAGAG
AGAGATGGATTCTGTTCCTGGGGCCGAGAATTGCATCCGTAATGGAAATAATAGTGACCCTGAGGCTCCCAGACTTTGGCACCGGGACCAGAGCCCACCA
AGGCAAGGAACAAGTGATTGCTCCGATGCACTGAAAGCAGCCAATGGGCAGACAGAAGATGCTGGAGTATTGCCGGGGTCGACACAAGAGAAAACGCCTA
GTGACTTGGAGTGTGAATCCGGCACAAATTATGAGAATTACTCTGCAGGTTCTGAAGCGTCGGGTTTTATTTGCAATAAATGTGGAGAAAACTTTGCTGT
GAAGAGAGATTTCCTCACTCACATGTGTACCGAGAATGGGAGAAATAACGGTTCAGATAAGGAATGTGTAGAAACAGAAAGGATTGTGGGACAGCAGTTG
GGCCGTACAAGGGAGAAACCATTCAAATGTACAGATTGTGGGAGGAGTTTTTCTCACAAAAGGACACTGACCGCCCACCAGAGAAATCACTCGGGAGAGA
GACGATTCAAATGTACAGAATGTGGGAAAAGCTTCTTCCACAAAAGCAACCTCGTCAACCACCAGATCATTCACACAGGCAAGAAACATTTCACCTGTAC
GGAATGTGGCAAATGGTTCTCTCACAAAAGGACTCTCTACACCCACCAGAAAAATCACAGCGCAGAAAGGCGCTTCAAATGCCCCGAGTGCGGCAAGAGT
TTCTTCTATAAGAGCAACCTCCGCAGCCACCAGAAGCTGCACACGGGGGAGAAACCGTTCTCTTGCGGGGAATGTGGCAAATGCTTCTCTCAGAAAGGCA
CCCTGCAAAGGCACGAGCAGATTCACACGGGGGTAAAACCATTCACGTGCACAGACTGCGGGAAGAGTTTCTACGATAAGCACAACCTCTGGAAACACCA
GAATATTCACACAGAAAATAAAGCCTTTGCGTGTACAGAACCGGGCTTCATCTGCTGTACCTGTGGGCAAAGCTTCTCTTTCGATAGCGACCTTCTCAGT
CATCACTGTACCCAGTCTGGTAATTATCACGTTTGTAACTCGTCCGCAGTGGAGAATGGAGACGGCAAGCAGTACAGCCATAAATCTAACCTTCACAGGC
CTCGCTTGGTTAAACCACAGAAAGAAATGTTCCCATGTACAGAATGTGGCAAAAGCTTTTCTGGAAAAAGCAGCCTCCATGCTCATCAGAGAATCCACAC
TGGGGAGAAACCCTACACCTGCTCAGACTGTGGGAAAAGCTTCTCTCAGAGTTGTCACCTTCGAAGGCACCAGAACATTCACACAGGAGAAAAGCCTTTC
AAATGCGTGGAATGTGGGAAAAGCTTCAACGTGCAGAGCAACCTGCAAAGCCACAAGAAAATCCACTTGGGGGTAAAACCCTATGCATGCATGGAATGTG
GGAAAGTGTTTTCCCTAAAAGGTAATCTCAACAAACACCAGAGAATCCACACAGGGGAAAAGCCATTTACATGCGCAGCCTGTGGGAAAAGCTTCTTTAA
AAAGATCTGCCTTCTCAATCACCAGAAAACTCACACCGGGGAGAAACCATTCACCTGCACTGAATGTGGCAAACGGTTCTCTCAGAAGAGCAGCCTTCAG
AAACACCAGAACAGCCACAGAGAGGGGAATTTCCCCCCGTGAATATTCATTGTATCCACAGCCCTGCACTGATACCAGGAATCATTGTGTCTGGAGCAAA
GGAAAGCTGGCAGATTGGGAACCTTCACTGAGCGCTGGGAGAAAGGATATAGACTTGTGTCGAAGAGAAGAAGAACATGTTGAGCCATTGCACTACCAAT
TTAATGGGGTTCACTTTTGGTATGTGACAGAATTGCCTATTCTTAGAAAACTTTTCAATTGGTCTTAGTTTTTGAATGATTTGCCTTCATCTTCGGACTC
TTTGCAGCTTTCAAATGGGGGTCACTGACCCCGGCAGCCAAAAATCTGTTGCTCTGTAAAGCTACAATTTTATTGTTATTGTTACTTATCTTTCTATTTA
TTTCCTCTTCTATTTATATACCTGTCTGTTTGCTAGGTTAAATTGGACCCTAGCAACCAGATAGCTGCAGAACAAAAGGCTAAATAATTATAATACAAAA
ATGAAGACCAATTGCAAATTGCCCCAGAATAGTCCTACATCATACTAAAAGTTCATTTAAAGGTGAACATCCCCTTAAACAAATGCTCTCGGTGATATAT
TACAGAAGTGTGTATTTACCTTGCCATGGCGGCTTTACTGCACAGTAGGATAACGCAAACATAGACTTTGGCTCTTTTTAGCTGCAAATTCCATATCTGA
CCAGTAGATGGAGCCGCTGATGGCTTTAGGAATTAAGTCAAAGTGCACTTATTTTGGAAATACTAACTTTTTTTATAATGGCTATCATAATATTAAACAT
TCCTCCAAACTGTGATGTCATTAAAGTGATGTATGTCCTCAACTATGAACAAGGTTGTATCTACCAGCTCTGCCTGCCTGTGGGTGAGCTCAGTATGGGA
AGTACTATTAGTTACAGCAGGTCATATGCTCACTAACCGTAGGGACCTACAAAATCAGTCCCAAAGGCTTGTTTTAA                       
>Xetro.K00631|Xetro.K00631.1:v7v9                                                                   
CCTCCGATAGAGCAGGAATGTGAGGGGACACAAGGGGGAACAGGCTGGGGATTGTGTCCTACTGCCCCTGTAACTCCCTCCCCTGTGTCCCTGGCATTGT
CCCTCCCCTGCACTCACATCTCCAGCCTGGGCTACTGGAAAATGAAGCATCTGACCCAAGTAAAACCTGAAATGGACTCCGATTCTTACATTGAAGCAGA
ACCAGAAATATTACTGATAAAGATAAAAGAAGAAGAATCAGACTCTGAAGATCATATGAACGTAGTGGAGAACTCAGCAGTTCCTGTTACAGATGGGGGT
GCCTTAGAAATTGAGCTTAAAGTAAAATCAAATGAAGAGTTGGGCACTGAGGATCATGGGACTGCAATAAAGCGGGAAACAGATGCAGTAACGGAGGCCG
AGAGATTACTTGGTGATAGAAGGAAGCTGGATCCCATAATTTGCAGACCTTGGCAAAGACAAGAGAGACCCCCAGTAGCGGGTTCCAGCGATTCCTCTGA
CATATTGGATGCAGCCGAGGAAGGCGCTGGGGTATTGCTGGGGCTGGCACAGAGCCGGGCACTGACTGACTCACAGTTCGGCACAAGATATGAGGACTCC
TCACCAGAATCTGATGTCTCTGAGTTTCCCTGTGAGAAATGTGGCAAAAGCTTCTCTCTAAATAGTGACCTTCTTGCCCACGGCTGTACCCCGCCCTGCA
GTACAGAGTTCTCCAAACGACCCATGAGAAAGAACACCAAAAAGAAGCCTTTCTTCTGTGCAGAATGCAACAGGCACTACTGCAGCAAACCCAGCTTCCA
GAGGCATCAGTTGGTCCACACCGGGGAGAAACCATTTGAATGTACGGACTGTGGCAAATGCTTTTCTGACAAGAGTAACCTTCGCTGCCACCAGAGAATT
CACACTAGAGAGAAGCCTTTTACATGTATGGAATGTGGCAAAGGATTCTCTGATAAGAGCAACCTTCGGAGCCACCAGAGAACTCACACGAGGGAGAAAC
CATTCGCCTGTACAGAATGCGGCAAAAGCTTCTCTCAGAAAATCGGCCTTCACAATCACCTGAAATGCCACACGGGGGAGAAACCGTTCATGTGTACAGA
ATGCGGGAAAAGCTTCTCTAATAAGAGCAACCTTAACACCCACAGGAAGATCCACACCGGCGAGAGGCCGTTCATCTGTACCGAATGTGGCAAAACCTTT
CCTCGGAAGAAAAACCTCCAGAGCCACCAAACCGTCCACACGCAAGAGAAACCGTTCACGTGTTCAGAGTGCGGCAAATGCTTCTCTCAGAAGAAAAACC
TTCACACTCACCAGAAAATCCACACGGGGGAGAAACCGTTCAAGTGCAACGAGTGCGGGCAGGCCTTCCTCCGCAAGCGCAACCTTTTGTCCCACGAACG
GATTCACATCATAGAGAAACCCTATATATGCGGTGAATGCGGGCAAAGCTTCTTTCTGAGCAGTGAAAACCCTACACACTGTTGCACCAAGGCCGCAGAT
AATAATAACACTTCCAATGGACACAACGGCGGAAACGCTGGGCACAGCGCGACTAAATCCGCTTTCCAGCTGGACATCACCGCCTGGAAACCGTTCAAAT
GTTCAGAATGCGCCAAATGCTTCTCTCAGAAGTGCAACCTTCAAAGCCACCAGAAGATTCACACGGGGGAGAAACCTTATCCGTGTTCGGAATGTGGGAA
GAGCTTCTCCAGGAAGGTGAACCTCAAAATCCACCAGAAAATCCACACCGGGGAGAAACCCTTCACCTGCGCAGAATGCGGCAAATCCTTCGCTCTGAGG
TTGACACTCAATAACCACATGACCATTCACACTGGGGAGAAGCCGTTCACGTGCTCAGAGTGCGGGAAAAGCTTCAGCATAAAGAACCGCCTGCGCATCC
ACCAGAAAGTGCACACAGGGGAGAGGCCGTTCGAATGCACAGAGTGCGGGAAGCTGTTCTCCCGCAAGTTCAACCTCCTGACGCACGTTAGGATGCACAT
GCGCAGAAACGCGCTACATGCGCAGGAGGAGGGGAACGCTGCCGTGTAAATAATGGGGTAAATGAACAGAGACAACATGACGCATTTTACACTTTTTTTA
AAAATTTGCCATCATTATCCTTTATTACCCATAAGCCAAACCGGTTGCCGTAATCATGAGTTTCATATCTTTGAACAGAAAAATCTGAATGGAAAGTCAC
CCGGAAAAGGAGAAAATATAGAGTATATTCCGAATATTCTATACAAACTCAACAGACTGACAGGGGAGTCGTTATCCCTGGGAATGGTCGCTCCGACATT
AGTACATGCACTTAGGGTCAGGCTGGAGCCTTCCCTACGTACAGACTGGGATACGGGTTTCCCTACCAAACTCACATGGAGGAGAGAGTTTTGTCACGTG
ATACAAACAATGCAATTCACATACATCAGATAAATAGTAATGTTTCCTTTTACTTGTGCATAGTGTGCATGTGCTGTGCCTCACACTCTCGTGCGATGTT
CTGTGCACACTAGCGTCATAAACCATTCCTACCTAAAACAGTTTGTAATTCTTTGTAAAGCACAGCAACGCTGTAAAAGGTGTCTCTAGTGGCACAGATA
CCCATTGTAAGCAGCAGTCCTGCCCTGCTTTATGGCCGAGATTCTAGCTATCTGTATAACAGAGCATTCTGTCACAGTGGCACAGATCCTATCTGATCCC
CCCATTGTAAGCAGCAGTCCTGCCCTGCTTTATGGCTGAGATTCTAGCTATCTGTATAACAGAGCATTCTGTCACAGTGGCACAGATCCTATCTGATCCC
CCCATTGTAAGCAGCAGTCCTGCCCTGCTTTATGGCTGAGATTCTAGCTATCTGTATAACAGAGCATTCTGTCACAGTGGCACAGATCCTATCTGATCCC
>Xetro.K00632|Xetro.K00632.1|unnamed:v7v9                                                           
AAAGGTCTCAGTTCCTTCCCTTGAATGTTTTGACCGGATGGAGCTGAGGGACCTTCCTGAGGAGCCGGTTGGAAATTGTGTTACACTAGACTGCACCTAC
AGTGACACTGGAATATGAAGGACCATGTGAACTCTGTAAAGAGTGAGATGGACCCAGTGTCTGAGGCTGAAAATGAACCAGAAATTTTACAGATAAAAAT
CAAAGAAGAAGAACCTGACTTTGAATATGATGAGAACCAGATGGAAAATTCTACGGTTTCACTTACTGATGGGGGTTCTGAGAATGAACCTAAAGTGAAA
TCTGAGGACGAAGAGTCGGACACTGAAGATACTGTGACTGCAATAAAGAGGGAAACGGATTCCGTTCCTGGGGCCGACGACTGCATAAATCACTCAAGGG
ACAGTGACCCTGAAACAGCCAGAACAGAAGTTTCAGAAGCCAATGACCACTTGAGTACATTGGATGCAACCAAGGAGCCTTTACAGTGTGCTGGAGTATT
GGCAGGACCGGCACAGCACAAAGCACTAACCTCCAGCGCTAAATATAAGGATTGCTCAGCCGGCTCTGAAGCATCAGCTTCCATCTGCTCTAAATGTGGA
GAGAGTTTCTCGGAGAATAGCAATCTGCTTGCTCATGTCTGCACTGAATCTGGAAATGATAATAATCATACTGAGAGATGTGTAGGTGAAAATACAAATA
ATAAACCTTTTTCCTGTGTGATATGTGAGAAGCATTACAGCTGTAAGTCTAAACTACAGAAACACCAGTTGGTCCATAGCGGAGCGAAACGTTTTGCATG
TACGGAATGTGGGAAAAGCTTCTATACCAACAGCCACCTCCAGAGACACCTGATCATTCACACGGGGGAGAAACCATTCAAATGCACGGAATGTGGGAAA
AGCTTCAATGTGCAGAGCAACCTGTACAGCCACCAGAAACTCCACAAACCAGAAAAGCCTTATAAATGTGCTGATTGTGGGAAAAGCTTTTCTCTAAAGG
GCAATCTTAACATGCACCTGAGGATTCACACTGGGGAATTAACTTGTACCGAATGTGGGAAATGTTTCATTAAAAAGACGGACTTTCAGAATCACCTGAA
AAGTCACACAGGGGAGAAACCCTTCACTTGCACTGAGTGTGGGAAAAGTTTTATCAAAAAAAGCTGCTTTCAAAACCACCAGAAAACCCACACGGGAGAG
AAACCTTTCAGGTGTACCTTTTGCTGGAAAAGCTTCTGCAGCAAACAGACCCTTGTGACACACCTGAGAATACACACGGGGGAGAAGCCTTTCTCCTGCA
TAGAATGTGGGAAGTGTTTTCCTAGGAAGAGCTCCCTCCGTAACCACCAGAAAGGGCACACAGGGGAGAAGCCTTTCTCGTGTACAGAATGTGAGAAAAG
CTTCTATGATAAGCGCAGCCTTTCCAGGCACCACAGCGTTCACACAGGGGCCAAACTCTTCACATGTAAAGACTGCGGGAAAAGCTTCTCACAGAAGTGC
AGCCTGCACACTCACCGCTACATTTGCAAAGGGTCTCGAAACACTGGAGGTAAAGTGTTATCAGAGAATAAGCAGCAGGATCGGAAGAAACGTCTGACTG
TAATAAAGAGGCAAAAGGATTCCAGTCCAGAGGCAGAGACCGAAGCTAAAGTGAAATCAGAGACTGAAGAGTCTGACACCGAGGACCATGTGACTGTAAT
AAAGATGGAATTGGATTCTGTTCCTGGGGCCGAAAACTGGCTAAATGATGAAAAGAATTGGGAGTCTGAACCCCCCACACCTTGGTTATGTCAGTTGCCA
GAAGCCAGTGACTGCTCAGATACATTGGATGCAGCCAAGGAGCCATTACAGGAGGCTGGAGTATTGCTGGGGCCGGCTCCGCACAAAGCCCTGCCTTATT
CTGAGGCTGGCACAAGATATGAGGATTGCTCAGCAGGCCCCAAGGCATCTGGCTTTATCTGCTGTAAATGTGGGCAAAGTTTTTCTGTTAAGAGGGACCT
TCTCACTCATGACTGTAAACAGAGTGGGGACAATAACAACAAACCAATGATAGACGATGTAAAAGAAGAGCCTAGTAGCCATAAATCTCATAGACACCTT
CGGCCAATAAAACATAAATTGGGCCACACAGGGGGGGAACCGTTCACATGTACAGAGTGTGGCAAAGCCTTTTCTCAAAAGAGTCACCTTCACAGACACC
ATATTGTCCACACAGGGGAGAAACCATTCAAGTGTGCACAGTGTGGGAAAAGATTCTCTCACAATGGAAACCTTCTTAGCCACCTGAAAATACACTCAGG
GGAGAAACCATTCACTTGTACAGAATGTGGCAAAACCTTCTCTCGCAAGAGCAGCCTTCGCAGCCACCAGAAAGTCCACACGGGGGAGAAATCTTTCACT
TGTATAGAATGTGGCAAAAGCTTCGGTAACAGAAGCTACCTTCACCTTCATCAGAAAATCCATGCAGGAAAGAAAGCTTTCCCCTGTACCGAATGTGGCA
AGAGCTTCTATGTCAAGCGAAACCTTTGGAGGCACCAAACCATTCACACGGGGGAGAGAGATTTCACATGTAGAGAGTGCGGCAAATGTTTTTCTCAGAA
GAACAATCTTTACAAACACCAGGCCGTTCACACAGGGGTTAAACCCTTCACGTGCACAGAGTGTGGTAAAAGTTTCTCTCAAAAGAGTCACCTGCATAGT
CACCTGAACATTCACACAGGGGTGAAACCCTACACCTGCGCAGAGTGTGGGAAAAGCTTCTCCCACAACAGAAACCTTTACAGTCATAAAAAAATCCACA
CGGGGGAGAAAGCATTTACATGCACAGACTGCGGAAAGTGCTTCTCACAGAAGAGTAATCTTCTTAAACACCAGACGGTGCACACAGGGGAGAAACCATT
TACATGCACAGATTGTGGGAGGAGCTTCTCTCAGAAGAGCCAGCTTCACCGACACCAGAATATCCACACAGGGGCAAAGCCCTTCACCTGTACAGAATGT
GGCAAAAGCTTCTCTCTAAAGTGCAGTCTCCAGAGCCACCAGAGGATCCACACGGGGGAGAAACCATTTGCATGCTCTGAATGTGGGAAAAGCTTCTATC
AGAAAAGCAATCTAAGCAAACACCAGGCCATTCACTCAGAGGAGAAACCATTCACCTGCTCAGAATGTGGGAAAGGCTTTGCTGTTAAGCGCAACCTGCA
GCGACATCAGAATACTCACGCAGCCAGAAGCCGTAGAAGCACTGAGAAGGTTCATTAGTGAAGTCAGACAATGAAGAGTCGGACGCTGAGGATCATGTTA
CTGCAGCGAATAAGGAAAGGGTTTCTCTTCCCAGAGCCGATAATGGCAGCAGTCGGAATTCTGAGACCCCCAGATCTTGGCGAAGACGCCGGAATGTTAT
TGTTACAGAAGCCGGTGATACATTGGATACAGCCAAGGAGCCATTGCAGGAGTCCGGCACTAGATATGACAATTGCATTACAAGCTCTGATTCATCAGGT
TTTATTTGCAATAAATGTGGGAAAAGCTTCTCTCTGAATAGCGATCTCCTGACCCACCTCTGTTCCCAAGATGAGAAAGATGAGATATCTAATATACGTT
CCAGAGAGAATGCAGAAGAGAAGCCTTACTTCTGTGCAGTGTGTGGGAAGCACTACAGTCGCAAGTCACATTGCCAGAGACATCAGCTGGTCCACACAGG
GGAGAAACCATTCACATGCTCAGTATGTGGGAAATGCTTCTCTCTTAAGAGCAATCTGCAAAGTCACGAGCGAGTTCACACAGGGGAGAAACCATACACG
TGTTCAGAATGCGGCAAAAGCTTCTCTCATAAAAGCATCCTAAACCGACATCAAAAGACTCACACGGGGGAGAAACCTTGTAAATGTTCAGAATGTGGGA
AAAGCTTCTCTCACAGCAGCCACCTTCACAGACACCAGAAGATCCACACGGGGGAGAAACCATTCACCTGCACGGAATGTGGGAAACATTTCTCTCGAAA
AGGCAATCTGCAGAGCCACCAGACCACTCACACGGGGGAGAAATCTTTTGTTTGCACGGAATGCGGCAAAAGCTTCTCTCAAAAAAGCAACTTGTACAGT
CACCAGAAAATCCACACCGGGGAGAAACCCTACACGTGCACAGACTGTGGCAAATGCTTCTCACAGAAGGGCACTCTGTACAAACACCAGGCCATTCACA
CGGGAGAGAAGCGGTTCAAATGTATTGAATGTGGCAAATGCTTCACACAGAAGTGCACTCTGTACAAACACCAGACTGTTCATACCGAGAGGAACATATT
ACATGCGCAGAACTTAGGGGAAGATATATGAGCAGTGCTCTTACGCCAATGGAACAACAGACGAATAGAAACAAAGGGGAATATTTATCAGGCTGTGTAA
AAAGTGGAGTAAAACATTAAGGGTGATGTTGCCCAGGGCAACCAATCAGCATTTAGATTTCAACAGTTAGCAACCAATCAGATGCTTTGCTTTGGTTTTC
TATGAGCAACATCACCGGTAATGTTTTACTCCACTTTTTACACAGCCTGATAAATATACATGTACCAGTAACTATGTAGCACGGCTGTAGGCCACGGGGC
TTCCGAGCTGCACTAAATCATGTTCTTAGATTCGTAGAATGTAGGATAATGAGTTTAATTGGAATTATTACACTAGATCAGGGTTAACAAAGACCAATGA
GGGGAGCAGTAAGCCCAGTTAGTATAGACACATCTCGGTGACATATGAAATAAAACCTATACTTTGTAAATAACCTGTGTATAGTGTATGGCCTGACTCA
GTACAGCAGAATGCATCAGGCTTTCCAGTACTTCCAGTACAGATCCATGAGAACAACAGGGAAAACTCTGCATACAATAAAAATGCCAATATATCCATTG
ATAAAGGAAAGTGTTTTCTGTCC                                                                             
>Xetro.K00632|Xetro.K00632.8|unnamed:v7v9                                                           
AAAGGTCTCAGTTCCTTCCCTTGAATGTTTTGACCGGATGGAGCTGAGGGACCTTCCTGAGGAGCCGGTTGGAAATTGTGTTACACTAGACTGCACCTAC
AGTGACACTGGAATATGAAGGACCATGTGAACTCTGTAAAGAGTGAGATGGACCCAGTGTCTGAGGCTGAAAATGAACCAGAAATTTTACAGATAAAAAT
CAAAGAAGAAGAACCTGACTTTGAATATGATGAGAACCAGATGGAAAATTCTACGGTTTCACTTACTGATGGGGGTTCTGAGAATGAACCTAAAGTGAAA
TCTGAGGACGAAGAGTCGGACACTGAAGATACTGTGACTGCAATAAAGAGGGAAACGGATTCCGTTCCTGGGGCCGACGACTGCATAAATCACTCAAGGG
ACAGTGACCCTGAAACAGCCAGAACAGAAGTTTCAGAAGCCAATGACCACTTGAGTACATTGGATGCAACCAAGGAGCCTTTACAGTGTGCTGGAGTATT
GGCAGGACCGGCACAGCACAAAGCACTAACCTCCAGCGCTAAATATAAGGATTGCTCAGCCGGCTCTGAAGCATCAGCTTCCATCTGCTCTAAATGTGGA
GAGAGTTTCTCGGAGAATAGCAATCTGCTTGCTCATGTCTGCACTGAATCTGGAAATGATAATAATCATACTGAGAGATGTGTAGGTGAAAATACAAATA
ATAAACCTTTTTCCTGTGTGATATGTGAGAAGCATTACAGCTGTAAGTCTAAACTACAGAAACACCAGTTGGTCCATAGCGGAGCGAAACGTTTTGCATG
TACGGAATGTGGGAAAAGCTTCTATACCAACAGCCACCTCCAGAGACACCTGATCATTCACACGGGGGAGAAACCATTCAAATGCACGGAATGTGGGAAA
AGCTTCAATGTGCAGAGCAACCTGTACAGCCACCAGAAACTCCACAAACCAGAAAAGCCTTATAAATGTGCTGATTGTGGGAAAAGCTTTTCTCTAAAGG
GCAATCTTAACATGCACCTGAGGATTCACACTGGGGAATTAACTTGTACCGAATGTGGGAAATGTTTCATTAAAAAGACGGACTTTCAGAATCACCTGAA
AAGTCACACAGGGGAGAAACCCTTCACTTGCACTGAGTGTGGGAAAAGTTTTATCAAAAAAAGCTGCTTTCAAAACCACCAGAAAACCCACACGGGAGAG
AAACCTTTCAGGTGTACCTTTTGCTGGAAAAGCTTCTGCAGCAAACAGACCCTTGTGACACACCTGAGAATACACACGGGGGAGAAGCCTTTCTCCTGCA
TAGAATGTGGGAAGTGTTTTCCTAGGAAGAGCTCCCTCCGTAACCACCAGAAAGGGCACACAGGGGAGAAGCCTTTCTCGTGTACAGAATGTGAGAAAAG
CTTCTATGATAAGCGCAGCCTTTCCAGGCACCACAGCGTTCACACAGGGGCCAAACTCTTCACATGTAAAGACTGCGGGAAAAGCTTCTCACAGAAGTGC
AGCCTGCACACTCACCGCTACATTTGCAAAGGGTCTCGAAACACTGGAGGTAAAGTGTTATCAGAGAATAAGCAGCAGGATCGGAAGAAACGTCTGACTG
TAATAAAGAGGCAAAAGGATTCCAGTCCAGAGGCAGAGACCGAAGCTAAAGTGAAATCAGAGACTGAAGAGTCTGACACCGAGGACCATGTGACTGTAAT
AAAGATGGAATTGGATTCTGTTCCTGGGGCCGGTTCATTAGTGAAGTCAGACAATGAAGAGTCGGACGCTGAGGATCATGTTACTGCAGCGAATAAGGAA
AGGGTTTCTCTTCCCAGAGCCGATAATGGCAGCAGTCGGAATTCTGAGACCCCCAGATCTTGGCGAAGACGCCGGAATGTTATTGTTACAGAAGCCGGTG
ATACATTGGATACAGCCAAGGAGCCATTGCAGGAGTCCGGCACTAGATATGACAATTGCATTACAAGCTCTGATTCATCAGGTTTTATTTGCAATAAATG
TGGGAAAAGCTTCTCTCTGAATAGCGATCTCCTGACCCACCTCTGTTCCCAAGATGAGAAAGATGAGATATCTAATATACGTTCCAGAGAGAATGCAGAA
GAGAAGCCTTACTTCTGTGCAGTGTGTGGGAAGCACTACAGTCGCAAGTCACATTGCCAGAGACATCAGCTGGTCCACACAGGGGAGAAACCATTCACAT
GCTCAGTATGTGGGAAATGCTTCTCTCTTAAGAGCAATCTGCAAAGTCACGAGCGAGTTCACACAGGGGAGAAACCATACACGTGTTCAGAATGCGGCAA
AAGCTTCTCTCATAAAAGCATCCTAAACCGACATCAAAAGACTCACACGGGGGAGAAACCTTGTAAATGTTCAGAATGTGGGAAAAGCTTCTCTCACAGC
AGCCACCTTCACAGACACCAGAAGATCCACACGGGGGAGAAACCATTCACCTGCACGGAATGTGGGAAACATTTCTCTCGAAAAGGCAATCTGCAGAGCC
ACCAGACCACTCACACGGGGGAGAAATCTTTTGTTTGCACGGAATGCGGCAAAAGCTTCTCTCAAAAAAGCAACTTGTACAGTCACCAGAAAATCCACAC
CGGGGAGAAACCCTACACGTGCACAGACTGTGGCAAATGCTTCTCACAGAAGGGCACTCTGTACAAACACCAGGCCATTCACACGGGAGAGAAGCGGTTC
AAATGTATTGAATGTGGCAAATGCTTCACACAGAAGTGCACTCTGTACAAACACCAGACTGTTCATACCGAGAGGAACATATTACATGCGCAGAACTTAG
GGGAAGATATATGAGCAGTGCTCTTACGCCAATGGAACAACAGACGAATAGAAACAAAGGGGAATATTTATCAGGCTGTGTAAAAAGTGGAGTAAAACAT
TAAGGGTGATGTTGCCCAGGGCAACCAATCAGCATTTAGATTTCAACAGTTAGCAACCAATCAGATGCTTTGCTTTGGTTTTCTATGAGCAACATCACCG
GTAATGTTTTACTCCACTTTTTACACAGCCTGATAAATATACATGTACCAGTAACTATGTAGCACGGCTGTAGGCCACGGGGCTTCCGAGCTGCACTAAA
TCATGTTCTTAGATTCGTAGAATGTAGGATAATGAGTTTAATTGGAATTATTACACTAGATCAGGGTTAACAAAGACCAATGAGGGGAGCAGTAAGCCCA
GTTAGTATAGACACATCTCGGTGACATATGAAATAAAACCTATACTTTGTAAATAACCTGTGTATAGTGTATGGCCTGACTCAGTACAGCAGAATGCATC
AGGCTTTCCAGTACTTCCAGTACAGATCCATGAGAACAACAGGGAAAACTCTGCATACAATAAAAATGCCAATATATCCATTGATAAAGGAAAGTGTTTT
CTGTCC                                                                                              
>Xetro.K00632|Xetro.K00632.7|unnamed:v7v9                                                           
AAAGGTCTCAGTTCCTTCCCTTGAATGTTTTGACCGGATGGAGCTGAGGGACCTTCCTGAGGAGCCGGTTGGAAATTGTGTTACACTAGACTGCACCTAC
AGTGACACTGGAATATGAAGGACCATGTGAACTCTGTAAAGAGTGAGATGGACCCAGTGTCTGAGGCTGAAAATGAACCAGAAATTTTACAGATAAAAAT
CAAAGAAGAAGAACCTGACTTTGAATATGATGAGAACCAGATGGAAAATTCTACGGTTTCACTTACTGATGGGGGTTCTGAGAATGAACCTAAAGTGAAA
TCTGAGGACGAAGAGTCGGACACTGAAGATACTGTGACTGCAATAAAGAGGGAAACGGATTCCGTTCCTGGGGCCGACGACTGCATAAATCACTCAAGGG
ACAGTGACCCTGAAACAGCCAGAACAGAAGTTTCAGAAGCCAATGACCACTTGAGTACATTGGATGCAACCAAGGAGCCTTTACAGTGTGCTGGAGTATT
GGCAGGACCGGCACAGCACAAAGCACTAACCTCCAGCGCTAAATATAAGGATTGCTCAGCCGGCTCTGAAGCATCAGCTTCCATCTGCTCTAAATGTGGA
GAGAGTTTCTCGGAGAATAGCAATCTGCTTGCTCATGTCTGCACTGAATCTGGAAATGATAATAATCATACTGAGAGATGTGTAGGTGAAAATACAAATA
ATAAACCTTTTTCCTGTGTGATATGTGAGAAGCATTACAGCTGTAAGTCTAAACTACAGAAACACCAGTTGGTCCATAGCGGAGCGAAACGTTTTGCATG
TACGGAATGTGGGAAAAGCTTCTATACCAACAGCCACCTCCAGAGACACCTGATCATTCACACGGGGGAGAAACCATTCAAATGCACGGAATGTGGGAAA
AGCTTCAATGTGCAGAGCAACCTGTACAGCCACCAGAAACTCCACAAACCAGAAAAGCCTTATAAATGTGCTGATTGTGGGAAAAGCTTTTCTCTAAAGG
GCAATCTTAACATGCACCTGAGGATTCACACTGGGGAATTAACTTGTACCGAATGTGGGAAATGTTTCATTAAAAAGACGGACTTTCAGAATCACCTGAA
AAGTCACACAGGGGAGAAACCCTTCACTTGCACTGAGTGTGGGAAAAGTTTTATCAAAAAAAGCTGCTTTCAAAACCACCAGAAAACCCACACGGGAGAG
AAACCTTTCAGGTGTACCTTTTGCTGGAAAAGCTTCTGCAGCAAACAGACCCTTGTGACACACCTGAGAATACACACGGGGGAGAAGCCTTTCTCCTGCA
TAGAATGTGGGAAGTGTTTTCCTAGGAAGAGCTCCCTCCGTAACCACCAGAAAGGGCACACAGGGGAGAAGCCTTTCTCGTGTACAGAATGTGAGAAAAG
CTTCTATGATAAGCGCAGCCTTTCCAGGCACCACAGCGTTCACACAGGGGCCAAACTCTTCACATGTAAAGACTGCGGGAAAAGCTTCTCACAGAAGTGC
AGCCTGCACACTCACCGCTACATTTGCAAAGGTTCATTAGTGAAGTCAGACAATGAAGAGTCGGACGCTGAGGATCATGTTACTGCAGCGAATAAGGAAA
GGGTTTCTCTTCCCAGAGCCGATAATGGCAGCAGTCGGAATTCTGAGACCCCCAGATCTTGGCGAAGACGCCGGAATGTTATTGTTACAGAAGCCGGTGA
TACATTGGATACAGCCAAGGAGCCATTGCAGGAGTCCGGCACTAGATATGACAATTGCATTACAAGCTCTGATTCATCAGGTTTTATTTGCAATAAATGT
GGGAAAAGCTTCTCTCTGAATAGCGATCTCCTGACCCACCTCTGTTCCCAAGATGAGAAAGATGAGATATCTAATATACGTTCCAGAGAGAATGCAGAAG
AGAAGCCTTACTTCTGTGCAGTGTGTGGGAAGCACTACAGTCGCAAGTCACATTGCCAGAGACATCAGCTGGTCCACACAGGGGAGAAACCATTCACATG
CTCAGTATGTGGGAAATGCTTCTCTCTTAAGAGCAATCTGCAAAGTCACGAGCGAGTTCACACAGGGGAGAAACCATACACGTGTTCAGAATGCGGCAAA
AGCTTCTCTCATAAAAGCATCCTAAACCGACATCAAAAGACTCACACGGGGGAGAAACCTTGTAAATGTTCAGAATGTGGGAAAAGCTTCTCTCACAGCA
GCCACCTTCACAGACACCAGAAGATCCACACGGGGGAGAAACCATTCACCTGCACGGAATGTGGGAAACATTTCTCTCGAAAAGGCAATCTGCAGAGCCA
CCAGACCACTCACACGGGGGAGAAATCTTTTGTTTGCACGGAATGCGGCAAAAGCTTCTCTCAAAAAAGCAACTTGTACAGTCACCAGAAAATCCACACC
GGGGAGAAACCCTACACGTGCACAGACTGTGGCAAATGCTTCTCACAGAAGGGCACTCTGTACAAACACCAGGCCATTCACACGGGAGAGAAGCGGTTCA
AATGTATTGAATGTGGCAAATGCTTCACACAGAAGTGCACTCTGTACAAACACCAGACTGTTCATACCGAGAGGAACATATTACATGCGCAGAACTTAGG
GGAAGATATATGAGCAGTGCTCTTACGCCAATGGAACAACAGACGAATAGAAACAAAGGGGAATATTTATCAGGCTGTGTAAAAAGTGGAGTAAAACATT
AAGGGTGATGTTGCCCAGGGCAACCAATCAGCATTTAGATTTCAACAGTTAGCAACCAATCAGATGCTTTGCTTTGGTTTTCTATGAGCAACATCACCGG
TAATGTTTTACTCCACTTTTTACACAGCCTGATAAATATACATGTACCAGTAACTATGTAGCACGGCTGTAGGCCACGGGGCTTCCGAGCTGCACTAAAT
CATGTTCTTAGATTCGTAGAATGTAGGATAATGAGTTTAATTGGAATTATTACACTAGATCAGGGTTAACAAAGACCAATGAGGGGAGCAGTAAGCCCAG
TTAGTATAGACACATCTCGGTGACATATGAAATAAAACCTATACTTTGTAAATAACCTGTGTATAGTGTATGGCCTGACTCAGTACAGCAGAATGCATCA
GGCTTTCCAGTACTTCCAGTACAGATCCATGAGAACAACAGGGAAAACTCTGCATACAATAAAAATGCCAATATATCCATTGATAAAGGAAAGTGTTTTC
TGTCC                                                                                               
>Xetro.K00632|Xetro.K00632.4|unnamed:v7v9                                                           
AAAGGTCTCAGTTCCTTCCCTTGAATGTTTTGACCGGATGGAGCTGAGGGACCTTCCTGAGGAGCCGGTTGGAAATTGTGTTACACTAGACTGCACCTAC
AGTGACACTGGAATATGAAGGACCATGTGAACTCTGTAAAGAGTGAGATGGACCCAGTGTCTGAGGCTGAAAATGAACCAGAAATTTTACAGATAAAAAT
CAAAGAAGAAGAACCTGACTTTGAATATGATGAGAACCAGATGGAAAATTCTACGGTTTCACTTACTGATGGGGGTTCTGAGAATGAACCTAAAGTGAAA
TCTGAGGACGAAGAGTCGGACACTGAAGATACTGTGACTGCAATAAAGAGGGAAACGGATTCCGTTCCTGGGGCCGGGTCTCGAAACACTGGAGGTAAAG
TGTTATCAGAGAATAAGCAGCAGGATCGGAAGAAACGTCTGACTGTAATAAAGAGGCAAAAGGATTCCAGTCCAGAGGCAGAGACCGAAGCTAAAGTGAA
ATCAGAGACTGAAGAGTCTGACACCGAGGACCATGTGACTGTAATAAAGATGGAATTGGATTCTGTTCCTGGGGCCGGTTCATTAGTGAAGTCAGACAAT
GAAGAGTCGGACGCTGAGGATCATGTTACTGCAGCGAATAAGGAAAGGGTTTCTCTTCCCAGAGCCGATAATGGCAGCAGTCGGAATTCTGAGACCCCCA
GATCTTGGCGAAGACGCCGGAATGTTATTGTTACAGAAGCCGGTGATACATTGGATACAGCCAAGGAGCCATTGCAGGAGTCCGGCACTAGATATGACAA
TTGCATTACAAGCTCTGATTCATCAGGTTTTATTTGCAATAAATGTGGGAAAAGCTTCTCTCTGAATAGCGATCTCCTGACCCACCTCTGTTCCCAAGAT
GAGAAAGATGAGATATCTAATATACGTTCCAGAGAGAATGCAGAAGAGAAGCCTTACTTCTGTGCAGTGTGTGGGAAGCACTACAGTCGCAAGTCACATT
GCCAGAGACATCAGCTGGTCCACACAGGGGAGAAACCATTCACATGCTCAGTATGTGGGAAATGCTTCTCTCTTAAGAGCAATCTGCAAAGTCACGAGCG
AGTTCACACAGGGGAGAAACCATACACGTGTTCAGAATGCGGCAAAAGCTTCTCTCATAAAAGCATCCTAAACCGACATCAAAAGACTCACACGGGGGAG
AAACCTTGTAAATGTTCAGAATGTGGGAAAAGCTTCTCTCACAGCAGCCACCTTCACAGACACCAGAAGATCCACACGGGGGAGAAACCATTCACCTGCA
CGGAATGTGGGAAACATTTCTCTCGAAAAGGCAATCTGCAGAGCCACCAGACCACTCACACGGGGGAGAAATCTTTTGTTTGCACGGAATGCGGCAAAAG
CTTCTCTCAAAAAAGCAACTTGTACAGTCACCAGAAAATCCACACCGGGGAGAAACCCTACACGTGCACAGACTGTGGCAAATGCTTCTCACAGAAGGGC
ACTCTGTACAAACACCAGGCCATTCACACGGGAGAGAAGCGGTTCAAATGTATTGAATGTGGCAAATGCTTCACACAGAAGTGCACTCTGTACAAACACC
AGACTGTTCATACCGAGAGGAACATATTACATGCGCAGAACTTAGGGGAAGATATATGAGCAGTGCTCTTACGCCAATGGAACAACAGACGAATAGAAAC
AAAGGGGAATATTTATCAGGCTGTGTAAAAAGTGGAGTAAAACATTAAGGGTGATGTTGCCCAGGGCAACCAATCAGCATTTAGATTTCAACAGTTAGCA
ACCAATCAGATGCTTTGCTTTGGTTTTCTATGAGCAACATCACCGGTAATGTTTTACTCCACTTTTTACACAGCCTGATAAATATACATGTACCAGTAAC
TATGTAGCACGGCTGTAGGCCACGGGGCTTCCGAGCTGCACTAAATCATGTTCTTAGATTCGTAGAATGTAGGATAATGAGTTTAATTGGAATTATTACA
CTAGATCAGGGTTAACAAAGACCAATGAGGGGAGCAGTAAGCCCAGTTAGTATAGACACATCTCGGTGACATATGAAATAAAACCTATACTTTGTAAATA
ACCTGTGTATAGTGTATGGCCTGACTCAGTACAGCAGAATGCATCAGGCTTTCCAGTACTTCCAGTACAGATCCATGAGAACAACAGGGAAAACTCTGCA
TACAATAAAAATGCCAATATATCCATTGATAAAGGAAAGTGTTTTCTGTCC                                                 
>Xetro.K00632|Xetro.K00632.5|unnamed:v7v9                                                           
AAAGGTCTCAGTTCCTTCCCTTGAATGTTTTGACCGGATGGAGCTGAGGGACCTTCCTGAGGAGCCGGTTGGAAATTGTGTTACACTAGACTGCACCTAC
AGTGACACTGGAATATGAAGGACCATGTGAACTCTGTAAAGAGTGAGATGGACCCAGTGTCTGAGGCTGAAAATGAACCAGAAATTTTACAGATAAAAAT
CAAAGAAGAAGAACCTGACTTTGAATATGATGAGAACCAGATGGAAAATTCTACGGTTTCACTTACTGATGGGGGGTCTCGAAACACTGGAGGTAAAGTG
TTATCAGAGAATAAGCAGCAGGATCGGAAGAAACGTCTGACTGTAATAAAGAGGCAAAAGGATTCCAGTCCAGAGGCAGAGACCGAAGCTAAAGTGAAAT
CAGAGACTGAAGAGTCTGACACCGAGGACCATGTGACTGTAATAAAGATGGAATTGGATTCTGTTCCTGGGGCCGGTTCATTAGTGAAGTCAGACAATGA
AGAGTCGGACGCTGAGGATCATGTTACTGCAGCGAATAAGGAAAGGGTTTCTCTTCCCAGAGCCGATAATGGCAGCAGTCGGAATTCTGAGACCCCCAGA
TCTTGGCGAAGACGCCGGAATGTTATTGTTACAGAAGCCGGTGATACATTGGATACAGCCAAGGAGCCATTGCAGGAGTCCGGCACTAGATATGACAATT
GCATTACAAGCTCTGATTCATCAGGTTTTATTTGCAATAAATGTGGGAAAAGCTTCTCTCTGAATAGCGATCTCCTGACCCACCTCTGTTCCCAAGATGA
GAAAGATGAGATATCTAATATACGTTCCAGAGAGAATGCAGAAGAGAAGCCTTACTTCTGTGCAGTGTGTGGGAAGCACTACAGTCGCAAGTCACATTGC
CAGAGACATCAGCTGGTCCACACAGGGGAGAAACCATTCACATGCTCAGTATGTGGGAAATGCTTCTCTCTTAAGAGCAATCTGCAAAGTCACGAGCGAG
TTCACACAGGGGAGAAACCATACACGTGTTCAGAATGCGGCAAAAGCTTCTCTCATAAAAGCATCCTAAACCGACATCAAAAGACTCACACGGGGGAGAA
ACCTTGTAAATGTTCAGAATGTGGGAAAAGCTTCTCTCACAGCAGCCACCTTCACAGACACCAGAAGATCCACACGGGGGAGAAACCATTCACCTGCACG
GAATGTGGGAAACATTTCTCTCGAAAAGGCAATCTGCAGAGCCACCAGACCACTCACACGGGGGAGAAATCTTTTGTTTGCACGGAATGCGGCAAAAGCT
TCTCTCAAAAAAGCAACTTGTACAGTCACCAGAAAATCCACACCGGGGAGAAACCCTACACGTGCACAGACTGTGGCAAATGCTTCTCACAGAAGGGCAC
TCTGTACAAACACCAGGCCATTCACACGGGAGAGAAGCGGTTCAAATGTATTGAATGTGGCAAATGCTTCACACAGAAGTGCACTCTGTACAAACACCAG
ACTGTTCATACCGAGAGGAACATATTACATGCGCAGAACTTAGGGGAAGATATATGAGCAGTGCTCTTACGCCAATGGAACAACAGACGAATAGAAACAA
AGGGGAATATTTATCAGGCTGTGTAAAAAGTGGAGTAAAACATTAAGGGTGATGTTGCCCAGGGCAACCAATCAGCATTTAGATTTCAACAGTTAGCAAC
CAATCAGATGCTTTGCTTTGGTTTTCTATGAGCAACATCACCGGTAATGTTTTACTCCACTTTTTACACAGCCTGATAAATATACATGTACCAGTAACTA
TGTAGCACGGCTGTAGGCCACGGGGCTTCCGAGCTGCACTAAATCATGTTCTTAGATTCGTAGAATGTAGGATAATGAGTTTAATTGGAATTATTACACT
AGATCAGGGTTAACAAAGACCAATGAGGGGAGCAGTAAGCCCAGTTAGTATAGACACATCTCGGTGACATATGAAATAAAACCTATACTTTGTAAATAAC
CTGTGTATAGTGTATGGCCTGACTCAGTACAGCAGAATGCATCAGGCTTTCCAGTACTTCCAGTACAGATCCATGAGAACAACAGGGAAAACTCTGCATA
CAATAAAAATGCCAATATATCCATTGATAAAGGAAAGTGTTTTCTGTCC                                                   
>Xetro.K00632|Xetro.K00632.6|unnamed:v7v9                                                           
AAAGGTCTCAGTTCCTTCCCTTGAATGTTTTGACCGGATGGAGCTGAGGGACCTTCCTGAGGAGCCGGTTGGAAATTGTGTTACACTAGACTGCACCTAC
AGTGACACTGGAATATGAAGGACCATGTGAACTCTGTAAAGAGTGAGATGGACCCAGTGTCTGAGGCTGAAAATGAACCAGAAATTTTACAGATAAAAAT
CAAAGAAGAAGAACCTGACTTTGAATATGATGAGAACCAGATGGAAAATTCTACGGTTTCACTTACTGATGGGGGTTCTGAGAATGAACCTAAAGTGAAA
TCTGAGGACGAAGAGTCGGACACTGAAGATACTGTGACTGCAATAAAGAGGGAAACGGATTCCGTTCCTGGGGCCGAGACCGAAGCTAAAGTGAAATCAG
AGACTGAAGAGTCTGACACCGAGGACCATGTGACTGTAATAAAGATGGAATTGGATTCTGTTCCTGGGGCCGGTTCATTAGTGAAGTCAGACAATGAAGA
GTCGGACGCTGAGGATCATGTTACTGCAGCGAATAAGGAAAGGGTTTCTCTTCCCAGAGCCGATAATGGCAGCAGTCGGAATTCTGAGACCCCCAGATCT
TGGCGAAGACGCCGGAATGTTATTGTTACAGAAGCCGGTGATACATTGGATACAGCCAAGGAGCCATTGCAGGAGTCCGGCACTAGATATGACAATTGCA
TTACAAGCTCTGATTCATCAGGTTTTATTTGCAATAAATGTGGGAAAAGCTTCTCTCTGAATAGCGATCTCCTGACCCACCTCTGTTCCCAAGATGAGAA
AGATGAGATATCTAATATACGTTCCAGAGAGAATGCAGAAGAGAAGCCTTACTTCTGTGCAGTGTGTGGGAAGCACTACAGTCGCAAGTCACATTGCCAG
AGACATCAGCTGGTCCACACAGGGGAGAAACCATTCACATGCTCAGTATGTGGGAAATGCTTCTCTCTTAAGAGCAATCTGCAAAGTCACGAGCGAGTTC
ACACAGGGGAGAAACCATACACGTGTTCAGAATGCGGCAAAAGCTTCTCTCATAAAAGCATCCTAAACCGACATCAAAAGACTCACACGGGGGAGAAACC
TTGTAAATGTTCAGAATGTGGGAAAAGCTTCTCTCACAGCAGCCACCTTCACAGACACCAGAAGATCCACACGGGGGAGAAACCATTCACCTGCACGGAA
TGTGGGAAACATTTCTCTCGAAAAGGCAATCTGCAGAGCCACCAGACCACTCACACGGGGGAGAAATCTTTTGTTTGCACGGAATGCGGCAAAAGCTTCT
CTCAAAAAAGCAACTTGTACAGTCACCAGAAAATCCACACCGGGGAGAAACCCTACACGTGCACAGACTGTGGCAAATGCTTCTCACAGAAGGGCACTCT
GTACAAACACCAGGCCATTCACACGGGAGAGAAGCGGTTCAAATGTATTGAATGTGGCAAATGCTTCACACAGAAGTGCACTCTGTACAAACACCAGACT
GTTCATACCGAGAGGAACATATTACATGCGCAGAACTTAGGGGAAGATATATGAGCAGTGCTCTTACGCCAATGGAACAACAGACGAATAGAAACAAAGG
GGAATATTTATCAGGCTGTGTAAAAAGTGGAGTAAAACATTAAGGGTGATGTTGCCCAGGGCAACCAATCAGCATTTAGATTTCAACAGTTAGCAACCAA
TCAGATGCTTTGCTTTGGTTTTCTATGAGCAACATCACCGGTAATGTTTTACTCCACTTTTTACACAGCCTGATAAATATACATGTACCAGTAACTATGT
AGCACGGCTGTAGGCCACGGGGCTTCCGAGCTGCACTAAATCATGTTCTTAGATTCGTAGAATGTAGGATAATGAGTTTAATTGGAATTATTACACTAGA
TCAGGGTTAACAAAGACCAATGAGGGGAGCAGTAAGCCCAGTTAGTATAGACACATCTCGGTGACATATGAAATAAAACCTATACTTTGTAAATAACCTG
TGTATAGTGTATGGCCTGACTCAGTACAGCAGAATGCATCAGGCTTTCCAGTACTTCCAGTACAGATCCATGAGAACAACAGGGAAAACTCTGCATACAA
TAAAAATGCCAATATATCCATTGATAAAGGAAAGTGTTTTCTGTCC                                                      
>Xetro.K00632|Xetro.K00632.3|unnamed:v7v9                                                           
AAAGGTCTCAGTTCCTTCCCTTGAATGTTTTGACCGGATGGAGCTGAGGGACCTTCCTGAGGAGCCGGTTGGAAATTGTGTTACACTAGACTGCACCTAC
AGTGACACTGGAATATGAAGGACCATGTGAACTCTGTAAAGAGTGAGATGGACCCAGTGTCTGAGGCTGAAAATGAACCAGAAATTTTACAGATAAAAAT
CAAAGAAGAAGAACCTGACTTTGAATATGATGAGAACCAGATGGAAAATTCTACGGTTTCACTTACTGATGGGGGTTCTGAGAATGAACCTAAAGTGAAA
TCTGAGGACGAAGAGTCGGACACTGAAGATACTGTGACTGCAATAAAGAGGGAAACGGATTCCGTTCCTGGGGCCGGTTCATTAGTGAAGTCAGACAATG
AAGAGTCGGACGCTGAGGATCATGTTACTGCAGCGAATAAGGAAAGGGTTTCTCTTCCCAGAGCCGATAATGGCAGCAGTCGGAATTCTGAGACCCCCAG
ATCTTGGCGAAGACGCCGGAATGTTATTGTTACAGAAGCCGGTGATACATTGGATACAGCCAAGGAGCCATTGCAGGAGTCCGGCACTAGATATGACAAT
TGCATTACAAGCTCTGATTCATCAGGTTTTATTTGCAATAAATGTGGGAAAAGCTTCTCTCTGAATAGCGATCTCCTGACCCACCTCTGTTCCCAAGATG
AGAAAGATGAGATATCTAATATACGTTCCAGAGAGAATGCAGAAGAGAAGCCTTACTTCTGTGCAGTGTGTGGGAAGCACTACAGTCGCAAGTCACATTG
CCAGAGACATCAGCTGGTCCACACAGGGGAGAAACCATTCACATGCTCAGTATGTGGGAAATGCTTCTCTCTTAAGAGCAATCTGCAAAGTCACGAGCGA
GTTCACACAGGGGAGAAACCATACACGTGTTCAGAATGCGGCAAAAGCTTCTCTCATAAAAGCATCCTAAACCGACATCAAAAGACTCACACGGGGGAGA
AACCTTGTAAATGTTCAGAATGTGGGAAAAGCTTCTCTCACAGCAGCCACCTTCACAGACACCAGAAGATCCACACGGGGGAGAAACCATTCACCTGCAC
GGAATGTGGGAAACATTTCTCTCGAAAAGGCAATCTGCAGAGCCACCAGACCACTCACACGGGGGAGAAATCTTTTGTTTGCACGGAATGCGGCAAAAGC
TTCTCTCAAAAAAGCAACTTGTACAGTCACCAGAAAATCCACACCGGGGAGAAACCCTACACGTGCACAGACTGTGGCAAATGCTTCTCACAGAAGGGCA
CTCTGTACAAACACCAGGCCATTCACACGGGAGAGAAGCGGTTCAAATGTATTGAATGTGGCAAATGCTTCACACAGAAGTGCACTCTGTACAAACACCA
GACTGTTCATACCGAGAGGAACATATTACATGCGCAGAACTTAGGGGAAGATATATGAGCAGTGCTCTTACGCCAATGGAACAACAGACGAATAGAAACA
AAGGGGAATATTTATCAGGCTGTGTAAAAAGTGGAGTAAAACATTAAGGGTGATGTTGCCCAGGGCAACCAATCAGCATTTAGATTTCAACAGTTAGCAA
CCAATCAGATGCTTTGCTTTGGTTTTCTATGAGCAACATCACCGGTAATGTTTTACTCCACTTTTTACACAGCCTGATAAATATACATGTACCAGTAACT
ATGTAGCACGGCTGTAGGCCACGGGGCTTCCGAGCTGCACTAAATCATGTTCTTAGATTCGTAGAATGTAGGATAATGAGTTTAATTGGAATTATTACAC
TAGATCAGGGTTAACAAAGACCAATGAGGGGAGCAGTAAGCCCAGTTAGTATAGACACATCTCGGTGACATATGAAATAAAACCTATACTTTGTAAATAA
CCTGTGTATAGTGTATGGCCTGACTCAGTACAGCAGAATGCATCAGGCTTTCCAGTACTTCCAGTACAGATCCATGAGAACAACAGGGAAAACTCTGCAT
ACAATAAAAATGCCAATATATCCATTGATAAAGGAAAGTGTTTTCTGTCC                                                  
>Xetro.K00632|Xetro.K00632.2|unnamed:v7v9                                                           
AAAGGTCTCAGTTCCTTCCCTTGAATGTTTTGACCGGATGGAGCTGAGGGACCTTCCTGAGGAGCCGGTTGGAAATTGTGTTACACTAGACTGCACCTAC
AGTGACACTGGAATATGAAGGACCATGTGAACTCTGTAAAGAGTGAGATGGACCCAGTGTCTGAGGCTGAAAATGAACCAGAAATTTTACAGATAAAAAT
CAAAGAAGAAGAACCTGACTTTGAATATGATGAGAACCAGATGGAAAATTCTACGGTTTCACTTACTGATGGGGAGACCGAAGCTAAAGTGAAATCAGAG
ACTGAAGAGTCTGACACCGAGGACCATGTGACTGTAATAAAGATGGAATTGGATTCTGTTCCTGGGGCCGGTTCATTAGTGAAGTCAGACAATGAAGAGT
CGGACGCTGAGGATCATGTTACTGCAGCGAATAAGGAAAGGGTTTCTCTTCCCAGAGCCGATAATGGCAGCAGTCGGAATTCTGAGACCCCCAGATCTTG
GCGAAGACGCCGGAATGTTATTGTTACAGAAGCCGGTGATACATTGGATACAGCCAAGGAGCCATTGCAGGAGTCCGGCACTAGATATGACAATTGCATT
ACAAGCTCTGATTCATCAGGTTTTATTTGCAATAAATGTGGGAAAAGCTTCTCTCTGAATAGCGATCTCCTGACCCACCTCTGTTCCCAAGATGAGAAAG
ATGAGATATCTAATATACGTTCCAGAGAGAATGCAGAAGAGAAGCCTTACTTCTGTGCAGTGTGTGGGAAGCACTACAGTCGCAAGTCACATTGCCAGAG
ACATCAGCTGGTCCACACAGGGGAGAAACCATTCACATGCTCAGTATGTGGGAAATGCTTCTCTCTTAAGAGCAATCTGCAAAGTCACGAGCGAGTTCAC
ACAGGGGAGAAACCATACACGTGTTCAGAATGCGGCAAAAGCTTCTCTCATAAAAGCATCCTAAACCGACATCAAAAGACTCACACGGGGGAGAAACCTT
GTAAATGTTCAGAATGTGGGAAAAGCTTCTCTCACAGCAGCCACCTTCACAGACACCAGAAGATCCACACGGGGGAGAAACCATTCACCTGCACGGAATG
TGGGAAACATTTCTCTCGAAAAGGCAATCTGCAGAGCCACCAGACCACTCACACGGGGGAGAAATCTTTTGTTTGCACGGAATGCGGCAAAAGCTTCTCT
CAAAAAAGCAACTTGTACAGTCACCAGAAAATCCACACCGGGGAGAAACCCTACACGTGCACAGACTGTGGCAAATGCTTCTCACAGAAGGGCACTCTGT
ACAAACACCAGGCCATTCACACGGGAGAGAAGCGGTTCAAATGTATTGAATGTGGCAAATGCTTCACACAGAAGTGCACTCTGTACAAACACCAGACTGT
TCATACCGAGAGGAACATATTACATGCGCAGAACTTAGGGGAAGATATATGAGCAGTGCTCTTACGCCAATGGAACAACAGACGAATAGAAACAAAGGGG
AATATTTATCAGGCTGTGTAAAAAGTGGAGTAAAACATTAAGGGTGATGTTGCCCAGGGCAACCAATCAGCATTTAGATTTCAACAGTTAGCAACCAATC
AGATGCTTTGCTTTGGTTTTCTATGAGCAACATCACCGGTAATGTTTTACTCCACTTTTTACACAGCCTGATAAATATACATGTACCAGTAACTATGTAG
CACGGCTGTAGGCCACGGGGCTTCCGAGCTGCACTAAATCATGTTCTTAGATTCGTAGAATGTAGGATAATGAGTTTAATTGGAATTATTACACTAGATC
AGGGTTAACAAAGACCAATGAGGGGAGCAGTAAGCCCAGTTAGTATAGACACATCTCGGTGACATATGAAATAAAACCTATACTTTGTAAATAACCTGTG
TATAGTGTATGGCCTGACTCAGTACAGCAGAATGCATCAGGCTTTCCAGTACTTCCAGTACAGATCCATGAGAACAACAGGGAAAACTCTGCATACAATA
AAAATGCCAATATATCCATTGATAAAGGAAAGTGTTTTCTGTCC                                                        
>Xetro.K00636|Xetro.K00636.1:v7v9                                                                   
AGAATCGCCTTAATGTTCAATTGAATTGGCAGCTTAAAACCTCTAGCCTTTGGCTAAAGCCTCAGAGCACCCTAATACCAGAGACCAATGGTCAGACTCA
TATGTTGGATACAGCCAAGGAGCCATTACCGGGGGCTGGAGTATTGCCGGGGGCAGCACAGCACAAAGCACTGACTGACTCTGAGTGTGATTCCGGCTCA
GCTAACTCTGAAGCGCCAGTTATTATCTGCTGTAAATGTGGGGAAAGCTTCTCTAGTAACATCGATCTTCTCTCCCACCTCTGTACCCAGAATAATAATA
ATAATGTTCCCTCAGAGGAGAAGCCTTTTTTCTGCACAGAGTGTGGGAAACACTTCAGTTCAAAATCAAATTTTCAGAGACATCAGTTAATCCACACAGG
GGAGAAACCATTCACATGCACAGAATGCGGGAAAGGATATTCTCAGCAAAACAGCCTCCATATTCACCAGAGAACTCACACAGGGGAGAAACCTTTCATG
TGTAGGGATTGTGGCAAATGTTTCTGCCACAACACCCAGCTCCAGCGGCACCAGGTTATGCACACAGGGGAGAAACCCTACACATGCACCGAATGTGGGA
AACGTTTCTGCCGGAACACTGAGCTGCAGCAACACCAGCTGATCCACATGGGGGAAAAACCTTTTAAATGTACGGAATGTGGGAAAAGGTTCTCAGTTAA
GGGCCACCTGTACAGACACCAGAAGCTTCACACAGACGAGAACACAGAGTGCGGGGAGAGATTGTTACAAGAGAGACCTCCCACTGGGCAAAAACCTTAC
AAGTGTCGTGAATGTGGGAAAAGTTTCAGCCGGAAAGCTCAGCTCCAGCGTCACCAGATTATCCACACGGGGGAGAAACCGTTCCAATGTACAGAATGTG
GGAAAAGCTTCAATGTGCAGAGCAACCTGCGCAGCCACCAGAGAATTCACACGGGGAGGAAGATTTTCATTTGCACAGAGTGTGGGAAGAGATTCTACCT
CAAGGGCAACCTGCAGAAACACATGAAACTTCACACAGATGAGAATCCTTTCACTTGCACAGAGTGCGGGGAGAGATTCCTACAGAAAAGAGACCTTCGC
CATCACCAGAACGTTCACACAGGGGAGAAACCGTTCAGCTGCACTGAGTGTGTGAGGAGCTTCTTCCATATGCGCAACCTCTCCCGTCACCTGAAATCCC
ACGGGATAAACTGTGTTTCCTTATGA                                                                          
>Xetro.K00641|Xetro.K00641.1:v7v9                                                                   
ATGATCCACACTGGCGAGAGGCCGTTCAAATGTAAGGAATGTGGCAAAGGCTTTGCTCGCAAGGTCAGCCTAGTGACCCACGAGAGGATCCACACAGGGG
AGAAACCATTTGCCTGCAAAGAATGTGGCAAGAGATTCTCCTACAAGATCAGCCTTATGACACACGAGTGGATTCACACAGGGGTGAAACCGTTTAAGTG
CACGGCCTGCGGCAAAGGGTTCTGTCTCAAGAGTCAGCTTCAGGGTCACCTAAAAAGCGACAATCCATGTACGGAAAACGGGAAAAATTCCGATGGGAAG
ACCCCCGCAGAGGAGAAAATCTTCACCTGCAAACAGTGCGGCAAAACCTTCTCTCGGAAAAGAAGCCTCGACAGCCATCAGAAGATTCACCCAGATGGGA
AGCCCTTCCTGTGCACGGAATGTGGGAAAAGCTTCTCTAGGAAACGGAACCTCCATAAACACCAGAAAATTCATACAAGGGAAAAACCCTATAAGTGCAT
GGAATGTGGGGAAAGTTTCGCTCATAAGGGAAGCCTCTCTTGCCACCAGAAAATCCATTCGGTTGAGAGACCTTTCAAGTGCAATGAATGTGGGAAGAGC
TTCACGCTAAAGACAACGCTTCAAACACACCAGAAACTTCACACCGGGGAGAAACCATTCTCCTGCACCGAATGTGGGAAAAGATTTGTTCAGAAGAGCA
ACTTTCTGATCCACAGGAGGATTCACACCGGGGAGAAACCATTCATCTGTTCCGAATGCGGGAAGGGCTTCTCTCACAAGATTCACCTTTTGTCCCATGA
GAGAAATCACCGAGGTGAAAAACCGTTTACCTGCAACGAATGTGGAAAAAGTTTCTCCCAAAATGGCAGCCTCTACAATCACAAAAAGATTCACACCGGG
GAGAAACCCTTCACCTGCACGGAATGTGGCAAAAGCTTCTTCCAGAAGAACAAACTTCTACGGCACGAGATGATCCACACTGGGGAGAAACCTTTTGTAT
GTACAGAGTGCGGCAAGGGCTTCTCTCAGAAGGGCAACCTGCACACTCACCTGAAAGTTCACACAAAAGACAAACCGTTCACGTGTACAGACTGTGGGGA
GAAATTCACCCTCAAAAGCAAGCTTCAGAAGCATCAGAAACTCCACATTGACTAG                                             
>Xetro.K00642|Xetro.K00642.1:v7v9                                                                   
ATGGCGTACAAGTGTCCGAAATGTGGCGAAGGCTTCTTCCTAAAGTGCGACTTTCTCACGCACAAGAGGAGCCACAGAGGTGAGAAACCGTATAAATGCA
AAGAATGCGGGAAAGGTTTCTCGCGCCAAATCAGCCTTTTGTCTCACGAGTCGTTACACACTGGAGAGACGTCTTTCCCATGCACTGAATGCGGGAAAAC
TTTCCCTCTAATGCGAAACCTTCTGAGCCACCAGAAAGTCCACCGGGGGGAGAGACCCTTTATATGCGCAATATGCGGGAAAGGCTTTACTCTCAAGTCC
AGTCTGTCTGTTCATGAGAAGATTCACACGGGGGAGAAGCCATTTGAGTGTAACATATGTGGCAAATGCTTTGCTCTAAGAACAATGCTCCATAAACACC
AGAAAAATCACTCTGGGGAGAAGCGTTTTTCATGTGCAGAATGTGGGAAAAGCTTCTCTCACAAAATCACTCTCCTGTCCCACGAGAGGATCCACACAGG
GGAGAAACCATTCACTTGCAACCAATGTGGCAAAAGCTTCTCCCAGAATGGCAATCTATACCACCACCAGAAAATCCACACCGGGGAGAAACCCTTCAGC
TGCTCCGAATGCGGGAAGAGCTTCTTCCAGAAGAATAAACTTCACAGACATCAGCTGATACACACGGGGGAGAAGCCGTTTAAGTGCGCAGAATGCGGCC
GTGGCTTCTCCCAGAACGGCAACCTCCGCACCCATCAAAAAGTGCACACCAAGGAAAAAAGCTTCATGTGCTGCGAATGCGGGGAGAGGTTCTCTGCCAA
TGATAGGAACAACTGTGTCGGCCCCGGGCCCAAGATGCACACATGTACAGAATGTCACTAAAGATTTAATTCAGGATCTACCTGACACATCTCCAGAGCC
TTTATCAAAAATTAGTCATTCAGTTATGCAGAATGTGGGAAAATGTTGGAATAGATTCCCTACTAAGGGCAACGTTTCCACCATCATGCTAGGGAGAAAC
CATTCATGTGCACAGAATGTGGGAGGGGCTTCAAGAATAAACTTTAGCTACAGAGGCATGAGAAGAAGCATACAAAGGGGAAATCCTTCATGTGCACAGA
GTACTGTGCCAACTGTACCCAAAGCAGTGATCTCCTGGCCCACACCTGTACTCAGCCTGGGAATGTTACCGACAGCCAGACACGCAGGAGGCGAAAAAAG
GCTTATATCTGCTCAGAGTGTGGAAAGCATTGCAAAAATAAATACCGCTTAGATAGACATCGTATGGTCCATACAGGGGAGAAACCCTTCACATGTACAG
AATGTGGGAAAGGATTCAGAGATAAGCGTTATGTAAAGATCCACGAGACAGTCCATACTGGGGAGAAACCATTCACTTGTACAGAGTGTGGACTGAGCTT
CAGAATGAAACCTCTTTTAAAGTACCATCAGATGGCCCACACAGGGGAGAAACCATTTATATGCACAGAATGCGGAAAGGGCTTCAGGAATAAAAATGGT
TTACAAAGACATCAAATGGCCCACACAGAGGAGAAACCCTACACGTGTACAGATTGTGGGAGGGGTTTCTTTACAAGGAGTTTGCTAGTCAGCCATGTCC
GACTTCACACAGGAGAAAAACCATTCACTTGTCCAGAATGTGGGAAAAGCTTTTCTCAAAAAAGCAACCTTCGTACCCACCAGAGAGTTCACACGGGGTT
TAAACCTTTCAGTTGCGCCGAATGTGGGAGGAGCTTTGTGCACATGCGGGCACTGTTGGGCCACCAAATCTATCACACAGGGGAGAAACCTTTTAAATGT
GCCGAATGTGGTTTAGCCTTTGCAAGAAGGCGCT                                                                  
>Xetro.K00645|Xetro.K00645.1:v7v9                                                                   
ATGTCCTACAATGTGCTCCCTACAGACAATGAAAAGTTACAGAGCTCTGGTGCCCAGAAGCTACAGACCAACATGGAGCCCAGTACCAGTTCTGATAATT
GTGCCACTATCTCTCCCCCATCAGACTGTGCCAATTGTGGCCAAAGCAGTGATCTCCTGGCCCACACCTGTACTCAGCCTGGGAATGTTACCGACAGCCA
GACACGCAGGGAACCAAAGAAGAAGGGATTTAGCTGCTCAGAGTGTGGGAAGTGTTTCAAATATAGAAAATATTTGCACCAACATCAGATGGTCCATTTA
AAGCTGAAGCCCTTCCCATGTACAGAATGTGGAAAGGGCTTCAGATTTAAATCAAGTTTACATAAACACCAGATGACTCACACAGGGGAGAAACCCTTCA
CTTGCACAGAATGTGGGAAGGGTCTGAGCTATAGATCTGATTTATGGAGCCATCATCTGGTCCATACAGGGGAGAAACCATTCACGTGTACAGAATGTGG
GAAGGCGTTCGGCAATAAACTACATTTAAAGAGACATGAAATGATCCACACGGGGGAAAAACCCTTCACATGTACAGAATGCGGGAAGGGCTTCCAAAAC
AATTCTATTTTACAGCAACACCGTATGGTCCATGCAGGGGTGAAACCATTCACCTGTAGGGAATGTGGGAAAGGCTTCAGCAATAAACCCAACTTACAGA
AACACCAGATGATCCATACGGAGCTGAAGCCATTCACATGTACTGAATGTGGCAGGGGCTTCAGCTTCAAATCCAGCTTACAGAGACATCGTATGGTCCA
TACAGGGGAGAAACCATTCACATGCACCGAGTGCGGGAAGGGATTCAGAAATAAACCTCGTTTACAGAGTCACCAGAAGATCCACACGGGGGAGAAACCC
TTCACCTGCACGGAGTGTGGGAAAGGCTTTGCTTCCAGGGGCAGCCTAATGAGGCATCACAGGACTCACACAGGGGAGAAGCCTTTTACATGTGCAGAAT
GCGGAGTGGCCTTTGTGAGAAGCCATAGTCTTATCAACCACTATAAAAGCCGCAGGAACAATTGTGTTGGCCCCGGGCCCCAAGCGTAGAATGTGATGCA
AAACGTCTACTCCATAGAACTGGTTATATTTA                                                                    
>Xetro.K00646|Xetro.K00646.1:v7v9                                                                   
GTTCCCCAGAGCCACAGCCAGAAATATTACAGATAAAGATAAAGGAAGATGAACTGGACTCGGAAGATGATCTGAACCAAATAGAAACCATGATAGTTCC
ACTTACTGATGGGGGAAATTGCCTTAATGATAAAAGAAGTCTGGAATATGGAACAGTCCGGGGAAGGCTCCAGGTGGCAGAAGGCAGTGACTGCTCAGAC
ACAGAAGTGGCGCCTTTGGGGGGCGCTAGGGTATTGGGGGCACAACCCACAGCACTGACTGACTGTGCCAGACACAAGGATTGCTCTGACGCATCCGGTT
TTATCTGTAACAAATGCGGCCTGTGTTTCTCTGTGACTGACGATCTTCTCGCACACCTCTGCACCCAGACAGCCAATGAGAATTCCATCTGCCCCCAAAA
GAAAAAGCAGCCGGAGTCCAAGCCTTTTATCTGTTCTGTGTGCGGAAAGAAATACAACAGTAAAAATGGCTTCCGAGCGCACAAACTGGTTCACACGGGG
GAGAAGTCTTTCACGTGTTCTCAGTGCGGGAAGAGCTTCTACCAAAAGATGAGCCTTGCCATACACGAGTGGCTTCACACGGGGGAGAAACCATTCACGT
GCACAGAGTGCGGGAAGTCGTTCTCGCTAAAGAGCCACCTCCGCAGCCACCTGAAAGTTCACACGACGGAGAAGCAGTTTTCATGTAAAGAATGCGGAAA
AGGTTTCTCCCACAGGTTCAGCCTTGCGTCACACGTCCGAGTGCACACGGGGGAGAAACCCTTCACCTGTTTGGAATGCGGCAAAAGCTTTACACACAAG
TTCAGCCTTTCCCTACACGAGAGGACTCACACTGGGGAGAAAGTGTTCACTTGCACGGAATGCGGGAAAACCTTTTTTCAAAATAACAAACTTTTAAGAC
ATCAAATGACCCACACGGGGGAGAAACCATTCACTTGCACGGAGTGTGGGAAAAGCTTCTCTCGGAAGATCAGCCTTTTGTCGCATGAAAGGATCCACAC
GGGAGAGAAACCCTATACCTGCGGCGTGTGTGGGAAGAGCTTCACTCACAGAGCCACGCTCTCAATACACGAGAAGATTCACTCGGGGGACAGACCGTTT
GCATGCAGTGAATGTAGCAAAAGCTTTTACCAGAGGAGCAGGCTTCACATCCATCAGATGACTCACACAGGGGAGAAACCCTATACATGCACTGAGTGTG
GCAGAGGCTTCACCCAAAAGGGCAACCTCCGCACTCACCAGAAGGTTCACAGAGAGAAGCGCTACCAGTGCGCGGAATGCGGTGAGGGCTTTTCTTCAAA
GATCAGTTTTAGGAAACACAAAAAGCTCCACTCAGGGTAGAGACCTTGTTCAGAGACCGAAGAACTTCCCCAAGCGCCATATCCCTCAGGCTGCGGGGGT
TAATTCCATGGGAAGCCTTTATATCAGGCATGGGCAGACTGGGGGCAGTATTTATTAACATTTATTTATAAAGCGCCAACATATCCCGCAGCGCTGTACA
ATAAGTGAGTTACATACATTGGGCATACAGAGTAACATATAAAGCAATCAGTAACCGATACAGGAGGGGAAGGGAGCCCTGCCCAAAAGAGCTTACACTC
TACAAGGAGTAACATATAAAGCAATCAGTAACCGATACAAGAGGGGAAGAGAGCCCTGCCCAAAAGAGCTTACAATCTACAAGGAGTAACATATAAAGCA
ATCAGTAACCGATACAGGAGGGGAAGGGAGCCCTGCCCAAAAGAGCTTACACTCTACAAGGAGTAACATATAAAGCAATCAGTAACCGATACAAGAGGGG
AAGAGAGCCCTGCCCAAAAGAGCTTACACTCTACAAGGAGTAACATATAAAGCAATCAGTAACCGATACAGGAGGGGAAGGAAGCCCTGCCCAAAAGAGC
TTACACTCTACAAGGAGTAACATATAAAGCAATCAGTAACCGATACAGGAGGGGAAGGAAGCCCTGCCCAAAAG                          
>Xetro.K00652|Xetro.K00652.1:v7v9                                                                   
ATGGAACCAAGGAGGTTAGAGGGGAAATGGGAGAATGAAGAGTCGGACACTGAGGAGCCTCTGCCTGCAATCAAGAGAGAAGTGGATTCAGATTCTGGGG
CCGCTTCCCCTGAAGAGGAATTGGAAATATTACAGATAAAGATAAAGGAAGAAGAGCCTGAGTCTGAAGATGATCTGAACCCAATGGAAATCTTGGCCGT
TGGGGCCAGCCGTTTGCCTGATGAAACCAGAACCTGGATAGACTTGCGGGGCTCACAAGAAGAGGAACATGAGGATTCCTTGGAAAGGTTAAAGGAGTGG
TCGGAGGCGAGTGAAGTAATTCTAGGGGACAGAGTACAGACTAGAGCAGAGTCTGGAACAAGAGATGAGGATGACTCAGCAAGTGCTAACGGATCCGGTT
TTATCTGCAGCAAATGTGGGAAATGTTTCTCAGCCAGTAGTGATCTTCTCACTCACCTTTGTGCTTCTCACAACCACCAGCAAATTCACACAGGAGAGAA
ACCTTTCTCGTGCCCAGAATGTGGGAAATGTTTCTCTCAAAAGACCCATCTCCAACGGCATCAGAAAACTCACACAGGGGAGAAACCATTCACATGCGCA
GAATGCGGGAAGAACTTCACTCAGAAGATCACCCTTGTCAAACACCAGGCTATTCACACTGGGGAGAAACCATTCATGTGCATAGAATGCGGGAAATACT
TCTCTCAGAAGAGCCATCTTTGCAGTCACCAAAAAATTCACACAGGGGAGAAATGTTTTTTGTGTATAGTTTGTGGGAAAAGCTTCTCTCATAAGTGCAG
CCTTATGAACCATCAGATGATCCACACAGGGGAGAAACCATACACCTGCACAGAATGCGGGAAGAGCTTCTCTCGCAAGCATTATCTTCAGATCCACAAA
CAAACTCACACAGGGGATAAACCTTACAAATGTACAGACTGTGGGAAAAGTTTCTCTCAGAAGAGCCACATTTACAGTCACCGGAAAATCCACTCAGGGG
TGAAACCTTACACGTGCACTACATGTGGGAAGAGCTTTTTTCACAAGATTAGCCTTATGAGCCACCAGATGATTCATACCGGAGAGAAACCATTCGCCTG
TATCGAATGTGGCAAAAGCTTCTCTGAAAAGAGCAAACTCCTGAAACACTGGAGAGTTCACACAGGAGAGAAACCTTTCACGTGCACGATCTGTGGGAAA
AGCTTTTCTCTCAAGGTTCATCTTCAGACTCATCAAGTGACTCACACAGGAGAAAAGCCATTCGCGTGCTCCGAATGTGGGAAAAGGTTTGCACGAAAGA
GCAACCTTCAAGGGCATCAGAAAACTCACACAGGGGATAAACCTTTCTCGTGCACAGAATGCGGGCGAAGATTCACGGAAAAGAACAAACTTCTCAGGCA
CTGGCAGATTCACTCGGGGGAGAGATCTTTCCTATGCGCCACGTGCGGGAAAGGCTTTTCCATCAGAGCTGATCTTCGCAACCATCAGATGGTTCACACC
GGGGAGAAACCATTCACTTGCACAGAATGCGGCAAGAGCTTCTCCCGAAAGAGCATCCTTCAGGGCCATCGGAAAACTCACACAGGGGAGAAACCATTTG
CATGTACAGAATGTGGCAAATGCTTCTCTGCCAGCGGGATACTTGTCAGGCACCAGAGGGTTCACACGGGAGAGAAACCTTTTATCTGTGCAGAATGTGG
CGGGTGCTTCTCCCAAAAGAGTATCCTTCTGCGACACCAAAAGACTCACGCAAAATAA                                          
>Xetro.K00655|Xetro.K00655.1:v7v9                                                                   
GCCAGCGCTTCTCTCACAGCCCAGGGAAGTGCTGAGACCTGAGAATACGGAACAAGAAACAGACTGGGGATTGTGTCCTGCAACTCCCTTCCCCTGTGTC
CCTGGCATTCCCCTCCCCTGCACTCACATCTCCAGCCTGGGCTACTGGGTTCTCCAGAGATGGAACCAAGGAGGTTAGAGGGGAAATGGGAGAATGAAGA
GCCGGACACTGAGGAGCCTCTGCCCACAATAAAGAGGGAAATGGATCCCGTTCCTGGGGCCGGTTCCCCAGAGCCACAGCCAGAAATATTACAGGTAAAG
ATAAAGGAGGAAGAACCAGACCCTGAGGACCATCAGACCCCAATGAACTCGGCAGTACCACTTACTGATGGGGGTTCCCCAGAGCCACAGCCAGAAATAT
TACAGATAAAGATAAAGGAGGAAGAACCGGACTATGGATATCGCTTGCCCACAATAAAGAGGGAAATGGATTTTGTTTCTGGAGCCGATTGTTCCATGAA
CTACACAGTGAAATTAGAAAATTCCAAATCTCCAGAAAGGACTGAGTCCTCCTGCTCTCTGGATCCTGTCAAAATGGAGAGAGAAGACAATGGAGTATTT
AAAGGGCCAGTACAGTACAAAGCTGAGGCTGATTGGGAGAGTGAGACTGGTACAAGGTATGAGGGCGGCTCGGCAAGGTCGGACGCACCAGGGATTACCT
GCTGTAAATGTGGAAGCCGCTTCCCTTTGGAAAAGGACCTTCTTACACACGTCTGTGGTGACGCCACAAAGAACGTAAACAGTGAATCTAATAACAGAGA
TACAGAGTCTTTTAGTTCTACAGAGACGGAGAGGGTTAAACCCAGCCTAGATCTGCAGGCTCACACTCGGAAGAAAACAATCATGTGTCCGGTATGTGGG
ATATTTTTCCATCGGAAAAGCCAACTTGACTATCACCAGAACATTCACACGGGGGAAAAGCCCTTCCAATGCACAGAGTGTGGGAGGAGCTTTGCGCTGA
AGGGCCAGCTTCGTAAACATAAGGGGGTCCACGCCAAGGACAGGCGTTTCTCATGTACAGAATGCGGGAAATGCTTCTCTCACAAAAGCAACCTTCGGAA
CCACCACAAAATTCACACGGGGGAGAGACCCTTTGCCTGTACGGAATGTGGGAAAAGCTTCTCCCAGAAGAGCCACCTTCAAAGTCACCAGAGAAGTCAC
ACAGGGGAGAAACCCCACGTATGCACAGAATGTGGGAGATGCTTTTCTCTAAAGAGCAACCTTGTGGCGCACGAGAAGAAACACAAACACATGAAGACCT
TTGCCTGTAGCGAGTGTAAGAGAACCTTCTCCGACATGGATGAACTTCGCGTCCACCAGGCAGTCCATACGGGGGAGAAAGCTTTCAAATGCAAAGTATG
TGGGAAAAGCTTTTCTCACAAGGGCAATCTTCAAAACCATGAAATAATCCACACGGGGGAGAAACCATTCACCTGTACAGAGTGTGGCAAAATCTTTTCT
AACATGGGTAGGCTTTGCGTCCATCAGGCAGGCGCGACAGAGGAGAAAGCGTTCAGATGTAAAGTATGTGGGAAATGCTTTTCTCGCAAGCACTGCCTTA
AGCACCATAAAAGAATTCACAGAGGGGAGAAACCATTCAGCTGCACAGAATGTGGGAAGAGCTTCTCTGACATGGGGAAGCTCTGCATCCACCAGAGAAT
TCATACAAGGAAGAAGGCTTTTATATGCAAGGTATGTGGGAAAAGATTTACATGCATGGATTATCTGACCAACCATGAAATAACCCACACGGCGGAGAAA
CCCTTCACCTGCACAGACTGCGGGAAAAGCTTCTCTCACAAGGGTAAGCTTTGCGTCCACCAGGTAGTTCACGCCAGCGAAAAAGCTTTCAAATGTGAAA
TATGTGGAAAAAGTTTTTCTCGCAAGGACTATCTAAAAAACCACGAAAGAATTCACACAGGGGAGAAACCGTTCACTTGCACCGAATGTGGGAAGAGCTT
CTGCGACAAGACCAACCTTTACAGCCACCAGAAAGTGCACACAGGAGAGAAAAGTTTCAGGTGTACAGAATGTGGGAGAAGCTTCCTACGTAAGGACACC
CTTATCAATCACCAGAAGGTTCACACAGGGGAGAAACCCTATACCTGCACGGAGTGTGGGAAAAGCCTAAGCAGCCAGTCCAGCCTTATCCGGCACCAGA
GAATCCACACCGGCAGTAAACCGTACCATTGTGCAGAATGTGGGCGGGACTTTGCTGGGCAAGGGGAACTTCGTAGGCACCAGAAACTTCATATTCGGGA
AAAGTCTCTTCAGGAACAAAGTTTGGGCAAAGAGTTTGTCAGTAATACTGTCATGACAGTCGTTACGGGGTTCTACATAGAAGAGCAGCCCTTTGCCTGC
GCAGAGGGATGAATCCTATGTACTGGGGTATTTCAGCTCCCATCAATGCCACTTTGGCCTCCCGTGGGGCAAATGTCTGAGCTGGACACTGGCGCTTTCT
GGGCAAGAACATATTGATTATGGAAAGTATGTGATTATCTGAAATCTGCTGATATTCCACAGTCGGTAATCAAATACCACTGGAGGGAAACCTTTTAAAG
GGACTGTTCACCTTTTAAAGGAGACATATCATATAAAAATGATGAATGTACCAGGGAATTATACTCCTCTAGATATAGAAGGATTGTGCTTAAAGTTGTG
TTTCTGACTGATTTATTGAGAAATTCCCCCAAACCCCACTAGCCCCGCCCATCTGTTCCACTTCCTGCTGGCTGAATTCTCTGGATGAGCTGGGGAGCCG
GCGGCACTGTAGGATAGGAACCAATCAGCAGCTAGGCTGACCTGATAGGGAACTGAAGCCTGTCTGTGCTTGTGTGAGTGCAGGGCTGTGATTGGCTCTC
CCCCTCCTACTGTGCTTCTGGCAGGGACCATTAGGTCACGCCCACCCCTCATGTGAAACCCAGACAGGGACCTGAGAGGATCTATAGGGAGCTCCAATAA
AGGGGCCATTGTTACAGATAGGGTTAATGTTTAGCCCAAAGGGAAACCAGCACCGGATATTATTCATAATTGCCTACAAACTAAGCGTTTTTCCCCATTT
ATCCAATATGTCTCCTTTAAGTTTGGAGTTTCAGTAGTTATCTGGTTGCTAGGGTTCACGTTGCCTTAGCAACCAGGGAGTTTTTTGAATGAGAGACTGG
AATATGAATAGAAGAGGGAATGAATATAAGGATAAGGGAGCGTCACAGAGAATAGGTTTTGGCTGCCGGGGTCAGTGACCCCCATTTGAAAGTTGGAAAG
ACTCAGAAGAAGAAGGCGGCAAATCATTCAAAAACTATAACAAATAAATAATGAAGACCAATTGAAAAGCTGCTTAGGATTGGATATTGTATAACATACT
AAAAGTAAACCTGAAGGTGAACCACCCCTTGTAATGCCAGGTTCCATTGATTAATGGGCTTTTGTTGTATCCAGTACCTTTGTACATGTAACAATGAAAT
GAATTAAGAAGAAAGTGAACATTAAATGGGGGGGGGGCAAACAGTGCACTTTAACCCCCCCCCCCAGCATGCAGGGAATGGTACATTATATAAGGCTCCT
GGTGTAAATTTGGATAAAAACAATATTTATTTTATTTAATCCAACACATTTATTGGAGCTCCCAATAGATTCCCACTGGTCTGTGTCTGTTAAAATAAAG
TGCAGGGCTGCTGGTGGGAATGGGTTAGACTCCTATATGGCAAAGCTCCGGGAGCTGCACCCACACCGCCCAGGAACCAGCAGGAATGGGTGCTACCGGC
TTTCTGTTTATAGTGCAATGGTAAAGACTTGTTATTGCTATTGAGAAGTGTTTCTTTTGCAGAATCCTGCCAAAGGTAAATTTCCCCTTTAATATGTGCA
TTTCTGCAGTATAGCTGTAGTACCCCATTAATACTTTATTTTCTGGAAATAAAAGTCAAACAAGCAATTG                              
>Xetro.K00655|Xetro.K00655.2:v7v9                                                                   
GCCAGCGCTTCTCTCACAGCCCAGGGAAGTGCTGAGACCTGAGAATACGGAACAAGAAACAGACTGGGGATTGTGTCCTGCAACTCCCTTCCCCTGTGTC
CCTGGCATTCCCCTCCCCTGCACTCACATCTCCAGCCTGGGCTACTGGGTTCTCCAGAGATGGAACCAAGGAGGTTAGAGGGGAAATGGGAGAATGAAGA
GCCGGACACTGAGGAGCCTCTGCCCACAATAAAGAGGGAAATGGATCCCGTTCCTGGGGCCGGTTCCCCAGAGCCACAGCCAGAAATATTACAGATAAAG
ATAAAGGAGGAAGAACCGGACTATGGATATCGCTTGCCCACAATAAAGAGGGAAATGGATTTTGTTTCTGGAGCCGATTGTTCCATGAACTACACAGTGA
AATTAGAAAATTCCAAATCTCCAGAAAGGACTGAGTCCTCCTGCTCTCTGGATCCTGTCAAAATGGAGAGAGAAGACAATGGAGTATTTAAAGGGCCAGT
ACAGTACAAAGCTGAGGCTGATTGGGAGAGTGAGACTGGTACAAGGTATGAGGGCGGCTCGGCAAGGTCGGACGCACCAGGGATTACCTGCTGTAAATGT
GGAAGCCGCTTCCCTTTGGAAAAGGACCTTCTTACACACGTCTGTGGTGACGCCACAAAGAACGTAAACAGTGAATCTAATAACAGAGATACAGAGTCTT
TTAGTTCTACAGAGACGGAGAGGGTTAAACCCAGCCTAGATCTGCAGGCTCACACTCGGAAGAAAACAATCATGTGTCCGGTATGTGGGATATTTTTCCA
TCGGAAAAGCCAACTTGACTATCACCAGAACATTCACACGGGGGAAAAGCCCTTCCAATGCACAGAGTGTGGGAGGAGCTTTGCGCTGAAGGGCCAGCTT
CGTAAACATAAGGGGGTCCACGCCAAGGACAGGCGTTTCTCATGTACAGAATGCGGGAAATGCTTCTCTCACAAAAGCAACCTTCGGAACCACCACAAAA
TTCACACGGGGGAGAGACCCTTTGCCTGTACGGAATGTGGGAAAAGCTTCTCCCAGAAGAGCCACCTTCAAAGTCACCAGAGAAGTCACACAGGGGAGAA
ACCCCACGTATGCACAGAATGTGGGAGATGCTTTTCTCTAAAGAGCAACCTTGTGGCGCACGAGAAGAAACACAAACACATGAAGACCTTTGCCTGTAGC
GAGTGTAAGAGAACCTTCTCCGACATGGATGAACTTCGCGTCCACCAGGCAGTCCATACGGGGGAGAAAGCTTTCAAATGCAAAGTATGTGGGAAAAGCT
TTTCTCACAAGGGCAATCTTCAAAACCATGAAATAATCCACACGGGGGAGAAACCATTCACCTGTACAGAGTGTGGCAAAATCTTTTCTAACATGGGTAG
GCTTTGCGTCCATCAGGCAGGCGCGACAGAGGAGAAAGCGTTCAGATGTAAAGTATGTGGGAAATGCTTTTCTCGCAAGCACTGCCTTAAGCACCATAAA
AGAATTCACAGAGGGGAGAAACCATTCAGCTGCACAGAATGTGGGAAGAGCTTCTCTGACATGGGGAAGCTCTGCATCCACCAGAGAATTCATACAAGGA
AGAAGGCTTTTATATGCAAGGTATGTGGGAAAAGATTTACATGCATGGATTATCTGACCAACCATGAAATAACCCACACGGCGGAGAAACCCTTCACCTG
CACAGACTGCGGGAAAAGCTTCTCTCACAAGGGTAAGCTTTGCGTCCACCAGGTAGTTCACGCCAGCGAAAAAGCTTTCAAATGTGAAATATGTGGAAAA
AGTTTTTCTCGCAAGGACTATCTAAAAAACCACGAAAGAATTCACACAGGGGAGAAACCGTTCACTTGCACCGAATGTGGGAAGAGCTTCTGCGACAAGA
CCAACCTTTACAGCCACCAGAAAGTGCACACAGGAGAGAAAAGTTTCAGGTGTACAGAATGTGGGAGAAGCTTCCTACGTAAGGACACCCTTATCAATCA
CCAGAAGGTTCACACAGGGGAGAAACCCTATACCTGCACGGAGTGTGGGAAAAGCCTAAGCAGCCAGTCCAGCCTTATCCGGCACCAGAGAATCCACACC
GGCAGTAAACCGTACCATTGTGCAGAATGTGGGCGGGACTTTGCTGGGCAAGGGGAACTTCGTAGGCACCAGAAACTTCATATTCGGGAAAAGTCTCTTC
AGGAACAAAGTTTGGGCAAAGAGTTTGTCAGTAATACTGTCATGACAGTCGTTACGGGGTTCTACATAGAAGAGCAGCCCTTTGCCTGCGCAGAGGGATG
AATCCTATGTACTGGGGTATTTCAGCTCCCATCAATGCCACTTTGGCCTCCCGTGGGGCAAATGTCTGAGCTGGACACTGGCGCTTTCTGGGCAAGAACA
TATTGATTATGGAAAGTATGTGATTATCTGAAATCTGCTGATATTCCACAGTCGGTAATCAAATACCACTGGAGGGAAACCTTTTAAAGGGACTGTTCAC
CTTTTAAAGGAGACATATCATATAAAAATGATGAATGTACCAGGGAATTATACTCCTCTAGATATAGAAGGATTGTGCTTAAAGTTGTGTTTCTGACTGA
TTTATTGAGAAATTCCCCCAAACCCCACTAGCCCCGCCCATCTGTTCCACTTCCTGCTGGCTGAATTCTCTGGATGAGCTGGGGAGCCGGCGGCACTGTA
GGATAGGAACCAATCAGCAGCTAGGCTGACCTGATAGGGAACTGAAGCCTGTCTGTGCTTGTGTGAGTGCAGGGCTGTGATTGGCTCTCCCCCTCCTACT
GTGCTTCTGGCAGGGACCATTAGGTCACGCCCACCCCTCATGTGAAACCCAGACAGGGACCTGAGAGGATCTATAGGGAGCTCCAATAAAGGGGCCATTG
TTACAGATAGGGTTAATGTTTAGCCCAAAGGGAAACCAGCACCGGATATTATTCATAATTGCCTACAAACTAAGCGTTTTTCCCCATTTATCCAATATGT
CTCCTTTAAGTTTGGAGTTTCAGTAGTTATCTGGTTGCTAGGGTTCACGTTGCCTTAGCAACCAGGGAGTTTTTTGAATGAGAGACTGGAATATGAATAG
AAGAGGGAATGAATATAAGGATAAGGGAGCGTCACAGAGAATAGGTTTTGGCTGCCGGGGTCAGTGACCCCCATTTGAAAGTTGGAAAGACTCAGAAGAA
GAAGGCGGCAAATCATTCAAAAACTATAACAAATAAATAATGAAGACCAATTGAAAAGCTGCTTAGGATTGGATATTGTATAACATACTAAAAGTAAACC
TGAAGGTGAACCACCCCTTGTAATGCCAGGTTCCATTGATTAATGGGCTTTTGTTGTATCCAGTACCTTTGTACATGTAACAATGAAATGAATTAAGAAG
AAAGTGAACATTAAATGGGGGGGGGGCAAACAGTGCACTTTAACCCCCCCCCCCAGCATGCAGGGAATGGTACATTATATAAGGCTCCTGGTGTAAATTT
GGATAAAAACAATATTTATTTTATTTAATCCAACACATTTATTGGAGCTCCCAATAGATTCCCACTGGTCTGTGTCTGTTAAAATAAAGTGCAGGGCTGC
TGGTGGGAATGGGTTAGACTCCTATATGGCAAAGCTCCGGGAGCTGCACCCACACCGCCCAGGAACCAGCAGGAATGGGTGCTACCGGCTTTCTGTTTAT
AGTGCAATGGTAAAGACTTGTTATTGCTATTGAGAAGTGTTTCTTTTGCAGAATCCTGCCAAAGGTAAATTTCCCCTTTAATATGTGCATTTCTGCAGTA
TAGCTGTAGTACCCCATTAATACTTTATTTTCTGGAAATAAAAGTCAAACAAGCAATTG                                         
>Xetro.K00662|Xetro.K00662.1|unnamed:v7v9                                                           
GGGAAAATAGAGCCATTACTGAGCACTGGAGAATGTAATACGACTGAAAGTCACAGAACGCGTAGAAAGTCACGGTGTGACTCACGCACAAGATGTGAAG
ATTCTTCAGCGAGTTCTGATGCCTCAGTGTTTACCTGCTGCAAGTGCGGAAAGTACTTCTCTTTGGCGAGAGAACTGGCCCAGCATCTCCATGTATGTAC
TGGTTACAGCACAGAGAGCAGCCGGAAAGCAGGGGTGAAGCCTTTTGTCTTTACTGAGTATGAAAAAGTACAGATATCTCCCACCGGAGAGAAACCATTC
ACCTGCGCAGAGTGCGGTAAAAGTTTCTCACGGAACAGCAATCTCCTGGCACATAGGAGGCTCCACCGAGGGGAGAAACCATTCGCGTGCAAGGTTTGTG
CAAAGCGCTTTTCTCAAAAAAACAACCTTATGGCACATGAGCGGATCCACACAGGGGAGAAACCCTTCACGTGCATGGAGTGCGAGAAAAGCTTCTCTCA
GAAGAGCAGCCTTCAGGCACACAAGAAAATTCACACAGGGGAGAAACCCTTTGTGTGCACCGATTGTCTGAAACGATTTTCTCACAAGCATCAGCTTGTG
ATCCATATGAGCATCCATACCGGGATAGCAAAGTTCATTTGTTCAGAATGTGGGATGAGCTTCTCCCTAAAGAGCAGCCTTCAGAGGCACCAGAAGATCC
ACGCTGGGGATAAACCCTTTATATGCACAGAATGCGGGAAAAGGTTTTGCACAAAGCACGAACTTCAGAAACACCAGAGAAGTCACACAGGGGAGAAACC
ATTTGTGTGTAAAGAGTGTGGGAAATGTTTTGCTACCAACAGGAACCTTTATGTACATCAAAATGTTCACACTGGTGCAAAACCCTTTTCATGTCCTGAT
TGTGGCAAATATTTCTCTCAGAAGAGCAGTCTGCACCGACACCAGAACATTCACACCGGGGCGAAACCATTCACATGCACAGAGTGTGGGAACAGCTTTG
CTTTAAAAAGCACCCTTCTACGGCATCAGACCATTCACACAGGGGAGAAACCGTACAGCTGCACGGAATGCGGGAAAAGCTTTTCATTGAAGTGCACTCT
TCGGAAACACCACAAAATACACACAGGGGAGAAACCATTCATGTGCACAGAGTGCGGGAAGTGCTTCAACAACAGGCATAAACTTCACAACCATCATAAA
ATTCACACGGGAGAGAAACCTTTCCTGTGCACGGAATGCGGCAAAGGGTTCTGCAACCGGAGCAGCCTCCACACCCACCAGAAAATCCACACGGATGAAA
AGGACTTTGCGTGTACGGAGTGCGGGATGCGGTTTTTTCAAAGGCGCGACGTTCACAGGCATATGAAGATTCACGGAGCGGAGAAACCTGTAGGTAGAAA
GCGTTTCGCTCAAAAGACCCGACGGCTTGGCCGCCTACACACGGGTCCAAAACCTTTAACGTGTAAGGAATGTGGGGAGTGTTTTTCTTTAAAGAACAGC
CTTCGGAAACACCTACGAATACACACGGAGCAGAAACGTTTCCCTTGCTCAGAATGTGGGAAATGCTTCTCTGTAGAGATCCAGCTTAACAGCCACCGGA
ACAGTCACACAGGGGAGAAACCATTCATCTGCAAGGAATGTGGGAAAAGCTTCTCTTTAGAGATCCAACTTAACAGCCACCGGAACAGTCACACAGGGGA
GAAACCATTCACCTGCACGGAATGTGGGAAAAGCTTCTCTGTAGAGATCCAGCTTAACAGTCACCGGAACAGTCACACAGGGGAGAAACCATTCACCTGC
ACGGAATGTGGGAAAAGCTTCTCTGTAGAGATCCAACTTAATAGCCACCGGAACAGTCACACAGGGGAGAAACCATTCACCTGCACGGAATGTGGCAAAG
GCTTTTCACTAAAGAATAACCTCCTGGCCCACAAGTGGGTTCACAAGAAGGGGAAAGGCTTTGCCTGCGCAGAATGTGGGAAAAGTTATTTCCTGAGGTC
CAGCCTCCTAGCCCACGAGCGGATCCATACGGGCAAGAAAGCTTTTGTGTGTGCGGAATGCGGGGACGGATTTACTCACCGCTACCAACTTCTAATACAT
ATTAAATTTCATACGGGGGTAGAACCTTTCACATGTAAAGAGTGCGGGAAGTATTTCACCCTAAAAAGCAGTCTTCTTAGGCACCGGGCAGCTCACCCAG
GTGTGAAACCTTTTAGGTGTATAAGAAGTGGGCAGCCATTTTGGTTTGGAAGCAGCCGACAGAAACACTTGAGACTTCACCGAGGGAAGAAGCCGCTCAC
TTGCACGGAGTATGGGAAAAGATTCTCTCACAGGAGCATCCATCAGGCTCACAGGGAAACCCGGGCGGGAGAGAAACCATTCATGTGCACTGAGTGTGGG
AGGCGCTTCTCTCAAAGGAGCGGCCTGTACAGACACCAGAGATGTCACACAGGGGAGAAACCATTCACTCGCAGAGACAGAGGGAAAAGTTAA       
>Xetro.K00664|Xetro.K00664.1:v7v9                                                                   
ATGGAACCAAGGAGGTTAGAGGGGAAATGGGAGAATGAAGAGCCGGACACTGAGGAGCCTCTGCCCACAATAAAGAGGGAAATGGATCCCGTTCCTGGGG
CCGCAGCTTCCCCATTGGCTGAATCAGAAATACTACAAATAATGATAAAGGAAGAAGAAGAACTGGACCCTGAGGACCATCAGACCCCAATGGAAAGCTC
AGCAGCGCCACTTACTGATGGGGGGGGGTACATGAAGGCGGAACCCAATTTAGACTCTGCTGAACTGCCCAAACCAGAGACTGACTCGGAGTCCGGCACA
AGAGATGGCGATTGCTTAACAAGCTCTGATGGATCAGGTTTTATCTGCTATAAGTGTGGGGAAACCTTCACTGTGAATAGTCATCTTCTCGCTCACCTCT
GTGGGACAGAAGAGGGAATTCCCCCTGAGGTTGAACCATTCACGTGCACAGAATGTCTGAAAAGCTTTTCGACCCATTACCGACTTCTGAGCCATATCAG
AACTCACACTGGGGAGAAACCATTCCCCTGCATGGAATGTGGGAAAAGCTTTCCTCATAAATACAACCTTCAAGTGCACCAAAGAATTCACACAGGGGAG
AAACCATTCACTTGCGCAGAATGTGGGAAAAGCTTTCCTTTCCTCACTAGTTTCATTAGACACATGAGAAGTCACACAGGGGAGAAACCCTTCAACTGTG
CGGAATGTGGGAAAAGTTTTACTGGAAGAAGAGAACTCCTTGACCACCAGAACATTCACACTGGGGAGAAACCGTTCACCTGCACGGATTGTGGAAAATG
CTTTGCTGACAAGAGCACGCTTCGACGGCACAAGAAAATTCACACCAGGGAGAAACCTTTTACCTGCACAGAATGTGGGGATAGTTTTCCTTTAAGCAGT
GATTTGCATAAACACCAGAGGCTGCACACAGGGGGCAAACCTTACTCATGTACAGACTGTGGGAAATCATTCTCTAAAAAAAGCAAACTTCACAACCACC
AAAACATCCACACCGGAGAGAAACCATTCATCTGCGCCGAGTGTGGGAGGTGCTTCGCCGACCAGAGCACCCTGCGAAGGCACAAGGTCATTCACTCTCG
AGAGACTCCGTTTGTCTGTTCTCCAGAGATGGAACCAAGGAGGTTAGAGGGGAAATGGGAGAATGAAGAGCCGGACACTGAGGAGCCTCTGCCCACAATA
AAGAGGGAAATGGATCCCGTTCCTGGGGCCGCTTCCCCAGAGGCAGAAGTAATTCTTCACATAAAGATAAAGGAGGAAGAATCGGACCCTGAAGACCATC
AGACCCCAATGGAAAGCTCAGCAGCACCACTTACTGATGGGGGGGGGTACATGAAGGCGGAACCCAATTTAGACTCTGCTGAACTGCCCAAACCAGAGAC
TGACTCGGAGTCCGGCACAAGAGATGGCGATTGCTTAACAAGCTCTGATGGATCAGGTTTTATCTGCTATAAGTGTGGGGAAACCTTCTCTGGGAATAGT
GAGCTCTCCCACCCCTGTGGGACAGACGAGAGAGTTCACTCTGGGGAGGAATCTACAACATGCGTGGAAGTTTGGAAGAGTTTTATGGAAAAGGGCAGCC
TTCCTGTGCAACGGAAGATTCACACAGGGGAGAAACCATTCTCATGTAAAGAATGTGGGAAAAGGTTTTCTTTAAACACCAGCCTTTATAAACACAAGAG
AATTCACACGGGGCAGAGACCTCACTCATGTACAGACTGTGGGAAATCTTTCTTTCAAAAAACCCACCTTCAAAGTCACCAGAAAATTCACTCCGGGGAG
AAACCCTTCACCTGTTCGGAATGTGGGAAAAGTTTCTTTTTAAAGATTGACCTTCAAAAGCACCAGAGGAACCACACCGGGGAGAAACCATTTACTTGTT
CAGAATGTGGCAAACGGTTTTCTAGAAGCAGCAGCCTCTCAAATCACAAGAGAATTCACACGGGGGAAAGGCCTTATTCATGTACAGACTGTGGGAAATC
ATTCTATGTAAAAAGCCACCTTCAAAATCACCAGACAGTTCACACCAGAGAGAAACCATTCACCTGCGCAGAATGTGGCAAATGTTTTACCGAGAAGGGA
ACCCTTCGCATTCACCAGAAAATTCACACCGGGGAGAAACTATTCACTTGTGGAGAATGCTGCAAAAGTTTTACTGCAAAGAGCACCCTTCAGAACCACC
AAAGGATTCACACCGGGGAGAAACCATTCACCTGTACAGAATGTGGGAAAAGCTTTACTGAAAAGAGCACCCTTAAAAAGCACCAGAGGATTCACACTGG
AGAGAAACCTTTTACCTGTACAGAGTGTGGGAAATGTTTTACGGAAAGGAACACCCTTCAGAGCCACAAAACTATTCACACTGGAGAGAAACCATTCACC
TGCACAGAGTGTGGGAAAAGGTTTTCTTTAAGAAGTACCCTTTACAAACATAAAACAATACATACTGCTGAGAAACCCTGGGTAGCGGGTGGTCAGAGTT
TATCCGCAAAGGGCATCCCTGAGTGCAACCAAACAAACTCACACACACTAGAATAG                                            
>Xetro.K00665|Xetro.K00665.1:v7v9                                                                   
ATGGAACCAAGGAGGTTAGAGGGGAAATGGGAGAATGAAGAGCCGGACACTGAGGAGCCTCTGCCCACAATAAAGAGGGAAATGGATCCCGTTCCTGGGG
CCGCTTTACATGACAGTGCCCATTACTTACTGGCAGGTTCCCCAGAGCCACAACCAGAAATGTTACAGATAAAGAAAGAAGAACCAGACCCTGAGGACCA
TCAGACCCAAATGGAAAGCTCAGCAGCGCCACTTACTGATGGGGGGGGGTACATGAAGGCGGAACCCAATTTAGACTCTGCTGAACTGCCCAAACCAGAG
ACTGACTCGGAGTCCGGCACAAGAGATGGCGATTGCTTAACAAGCTCTGATGGATCAGGTTTTATCTGCTATAAGTGTGGGGAAACCTTCTCTGGGAATA
GTCATCTTCTCGCCCACCTCTGTGGGACAAAGGAGAGAATTCCCCCTGGGGCGGAACCATTCATGTGCACGGAATGCAGTCAGTGTTTTACAGAAGAGAG
AAACCTCCTTATACACCAGAAGATTCACACAGGGGAAAAACGCTTCTCATGTAAGGAATGTGGGAAAAGCTATTCATTAAATACCAGCCTAAATAGACAC
AAGCGCATTCACACAGGCGAGAGACCCTATTTGTGTACGGAGTGTGGAAAGTCGTTCTTTGACAAGACCCAACTTCGAGGTCACCAGAAGATTCACACCG
GGGAGAAACCTTTTGCCTGTACAGAATGTGGGAAATGTTTCTTTTCAAAATTCGAACTTCAGAAGCACCAGAGGAACCACACCGGGGAGAAACCCTTTAT
CTGCACAGAATGCGGCAAATGTTTTTCTACAAGCAGTAGCCTCTGTAATCACAAGAGAATTCACACAGGGGACAAACCCTATTTATGCACAGAGTGTGGG
AAATCATTCTATGGAAAAAGCCACCTACTTAATCACCAAACAGTTCATACAGGGGAGAAACCATTCACCTGCACAGAATGTGGGAAATGTTTTACTGAAA
AGGGAACCCTTTGCCTGCACCAGAAAGTTCACACCGGGGAGAATCTTTTCACCTGTACAGAATGTGTGAAAAGGTTCACTGAAAAGAGGGCCTTTCAAAC
CCACCAGAGAATTCACTCAGGGGAGAAACCATTCAGCTGCACGGAATGTGGGAAAAGTTTTACCGGAAAGAACAACCTCCAAAAGCACCAAAAAATCCAC
ACGGGAGAGAAACCATTCACCTGTACAGAATGCGGGAAATGTTTTACCGGACGCAGCACCCTACAGAACCACAAGAGAACCCACACCGGGGAGAAACCAT
TCACTTGTGCAGAGTGTGGGGAAAGTTTCTCTGTCAGAAGCACGCTGCACAATCACAAGAGAATACACACGCGGGAGAAACCCTGGGGGGTGGGCGCCAA
TCGTTTCTCAAAATAA                                                                                    
>Xetro.K00667|Xetro.K00667.1:v7v9                                                                   
ATGAAGGCGGAACCCAATTTAGACTCTGCTGAACTGCCCAAACCAGAGACTGACTCGGAGTCCGGCACAAGAGATGGCGATTGCTTAACAAGCTCTGATG
GATCAGGTTTTATCTGCTATAAGTGTGGGGAAACCTTCACTGTGAATAGCCATCTTCTCGCCCACCTCTGTGGGACACACGGGAGAACTCACAAAGGGAT
AGAAGCTTCTACATGCACGGAATGTGGGAAACGTTTCACTGATAAGAGCACCCTTCAGCGGCACAAGAGAATTCACACAGGGGAGAAACCATTCACCTGC
ACGGAATGCGGGAAAAGCTTTTCTCAGAAAACCAATCTTGTGATGCACGAAATGATTCACAAACACAAGCCCTATTCTTGCAGCGACTGTGAGAAAAGGT
TTTCTAACCCGGAGAAGCTTCAGGTGCACCAGGCAGTTCACGTGGGGGAGAACTCTTTTAAATGTAAAGTATGTGGGAAATGTTTTTCTCGCAAAGACAA
TCTTAAAACCCACGAGAGGATTCACACAGGGGAGAAACCATTCACCTGCACAGAATGTGGGAAAAGCTTCTCTTTCATCACTAGTTTTATCCGACACATG
AGAATTCACACAGGGGAGAAACCATATTCATGTGCAGACTGCGGGAAACAATTCTCTCAAAAAAGCTACATTCAGATTCATCAGAAAATTCACACCAGAG
AGAAAACGTGCCCCTCTGCAGAATCCAGGGGAAATGTTTCGGTAAAGGCCAGTGTTCAACGGAATCACACCGGGGAGAAACCTTTCACCTGTTCGGAATG
TGGGAAACGTTTCTCTTTAAGCAGTTACCTCCATAGACATCAGAGACTTCACACGGGGGAGGGTCTGTTTACTTGTACGGAATGTGGGAAAGCATTCTAT
GGAAAATGGCAACTGCGAAATCACCAGAATATTCACACCGGGGAGAAACCATTCACCTGCACAGAATGTGGGAAAACCTTTACTAGAAAAGGCACCCTTC
GCATGCACCAGAAGATTCACACGGGGGAGAATCTTTTCACCTGTACAGAATGCGGGAAACAATTTACTGAAAAGGGAAAGCTTCATACGCACCAAAGGAT
TCACACAGGGGAGAAACCATTCACCTGTACAGAATGTGGCAAAAGCTTTGCCGAAAAAGGCACTCTTCGCATACACGAAAGGATTCACACCGGGGAGAAA
CCATTCACCTGTACAGAATGTGGGAGAAGCTTCGCTGAAAAGGGCTCCCTGCGCAAACACAAAAGAACTCACACTGGGGAGAAACCCTTCACCTGTAGAG
AATGA                                                                                               
>Xetro.K00761|Xetro.K00761.1:v7v9                                                                   
TAGCGATACGTCATCCCTAAGAAGAAGAGCCCAACTGTGGGTTTGGGGGCCCTGCATGCCCCTGGCTCCGTCATACAGAAGGAAAATGACAAGAAGATCC
TGGAACTCATCTCCAACATCATCCAGCTGCTGACTGGAGAGGTTGCCATAAGGTGTGAGGATGTTTCCATCTATTTTTCCTTGGAGGAGTGGGAGTATAT
AAAAGGAAACAAGGCCCTTTACAGGGAAGGGATAAAGGAGGAGGAGGAGGAGCCCCAGCAGCTCCGCCCACTGGCAGCCTGTGAGTATAAAGATGGGAGC
GATGTTACAGCACATACGGAAGCAACTTTATGTTGTAATAATGATGGGAATCTCACAAACCCTGATGTTTCTCCAGTGGAACAGCCCCCACCGGCCAATG
GGATTAAAGAGGAAGAAGCTTCATGTGGAAGGGAAAACCAATCAAATTGCAGCATTAATCCCCTTACAGAACAGATACAGGGAACAGACACACCTACTCC
TATCATGGGGTGCAGCCTGAATAACAGCTCGGCAGAGGATTATATATCCGTTGTTATTATAGAGGAAGAAACTTCATGGGAAGGGGGAAACCAATCAGAT
TGCAGCATTAATTCCCTTACAGAACAGATACAGGAAACAAATACTCCTATCATGGGGTGCAGCCTGAATATCTTAGAAATGAAGGATAATAATTATGATA
AAAATTCCCACCAATCTCCACATAAATCTGAAATAACAAAAAATACATTATGTGGGGAATACAGCTGCAATGAGAGTCATGAACATTTTAATTCTAATGG
AGACTTTGATAAACATCTGAGAACCCACACAGGGGAGAAACCTTTTTCTTGTTCAGAATGTTGGAAATGTTTTTCAAGCAAATTTCATCTTGATCGGCAT
CACAGGACTCACACGGGGGAGAAACCATTTTCTTGTTCTGAATGTGGGAAATGTTTTTCAAGCAAATTTCATCTTGATCGGCATCACAGGACTCACACGG
GGGAGAAACCATTTTCTTGTTCTGAATGTGGGAAATGTTTTTCAGACCATTCCCACCTTAAAAGTCATCAGAGAACCCACACAGGGGAGAAACTATTTTC
ATGTTCTGAGTGTGAGAAATGTTTCTCGGACCAATCCAACCTTAAAACTCATAAGAGAATCCACACAGGGGAGAAACCATTTTCATGTTCTGCATGTGGG
AAATGTTTTTCAGACCAATCCCACTTTAGAACTCATCAGAGAACCCACACAGGGGAGAAACTATTTTCATGTTCTGAGTGTGGGAAATGTTTCTCGGACC
AATCCGACCTGAAAATTCATTATAGAACCCACACAAGGGTGAAACCATTTTCTTGTTCTGAATGTGGGAAATGTTTTTCAGACCAATCCCACCTTAAAAC
TCATCAGAGAACCCACACAGGGGAAAAACCATTTTCATGTTCTGTATGTGGGAAATGTTTTTACTGTCAATCTAACCTTAATCGGCATCAAAGGACTCAC
ACAGGAGAGAAGCCATTTTCATGTTCTGAATGTTGGAAATCTTTTTCAGACCAATCACTCCTTAAAATTCATTATAGAACCCACACAAGGGTTAAACCAT
TTTCTTGTTCTGAATGTGGGAAATGTTTTTCAGACCAATCCCACCTTAAAACTCATCAGAGAATCCACACAGGGGAGAAACCATTTTCATGTTCTAAATG
TGGGAAATCTTTTTCCTGTCGATCTAGCCTTAATCGGCATCAAAGGACCCACACAGAGGAGAAACCATTTTCATGTTCTGAATCTGAGAAATCTTTTTCA
GACCAATCACTCCTTAAAATTCTTCATACAACCCACACAGGGGAGAAACCATTTTCATGTTCTGAGTGTGGGAAATGTTTCTCAGACCAATCCCACCTTA
AAACTCATCAGAGAATCCACACAGGGGAGAAACCATTTTCATGTTCTGAATGTGGGAAATCTTTTTCCTGTCGATCTAGCCTTAATCGGCATCAAAGGAC
TCACACAGAGGAGAAACCATTTTCATGTTCTGAATGTGAGAAATCTTTTTCAGACCAATCACTCCTTAAAATTCATCATACAACCCACACAGGGGAGAAA
CCATTTTCATGTTCTGAGTGTGGGAAATATTTCTCAGACCAATCCCACCTTAAAACTCATCAGAGAATCCACACAGGGGAGAAACCATTTTCATGTTCTG
AATGTGGGAAATCTTTTTCCTGTCGATCTAGCCTTAATCGGCATCAAAGGACTCATACAGAGGAGAAATCATTTTCATGTTCTGAATGTGAGAAATCTTT
TTCAGACCAATCACTCCTTAAAATTCATCATACAACCCACACAGGGGGAGAAACCATTTTCTT                                     
>Xetro.K00762|Xetro.K00762.1:v7v9                                                                   
TCCAGGCCCCTCCCTCCCACAAGGAGCCAATGGGAATGTGGGAGGAAGCGAGTGACCCAGTGATGGGGAAGAAGGATAAAAATGAGGAGCGGAAGGAGAG
AATCCTGAATCTCACACTGGAGATTATCTATCTGCTGACTGGAGAGCTACAGGCAGCAGAGCAGTGTGGGAAAGAGGCCCCTCCCTCCCACAAGGAGCCA
ATGGGAATGTGGGAGGAAGCGAGTGACCCAGTGATGGGGAAGAAGGATAAAAATGAGGAGCGGAAGGAGAGAATCCTGAATCTCACACTGGAGATTATCT
ATCTGCTGACTGGAGAGCCCCCACCGGCCAATGGGATTAAAGAGGAGGCGGCTTCATGGGAAGGGAGAAACCAATCAGATTGCAGCATTAATCCCCTTAC
AGAACAGATACAGGGAACAGACACACCTACTCCTATCATGGAGTGCAGCCTGAATAACAGCTCGGCAGTTAATTATGCATCAAATGATGTGAAGGAGGAG
TTAATTTCTTCATGGGAAGGGGAAAACCAATCAGATTGCAGCATTAATCCCCTTACAGACCAGATACAGGGAACAAATACTCCTATCATGGGGAGCAGCC
AGAATACTTTACGAATGATGGGTAATAATCATGATGAAAAGTCCCACCAATCTCCGCAGAAATCTCACATAGCAAAAAGAGTCGTACGCAGGAAATACAG
CTGCAATGACTTTCATAAACACCAGAGAACTGAACTTTATCGTTATCAAAGGACTCACACAGGGGAGAAACCACTTTCTTGTTCTAAATGTGGAAAACAT
TTTTCATGCAAATCTCAACTTAAAACTCACCATAAAACCCACACACCCTTGTGTTGAATGTAGGAAACGTTTTTCAGACCTATCTGAGCTTGACTGTCAT
CAAAGGACTCACAGAGGGGAGAAACCATATTCTTGTTCTGAATGTGGGAAATGTTTTTCACATCAATCAGTCCTTAAAAAGCATCATAGAATCCACACAG
GGGAGAAACCATTTTCTTGTTCTGAATGTGGGAAATGTTTTTCAAAGCAATCCCACCTTAAACGTCATCAACTAACCCACACAGGGGAGAAACCTTATTC
TTGTTCTGAATGTGGGAAATGCTTTTCATGCAAATCTAACCTTAAAACTCATTATAAGACCCACACAGGGGAGAAACCTTATTCTTGTTCTGAATGTGGG
AAATGTTTTGTAAGGAAATGTCAACTACATAGTCATCAAATGACTCACACAGGGGTGAAACCATTTTCTTGTTCTGAATGTGGGAAATGTTTTTCAGACC
AATCACTCCTTAACAGGCATCATAGAACCCACACTGGGGAGAAACCTTTTTCTTGTTCTGAATGTGGGAAATGTTTTATACAAAAATCTCAACTACATAG
TCATCAAAGGATTCACAAAAAGAAGAAGCCATTTTCTTATTCTAAATGA                                                   
>Xetro.K00765|Xetro.K00765.2:v7v9                                                                   
ATGGTGGCACTAAAGGAGCAGTGTTACCTTGTTGTTCCCAACACATGAGCTGATTCCCAGGGACACTTTGCTACTGAGTCAGTGCAGTTTCTGTGGCAGC
TCCAAGCCCAACCCACCCACCATAAGTGAATTCCTCTCCCATTTGGTACCAAGGCCCCCCTGCAGCCTGAGGGGAAGCACTGAGGGGCCCATTCTTGGCA
GGAAAGGGAAAGTGTTGATTGGCAGACATTGCATCATTAGAGGGAAGTTTAACAGGGGATTGTGGGATTGGTAGTTCAGCCCATGGTTAGACTAGTTATG
CAGAAATCTCCCCCCACTCCCTGTGGGTGCCGGCGGCAGCATTACGTCACGGTGCTTTCTGCGCATGTGTGTAATGTGATCTCCCTGCTTCATTAACATG
CCCGTCCCTAGCCAATGAGCGCGTCCGCAACTAATTCATTCGTTTCTTCTGTCCTACCAGGGCATTCACACAGCGCGAGGGGCAATAGAATTTCCTACAG
GTTTTCTGCACAATTGCTACGTTCTAATTCGTCATAATGCCCAAGTGTATCGTTAATGGATGCCCACACAGGAGTGGCCAAAAACTGCTTTACCCGGATG
TTGTTTTACATCCCTTTCCGAAAAATATCGAAAGGATTAGAAACTGGCTGATGCAAACAGGCCAGCACTCGGAAGACCTCGAACAACTTACCCAAAGGAT
ATTTCAAGGGTGGAAAACGGCAAACTTCCGAATGTGTTCTAAACATTTTACGGAGGGTTCCTACATGCAAAGCGGATCGCGAAGAATTTTAAAACCAAAC
GCAGTGCCAACAATTTTCGATACTGTCCATGTTCCAGTTACAACTGTAATGGCAGTCGCCCCAATAGGAGCTTCTGCTAAACGAAGAAGGGTTGACGATG
GACGGCCATCGACTTCTTCGACAATCGTAAGAGTCGTTTCGCGTCTTGCTACTGTTGGAACGCAGACCGACGTCAAAGTGAGTATGGTCGATACTTCCAC
CGTGACATGCAATTGCTCTACACAAACAAAAAGAATTATTACTAAGGAAGTGAGTTCTCCAAGTGGAGAAGATTTCATCCAGTCAGATGTTCATCAAAAT
CGCCANATCCTGTGTGTTTTTTAATTCCTTCCAAACCAACCAGCAAAATTCAAAATAAAATCAAAGTGATCTGCAATCAACGATGCATTCAACACCAGCA
CCAATGGAGTCCTTAATAGTTGAGGTAGAAAAAAATTTGGATGGCAGTAGGTTGAGTGTTCGGGCAACATGTTTAGATCATAATTCACTGCTATGGAACT
CACAGCCCACCTTTGGTAAAACTTCAACAGGAAAGTTTTTACTGAACAATAGTGGTACTATTGAAGTGTGTGCTTAATAGTATTGGAGCTTTATTCTCCT
TTGATTCCAGGGGCACTTCCAGGCCAGTCCCTTCCACAAGGAGCCAATGGGAATGTGGGAGGAAGCGAGTGACCCAGTGATGGGGAAGAAGGATAAAAAT
GAGGAGCGGAAGGAGAGAATCCTGAATCTCACACTGGAGATTATCTATCTGCTGACTGGAGAGGGCTACGTCATCCCTAAGAAGAAGAGCCCAACTGTGG
GTTTGGGGGCCCTGCATGCCCCTGGCTCCGTCATACAGAAGGAAAATGACAAGAAGATCCTGGAACTCATCTCCAACATCATCCAGCTGCTGACTGGAGA
GGTTGCCATAAGGTGTGAGGATGTTTCCGTCTATTTTTCCTTGGAGGAGTGGGAGTATATAAAAGGAAACCAGGCCCTTTACAGGGAAGGGATAAAGGAG
GAGGAGGAGCCCCAGCAGCTCCGCCCACTGGCAGCCTGTGAGTATAAAGATGGGAGCGATGTTACAGCACATACGGAAGCAACTTTATGTTGTAATAATG
ATGGGAATCTCACAAACCCTCATGTTTCTCCAGCGGAACAGCCCCCACCGGCCAATGGGATTAAAGAGGAGGCGGCTTCATGTGAAGGGGGAAACCAATC
AGATTACAGCATTAATCCCCTTACAGAACAGATACAGGGAACAGACACACCTACTCCTATCATGGGGAGCAGCCTGAATAACAGCTCGGCAGAGGATTAT
ATATCGGTTGTTATTAAAGAGGAAGAATCTTCATGGGAAGGGGGAAACCAATCAGATTGCAGCATTAATCCCCTTACAGAACAGATACAGGGAACAAATA
CTCCTATCATGGGGTGCAGCCTGAATAGTTTAAAAATGACGGGTAATAATCATGATGAAAATTCCCAACAATCTCACATAACAGAAAATCACAAACACAA
TAAACCCTATTCTTGTTCTTATTGTGGAAAATGTTTTTTAAATCAATCCGACCTTAAATGCCATGAAGTAACTCACACAGGAGAGAAACCTTTTTGTTGT
TCTGAATGTGGGAAATGTTTTTCAGGTAAATCACACCTTATCATTCATCATAGAGCCCACACAGGAGACAAACCTTTTTCTTGTAAATGTGGGAAACGTT
TTTCAAATCAATCCAACCTTGCTCGTCATGAAAGGACTCACACAGAGGAGAAACCATTTTCTTGTTCTGAATGTGGGAAATGTTTTTTAAACCATTTCTA
TCTTGCGCGTCATCAAAGGACTCACACAGGGGAGAAACCATTCTCTTGTTCTGAATGTGGGAAATGTTTTTCAGTCCCATATCACCGTGATCGTCATCAG
AGAACTCACACAGGGGACAAACCATTCTATTGTTCTGAATGTGGGAAATGTTTTTCTAACCAATATCACCGTGATCGTCATCAGAGAACTCACACAGGGG
AGAAACCATTCTATTGTTCTGAATGTGGGAAATCTTTTACAAGTCGATCTAACCTTGATCGTCATCATAGAACCCACACAGAGGAGAAACCATTTTCTTG
TTCTTAATGTGGGAAATGTTTTTCAAAGCACTCTTGCCTTGATCGGCATCAAAAGACTCACACAGGGGAGAAACCATTTTCTGAATGAGGGAAATTATTT
GCATTGAACAGTAATCTAAAAATACTCTTTCGCATGAGAAAAACTGTACTTTACACATGAGGCATCAGGCAAATATTTTTATGTCCACCATGAAATGTTT
CTTTAAGAGAACCCTTAGACCAACTCTTTGCAGCTAAAGACTCCTGATGGACACTGGGTAATGCTATAAAGGGTCTCTTTACATTAAATCAGTTTTGGGA
AAAGCCCTTTTTCATGAGACGTGTCAGACTGATCTATTGGTGCAGTTAAAAAAATGTTTTTCATGCTTGTTAATAAAACATTGAATATATGGTATTTTG 
>Xetro.K00765|Xetro.K00765.1:v7v9                                                                   
ATGGTGGCACTAAAGGAGCAGTGTTACCTTGTTGTTCCCAACACATGAGCTGATTCCCAGGGACACTTTGCTACTGAGTCAGTGCAGTTTCTGTGGCAGC
TCCAAGCCCAACCCACCCACCATAAGTGAATTCCTCTCCCATTTGGTACCAAGGCCCCCCTGCAGCCTGAGGGGAAGCACTGAGGGGCCCATTCTTGGCA
GGAAAGGGAAAGTGTTGATTGGCAGACATTGCATCATTAGAGGGAAGTTTAACAGGGGATTGTGGGATTGGTAGTTCAGCCCATGGTTAGACTAGTTATG
CAGAAATCTCCCCCCACTCCCTGTGGGTGCCGGCGGCAGCATTACGTCACGGTGCTTTCTGCGCATGTGTGTAATGTGATCTCCCTGCTTCATTAACATG
CCCGTCCCTAGCCAATGAGCGCGTCCGCAACTAATTCATTCGTTTCTTCTGTCCTACCAGGGCATTCACACAGCGCGAGGGGCAATAGAATTTCCTACAG
GTTTTCTGCACAATTGCTACGTTCTAATTCGTCATAATGCCCAAGTGTATCGTTAATGGATGCCCACACAGGAGTGGCCAAAAACTGCTTTACCCGGATG
TTGTTTTACATCCCTTTCCGAAAAATATCGAAAGGATTAGAAACTGGCTGATGCAAACAGGCCAGCACTCGGAAGACCTCGAACAACTTACCCAAAGGAT
ATTTCAAGGGTGGAAAACGGCAAACTTCCGAATGTGTTCTAAACATTTTACGGAGGGTTCCTACATGCAAAGCGGATCGCGAAGAATTTTAAAACCAAAC
GCAGTGCCAACAATTTTCGATACTGTCCATGTTCCAGTTACAACTGTAATGGCAGTCGCCCCAATAGGAGCTTCTGCTAAACGAAGAAGGGTTGACGATG
GACGGCCATCGACTTCTTCGACAATCGTAAGAGTCGTTTCGCGTCTTGCTACTGTTGGAACGCAGACCGACGTCAAAGGGCACTTCCAGGCCAGTCCCTT
CCACAAGGAGCCAATGGGAATGTGGGAGGAAGCGAGTGACCCAGTGATGGGGAAGAAGGATAAAAATGAGGAGCGGAAGGAGAGAATCCTGAATCTCACA
CTGGAGATTATCTATCTGCTGACTGGAGAGGGCTACGTCATCCCTAAGAAGAAGAGCCCAACTGTGGGTTTGGGGGCCCTGCATGCCCCTGGCTCCGTCA
TACAGAAGGAAAATGACAAGAAGATCCTGGAACTCATCTCCAACATCATCCAGCTGCTGACTGGAGAGGTTGCCATAAGGTGTGAGGATGTTTCCGTCTA
TTTTTCCTTGGAGGAGTGGGAGTATATAAAAGGAAACCAGGCCCTTTACAGGGAAGGGATAAAGGAGGAGGAGGAGCCCCAGCAGCTCCGCCCACTGGCA
GCCTGTGAGTATAAAGATGGGAGCGATGTTACAGCACATACGGAAGCAACTTTATGTTGTAATAATGATGGGAATCTCACAAACCCTCATGTTTCTCCAG
CGGAACAGCCCCCACCGGCCAATGGGATTAAAGAGGAGGCGGCTTCATGTGAAGGGGGAAACCAATCAGATTACAGCATTAATCCCCTTACAGAACAGAT
ACAGGGAACAGACACACCTACTCCTATCATGGGGAGCAGCCTGAATAACAGCTCGGCAGAGGATTATATATCGGTTGTTATTAAAGAGGAAGAATCTTCA
TGGGAAGGGGGAAACCAATCAGATTGCAGCATTAATCCCCTTACAGAACAGATACAGGGAACAAATACTCCTATCATGGGGTGCAGCCTGAATAGTTTAA
AAATGACGGGTAATAATCATGATGAAAATTCCCAACAATCTCACATAACAGAAAATCACAAACACAATAAACCCTATTCTTGTTCTTATTGTGGAAAATG
TTTTTTAAATCAATCCGACCTTAAATGCCATGAAGTAACTCACACAGGAGAGAAACCTTTTTGTTGTTCTGAATGTGGGAAATGTTTTTCAGGTAAATCA
CACCTTATCATTCATCATAGAGCCCACACAGGAGACAAACCTTTTTCTTGTAAATGTGGGAAACGTTTTTCAAATCAATCCAACCTTGCTCGTCATGAAA
GGACTCACACAGAGGAGAAACCATTTTCTTGTTCTGAATGTGGGAAATGTTTTTTAAACCATTTCTATCTTGCGCGTCATCAAAGGACTCACACAGGGGA
GAAACCATTCTCTTGTTCTGAATGTGGGAAATGTTTTTCAGTCCCATATCACCGTGATCGTCATCAGAGAACTCACACAGGGGACAAACCATTCTATTGT
TCTGAATGTGGGAAATGTTTTTCTAACCAATATCACCGTGATCGTCATCAGAGAACTCACACAGGGGAGAAACCATTCTATTGTTCTGAATGTGGGAAAT
CTTTTACAAGTCGATCTAACCTTGATCGTCATCATAGAACCCACACAGAGGAGAAACCATTTTCTTGTTCTTAATGTGGGAAATGTTTTTCAAAGCACTC
TTGCCTTGATCGGCATCAAAAGACTCACACAGGGGAGAAACCATTTTCTGAATGAGGGAAATTATTTGCATTGAACAGTAATCTAAAAATACTCTTTCGC
ATGAGAAAAACTGTACTTTACACATGAGGCATCAGGCAAATATTTTTATGTCCACCATGAAATGTTTCTTTAAGAGAACCCTTAGACCAACTCTTTGCAG
CTAAAGACTCCTGATGGACACTGGGTAATGCTATAAAGGGTCTCTTTACATTAAATCAGTTTTGGGAAAAGCCCTTTTTCATGAGACGTGTCAGACTGAT
CTATTGGTGCAGTTAAAAAAATGTTTTTCATGCTTGTTAATAAAACATTGAATATATGGTATTTTG                                  
>Xetro.K00765|Xetro.K00765.3:v7v9                                                                   
ATGGTGGCACTAAAGGAGCAGTGTTACCTTGTTGTTCCCAACACATGAGCTGATTCCCAGGGACACTTTGCTACTGAGTCAGTGCAGTTTCTGTGGCAGC
TCCAAGCCCAACCCACCCACCATAAGTGAATTCCTCTCCCATTTGGTACCAAGGCCCCCCTGCAGCCTGAGGGGAAGCACTGAGGGGCCCATTCTTGGCA
GGAAAGGGAAAGTGTTGATTGGCAGACATTGCATCATTAGAGGGAAGTTTAACAGGGGATTGTGGGATTGGTAGTTCAGCCCATGGTTAGACTAGTTATG
CAGAAATCTCCCCCCACTCCCTGTGGGTGCCGGCGGCAGCATTACGTCACGGTGCTTTCTGCGCATGTGTGTAATGTGATCTCCCTGCTTCATTAACATG
CCCGTCCCTAGCCAATGAGCGCGTCCGCAACTAATTCATTCGTTTCTTCTGTCCTACCAGGGCATTCACACAGCGCGAGGGGCAATAGAATTTCCTACAG
GTTTTCTGCACAATTGCTACGTTCTAATTCGTCATAATGCCCAAGTGTATCGTTAATGGATGCCCACACAGGAGTGGCCAAAAACTGCTTTACCCGGATG
TTGTTTTACATCCCTTTCCGAAAAATATCGAAAGGATTAGAAACTGGCTGATGCAAACAGGCCAGCACTCGGAAGACCTCGAACAACTTACCCAAAGGAT
ATTTCAAGGGTGGAAAACGGCAAACTTCCGAATGTGTTCTAAACATTTTACGGAGGGTTCCTACATGCAAAGCGGATCGCGAAGAATTTTAAAACCAAAC
GCAGTGCCAACAATTTTCGATACTGTCCATGTTCCAGTTACAACTGTAATGGCAGTCGCCCCAATAGGAGCTTCTGCTAAACGAAGAAGGGTTGACGATG
GACGGCCATCGACTTCTTCGACAATCGTAAGAGTCGTTTCGCGTCTTGCTACTGTTGGAACGCAGACCGACGTCAAAGGGCACTTCCAGGCCAGTCCCTT
CCACAAGGAGCCAATGGGAATGTGGGAGGAAGCGAGTGACCCAGTGATGGGGAAGAAGGATAAAAATGAGGAGCGGAAGGAGAGAATCCTGAATCTCACA
CTGGAGATTATCTATCTGCTGACTGGAGAGGGCTACGTCATCCCTAAGAAGAAGAGCCCAACTGTGGGTTTGGGGGCCCTGCATGCCCCTGGCTCCGTCA
TACAGAAGGAAAATGACAAGAAGATCCTGGAACTCATCTCCAACATCATCCAGCTGCTGACTGGAGAGGTTGCCATAAGGTGTGAGGATGTTTCCGTCTA
TTTTTCCTTGGAGGAGTGGGAGTATATAAAAGGAAACCAGGCCCTTTACAGGGAAGGGATAAAGGAGGAGGAGGAGCCCCAGCAGCTCCGCCCACTGGCC
TGTGAGTATAAAGATGGGAGCGATGTTACAGCACATACGGAAGCAACTTTATGTTGTAATAATGATGGGAATCTCACAAACCCTCATGTTTCTCCAGCGG
AACAGCCCCCACCGGCCAATGGGATTAAAGAGGAGGCGGCTTCATGTGAAGGGGGAAACCAATCAGATTACAGCATTAATCCCCTTACAGAACAGATACA
GGGAACAGACACACCTACTCCTATCATGGGGAGCAGCCTGAATAACAGCTCGGCAGAGGATTATATATCGGTTGTTATTAAAGAGGAAGAATCTTCATGG
GAAGGGGGAAACCAATCAGATTGCAGCATTAATCCCCTTACAGAACAGATACAGGGAACAAATACTCCTATCATGGGGTGCAGCCTGAATAGTTTAAAAA
TGACGGGTAATAATCATGATGAAAATTCCCAACAATCTCACATAACAGAAAATCACAAACACAATAAACCCTATTCTTGTTCTTATTGTGGAAAATGTTT
TTTAAATCAATCCGACCTTAAATGCCATGAAGTAACTCACACAGGAGAGAAACCTTTTTGTTGTTCTGAATGTGGGAAATGTTTTTCAGGTAAATCACAC
CTTATCATTCATCATAGAGCCCACACAGGAGACAAACCTTTTTCTTGTAAATGTGGGAAACGTTTTTCAAATCAATCCAACCTTGCTCGTCATGAAAGGA
CTCACACAGAGGAGAAACCATTTTCTTGTTCTGAATGTGGGAAATGTTTTTTAAACCATTTCTATCTTGCGCGTCATCAAAGGACTCACACAGGGGAGAA
ACCATTCTCTTGTTCTGAATGTGGGAAATGTTTTTCAGTCCCATATCACCGTGATCGTCATCAGAGAACTCACACAGGGGACAAACCATTCTATTGTTCT
GAATGTGGGAAATGTTTTTCTAACCAATATCACCGTGATCGTCATCAGAGAACTCACACAGGGGAGAAACCATTCTATTGTTCTGAATGTGGGAAATCTT
TTACAAGTCGATCTAACCTTGATCGTCATCATAGAACCCACACAGAGGAGAAACCATTTTCTTGTTCTTAATGTGGGAAATGTTTTTCAAAGCACTCTTG
CCTTGATCGGCATCAAAAGACTCACACAGGGGAGAAACCATTTTCTGAATGAGGGAAATTATTTGCATTGAACAGTAATCTAAAAATACTCTTTCGCATG
AGAAAAACTGTACTTTACACATGAGGCATCAGGCAAATATTTTTATGTCCACCATGAAATGTTTCTTTAAGAGAACCCTTAGACCAACTCTTTGCAGCTA
AAGACTCCTGATGGACACTGGGTAATGCTATAAAGGGTCTCTTTACATTAAATCAGTTTTGGGAAAAGCCCTTTTTCATGAGACGTGTCAGACTGATCTA
TTGGTGCAGTTAAAAAAATGTTTTTCATGCTTGTTAATAAAACATTGAATATATGGTATTTTG                                     
>Xetro.K00765|Xetro.K00765.4:v7v9                                                                   
GAGCCCTTACTAATCCCACTGCCAGGTCTGCACTGGGATCCCCATAAATAACAGTCTCTATCCTTCCCTTTAGCAGCCTGTGAGTATAAAGATGGGAGCG
ATGTTACAGCACATACGGAAGCAACTTTATGTTGTAATAATGATGGGAATCTCACAAACCCTCATGTTTCTCCAGCGGAACAGCCCCCACCGGCCAATGG
GATTAAAGAGGAGGCGGCTTCATGTGAAGGGGGAAACCAATCAGATTACAGCATTAATCCCCTTACAGAACAGATACAGGGAACAGACACACCTACTCCT
ATCATGGGGAGCAGCCTGAATAACAGCTCGGCAGAGGATTATATATCGGTTGTTATTAAAGAGGAAGAATCTTCATGGGAAGGGGGAAACCAATCAGATT
GCAGCATTAATCCCCTTACAGAACAGATACAGGGAACAAATACTCCTATCATGGGGTGCAGCCTGAATAGTTTAAAAATGACGGGTAATAATCATGATGA
AAATTCCCAACAATCTCACATAACAGAAAATCACAAACACAATAAACCCTATTCTTGTTCTTATTGTGGAAAATGTTTTTTAAATCAATCCGACCTTAAA
TGCCATGAAGTAACTCACACAGGAGAGAAACCTTTTTGTTGTTCTGAATGTGGGAAATGTTTTTCAGGTAAATCACACCTTATCATTCATCATAGAGCCC
ACACAGGAGACAAACCTTTTTCTTGTAAATGTGGGAAACGTTTTTCAAATCAATCCAACCTTGCTCGTCATGAAAGGACTCACACAGAGGAGAAACCATT
TTCTTGTTCTGAATGTGGGAAATGTTTTTTAAACCATTTCTATCTTGCGCGTCATCAAAGGACTCACACAGGGGAGAAACCATTCTCTTGTTCTGAATGT
GGGAAATGTTTTTCAGTCCCATATCACCGTGATCGTCATCAGAGAACTCACACAGGGGACAAACCATTCTATTGTTCTGAATGTGGGAAATGTTTTTCTA
ACCAATATCACCGTGATCGTCATCAGAGAACTCACACAGGGGAGAAACCATTCTATTGTTCTGAATGTGGGAAATCTTTTACAAGTCGATCTAACCTTGA
TCGTCATCATAGAACCCACACAGAGGAGAAACCATTTTCTTGTTCTTAATGTGGGAAATGTTTTTCAAAGCACTCTTGCCTTGATCGGCATCAAAAGACT
CACACAGGGGAGAAACCATTTTCTGAATGAGGGAAATTATTTGCATTGAACAGTAATCTAAAAATACTCTTTCGCATGAGAAAAACTGTACTTTACACAT
GAGGCATCAGGCAAATATTTTTATGTCCACCATGAAATGTTTCTTTAAGAGAACCCTTAGACCAACTCTTTGCAGCTAAAGACTCCTGATGGACACTGGG
TAATGCTATAAAGGGTCTCTTTACATTAAATCAGTTTTGGGAAAAGCCCTTTTTCATGAGACGTGTCAGACTGATCTATTGGTGCAGTTAAAAAAATGTT
TTTCATGCTTGTTAATAAAACATTGAATATATGGTATTTTG                                                           
>Xetro.K00768|Xetro.K00768.1:v7v9                                                                   
CTACAGGCAGCAGAGCAGTGTGGGAAAGAGGCCCCTCCCTCCCACAAGGAGCCAATGGGAATGTGGGAGGAAGCGAGTGACCCAGTGATGGGGAAGAAGG
ATAAAAATGAGGAGCGGAAGGAGAGAATCCTGAATCTCACACTGGAGATTATCTATCTGCTGACTGGAGAGGGCTACGTCATCCCTAAGAAGAAGAGCCC
AACTGTGGGTTTGGGGGCCCTGCATGCCCCTGGCTCCGTCATACAGAAGGAAAATGACAAGAAGATCCTGGAACTCATCTCCAACATCATCCAGCTGCTG
ACTGGAGAGGTGGCAGCCTGTGAGTATAAAGATGGGAGCGATGTTACAGCACATACGGAAGCAACTTTATGTTGTAATAATGATGGGAATCTCACAAACC
CTGATGTTTCTCCAGCGGAACAGCCCCCACCAGCCAATGGGATTAAAGAGGAAGAGGCTTCATGTAAAGGGGGAAACCAATCAGATTGCAGCATTAATCC
CCTTACAGAACAGAGACAGGGAACAGACACACCTACTCCTATCATGGGGTGCAGCCAGAATACCTCACAAATGAAGGGTAATAATTACAATGAAAATTCC
CACCCATCTCTACAGAAATCTGACAAAAAAAATAAATTACTTGGGAAATACAGCTGCAATGAGTGTCATAAACATTTTACTCAGAAGAAAAACTTAGATA
AACATCATAGAACCCACACTGGGGAGAAGCCATTTTCTTGTTCTGATTGCGGGAAATCTTTTTCAACAAAACCTGGACTTGATCGTCATCACAAAACCCA
CACAGGGGAGAAACCATTTTCTTGCTCTGAATGTGGGAAATGTTTTATAACAAAACCAGAACTTGATCTTCATCATAGAACCCACACATGGGAGAAACCA
TTTTCTTGTTCTGAATGTGGGAAATGTTTTACAAATGTATCTAATCTTATTCGTCATCAAAGGACTCACACGGGGGAAAAACCATTTTTTTGTTCTGAGT
GTGGAAAATGTTTTTCAAATGCATCAAACCTTATTCGTCATCGCAGAACCCACACAGGAGATAATCCATTTTCTTGTTGCAAATGTGGGAAATGTTTTAC
AAATGTATCTAATCTTATTCGTCATCAAAGGACTCACACAGGGGAGAAACCATTTTCTTGTTCTGAATGTGGGAAATGTTTTTCAAAGCAATCTTACCTT
GATCGTCATCAAAGGACTCACACAGGGGAGAAACCATTCTCTTGTTCTGATTGTGGGAAATCTTTTTCAACAAAACCTGAACTTGATCATCATCATAGAA
TCCACACTGGGGAGAAACCATTCTCTTGTTCTGAATGTGGGAAATTGTTTTCAAATGCAACAAACCTTATGCGACATCAAAGGATTCACACAGGGGAGAA
AACATTTGCTTGTTCTAAATGA                                                                              
>Xetro.K00769|Xetro.K00769.2:v7v9                                                                   
GGACACTTTGCTACTGAGTCAGTGCAGTTTCTGTGGCAGCTCCAAGCCCAACCCACCCACCATAAGTGAATTCCTCTCCCATTTGGTACCAAGGCCCCCC
TGCAGCCTGAGGGGAAGCACTGAGGGGCCCATTCTTGGCAGGAAAGGGAAAGTGTTGATTGGCAGACATTGCATCATTAGAGGGAAGTTTAACAGGGGAT
TGTGGGATTGGTAGTTCAGCCCATGGCTAGACTAGTTATTCTTATAGAAATGTCTAACTGCTTAATTTCACTTCCAGGCCCCTCCCTCCCACAAGGAGCC
AATGGGAATGTGGGAGGAAGCGAGTGACCCAGTGATGGGGAAGAAGGATAAAAATGAGGAGCGGAAGGAGAGAATCCTGAATCTCACACTGGAGATTATC
TATCTGCTGACTGGAGAGCAATACGTCATCCCTAAGAAGAAGAGGGGTTTGGGGGCCCTGCATGCCCCTGGCTCCGTCATACAGAAGGAAAATGACAAGA
AGATCCTGGAACTCATCTCCAACATCATCCAGCTGCTGACTGGAGAGGTTGCCATAAGGTGTGAGGATGTTTCCATCTATTTTTCCTTGGAGGAGTGGGA
GTATATAAAAGGAAACAAGGCCCTTTACAGGGAAGAGTTAATGGAGGAGGAGGAGCCCCAGCAGCTCCGCCCACTGGCCTGTGAGTATAAAGATGGGAGC
GATGTTACAGCACATACGGAAGCAACTTTATGTTGTAATAATGATGGGAATCTCACAAACCCTGATGTTTCTCCAGCGGAACAGCCCCCACCAGCCAATG
GGATTAAAGAGGAGGTGGCTTCATGGGAAGGGGGAAGCCAATCAGATTGCAGCATTAATCCCCTTACAGAACAGATACAGGGAACAGACACACCTACTCC
TATCATGGGGTGGAGCCTGAATAACAGCTCGGCAGAGGATTATACAGCGGTTGTTATTAAAGAGGAAGAATCTTCATTCGAAGGGGAAAACCAATCAGAT
TGCAGCATAAATCCCCTTACAGAACAGATACAGGGAACAGACACACCTACTCCTATCATGGGGAGCAGCCTGAATAGTTTAAAAATGGAGGGTAATAAAA
ATGATGAAAATTCCCTCCAATCTCCACATAAATCTCAAATAACAGAAAATACATTAAGTGGGAAATACATCTGCAATGTGTGTCATAAACACTTTAGTCA
TAAGAGAGACTTTAATAAACATCAAAGAAACCACAAGAAACCCTATTCTTGTTCTAATTGTGGGAAATGTTTTTTAAATCGATCTGACCTTAAACGCCAT
GAAGTAATTCACACAGGGGAGAAACCTTTTTCTTGTTCTGAATGCGGGAAATGTTTTACAAATGGATCAAACCTTGATCGTCATCAGAGAATTCACACAG
GGGAGAAACCGTTTCCTTGTTCTAATTGTGAGAAATGTTTTTCAAATCGATCCGACCTTAAACGTCATCAAATAACCCACACAGGGGAGAAACCTTTTTC
TTGTTCTGAATGTGGGAAATGTTTTTCAAGTAAATCACACCTTAACATTCATCATAGAAACCACACAGGAGACAAACCTTTTTCTTGTAAATGTGGGAAA
TGTTTTTCAAAGCGATCTGACCTTGCTCGTCATCAAAGGACTCACACAGAGGAGAAACCATTTTCTTGTTCTAAATGTGGGAAATGTTTTTTAAACCATT
TCTATCTTGCTCGTCATCAAAGAACTCACACAGGGGAGAAACCATTCACTTGTTCTGAATGTGGGAAATGTTTTTCAAACCCATATCACCGTGATCGTCA
TCAGAAAATTCACACAGGAGAGAAACCATTCTATTGTTCTGAATGTGGGAAATCTTTTACAAGTCGATCTAACCTTGATCGTCATCATAGAACTCACACA
GGGGAGAAACCATTTTCTTGTTCTGAATGTGGGAAATGTTTTTCAACCCATACACACCTTAAAAATCATCATACAACCCACACTGGGGAGAAACCATTTT
CTTGTTCAGAATGTGGGAAATGTTTTTCAAAGCACTCTCACCTTGATCGGCATCGAAAGACTCACACAGGGGAGAAACCATTTTCTGAATGAGGGAAAAA
GATTTGTATTGAACAGTCATCTAAAAATACTCTTTCACATGAGAAAAACTGTAAACGTGTCTTACAAATGAGGCATCAGGCAAATATTTTTATGTGCACA
ATAAAATGTTTCTTTAAGAGAACCCTTTGACCGACACTTTGCAGCTAAAGACTCCTGATGGACACTGGGTAATGCTAAGACAGTGGTCAACCATAAGCAC
TGGCTCAACATTGGGAACTGAGGAGTCCTAATTTCATGCTTAGTTTACAGAGACTGGAATATATCTCCCCCTCCCCCCAACAGATAAGATTCTGGGTTTA
ATTGAACAAGAAGGGACATATTCCAAGGGGTACGAGCCCCCCAGGGTATCACTTGGGCAGATGCTGTTCCCTAATGCTCACACAGTAGGTAACATAATGG
GGATATACCCAGCTGGGAATGACTTGCCGGGTACATATGCTCTTACTGGGTAAATATAAAGCCTATAACATCATCTTGTCATTATTAACCCAATGTCATT
TCCAATGGGACATTTGTTGAGATGAAAGGAAAGGGGGTTACACCATTATCCTATAAAGGGTCTCTTTACATTAAATCAGTTTTGTGAAAAGCCTTTTTTC
ATGAGATTTGTCAGACTGATCTATTGGTGCAGTTAAAAAATAGTTTTTCATGCTTGTTAATAAAACATTCAATATAT                       
>Xetro.K00769|Xetro.K00769.5:v7v9                                                                   
GGACACTTTGCTACTGAGTCAGTGCAGTTTCTGTGGCAGCTCCAAGCCCAACCCACCCACCATAAGTGAATTCCTCTCCCATTTGGTACCAAGGCCCCCC
TGCAGCCTGAGGGGAAGCACTGAGGGGCCCATTCTTGGCAGGAAAGGGAAAGTGTTGATTGGCAGACATTGCATCATTAGAGGGAAGTTTAACAGGGGAT
TGTGGGATTGGTAGTTCAGCCCATGGCTAGACTAGTTATTCTTATAGAAATGTCTAACTGCTTAATTTCACTTCCAGGCCCCTCCCTCCCACAAGGAGCC
AATGGGAATGTGGGAGGAAGCGAGTGACCCAGTGATGGGGAAGAAGGATAAAAATGAGGAGCGGAAGGAGAGAATCCTGAATCTCACACTGGAGATTATC
TATCTGCTGACTGGAGAGCAATACGTCATCCCTAAGAAGAAGAGGGGTTTGGGGGCCCTGCATGCCCCTGGCTCCGTCATACAGAAGGAAAATGACAAGA
AGATCCTGGAACTCATCTCCAACATCATCCAGCTGCTGACTGGAGAGGTTGCCATAAGGTGTGAGGATGTTTCCATCTATTTTTCCTTGGAGGAGTGGGA
GTATATAAAAGGAAACAAGGCCCTTTACAGGGAAGAGTTAATGGAGGAGGAGGAGCCCCAGCAGCTCCGCCCACTGGCAGCCTGTGAGTATAAAGATGGG
AGCGATGTTACAGCACATACGGAAGCAACTTTATGTTGTAATAATGATGGGAATCTCACAAACCCTGATGTTTCTCCAGCGGAACAGCCCCCACCGGCCA
ATGGGATTAAAGAGGAGGTGGCTTCATGGGAAGGGGGAAACCAATCAGATTGCAGCATTAATCCCCTTACAGAACAGATACAGGGAACAGACACACCTAC
TCCTATCATGGGGTGCAGCCTGAATAACAGCTCGGCAGAGGATTATATATCAGTTGTTATTAAAGAGGAAGAATCTTCAGGGGAAGGGGAAACCCAATCA
GATTGCAGCATTAATCCCCTTACAGTACAGATACAGGTAACAGACACGCCTACTCCTATCATGGGGAATAGTTTAAAAATGGAGCGTAATAAAAATGATG
AAAATTCCCACCAATCTCCACATAAATCTCACATAACAGAAAATACATTAAGTGGGAAATACAGCTGCAAAGTGTGTCACAAACACTTTAGTCATAAGAG
AGACTTAAATAAACATCAAAGAACCCACAATAAACCCTATTCTTGTTCTAATTGTGGAAGATGTTTTATAAATCGATCCGACCTTAAACGCCATGAAATA
ATCCACACAGGAGAGAAACCTTTTTCTTGTTCTGAATGCGAGAAATGTTTTTCAAGTAAATCACAACTTAACATTCATCAGAGAATCCACTCAGGAGACA
AAGCTTTTTCTTGTGGGAGATGTGGGAGATGTTTTTCAAAGCAATCACTCCTAAAAATTCATTATAGAACCCACACAGGGGAGAAACCATTTTCATGTCT
TGAATGTGGCAAATGTTTTTCAAACAAATCTGACCTTAATCGCCATCATATAACTCACACAGGGGTGAAACCTTTTTCTTGTTCTGAATGTGGGAAATGT
TTTTCAAATCGATCTGACCTTGCTCGTCATCAAAGGACCCACTCAGAGGACAAACCATTTTCTTGTTCTAATTGTGGGAAATGTTTTTTAAGCCATTTCT
ATCTTGCTCGTCATCTCAAGACTCACACAGGGGAGAAACCATTCTCTTGTTCTGAATGTGGGAAATGTTTTTCAAACCCATATCTCCTTGCTTGTCATCA
GAGAATTCACACAGGAGAGAAACCATTTTCTTGTTCTGAATGTGGGAAATGTTTTACAAGTCGATCTAACCTTGATCGTCATCAGAGAACTCACACAGGG
GAGAAACCATTTTCTTGTCCTGATTGTGAGAAATGTTTTTCAACCCATGCACACCTTAAAAATCATTATACAACCCACACTGGGGAGAAACCATTTTCTT
GTTCTGATTGTGGGAAATGTTTTTCAAAGAACTCTCACCTTTATAAGCATCGAAAGACTCACACAGGGGAGAAACCATTTTCTGAATGAGGGAAATGATT
TGTATTGAACAGTAGTCTAAAAATACTCTTTCACACATGAGAAAAACTGTAAACTTGTTTTCCGAATGAGGCTAAAAGACTCCTGGTAAAGACTCCTGAT
GGACACTGGGTAATGCTAAGACAGGTGGTGCACCAAAGCAGAATGCACCATAACCACTGGCTCAGCATTGGGAACTGAGGAGTCCTAATTTCATGCTTAG
TTCACAGACACTGGAATATATCTCCGCCTCCCACCAACATATACTTTTCTGGCTTTCTTTGAACAAAAAAGGGACATATTCCAAGGGGTACGAGCCCCCC
AGGGTATCACTTGGGCAAATGCTGTTCCCTAATGCTCACACAGTAGGTAACATAATGGGGATATACCCAGCTGGGAATGACTTGCCGGGTACATATGCTC
TTACTGGGTAAATATTAAGCCTATAACATTATCTTTTCTTTATTAACACAATGTCATTTCCAATTGGATATTTGCTGAGATGAAAGGAAAGGGGGTTACA
CCATTATCCTATAAAGGGTCTCTTTACATTAAATCAGTTTTGTGAAAAGCCCTTTTTCATGAGACGTGTCAGACTGATCTATTTGTGCAGTTAAAAAAAT
GTTTTTCATGCTTGTTAATAAAACATTGAATATATGGTA                                                             
>Xetro.K00769|Xetro.K00769.3:v7v9                                                                   
GGACACTTTGCTACTGAGTCAGTGCAGTTTCTGTGGCAGCTCCAAGCCCAACCCACCCACCATAAGTGAATTCCTCTCCCATTTGGTACCAAGGCCCCCC
TGCAGCCTGAGGGGAAGCACTGAGGGGCCCATTCTTGGCAGGAAAGGGAAAGTGTTGATTGGCAGACATTGCATCATTAGAGGGAAGTTTAACAGGGGAT
TGTGGGATTGGTAGTTCAGCCCATGGCTAGACTAGTTATTCTTATAGAAATGTCTAACTGCTTAATTTCACTTCCAGGCCCCTCCCTCCCACAAGGAGCC
AATGGGAATGTGGGAGGAAGCGAGTGACCCAGTGATGGGGAAGAAGGATAAAAATGAGGAGCGGAAGGAGAGAATCCTGAATCTCACACTGGAGATTATC
TATCTGCTGACTGGAGAGCAATACGTCATCCCTAAGAAGAAGAGGGGTTTGGGGGCCCTGCATGCCCCTGGCTCCGTCATACAGAAGGAAAATGACAAGA
AGATCCTGGAACTCATCTCCAACATCATCCAGCTGCTGACTGGAGAGGTTGCCATAAGGTGTGAGGATGTTTCCATCTATTTTTCCTTGGAGGAGTGGGA
GTATATAAAAGGAAACAAGGCCCTTTACAGGGAAGAGTTAATGGAGGAGGAGGAGCCCCAGCAGCTCCGCCCACTGGCCTGTGAGTATAAAGATGGGAGC
GATGTTACAGCACATACGGAAGCAACTTTATGTTGTAATAATGATGGGAATCTCACAAACCCTGATGTTTCTCCAGCGGAACAGCCCCCACCGGCCAATG
GGATTAAAGAGGAGGTGGCTTCATGGGAAGGGGGAAACCAATCAGATTGCAGCATTAATCCCCTTACAGAACAGATACAGGGAACAGACACACCTACTCC
TATCATGGGGTGCAGCCTGAATAACAGCTCGGCAGAGGATTATATATCAGTTGTTATTAAAGAGGAAGAATCTTCAGGGGAAGGGGAAACCCAATCAGAT
TGCAGCATTAATCCCCTTACAGTACAGATACAGGTAACAGACACGCCTACTCCTATCATGGGGAATAGTTTAAAAATGGAGCGTAATAAAAATGATGAAA
ATTCCCACCAATCTCCACATAAATCTCACATAACAGAAAATACATTAAGTGGGAAATACAGCTGCAAAGTGTGTCACAAACACTTTAGTCATAAGAGAGA
CTTAAATAAACATCAAAGAACCCACAATAAACCCTATTCTTGTTCTAATTGTGGAAGATGTTTTATAAATCGATCCGACCTTAAACGCCATGAAATAATC
CACACAGGAGAGAAACCTTTTTCTTGTTCTGAATGCGAGAAATGTTTTTCAAGTAAATCACAACTTAACATTCATCAGAGAATCCACTCAGGAGACAAAG
CTTTTTCTTGTGGGAGATGTGGGAGATGTTTTTCAAAGCAATCACTCCTAAAAATTCATTATAGAACCCACACAGGGGAGAAACCATTTTCATGTCTTGA
ATGTGGCAAATGTTTTTCAAACAAATCTGACCTTAATCGCCATCATATAACTCACACAGGGGTGAAACCTTTTTCTTGTTCTGAATGTGGGAAATGTTTT
TCAAATCGATCTGACCTTGCTCGTCATCAAAGGACCCACTCAGAGGACAAACCATTTTCTTGTTCTAATTGTGGGAAATGTTTTTTAAGCCATTTCTATC
TTGCTCGTCATCTCAAGACTCACACAGGGGAGAAACCATTCTCTTGTTCTGAATGTGGGAAATGTTTTTCAAACCCATATCTCCTTGCTTGTCATCAGAG
AATTCACACAGGAGAGAAACCATTTTCTTGTTCTGAATGTGGGAAATGTTTTACAAGTCGATCTAACCTTGATCGTCATCAGAGAACTCACACAGGGGAG
AAACCATTTTCTTGTCCTGATTGTGAGAAATGTTTTTCAACCCATGCACACCTTAAAAATCATTATACAACCCACACTGGGGAGAAACCATTTTCTTGTT
CTGATTGTGGGAAATGTTTTTCAAAGAACTCTCACCTTTATAAGCATCGAAAGACTCACACAGGGGAGAAACCATTTTCTGAATGAGGGAAATGATTTGT
ATTGAACAGTAGTCTAAAAATACTCTTTCACACATGAGAAAAACTGTAAACTTGTTTTCCGAATGAGGCTAAAAGACTCCTGGTAAAGACTCCTGATGGA
CACTGGGTAATGCTAAGACAGGTGGTGCACCAAAGCAGAATGCACCATAACCACTGGCTCAGCATTGGGAACTGAGGAGTCCTAATTTCATGCTTAGTTC
ACAGACACTGGAATATATCTCCGCCTCCCACCAACATATACTTTTCTGGCTTTCTTTGAACAAAAAAGGGACATATTCCAAGGGGTACGAGCCCCCCAGG
GTATCACTTGGGCAAATGCTGTTCCCTAATGCTCACACAGTAGGTAACATAATGGGGATATACCCAGCTGGGAATGACTTGCCGGGTACATATGCTCTTA
CTGGGTAAATATTAAGCCTATAACATTATCTTTTCTTTATTAACACAATGTCATTTCCAATTGGATATTTGCTGAGATGAAAGGAAAGGGGGTTACACCA
TTATCCTATAAAGGGTCTCTTTACATTAAATCAGTTTTGTGAAAAGCCCTTTTTCATGAGACGTGTCAGACTGATCTATTTGTGCAGTTAAAAAAATGTT
TTTCATGCTTGTTAATAAAACATTGAATATATGGTA                                                                
>Xetro.K00769|Xetro.K00769.4:v7v9                                                                   
GGACACTTTGCTACTGAGTCAGTGCAGTTTCTGTGGCAGCTCCAAGCCCAACCCACCCACCATAAGTGAATTCCTCTCCCATTTGGTACCAAGGCCCCCC
TGCAGCCTGAGGGGAAGCACTGAGGGGCCCATTCTTGGCAGGAAAGGGAAAGTGTTGATTGGCAGACATTGCATCATTAGAGGGAAGTTTAACAGGGGAT
TGTGGGATTGGTAGTTCAGCCCATGGCTAGACTAGTTATTCTTATAGAAATGTCTAACTGCTTAATTTCACTTCCAGGCCCCTCCCTCCCACAAGGAGCC
AATGGGAATGTGGGAGGAAGCGAGTGACCCAGTGATGGGGAAGAAGGATAAAAATGAGGAGCGGAAGGAGAGAATCCTGAATCTCACACTGGAGATTATC
TATCTGCTGACTGGAGAGCAATACGTCATCCCTAAGAAGAAGAGGGGTTTGGGGGCCCTGCATGCCCCTGGCTCCGTCATACAGAAGGAAAATGACAAGA
AGATCCTGGAACTCATCTCCAACATCATCCAGCTGCTGACTGGAGAGGTTGCCATAAGGTGTGAGGATGTTTCCATCTATTTTTCCTTGGAGGAGTGGGA
GTATATAAAAGGAAACAAGGCCCTTTACAGGGAAGAGTTAATGGAGGAGGAGGAGCCCCAGCAGCTCCGCCCACTGGCGGAACAGCCCCCACCGGCCAAT
GGGATTAAAGAGGAGGTGGCTTCATGGGAAGGGGGAAACCAATCAGATTGCAGCATTAATCCCCTTACAGAACAGATACAGGGAACAGACACACCTACTC
CTATCATGGGGTGCAGCCTGAATAACAGCTCGGCAGAGGATTATATATCAGTTGTTATTAAAGAGGAAGAATCTTCAGGGGAAGGGGAAACCCAATCAGA
TTGCAGCATTAATCCCCTTACAGTACAGATACAGGTAACAGACACGCCTACTCCTATCATGGGGAATAGTTTAAAAATGGAGCGTAATAAAAATGATGAA
AATTCCCACCAATCTCCACATAAATCTCACATAACAGAAAATACATTAAGTGGGAAATACAGCTGCAAAGTGTGTCACAAACACTTTAGTCATAAGAGAG
ACTTAAATAAACATCAAAGAACCCACAATAAACCCTATTCTTGTTCTAATTGTGGAAGATGTTTTATAAATCGATCCGACCTTAAACGCCATGAAATAAT
CCACACAGGAGAGAAACCTTTTTCTTGTTCTGAATGCGAGAAATGTTTTTCAAGTAAATCACAACTTAACATTCATCAGAGAATCCACTCAGGAGACAAA
GCTTTTTCTTGTGGGAGATGTGGGAGATGTTTTTCAAAGCAATCACTCCTAAAAATTCATTATAGAACCCACACAGGGGAGAAACCATTTTCATGTCTTG
AATGTGGCAAATGTTTTTCAAACAAATCTGACCTTAATCGCCATCATATAACTCACACAGGGGTGAAACCTTTTTCTTGTTCTGAATGTGGGAAATGTTT
TTCAAATCGATCTGACCTTGCTCGTCATCAAAGGACCCACTCAGAGGACAAACCATTTTCTTGTTCTAATTGTGGGAAATGTTTTTTAAGCCATTTCTAT
CTTGCTCGTCATCTCAAGACTCACACAGGGGAGAAACCATTCTCTTGTTCTGAATGTGGGAAATGTTTTTCAAACCCATATCTCCTTGCTTGTCATCAGA
GAATTCACACAGGAGAGAAACCATTTTCTTGTTCTGAATGTGGGAAATGTTTTACAAGTCGATCTAACCTTGATCGTCATCAGAGAACTCACACAGGGGA
GAAACCATTTTCTTGTCCTGATTGTGAGAAATGTTTTTCAACCCATGCACACCTTAAAAATCATTATACAACCCACACTGGGGAGAAACCATTTTCTTGT
TCTGATTGTGGGAAATGTTTTTCAAAGAACTCTCACCTTTATAAGCATCGAAAGACTCACACAGGGGAGAAACCATTTTCTGAATGAGGGAAATGATTTG
TATTGAACAGTAGTCTAAAAATACTCTTTCACACATGAGAAAAACTGTAAACTTGTTTTCCGAATGAGGCTAAAAGACTCCTGGTAAAGACTCCTGATGG
ACACTGGGTAATGCTAAGACAGGTGGTGCACCAAAGCAGAATGCACCATAACCACTGGCTCAGCATTGGGAACTGAGGAGTCCTAATTTCATGCTTAGTT
CACAGACACTGGAATATATCTCCGCCTCCCACCAACATATACTTTTCTGGCTTTCTTTGAACAAAAAAGGGACATATTCCAAGGGGTACGAGCCCCCCAG
GGTATCACTTGGGCAAATGCTGTTCCCTAATGCTCACACAGTAGGTAACATAATGGGGATATACCCAGCTGGGAATGACTTGCCGGGTACATATGCTCTT
ACTGGGTAAATATTAAGCCTATAACATTATCTTTTCTTTATTAACACAATGTCATTTCCAATTGGATATTTGCTGAGATGAAAGGAAAGGGGGTTACACC
ATTATCCTATAAAGGGTCTCTTTACATTAAATCAGTTTTGTGAAAAGCCCTTTTTCATGAGACGTGTCAGACTGATCTATTTGTGCAGTTAAAAAAATGT
TTTTCATGCTTGTTAATAAAACATTGAATATATGGTA                                                               
>Xetro.K00769|Xetro.K00769.1:v7v9                                                                   
TTCCAGGCCCCTCCCTCCCACAAGGAGCCAATGGGAATGTGGGAGGAAGCGAGTGACCCAGTGATGGGGAAGAAGGATAAAAATGAGGAGCGGAAGGAGA
GAATCCTGAATCTCACACTGGAGATTATCTATCTGCTGACTGGAGAGGGCTACGTCATCCCTAAGAAGAAGAGCCCAACTGTGGGTTTGGGGGCCCTGCA
TGCCCCTGGCTCCGTCATACAGAAGGAAAATGACAAGAAGATCCTGGAACTCATCTCCAACATCATCCAGCTGCTGACTGGAGAGGTTGCCATAAGGTGT
GAGGATGTTTCCATCTATTTTTCCTTGGAGGAGTGGGAGTATATAAAAGGAAACAAGGCCCTTTACAGGGAAGGGATAAAGGAGGAGCTCCAGCAGCTCC
GCCCACTGGCAGCCTGTGAGTATAAAGATGGGAGCGATGTTACAGCACATACGGAAGCAACTTTATGTTGTAATAATGATGGGAATCTCACAAACCCTGA
TGTTTCTCCAGCGGAACAGCCCCCACCAGCCAATGGGATTAAAGAGGAGGTGGCTTCATGGGAAGGGGGAAGCCAATCAGATTGCAGCATTAATCCCCTT
ACAGAACAGATACAGGGAACAGACACACCTACTCCTATCATGGGGTGGAGCCTGAATAACAGCTCGGCAGAGGATTATACAGCGGTTGTTATTAAAGAGG
AAGAATCTTCATTCGAAGGGGAAAACCAATCAGATTGCAGCATAAATCCCCTTACAGAACAGATACAGGGAACAGACACACCTACTCCTATCATGGGGAG
CAGCCTGAATAGTTTAAAAATGGAGGGTAATAAAAATGATGAAAATTCCCTCCAATCTCCACATAAATCTCAAATAACAGAAAATACATTAAGTGGGAAA
TACATCTGCAATGTGTGTCATAAACACTTTAGTCATAAGAGAGACTTTAATAAACATCAAAGAAACCACAAGAAACCCTATTCTTGTTCTAATTGTGGGA
AATGTTTTTTAAATCGATCTGACCTTAAACGCCATGAAGTAATTCACACAGGGGAGAAACCTTTTTCTTGTTCTGAATGCGGGAAATGTTTTACAAATGG
ATCAAACCTTGATCGTCATCAGAGAATTCACACAGGGGAGAAACCGTTTCCTTGTTCTAATTGTGAGAAATGTTTTTCAAATCGATCCGACCTTAAACGT
CATCAAATAACCCACACAGGGGAGAAACCTTTTTCTTGTTCTGAATGTGGGAAATGTTTTTCAAGTAAATCACACCTTAACATTCATCATAGAAACCACA
CAGGAGACAAACCTTTTTCTTGTAAATGTGGGAAATGTTTTTCAAAGCGATCTGACCTTGCTCGTCATCAAAGGACTCACACAGAGGAGAAACCATTTTC
TTGTTCTAAATGTGGGAAATGTTTTTTAAACCATTTCTATCTTGCTCGTCATCAAAGAACTCACACAGGGGAGAAACCATTCACTTGTTCTGAATGTGGG
AAATGTTTTTCAAACCCATATCACCGTGATCGTCATCAGAAAATTCACACAGGAGAGAAACCATTCTATTGTTCTGAATGTGGGAAATCTTTTACAAGTC
GATCTAACCTTGATCGTCATCATAGAACTCACACAGGGGAGAAACCATTTTCTTGTTCTGAATGTGGGAAATGTTTTTCAACCCATACACACCTTAAAAA
TCATCATACAACCCACACTGGGGAGAAACCATTTTCTTGTTCAGAATGTGGGAAATGTTTTTCAAAGCACTCTCACCTTGATCGGCATCGAAAGACTCAC
ACAGGGGAGAAACCATTTTCTGAATGAGGGAAAAAGATTTGTATTGAACAGTCATCTAAAAATACTCTTTCACATGAGAAAAACTGTAAACGTGTCTTAC
AAATGAGGCATCAGGCAAATATTTTTATGTGCACAATAAAATGTTTCTTTAAGAGAACCCTTTGACCGACACTTTGCAGCTAAAGACTCCTGATGGACAC
TGGGTAATGCTAAGACAGTGGTCAACCATAAGCACTGGCTCAACATTGGGAACTGAGGAGTCCTAATTTCATGCTTAGTTTACAGAGACTGGAATATATC
TCCCCCTCCCCCCAACAGATAAGATTCTGGGTTTAATTGAACAAGAAGGGACATATTCCAAGGGGTACGAGCCCCCCAGGGTATCACTTGGGCAGATGCT
GTTCCCTAATGCTCACACAGTAGGTAACATAATGGGGATATACCCAGCTGGGAATGACTTGCCGGGTACATATGCTCTTACTGGGTAAATATAAAGCCTA
TAACATCATCTTGTCATTATTAACCCAATGTCATTTCCAATGGGACATTTGTTGAGATGAAAGGAAAGGGGGTTACACCATTATCCTATAAAGGGTCTCT
TTACATTAAATCAGTTTTGTGAAAAGCCTTTTTTCATGAGATTTGTCAGACTGATCTATTGGTGCAGTTAAAAAATAGTTTTTCATGCTTGTTAATAAAA
CATTCAATATAT                                                                                        
>Xetro.K00769|Xetro.K00769.6:v7v9                                                                   
TTCCAGGCCCCTCCCTCCCACAAGGAGCCAATGGGAATGTGGGAGGAAGCGAGTGACCCAGTGATGGGGAAGAAGGATAAAAATGAGGAGCGGAAGGAGA
GAATCCTGAATCTCACACTGGAGATTATCTATCTGCTGACTGGAGAGGGCTACGTCATCCCTAAGAAGAAGAGCCCAACTGTGGGTTTGGGGGCCCTGCA
TGCCCCTGGCTCCGTCATACAGAAGGAAAATGACAAGAAGATCCTGGAACTCATCTCCAACATCATCCAGCTGCTGACTGGAGAGGTTGCCATAAGGTGT
GAGGATGTTTCCATCTATTTTTCCTTGGAGGAGTGGGAGTATATAAAAGGAAACAAGGCCCTTTACAGGGAAGGGATAAAGGAGGAGCTCCAGCAGCTCC
GCCCACTGGCCTGTGAGTATAAAGATGGGAGCGATGTTACAGCACATACGGAAGCAACTTTATGTTGTAATAATGATGGGAATCTCACAAACCCTGATGT
TTCTCCAGCGGAACAGCCCCCACCAGCCAATGGGATTAAAGAGGAGGTGGCTTCATGGGAAGGGGGAAGCCAATCAGATTGCAGCATTAATCCCCTTACA
GAACAGATACAGGGAACAGACACACCTACTCCTATCATGGGGTGGAGCCTGAATAACAGCTCGGCAGAGGATTATACAGCGGTTGTTATTAAAGAGGAAG
AATCTTCATTCGAAGGGGAAAACCAATCAGATTGCAGCATAAATCCCCTTACAGAACAGATACAGGGAACAGACACACCTACTCCTATCATGGGGAGCAG
CCTGAATAGTTTAAAAATGGAGGGTAATAAAAATGATGAAAATTCCCTCCAATCTCCACATAAATCTCAAATAACAGAAAATACATTAAGTGGGAAATAC
ATCTGCAATGTGTGTCATAAACACTTTAGTCATAAGAGAGACTTTAATAAACATCAAAGAAACCACAAGAAACCCTATTCTTGTTCTAATTGTGGGAAAT
GTTTTTTAAATCGATCTGACCTTAAACGCCATGAAGTAATTCACACAGGGGAGAAACCTTTTTCTTGTTCTGAATGCGGGAAATGTTTTACAAATGGATC
AAACCTTGATCGTCATCAGAGAATTCACACAGGGGAGAAACCGTTTCCTTGTTCTAATTGTGAGAAATGTTTTTCAAATCGATCCGACCTTAAACGTCAT
CAAATAACCCACACAGGGGAGAAACCTTTTTCTTGTTCTGAATGTGGGAAATGTTTTTCAAGTAAATCACACCTTAACATTCATCATAGAAACCACACAG
GAGACAAACCTTTTTCTTGTAAATGTGGGAAATGTTTTTCAAAGCGATCTGACCTTGCTCGTCATCAAAGGACTCACACAGAGGAGAAACCATTTTCTTG
TTCTAAATGTGGGAAATGTTTTTTAAACCATTTCTATCTTGCTCGTCATCAAAGAACTCACACAGGGGAGAAACCATTCACTTGTTCTGAATGTGGGAAA
TGTTTTTCAAACCCATATCACCGTGATCGTCATCAGAAAATTCACACAGGAGAGAAACCATTCTATTGTTCTGAATGTGGGAAATCTTTTACAAGTCGAT
CTAACCTTGATCGTCATCATAGAACTCACACAGGGGAGAAACCATTTTCTTGTTCTGAATGTGGGAAATGTTTTTCAACCCATACACACCTTAAAAATCA
TCATACAACCCACACTGGGGAGAAACCATTTTCTTGTTCAGAATGTGGGAAATGTTTTTCAAAGCACTCTCACCTTGATCGGCATCGAAAGACTCACACA
GGGGAGAAACCATTTTCTGAATGAGGGAAAAAGATTTGTATTGAACAGTCATCTAAAAATACTCTTTCACATGAGAAAAACTGTAAACGTGTCTTACAAA
TGAGGCATCAGGCAAATATTTTTATGTGCACAATAAAATGTTTCTTTAAGAGAACCCTTTGACCGACACTTTGCAGCTAAAGACTCCTGATGGACACTGG
GTAATGCTAAGACAGTGGTCAACCATAAGCACTGGCTCAACATTGGGAACTGAGGAGTCCTAATTTCATGCTTAGTTTACAGAGACTGGAATATATCTCC
CCCTCCCCCCAACAGATAAGATTCTGGGTTTAATTGAACAAGAAGGGACATATTCCAAGGGGTACGAGCCCCCCAGGGTATCACTTGGGCAGATGCTGTT
CCCTAATGCTCACACAGTAGGTAACATAATGGGGATATACCCAGCTGGGAATGACTTGCCGGGTACATATGCTCTTACTGGGTAAATATAAAGCCTATAA
CATCATCTTGTCATTATTAACCCAATGTCATTTCCAATGGGACATTTGTTGAGATGAAAGGAAAGGGGGTTACACCATTATCCTATAAAGGGTCTCTTTA
CATTAAATCAGTTTTGTGAAAAGCCTTTTTTCATGAGATTTGTCAGACTGATCTATTGGTGCAGTTAAAAAATAGTTTTTCATGCTTGTTAATAAAACAT
TCAATATAT                                                                                           
>Xetro.K00770|Xetro.K00770.1:v7v9                                                                   
ATGGGAATGTGGGAGGAAGCGAGTGACCCAGTGATGGGGAAGAAGGATAAAAATGAGGAGCGGAAGGAGAGAATCCTGAATCTCACACTGGAGATTATCT
ATCTGCTGACTGGAGAGGGCTACGTCATCCCTAAGAAGAAGAGCCCAACTGTGGGTTTGGGGGCCCTGCATGCCCCTGGCTCCGTCATACAGAAGGAAAA
TGACAAGAAGATCCTGGAACTCATCTCCAACATCATCCAGCTGCTGACTGGAGAGGTTGCCATAAGGTGTGAGGATGTTTCCATCTATTTTTCCTTGGAG
GAGTGGGAGTATATAAAAGGAAACAAGGCCCTTTACAGGGAAGGGATAAAGGAGGAGGAGGAGGAGCCCCAGCAGCTCCGCCCACTGGCAGCCTGTGAGT
ATAAAGATGGGACCGATGTTACAGCACATACGGAAGCAACTTTATGTTGTAATAATGATGGGAATCTCACAAACCCTGATGTTTCTCCAGCGGAACAGCT
CCCACCGGCCAATGGGATTAAAGAGGAACCGGCTTCATGGGAAGGGGGAAACCAATCAGATTGCAGCATTAATCCCCTTACAGAACAGATACAGGGAACA
GACACACCTACTCCTATCATGGGGAGCAGCCTGAATAACAGCTCGGCAGAGGATTATATATCACATACGATTAAGGAAGAAGCATGTTTATGTGAAGGGA
GAAAACATTCAGACTGCAGCATTAATCTTATTACTCCTATCATGGGGTGCAGTCTGAATAACATCTTGTCAGAGGATTATATATCAACTGATATTAAAGA
GGAGGCAGCTTCATGGCAAGGTGGAAACCAATCAGATTGCAGCATTAATCCCCTTACAGAACAGATACAGGGAACAGACACACCTACTCCTATCATGGGG
TGCAGCCTGAACATCTTAAAAATGGAGGGTAATAAATATGATGAAAATTCCCTCGAATCTCCACATAAATCTCACACAACAAAAAATACATTATATAGGA
AATACAGCAGCAATGAGTGTCAGAAACACTTTACTGATAAGAGACACTTTGATCAACATTGTAGAACCCACAAAAGTAAAAAACCCTTTTCTTCTTCTGA
TTGTGGAAAATATTTTTCAATTCGATCCAACCTTAAACGCCATCAAGTAACTCACACAGGGGAGAAACCATTTTCATGTTCTAGTTGTGGGAAATGTTTT
TTAAGCCAATCCCACCTTGCTCGTCATCAAAGGACTCACACAGGGGAGAAACCATTCTCTTGTTCTGAATGTGAGAAATGTTTTGCAAACAAATCTGACC
TTAAACGCCATCAAATAACCCACACAGGAGAGAAACCTTTTTCTTGTTCTGAATGTGGGAAATGCTTTGTAAATGAATCTAACCTTGATCGTCATAAAAT
ATCCCACACAGGGAAGAAACCATTTTCTTGTTCTGAATGTGGGAAATGTTTTTCTATTGAATATCACCGTGATTCCCATCAGAAAATTCACACAGGAGAG
AAACCATTTTTTTGTTCTGAATGTGGCAAATGTTTTACAAATCGTTCTAACCTTGCTCGTCATCAAAGGACTCACACAGGGGAGAAACCATTCTCTTGTT
CTGAATGTGGGAAATGTTTTTCTAACGAATATCACCGTGATCGTCATCAGAGAATTCACACAGGAGAGAAACCATTTTCTTGTTCTGAATGTGGGAAATG
TTTTTCAAACCATTCACACCTTAAAAGTCATCATAGAACCCACACAGGGGAGAAACCATTTTCTTGTTCTGATTGTGGGAAATGTTTTTCAAGCAAATCT
GACCTTAAACGCCATCAAATAACCCACACAGGAGAGAAACCTTTTTCTTGTTCTGAATGTGGGAAATGTTTTTCAGAACGATATACCCTTAATTTTCATC
AAAGAACTCACACAGAGGAGAACCCATTTTCTTGTTCTAAATGTGGGAAATGTTTTTTAAACCATTTACACCTTGTTCGTCATCAAAGGACTCACACAGG
GGAGAAACCATTCTCTTGTTCTGAATGTGGGAAATGTTTTTCGAACGGATCTCACCTTAAACGCCATCAAATAACCCACACAGGAGAGAAACCTTTTTCT
TGTTCTGAATGTGGGAAATGTTTTTCAAACAAATCTGACCTTAAACGCCATCAAATAACCCACACAGGAGAGAAACCTTTTTCTTGTTCTGAATGTGGGA
AATGTTTTTCAGAACGATATATCCTTATTTGTCATCAAAGGACTCACACAGGGGAGAAACCTTTCTCTTGTTCTGAATGCGGGAAATGTTTTACAAATCG
GTCTAACCTTGATCGTCATAAAAGGACTCACACAGGGGAGAAACCATTTTCTGAATGA                                          
>Xetro.K00771|Xetro.K00771.1:v7v9                                                                   
ATGCACCATAAGTACCTTCCCCCGGCACTGGCTCTGCATTGGGAACTGAGGAGCCCTCTGGGATATATCTCCCCCTCCCCCCAACAGATAATATTCTGGG
TTTTATTGAACAAGAAGGGACATATTCCAAGGGGTACGAGCCCCCCAGGTTTTGTGAAAAGCCTTTGTGGCTACGTCATCCCTAAGAAGAAGAGCCCAAC
TGTGGGTTTGGGGGCCCTGCATGCCCCTGGCTCCGTCATACAGAAGGAAAATGACAAGAAGATCCTGGAACTCATCTCCAACATCATCCAGCTGCTGACT
GGAGAGGTGGCAGCCTGTGAGTATAAAGATGGGAGCGATGTTACAGCACATACGGAAGCAACTTTATGTTGTAATAATGATGGGAATCTCACAAACCCTG
ATGTTTCTCCAGCGGAACAGCCCCCACCAGCCAATGGGATTAAAGAGGAAGAGGCTTCATGTGAAGGGGGAAACCAATCAGATTGCAGCATTAATCCCCT
TACAGAACAGATACAGGGAACAGACACACCTACTCCTATCATGGGGTGGAGCCTGAATATATTGGAGGGTATTAAAGAGGAACCGGCTTCCTGCAAAGAG
GAAACCCAATCAAATTGCAGCATTAATCCCCTTACAGAACAGATACAGGGAACAGACACGCCTACTCATATCATGGGGTGGAGCCTGAATATATTGGAGG
GTATTAAAGAGGAACCGGCTTCCTGCAAAGAGGAAAACCAATCAGATTGCAGCATTAATCCCCTTACAGAACAGATACAGGGAACAGACACACCTACTCC
TATCATGGGGTGGAGCCTGAATATATTGGAGGGTATTAAAGAGGAACCGGCTTCCTGCAAAGAGGAAAACCAATCAGATTGCAGCATTAATCCCCTTACA
GAACAGATACAGGGAACAGACACACCTACTCCTATCATGGGGTGGAGCCTGAATATATTGGAGGGTATTAAAGAGGAACCGGCTTCCTGCAAAGAGGAAA
ACCAATCAAATTGCAGCATTAATCCCCTTACAGAACAGATACAGGGAACAGACACGCCTACTCCTATCATGGGGTGGAGCCTGAATATATTGGAGGGTAT
TAAAGAGGAACCAGCTTCCTGCAAAGAGGAAAACCAATCAGATTGCAGCATTAATCCCCTTACAGAACAGATACAGGGAACAGAGACGCCTACTCCTATC
ATGGGGTGGAGCCTGAATATATTGGAGGGTATTAAAGAGGAACTGGCTTCCTGCAAAGAGGAAAACCAATCAGATTGCAGCATTAATCCCCTTACAGAAC
AGATACAGGGAACAGACACACCTACTCCAATCATGGGGTGCAGCCTGAACATCTTAAAAATGGAGGGTAATAAATATGATGAAAATTCCCTCCAATCTCC
ACATAAATCTTACTTAACAAAGAGAGACTATGATAAACATCAAAGAACCCACAAAAGTAAAAAACCCTTTTCTTCTTCTAATTGTGGAAAATGTTTTTTA
AACCATTCACACCTTGCTTGTCATCAAAGGACTCACACAGGGGAGAAACCATTCTCTTGTTCTGAATGTGGAAAATGTTTTGCAAAGCAATCTAACCTTG
CTCGTCACCAAAGGACTCACACAGGGGAGAAACCTTTTTCTTGTTCTGAATGTGGGAAATGCTTTTCAAGTAAATACCACCTTAAAATTCATCATAGAAA
CCACACAGGGGAGAAACCTTTTTCTTGTAAATGTGGGAAATGTTTTTCAAAGCGATCTGACCTTGCTCGTCATCAAAGGACTCACACAGGGGAGAAACCA
TTCTCTTGTTCTGAATGTGGGAAATGTTTTTCAAACAAATCTGATCTAAAACGCCATCAAATAACCCACACAGGGGAGAAACCATTTTCTTGTTCTGAAT
GTGGGAAATGTTTTTCAAACAAATCTGACCTTAAAGGCCATCAAATAACCCACACAGGGGAGAAACCTTTTTCTTGTCTTGAATGTGGGAAATGTTTTTT
AAACCATTTCCATCTTGCACGTCATCAAAGGACTCACACAGGGGAGAAACCATTCTCCTGTTCTGAATGTGGGAAATGTTTTTCTAACCAATATCACCGT
GATCGTCATCAGAAAATTCACACAGGAGAGAAACCTTTTTCTTGTTCTGAATGTGGGAAATGTTTTTTACACCATTCACACCTTGCTCGTCATCAAACGA
CTCACACAGGGGAGAAACCATTCTCTTGTTCTGAATGTGGGAAATGTTTTTTAAACCATTCACACCTTGCTCGTCATGAAAGGACTCACACGGGGGAGAA
ACCATTCTCTTGTTCTGAATGTGGGAAATGTTTTGCTAACCAATCTGACCTAAAACGCCATCAACTAACCCACACAGGAAAGAAATCTTTTTCTTGTTCT
GAATGTGGGAAATGTTTTGCAGATGAATCTCACCTTGATTTTCATAAAATAACCCACACAGGGGAGAAACCTTTTTCTTGTTCTGAATGTGGGAAATGTT
TTTCAAAGCGATCTGACCTTGCTCGTCATGAAAGGACTCACACAGGGGAAAAACCATTCTCTTGTTCTGAATGTGGGAAATGTTTTTCAAACAAATCTGA
CCTAAAACGCCATCAAATAACCCACACAGGAGAGAAACCTTTTTCTTGTTCTGAATGTGGGAAATGTTTTTCAAAGCAATCTAACCTTGCTTGTCATCAA
AGAACTCATACAGGGGACAAACCATTCTCTTGTTCTGAATGTGGGAAATGTTTTTGTAATGAATTTCGCCGTGATCGTCATCAGAGAATTCACACAGGAG
TGAAACCTTTTCCTTGTTCTGAATGTGGGAAATGTTTTTCAAAGCAATCTAACCTTGCTTGTCATCAAAGAACTCACACAGGAGAGAAACCTTTTTCTTG
TTCTGAATGTGGGAAATGTTTTTCAAAGCAATCCCACCTTATTTGTCATCAAAGGACTCACACAGGGGAGAAACCATTCTCCTGTTCTGAATGTGGGAAA
TGTTTTTCTAACGAATATCACCGTGATCGTCATCAGAGAATTCACACAGGAGAGAAACCTTTTTCTTGTTCTCAATGTGGGAAATGTTTTACAAATCGGT
CTAACCTTGATCGTCATCGAAGAACTCACACAGGGGAGAAACCATTTTCTGAATGAGGGAAATGATTTGTATTGAACAGTAGTCTAAAAATACTCTTTCA
CACATGAGAGAAACTGTAAACTTGTTTTACAAATGAGGCATCAGGCAAATATTTATGTCCACCATAAAATGTTTCTTTAAGAGAACCCTTAGACCAGGGG
GCCCCAACCTTTCTTACTCATGAGCCACAGTCAAATGTAAAAAGATTTGGAGAGCAACACAAGCTCCATATCAGTTCATCGAGAAGCCAAGTAAGGGCTA
ATATTGGCTATTAGGCAGCCTCTATGCACCCTATCAGCTTACAGGGGGGCTTTATTTGGTAGTAAATCTTATTTGTCACTGCCTTAGACCAACACTTTGC
AGTCACCTGATGGACACTGGGTAATGCTGAGACTGGGGGGGCAACAACGCAGAATGCACCATAAGTACCTTCCCCCGGCACTGGCTCTGCATTGGGAACT
GAGGAGCCCTCTGGGATATATCTCCCCCTCCCCCCAACAGATAATATTCTGGGTTTTATTGAACAAGAAGGGACATATTCCAAGGGGTACGAGCCCCCCA
GGGTATCACTTGGGCAGATGCTGTTCCCTAATGCTCACACAGTAGGTAACATAATGGGGATATACCCAGCTGGGAATGACTTGCCGGGTACATATGCTCT
TACTGGGTAAATATAAAGCCTATAACATCATCTTGTCATTATTAACCCAATGTCATTTCCAATGGGGCATTTGTTGAGATGAAAGGAAAGGGGGTTACAC
CATTATCCTATAAAGGGTCTCTTTACATTAAATCAGTTTTGTGAAAAGCCTTTGTGTCAGTCCGATTTATTGGTGCAATTTATATTTGTTTTCATGCTTG
TTAATAAGAGATTGAATATATGTTTTTTATTATTAGCCAGTAGCAGAACGTTGTACCATGGGAGCCATAGAGCAGAAAAAGAAAAAACAATTGTGGCCCC
GTGATACTTTCGTGGAACTTTAACCCTTTCACTGCCAGCCGCTTTGGTCAAAGCGGAACTTGTATTGCCACTTTTTGAACATTTTGCACTTTAGGGGACT
TTTACTTTACCCAGGAAAACAATATATGGTTTTTTGTCAGGACAACCTAAGCTTTCAAAAGCTGCAATTCCAATTCTCTAACAAGATATAGGCTTCTAAA
TATC                                                                                                
>Xetro.K00774|Xetro.K00774.1:v7v9                                                                   
CTACAGGCAGCAGAGCAGTGTGGGAAAGAGGCCCCTCCCTCCCACAAGGAGCCAATGGGAATGTGGGAGGAAGCGAGTGACCCAGTGATGGGGAAGAAGG
ATAAAAATGAGGAGCGGAAGGAGAGAATCCTGAATCTCACACTGGAGATTATCTATCTGCTGACTGGAGAGGGCTACGTCATCCCTAAGAAGAAGAGCCC
AACTGTGGGTTTGGGGGCCCTGCATGCCCCTGGCTCCGTCATACAGAAGGAAAATGACAAGAAGATCCTGGAACTCATCTCCAACATCATCCAGCTGCTG
ACTGGAGAGGTTGCCATAAGGTGTGAGGATGTTTCCATCTATTTTTCCTTGGAGGAGTGGGAGTATATAAAAGGAAACAAGGCCCTTTACAGGGAAGGGA
TAAAGGAGGAGGAGGAGGAGCCCCAGCAGCTCCGCCCACTGGCAGCCTGTGAGTATAAAGATGGGAGCGATGTTACAGCACATACGGAAGCAACTTTATG
TTGTAATAATGATGGGAATCTCACAAACCCTGATGTTTCTCCAGCGGAACAGCCCCCACCGGCCAATGGGATTAAAGAGGAACCGGCTTCATGGGAAGGG
GGAAACCAATCAGATTGCAGCATTAATCCCCTTACAGAACAGATACAGGGAACAGACACGCCTACTCCTATCATGGGGTGCAGCCTGAATAACAGCTCGG
CAGAGGATTATATATCAGTTGGTATTAAAGAGGAAGAATCTTCATGGGATGGGGGAAACCAATCAGATTGCAGCATTAATCCCCTTACAGAACAGATACA
GGGAACAGACACACCTACTCCTATCATGGGGTGCAGCCTGAATAGTATAAAAATGGAGGGTAAAAAATATGATGAAAATTCCCTCCAATCTCCACATAAA
TCTCACATTACAAAAAATACATTATGTAGGAAATACAGCTGCAATGAGAATCAGAAACTCTTTTTCAGAAACTCAATTCAATCAAAATTTAAACGCCATC
CAGTAACCCACACAGGGGAGAAACCATTTTCTTGTTCTGAATGTGGGAAATGTTTTACAAACAAATCTGACCTTAAACGCCATCAAATAACCCACAGAGG
AGAGAAACCTTTTTCTTGTTCTGAATGCAAGAAATGTTTTTCAAGGCAATCTAACCTTGCTTGTCATCAAAGAACTCACACAGGGGAGAAACCATTTTCT
TGTTCTGAATGTGGGAAAAGATTTTTAACCCATTCACACCTTGTTCGTCATGAAAGGACCCACACAGGGGAGAAACCATTCTCTTGTTCTCAATGTGGGA
AATGTTTTGCAAACCAATCTGACCTTGATCGTCATCAAAGGACTCACACAGGGGAGAAAACATTCTCTTGTTCTGAATGTGGGAAATGTTTTTCACAGCG
ATCTAACCTTGATCGTCATCAAAGGACTCACACAGGGGAGAAACCATTTTCTTGTTCTGAATGTGGGAAATGTTTTTCTAACGAATATCACCGTGATCGT
CATCAGAGAATTCACACAGGGGAGAACCCATTTTCTTGTTCTGAATGTGGGAAATGTTTTTCAAAGCAATCTAACCTTGATCGTCATCAAAGGACTCACA
CAGGGGAGAAACCATTTTCTTGTTCTGAATGTGGGAAATGTTTTTCTAATGAAAATCACTGTGATTGTCATCAAAGGACTCACACAGGGGAGAAACCATT
TTCTTGTTCTGAATGTGGGAAATGTTTTTTAAACCATTTCCACCTTGCTCGTCATCAAAGGATTCACACAGGGGAGAAACCATTCTCTTGTTCTCAATGT
GGGAAATTTTTTTCTAACGAATATCACCGTGATCGTCATCAGAGAATTCACACAGGAGAGAAACCATTTTCTTGTTTTGAATGTGGGAAATGTTTTTCTA
GCGAATATCACCGTGATCGTCATCAGAGAATTCACACAGGGGAGAAACCATTTTCTTGTTCTGAATGTGGAAAATGTTTTTCAAACCAATGGCACCTTAA
AATTCATCATAGAAGCCACACAGGGGAGGCACCATTTTCTTGTGAATGCGGGAAATGTTTTACAAATCGATTTAACCTTGATCGTCATCAAAGGACTCAC
ACAGGGGAGAAACCATTTTCTTGTTCTGAATGTGGGAAATATTTTTCTAACGAATATCACCGTGATCGTCATCAGAGAATTCACACAGGGGAGAACCCAT
TTTCTGAATGA                                                                                         
>Xetro.K00776|Xetro.K00776.2:v7v9                                                                   
CACATGGAGGTATTTGTTTGTAGCCAATAGGGCCGGGAGCAGAGAGATGTGGGAGACGCACGGCCCTCACTCCAGCCTGGGCACTGAGCAGTGACAAGTA
ATGGGATGAACTGCAGCCCCCCGACTTATAGCATTGGGGCCAAAGTGTAGGGAGGGAGAAGTGGGATATTGGTGGCAATAATCCCCTATAGAAATGTGTA
AGTGCTTAATTCCACTTCCAGGCCCCTCCCTCCCACAAGGAGCCAATGGGAATGTGGGAGGAAGCGAGTGACCCAGTGATGGGGAAGAAGGATAAAAATG
AGGAGCGGAAGGAGAGAATCCTGAATCTCACACTGGAGATTATCTATCTGCTGACTGGAGAGGGCTACGTCATCCCTAAGAAGAAGAGCCCAACTGTGGG
TTTGGGGGCCCTGCATGCCCCTGGCTCCGTCATACAGAAGGAAAATGACAAGAAGATCCTGGAACTCATCTCCAACATCATCCAGCTGCTGACTGGAGAG
[truncated: 188,771 more chars]
