# Supplementary material for: A catalog of Xenopus tropicalis transcription factors and their regional expression in the early gastrula stage embryo
Source: Dev Biol. Author manuscript; Available in PMC 2018 Jan 18. (PMC5596316; doi:10.1016/j.ydbio.2016.07.002)
Supplement: 6 [file NIHMS806821-supplement-6.zip › Supplementary Data File 5_V3.fasta]

>Xetro.A02093|Xetro.A02093.1|znf420:v7v9                                                            
MHFGCCSLKVKMDATLPDLPSLEMKESHNDEDNSRAASETSNGQPVSSRNSSEGSNSPAETGSEAEGNLPGQSENTDSELLETPDLFDDDDESVTGETKK
NDICKKVLAKYMCMVCGKMFYRKPDYTVHQRTHTGERPYSCTVCGKRFTQSSSLARHLRVHSEVKPFMCTDCGKSFSQNSHLVTHQRIHTGERPYSCNEC
GKSFSGSSNLVKHKKVHAGEKSWHCPGCGKSFTCSSQLRTHLRVHTNEKPYACEICGKCFSSSSNLVTHQRVHTGERPYSCTECGKRFTQSSSLVVHWRV
HTVEKLFTCSDCGKSFSHNSLLIKHQKTHTEERPYVCMECGKGFTGSSALVRHQRVHTEERPYTCSECGKRFKDKSSLVRHSRVHSEDKPYACASCGETF
NDGSNLLEHLRTHTDEETVTS                                                                               
>Xetro.B02248|Xetro.B02248.1:v7v9                                                                   
MGKGPFPHSTGGNKIPSGKGNFQRHQGASAKGKPLTCTECGKSCRDKYDLRVHERTHTGEKPYVCTQCGKGFSQKANLNKHSVIHSTEKPYSCTECGKSF
TKQESLNQHGHTHTGLKPYACTECGKCFGQKDGLKYHQSIHTGEKPFQCTECGKSFPSQAALNSHQRIHTGEKPFQCTECGKCFCYRQSLTAHQWIHTGI
KAFGCTECGKQFPAKRRLQQHLMIHTGEKPFVCTECGKQFLAKRSLQQHLMIHTGEKPFVCTECGKQFQVGLSLQRHLMIHTGEKPFVCTECGKQFLAKC
TLQQHLMIHTGEKPFVCTECGKQFLAKRTLQQHLMIHTGEKLFVCTECGKQFLAKHKLQRHLMIHTGEKPFVCTECGKQFLAKSNLNLHMKIHTGEKLFV
CTECGKQFLAKCTLQQHLMIHTGEKLFVCTECGKQFPAKHTLQQHLMIHTGEKLFVCTECGKQFPDKRSLQPHLMIHTGEKPFVCTECGKQFQVNRSLQR
HLMIHTGEKPFVCTECGKQFLAKCTLQQHLMIHTGEKLFVCTECGKQFLDKHKLQRHLMIHTGEKPFVCTECGKQFPDKYKLQRHLMIHTGEKPFVCTEC
GKQFLAKCTLQQHLMIHTGEKLFVCTECGKSYRQKSSLNNHMNSHTGEKPSASRDCGKSSESDT                                    
>Xetro.B02314|Xetro.B02314.1|znf347:v7v9                                                            
MEDKNIGAGTIKVAAPDIILDQVTAAMQLQEQLKGEPPMDGAVLAGTMDCLVDYNLGTQLTVEQEIQIGDGPPQCLQYDMNCLPKKPPKSRQRKPSGEGQ
FACGQCSKSFARSMDLAKHEKAHKGERTFMCNICGKNFRRHTSLLIHARIHTGERPYQCTVCGKSFVQRQHLTTHQRTHTGEKPFQCIECGKGFRWRSEL
LKHQKNHADKASVAFDDLASSFSKEEWMELEEWQKELYRNVMKETSETLISLGEGLVEKAIGEKDSDTLEPAASLAMDCTNNLPFCPEGAVTCSSQLDRG
EGQLSQPLGTAEGKGVAFTEGVDKMRVKFLDPAPKAERPHTCAECNKVFYSKRTLKAHLRAHLGDRSYICNVCGKCFRRHTSLLIHERIHTGERPYQCPQ
CGKSFVQRQHLNTHQKTHTGERPFQCAECGKGFRWRSELAKHHKVHEEEVADSSAKDERGESDIGEKSGACASAGGANAGKRVTDSQNKRGGAARPRGAH
THPRNPRSDKAHACAECGKVFYNKRTLKSHLRAHLGERSYICNVCGKCFRRHTALLIHERIHTGERPYKCIQCGKRFVQQQHLTTHLRTHTGIKPFPCDV
CGNSYRWRSELAKHQKVHEEENSGNGSEDGQKESAIKRRCLRRVDRGTLGTLERGKALGKRARLLLRQRAQKTERTHSCPECGKNFINKRTLRSHQRVHT
DERSYICNVCGKSFRRHTSLLIHERIHTGERPYQCAQCGKSFVQRQHLTTHLKTHTGEKPFQCAQCGKGFRWRSELAKHQKVHEDESLLVGVNSCKKKTS
LENEWKGMNGTPAPLEQSGDVGGTEQPRRPPQERLFQCSQCEKAYLRSSDLLKHQRSHLGHLGERPYVCNQCGKCFRRNTSLLIHERIHTGERPYQCAQC
GKSFIQRQHLTTHLKTHTGEKPYPCNLCGKSYRWRSELAKHQRVHGGEAAVTFDDMVACFPEEWKDLEEWQKELYKNMMKENTDSLISLGEVWINKNGKE
MNPDRSTEALEASDSKDHIVLGVESLNELDHMGVPQEVRDFASNHLHGEEPQTSADALRGFRQNLSFLDQRRPPREKLFSCGECEKRFSRSSDLLKHQRS
HQAGEKPNLCNECGKVFRRRTALIIHKRIHTGERPYKCKQCGKSFIQRQHLTTHVKTHTGERPYPCNQCGKSYRWRSELLKHQKVHGEVLVAPVEYTQG 
>Xetro.B02321|Xetro.B02321.1|znf16:v7v9                                                             
MMDRDKNRVTEKILDLTLEIICLLTGEDYIVVKKTDHDQDLCLAHPLASLMQEKKKDKKSPKLTDKIHKRSTTEVPAYCQNNGACPPAAQPEPSKRNMEQ
YEDVAMENQEPLCPGNICSAPERCPVPPFPQAGTETSDRTAQDYQAEQVDVIFPPQCKKEEIPTAINTGFPFTWEAKMEAFHMPFSEFSMNNKSVPPNSQ
AIRSPKPNPLGDTLKTSINIPIKSQTLQGEARLQDLPADLGIPFPPSCNEKTQDVCERPDSTKFSLVADQMDQMAEKLYLCSECGSCFTNNADLVAHQRV
HTEEKAYLCYECGTFFTNSPDLEKHKKVHAGENSSSESEYAKCPAQVPAAYEKIQTGEKPFACAECGKCFTCSLELGAHQRDHKNASGSELEAPPAVPPH
QRMESRLKEFACSNCGERFSVKSELVKHHRIHVEQKPFACSECGKCFGQLASLQRHQVKHAGEEPGVSSNPGERRSDGSDPAKPVQMEANPFVCAECGVG
FASSPELVTHEILHIAEKEFVCPECGECFANNSDLTSHKVIHAGANPFLRPLGARAPAYSSGYFISHGGAGDKPYACSDCGKGFAYRSAYLRHQRIHTGE
KPFVCSQCGKRFTQKIHLITHQRVHRNNKHL                                                                     
>Xetro.B02416|Xetro.B02416.1|znf154:v7v9                                                            
MAAAATMLSIQGDWDQVLREADGEVWVSCKIPGLSVAQGGFTQIKGQVQHKTKTLQNRIPVSCPGENISCTFLSPYASFSHIHEKNKLLLHQCPVCSKCF
SNKSVLIRHHKSHTGQRPFTCSYCTLGTGPLLGAGQGVGPQSMLLLLHRTQQVGAEAVANGNVWPGTAVPQPFPYESNLPTCKK                
>Xetro.B02485|Xetro.B02485.1|znf674:v7v9                                                            
MDESALHIKEEPCETGQSEVLAEGQLNVAKEEDVTEDWGGEAFAEEEMEDYTPGRGSCGFICPECGKTFESQFLLSVHQAAHTEGAHVCPKCGKTFVQRS
SLVRHQSLPCAGGCELSATYSPLDDRQTYKCGVCHMVLPGPNELRRHLGTHRGARRYTCKECNRTFSCDYFLLRHQRTHTGERPFVCPQCNKSFSCSSVL
DRHQRLHIGLQPYKCEVCTKRFSQRASLVIHMRTHTGERPYSCQVCGRGFCSGPALIRHEQNHRQGKLHTAQGNRENGANDDTVKWKLPKILLRKAADGF
SFTAVGDRKWVEQQMDCGRIQGKLVMEMHIDHEKLDIKKDYDEVPGGEGALLAQSPVKLENILGHGTGSSRQRSEATDSGDGGRSGAKRFPMHQRTRAGE
RPFICRGCGKSFGHQSSLVRHRRSHCSRGFVAGNMSGGLAQPVYKCGVCSAAFPDTAQLKRHLSSHSGERRYWCKDCGRRFNSNYFLVRHQRIHTGDKPF
QCQVCQRAFSQKTTLVIHLRSHTGERPYLCQVCGKGFCSRSALVRHHHSEKDKERGGHQSKSKASQNKRKAPPRPRGGTAAKRKKPSIVDEANMRKVVIH
DEDFEIIHTPAPKGSGRTYVACPDCGKTFKSQTHLTIHSRMHTGERPFSCACGKSFGHRSTLIRHRNFHCDVKSDMVIPTHAATPAQRIYKCGICHSNFP
STGELKKHLGSHTGEQRYTCTDCGRTFNGNFYLVRHQRTHTGERPFVCHRCNKSFKCSSVLYRHQRTHYGEMPFKCEVCDKGFSQKTSLIIHQRTHTGDR
PYLCHICDRSFCSSSALSRHEQSHIYDGITSVQSVLEQQPEEADFANGSIGEEASEAGEFRDASKGGEFWEGSDQSLDSLKDKSGEADFHNGAEGGWEDP
DPAPPLPLEKSDDDLQIIEVENEEGGFICPECGKFFNSQSLLQRHQKVHAAPNHFICPYCGKAFSQSSSLERHQSSYCKLRPVVAPNSAIKVIPAVQPLN
KCGICDVAFPNRNELRKHLASHTGNEPYMCKDCGRTFSCNYFLVRHQRAHTGERPFVCPECNKSFRCSSVLYRHQRSHSGELPFKCEVCDKGFGQKSTLI
IHLRTHTGERPYPCPACGRCFCSSSALARHEQTHKKQNPDIKDLAWKDGTS                                                 
>Xetro.C00250|Xetro.C00250.1:v7v9                                                                   
MGTDSPLYSAALAPNQWVNTGLFMVPESMQTSKVSVHFSEVAVYFSEEEWQCLSKSEKDLYQTVTMDSYYMLLSLDLLNVKPEIVQRIEQGRDPSVSCHQ
EMLWRKKCMGTQAGNYVGTHHVGLPRSYWTCLDNVLYSQSGDRGLGIAYAPDAFSMPVTKTKHGHKGDRRYTCLECGKTFIQSSHLKSHQKTHTGEKPYA
CNECGARFAEKSTLVKHQRTHSGEKPYVCLICDKAFSQNSHLTMHQRTHIVKETCSECGIIVTNISPYSKIHSAQLQSECSECSQRLVAKLDALSNRIIS
KREKIYKCTQCDKRFTRSANLVVHYRTHTGEKPYICSYCGKTFTDRSNLVSHLRTHTGEKPYSCIECGKSFPYRSALVLHKRTHTGEKPFVCNECGKSFF
CNSRLVLHMKAHTGDRPFGCNVCGKSFSCSSTLIKHQIIHTGERPYVCLECGKAFTRGSHLAIHQRTHTGEKPYSCDDCGKGFTDKSNLASHQRTHKGVK
QYECKECGRKFTQSSTLLKHQLIHTGEKPFACSECGKLFSRSSNLIIHLRMHTGERPYSCTVCERSFAHSSHLVKHQKLHK                   
>Xetro.C00252|Xetro.C00252.1:v7v9                                                                   
MAVLAFPGATVWCIVRELKLPPSFAAKILRSHIRRQPRSPYRLKGKKKNYKYPNRGARKWPHPLPFTHKGFRLYQLHAPKMSECDSSLPEEHTPENEQMP
TNSEEIPVMYYEDEDLLEDEGQSSVDKAKLSMMDNECTEDFVSINEKGETYSSHRSLRLTVEEENVEPDAHEETVPGKYIYNLEEPAEVPFGRMDAGSFS
IYNSIDPKTGQVMEVTTYLCIECGKSFNDGTVFFKHQKSHTVEKPHTCSVCGKTFSYNSHLVIHQRIHAGERPFSCSYCGKGFTDRPSLVKHERIHTGEK
PFACTVCGKCFTDRSNLVKHHRIHTREKSFTCIECGKSFTDRSNLVKHQRIHTGEKSFECTECGKRFTENSTLVVHRRSHTGEKPYACKECGKTYSCNSH
LIVHQRTHTGERPFVCRECGKSFTDSSTLVIHQRVHTGEKPFVCMTCGNRYTKKSAMVKHQRTHTGEKPFGCSQCGKSFIDSSSLVKHQRTHTGEKPFSC
ILCGRNFAARSTLVKHQRTHTGEKPYTCTDCGKSFSCNSHLVVHQRFHTGEKPFPCTECGKSFTDSSTLVKHQRIHTGERPFVCNYCGKSFIDNSTLIKH
QRIHTGERPYSCKVCGKCFTDSSTLVKHQRIHTGEKPYTCNDCGRSFTDCSTLIKHQKIHRRGDSLVNNITEKAGCGNLEVVTNTES             
>Xetro.C00253|Xetro.C00253.1|znf180:v7v9                                                            
MQINHWGAKFQAPVKFEEIAVYFSEEEWGCLAEWQKLLYANVMLDNYETLCYLGFIHEIPDIITKIWQGRDLYELPLNTSHGSIRIKEELHHPLYLEDLA
NQQSSIHTQYWQIEGVTCRKRYCSPEQLPAYPRENRTQVVSLRNKTCSDSRATANQVYGNIGSDQEAWNEGINKKAECMAGLNSHTTEKYYTCTECGKGF
NRSSHLLRHKRIHIGERPYFCGKCGKSFIDSSQLVIHKRTHTGEKPYACSDCEKSFICKLHLVRHQRSHTGERPYVCSKCGKGFAQSSNLLTHLRTHTGE
KPYSCAQCGKSFIRRSHVIRHQRIHTGEGPYGCTECGKSFTESSALLKHQRTHTGEKPYACTQCPKSFMDKSALANHQRTHTGERPYPCRDCGKSFSHSS
ALVKHQRIHTGEKPYACGKCEKSFSQTSALVNHQRTHTGEKPFACTDCGKCFTQTSSLVKHQRTHTGERPYTCSECGKSFTYSSVLVKHQRTHKKEWLGT
>Xetro.C00253|Xetro.C00253.2|znf180:v7v9                                                            
MQINHWGAKFQAPVKFEEIAVYFSEEEWGCLAEWQKLLYANVMLDNYETLCYLGFIHEIPDIITKIWQGRDLYELPLNTSHGSIRIKEELHHPLYLEDLA
NQQSSIHTQYWQIEGVTCRKRYCSPEQLPAYPRENRTQVVSLRNKTCSDSRATANQVYGNIGSDQEAWNEGINKKAECMAGLNSHTTEKYYTCTECGKGF
NRSSHLLRHKRIHIGERPYFCGKCGKSFIDSSQLVIHKRTHTGEKPYACSDCEKSFICKLHLVRHQRSHTGERPYVCSKCGKGFAQSSNLLTHLRTHTGE
KPYSCAQCGKSFIRRSHVIRHQRIHTGEGPYGCTECGKSFTESSALLKHQRTHTGEKPYACTQCPKSFMDKSALANHQRTHTGERPYPCRDCGKSFSHSS
ALVKHQRIHTGEKPYACGKCEKSFSQTSALVNHQRTHTGEKPFACTDCGKCFTQTSSLVKHQRTHTGERPYTCSECGKSFTYSSVLVKHQRTHKKEWLGT
>Xetro.C00253|Xetro.C00253.3|znf180:v7v9                                                            
MQINHWGAKFQAPVKFEEIAVYFSEEEWGCLAEWQKLLYANVMLDNYETLCYLGFIHEIPDIITKIWQGRDLYELPLNTSHGSIRIKEELHHPLYLEDLA
NQQSSIHTQYWQIEGVTCRKRYCSPEQLPAYPRENRTQVVSLRNKTCSDSRATANQVYGNIGSDQEAWNEGINKKAECMAGLNSHTTEKYYTCTECGKGF
NRSSHLLRHKRIHIGERPYFCGKCGKSFIDSSQLVIHKRTHTGEKPYACSDCEKSFICKLHLVRHQRSHTGERPYVCSKCGKGFAQSSNLLTHLRTHTGE
KPYSCAQCGKSFIRRSHVIRHQRIHTGEGPYGCTECGKSFTESSALLKHQRTHTGEKPYACTQCPKSFMDKSALANHQRTHTGERPYPCRDCGKSFSHSS
ALVKHQRIHTGEKPYACGKCEKSFSQTSALVNHQRTHTGEKPFACTDCGKCFTQTSSLVKHQRTHTGERPYTCSECGKSFTYSSVLVKHQRTHKKEWLGT
>Xetro.C00253|Xetro.C00253.4|znf180:v7v9                                                            
MQINHWGAKFQAPVKFEEIAVYFSEEEWGCLAEWQKLLYANVMLDNYETLCYLGFIHEIPDIITKIWQGRDLYELPLNTSHGSIRIKEELHHPLYLEDLA
NQQSSIHTQYWQIEGVTCRKRYCSPEQLPAYPRENRTQVVSLRNKTCSDSRATANQVYGNIGSDQEAWNEGINKKAECMAGLNSHTTEKYYTCTECGKGF
NRSSHLLRHKRIHIGERPYFCGKCGKSFIDSSQLVIHKRTHTGEKPYACSDCEKSFICKLHLVRHQRSHTGERPYVCSKCGKGFAQSSNLLTHLRTHTGE
KPYSCAQCGKSFIRRSHVIRHQRIHTGEGPYGCTECGKSFTESSALLKHQRTHTGEKPYACTQCPKSFMDKSALANHQRTHTGERPYPCRDCGKSFSHSS
ALVKHQRIHTGEKPYACGKCEKSFSQTSALVNHQRTHTGEKPFACTDCGKCFTQTSSLVKHQRTHTGERPYTCSECGKSFTYSSVLVKHQRTHKKEWLGT
>Xetro.D01482|Xetro.D01482.1|znf585a:v7v9                                                           
MSGEASDPVMGKKDKNEERNERILNLTLEIIYLLTGEGYVIPKKKSPTVGLGALHAPGSVIQKENDKKILELISNIIQLLTGEEWGCIKRNTIFHSDVIK
ENPQQHYSADCEYEDKADVSISLKAMARFDNEPNTRMDKGATLCEAGNLPKSEFPPAEQPPLANRIKEESGSCKGENRSDCSVNPLTEQIQGTDKSPPIM
GCSLNNSSAEDYLLKTIKEEPDSCEEEKLSDYKIVTVSEPVLEDPNPDTFCSLNNSSSPNFMPNAIKEEPYDEEHFSDYRIITVTDPAQVADASPHSTEG
SEYDNSMAACTSQLSKGALSVMFNCEVCHTAFNNKSNLVRHQRIHTGEKPFSCSDCGKCFTQRADLNVHRRTHTGEKPFTCSVCGKGFTRRTQLNIHNRI
HTGEKPFSCSECGKCFRQSSQLFLHRRNHTGEKPFSCSECGKCFKWRSLLIKHHKTHTGDKSFTCADCGKCFKKFSRLTEHRKCHTGEEPFVCSECGKSF
AQSPQLELHMRIHSGEKEFACSDCGKCFKRISLLSEHMRIHTGENTFTCPECGKCFTQHSHLLAHQKGHMGKKPFCCSECGKRFRQSAQLFLHQKAHAGE
KPFTCAECGQWFKLYSILVEHQKSHTGEKPFSCSECGKCFKRHTLLTEHQRIHTGENTFSCSVCSKCFTRHSHLTAHEKIHLINKPFPFFNL        
>Xetro.D01493|Xetro.D01493.1:v7v9                                                                   
MGMWEEASDPVMGKKDKNEERKERILNLTLEIIYLLTGEGYVIPKKKSPTVGLGALHAPGSVIQKENDKKILELISNIIQLLTGETWEYIKGNNPLYKEG
IKEEEPQQPRPLDCENKTDETVSFYYENISTKHVDQEEDRILPCPDMSPVQQPPAANGIKEEVASCERGNQSDCRINPLSEQTQGPDTCTPTPVMGSLAD
NYISNGIKEETVLYEGGSQSDCSIDPFTEQIQGMDMSIAMTRWSLNTNLSGNQITNGIKDEATSWEGGNQSDCSINPLTEQTQGTGTPTPIMGCSLSIGL
SLTHDPFICSECGKCFTQSLEPAEQKKHTGGKLFYCYECREQRSALHTEQICRSQNPFSCSECGKCFKDQTHLNVHQKIHTGEKPFSCSECGKCFSRRSH
LDVHRTVHTGEKPFCCPECGKRFKRRSHLSVHRAIHTGEKPFACSYCGKCFTDRCHLNLHENVHSGRKPYSCSECGKCFAHSSNLTVHRRIHTGEKPFAC
GECGKSFAHHSHLNVHRKTHTGEKPFSCSECGKCFQRPSYLSVHRKTHTGEKPFSCLECGKCFTRRCSLIVHQKMHAGEM                    
>Xetro.D01493|Xetro.D01493.2:v7v9                                                                   
MGMWEEASDPVMGKKDKNEERKERILNLTLEIIYLLTGEGYVIPKKKSPTVGLGALHAPGSVIQKENDKKILELISNIIQLLTGETWEYIKGNNPLYKEG
IKEEEPQQPRPLDCENKTDETVSFYYENISTKHVDQEEDRILPCPDMSPVQQPPAANGIKEEVASCERGNQSDCRINPLSEQTQGPDTCTPTPVMGSLAD
NYISNGIKEETVLYEGGSQSDCSIDPFTEQIQGMDMSIAMTRWSLNTNLSGNQITNGIKDEATSWEGGNQSDCSINPLTEQTQGTGTPTPIMGCSLSIGL
SLTHDPFICSECGKCFTQSLEPAEQKKHTGGKLFYCYECREQRSALHTEQICRSQNPFSCSECGKCFKDQTHLNVHQKIHTGEKPFSCSECGKCFSRRSH
LDVHRTVHTGEKPFCCPECGKRFKRRSHLSVHRAIHTGEKPFACSYCGKCFTDRCHLNLHENVHSGRKPYSCSECGKCFAHSSNLTVHRRIHTGEKPFAC
GECGKSFAHHSHLNVHRKTHTGEKPFSCSECGKCFQRPSYLSVHRKTHTGEKPFSCLECGKCFTRRCSLIVHQKMHAGEM                    
>Xetro.D01494|Xetro.D01494.1:v7v9                                                                   
MGNEDTDPWNERFLQLTLEIIYLLTGEGYIVMKKSGDGMPLPQNCTDCMLGGACRRHVTPPTVGGAPRKENDKKILELISNIMHLLTGEVLEYLKRDKAL
YWERIKEDHRQLRPLDCKYEGQKTTATNLEATPSCNNDPSRTAAVGTGFVGNGNFTNAEISPAEQLPPANGIKEEAASCEGGNQSDCSINPLTEQIQGTD
TPTPIMGCSLNNSSAEDYRTSVVKEDPTSCKGGNYRDCAINPLTEQIQGTDTPTPIMGCNSSLKTNYISNGIKGEVTSHKEGNQSDYSFNPLTEPIQGRD
ACAPIMGYSLNNSLAAHYIPVVVKEEPASCERDNHSEWGISNFIEQIQGADAPNPIGAWNINSSLNGEVQAKPARTSQTRSRKLSYNCYECHKSFPRKND
LLAHQRNHAGRKPFTCAECGRGFSYSSALSVHRRRHTGEKPFGCSDCGKSFTQSSQLTLHRRIHTGERPYSCSECGKRFTHRTPLNVHQKIHTGEKPYCC
SECGKRFSDRSNLVVHQRSHSREKPFSCADCGKAFTRRSNLKDHQRLHTGEKPYSCPECRICFAQSSQLALHRRIHQ                       
>Xetro.D01495|Xetro.D01495.1:v7v9                                                                   
MSPVEQPPPANGIKEEAASRERANQSDCSINPLTEQIQETDTPLVIMKHKLDKNLPADYISNAVKEEAASRKGEIQSDCSIKPLRGRIREKDKPAIRGCI
LNNSLAVNYASNDIKEELTSSWEGRNQSDCSINPLTEQIQGTDTPTPIMGCSLNNSSADNYISDDIKEEAASCEWGNQSDCSINPLTDQIQGTDTPTPIM
GCSLNNVAKTISESALTSYHRNPALTVIYYCTECHKGFNRKSTLVRHQKIHAREKPFACSEYGECDTRPSHLNGENLYICSECGKCFSNLSHLNIHQKNH
TGENPYYCAECGKYFRDRSNLIAHQRTHTGEKPFACPDCGKRFTVCSNLYVHQRIHTGEKPYRCSECGKCFTRQSNLILHQRIHTGEKPFACSQCGKRFA
RRSVLNVHLKVHQ                                                                                       
>Xetro.D01496|Xetro.D01496.1:v7v9                                                                   
MGMWEEASDPVMGKKDKYEERKERILNLTLEIIYLLTGEGYVIPKKKSPTVGLGALHAPGSVIQKENDKKILELISNIIQLLTGEEWEYIKGNQALYREG
MKEEEEEEPQQLHPLDCEYEDKSIVTGNLEATLWPNNDPAKILAEDLVNYEHKNLSKPDISPVEQPPPANGIKGEPVSCEEGIESDCGINPLTEEPQRTD
SPYSLADNYISNGIKEEAASCESVNQSDCRNNPLTEEVQLRNTPTPIMGCSLNNGSAEDYITVAIKEEPASWEEETQSDCSINSPGEQTQDTDTPTSIMR
FCLNSSLLDTNLLNAIKEDTLSCEGDNYSDCSINPLAEQSPPGCKPFTCSECGKSYTRRYNLKVHLKSHTEGKTFSCSECGEGFADHTDLVTHRRLHITQ
KPFPCKECGKCFTNCTNLRAHNKTHTGEKPYSCTECGKTFRDRSHLNIHKKRHTGEKPYTCSECGKCFAYRSNLMVHVRIHTGEKPFTCSKCGKCFTDHA
NLIVHERMHRGEKSFFCSECGKCFAQSTKLTLHQRIHTKVKPFKCNECGKCFTQSPHLIVHQRIHTGERPYCCADCGRCFISSSRLNTHRKVHKQAEGNT
GDGKTVNS                                                                                            
>Xetro.D01498|Xetro.D01498.1|znf234:v7v9                                                            
MGMWEEASDPVMGKKDKNEERKERILNLTLEIIYLLTGEGYVIPKKKSPTVGLGALHAPGSVIQKENDKKILELISNIIQLLTGEVAIRCEDVSIYFSLE
EWEYIKENKALYREGIEEEEPQQLRPLDGEYEDKREIPADLGGTLCYNNEPSKIGAEGADSCADGNLPNTAEQPPPANDITKVPCKGGNQSDCSINPLTE
QIQGTDTPTPIMGCSLNNSSADNSILDDIKEEAASCEGGNQSDCSINPLTEQIQGTDTPTPIMGCSLSNVPSETDCSENSKTLNTVPTSHQKSEALPVSY
KHSSFSSTKKRNCRQERTCTGEKPYSCLECGKCFRQKRSFMEHQRTHTGEKPFSCSECGKGFVRRADVTAHQRIHTGDKPFSCSDCGKRFTFRSNFVTHQ
KSHSAEKPYSCSVCGKGYTQSTQLKIHLQSHTATLSFSSGEGFPNNAVIQSVSERKTVSCPECGKCFMSRTSLNVHKRVHTGQTCPCSECGKIFLSRSNL
KVHLRTHTGEKPYSCSECGKCFTSYAILTAHMRIHTGERPFSCQECGKSFSYRSVFTEHQKIHTGEKPFSCSECGKCFRYRSHFKAHNRAHTGERPYSCS
ECGKGFKRKLQLNLHQRIHTGVKPFSCPECGKCFTQQSNLVVHRRKHAAGNTTLF                                             
>Xetro.D01498|Xetro.D01498.2|znf234:v7v9                                                            
MGMWEEASDPVMGKKDKNEERKERILNLTLEIIYLLTGEVAIRCEDVSIYFSLEEWEYIKENKALYREGIEEEEPQQLRPLDGEYEDKREIPADLGGTLC
YNNEPSKIGAEGADSCADGNLPNTAEQPPPANDITKVPCKGGNQSDCSINPLTEQIQGTDTPTPIMGCSLNNSSADNSILDDIKEEAASCEGGNQSDCSI
NPLTEQIQGTDTPTPIMGCSLSNVPSETDCSENSKTLNTVPTSHQKSEALPVSYKHSSFSSTKKRNCRQERTCTGEKPYSCLECGKCFRQKRSFMEHQRT
HTGEKPFSCSECGKGFVRRADVTAHQRIHTGDKPFSCSDCGKRFTFRSNFVTHQKSHSAEKPYSCSVCGKGYTQSTQLKIHLQSHTATLSFSSGEGFPNN
AVIQSVSERKTVSCPECGKCFMSRTSLNVHKRVHTGQTCPCSECGKIFLSRSNLKVHLRTHTGEKPYSCSECGKCFTSYAILTAHMRIHTGERPFSCQEC
GKSFSYRSVFTEHQKIHTGEKPFSCSECGKCFRYRSHFKAHNRAHTGERPYSCSECGKGFKRKLQLNLHQRIHTGVKPFSCPECGKCFTQQSNLVVHRRK
HAAGNTTLF                                                                                           
>Xetro.D01498|Xetro.D01498.3|znf234:v7v9                                                            
MGMWEEASDPVMGKKDKNEERKERILNLTLEIIYLLTGEVAIRCEDVSIYFSLEEWEYIKENKALYREGIEEEEPQQLRPLDGEYEDKREIPADLGGTLC
YNNEPSKIGAEGADSCADGNLPNTAEQPPPANDITKVPCKGGNQSDCSINPLTEQIQGTDTPTPIMGCSLNNSSADNSILDDIKEEAASCEGGNQSDCSI
NPLTEQIQGTDTPTPIMGCSLSNVPSETDCSENSKTLNTVPTSHQKSEALPVSYKHSSFSSTKKRNCRQERTCTGEKPYSCLECGKCFRQKRSFMEHQRT
HTGEKPFSCSECGKGFVRRADVTAHQRIHTGDKPFSCSDCGKRFTFRSNFVTHQKSHSAEKPYSCSVCGKGYTQSTQLKIHLQSHTATLSFSSGEGFPNN
AVIQSVSERKTVSCPECGKCFMSRTSLNVHKRVHTGQTCPCSECGKIFLSRSNLKVHLRTHTGEKPYSCSECGKCFTSYAILTAHMRIHTGERPFSCQEC
GKSFSYRSVFTEHQKIHTGEKPFSCSECGKCFRYRSHFKAHNRAHTGERPYSCSECGKGFKRKLQLNLHQRIHTGVKPFSCPECGKCFTQQSNLVVHRRK
HAAGNTTLF                                                                                           
>Xetro.D01509|Xetro.D01509.1:v7v9                                                                   
MEHTLNNSSDIFYNRFDTNIHINALHAAHLAKHPPQGIYNCPTCHKPFTKSYDFIRHLRTHTGVKPFSCSECGKSFTRRSNLNVHRRTHSGNIPQGQQQT
ALCDGGNQSDCSINPLTEQIQGTDTPTPIMGCSLNNSPAANYISDASLEVEQRNQSDGGINILPEQIRETDASPQMRGSENDLAANYISVSIKEESALCE
EGNQSDCSINPLTEQIQGTDKPSMMEHRPAGGLPGIKPSNYSITHPPRTSQLAEPTIPVLYTCVECHKHFTKNDDLIRHQRTHSGEKPFSCSECGKCFTR
RSNLNAHFRIHTGEKPFTCSECGKCFTRSSLLIIHKRTHTGEKPFTCGDCGKCFTNHSDLKIHHRIHTGEKPFTCNECGKCFTQRAHLRVHRKIQKICKR
SYFD                                                                                                
>Xetro.D01521|Xetro.D01521.1:v7v9                                                                   
MWEEASDPVMGKKDKNEERKERILNLTLEIIYLLTGEGYVIPKKKSPTVGLGALHAPGSVIQKENDKKILELISNIIQLLTGEVAIRCEDVSIYFSLEEW
EYIKGNKALYREGIKEEEEPQQLRPLDGEYEDKREIPADLGGTLCYNNEPSKIGAEGADFCADGNLTNPEISPAEQPPPANGIKEKAASWERGNQSDCSI
NPLTEQIQGTDIPTPIMGCSLNNSSAEDIKEEAASCDEENLVGLKSIQENNISAPIMGRGLNTNLSDRNVSDGIKEEVPPLEVENQSDCSINPLTEQIQG
TDTPTPNTETYNCSECHKHFSTKAGFLKHQKTHRRAKPFVCSVCEKRFVCRSDLIVHQRKHTGEKPFSCSECGKGFARRSYLTDHLSAHTGERPYSCAVC
GEKFSYQSTFNRHFRIHTGEKPFPCSQCGKHFTHHAALIAHQKKHGVKKPFSCSECGKCYAQRSKLTEHQRTHTGEKPFSCSECGERFAYRSLLIRHNKI
HTEGGESFICPECGRHFTSQAALTGHQKSHGVEKPFSCTECGKCFAQRMHLVEHQRTHTGEKPFSCSECGEMFTYRAQFNKHKKLHTEGKTFTCSHCGEH
FTSRSDLTVHRKSHKVKRLLPCSECGKCFKYQSQLIVHQRVHTGERPYSCTECGKTFKELSTLKIHQRIHSRERPLTAASELPVHGTVHAGESLYSCSKC
GKSFKDRYHLKVHQRIHTGEKPFSCSECGKCFAWPSDLKVHLRGHTGERPYTCTECDKCFTRISSLNEHLRVHTGGKPFTCTECGKCFARRSLLTAHSQL
HTGEEPLPDSNCTDTQ                                                                                    
>Xetro.D01522|Xetro.D01522.1:v7v9                                                                   
MGMWEEASDPVMGKKDKNEERNKKILNLTLEIIYLLTGEGYVIPKKKSPTVGLGALHAPGSVIQKENDKKILELISNIIQLLTGEKWEQFNIGTPPNTEG
MKEKPQQFCSLDNENDDKNNITACEESTACNNEPSETVSSLPAPETVSSSTNTENYPTNDIKDESDSWEGGNQSDCSISPVRDQIQGTDTPTPIMGCSLD
DSSAANALLNSVKEELAVWEEAKLSGYKMITFAGEEQEGDAPSPSMGFSPNNNMSDAVKEEPTSWEEGNHPDGNIGMEQSIDTSASLSEWSEINEYGINI
NAISTFTSHPSTYSMQGKYSCKDCHKHFYSKATLRKHQRKKHETEAPSSSGKSLEHGPNYRIPQNGEKRFACSDCGKCFKQRSKLYIHCRTHTGEKPYAC
SVCGKRFIQVPELNIHYRIHTGEKPFSCSECGKCFTQRAHLSMHRRVHSGDKPFSCTECGKCFKQRSDLHKHHRSHTGEKPFACTECEKRFVHRSDLTAH
NRIHTGEKPYPCSECGKCFAYRSALKRHERSHTGEKPFSCSECGKFFTSLSDLHRHYRCHTGEKPFTCSVCGKCFRRCSDLNSHVRKHPGQEEHSPVP  
>Xetro.D01523|Xetro.D01523.1:v7v9                                                                   
MGMTEELNETVCWFKNKEQRKERILNLTLEIIYLLTGEGYVIPKKKSPTVGLGALHAPGSVIQKENDKKILELISNIIQLLTGEVAIRCEDVSIYFSLEE
WEYIKGNKALYREGIKEEEPQQLHPVDCKAEGDMKATVKETMCCNNEPSKIGAEGADVCADGNFTNPEISPAEQPPPANGIKEEEATLCERGNQSDCSIN
PLTEQIQGTDTPTAIMGCSLNNSSADNSISDDIKEEAASWEEGSLSDFRIITVSEIQETNTSDPIMGCDLNNSLLDNYISVVIKEEEVSCEEDNQSDCSI
NPLTEQTQGTDTPTPIIGNSLNDNLSEIQNSSRKSYNRMGVLQGMYKCSECHKRFSSKSTFVRHQRRYHKIEKRVSSKGGKLMARRSRSDLKGSKSNGDK
LFTCSECGKNFKHRSSFYVHRRFHTGGKPFSCTECGKCFSQVSDLDIHHRIHLGEKPFTCSQCGKCFAHLSDLKVHQRIHTGEKPYSCSECGKCFTQRSH
LSAHLKSHTGEKPFTCSECGKCFTHLGDLKRHLRSHTGEKPFTCSQCGKAFIRRAHLSRHQKCHLGEKPFSCSQCGKCFTQRTHLERHHRSHTGEKPFSC
FECGKGFAQRTHLLRHHKVHTREKAFSCSECGECFAENIELDLHQQSHARDEPNSSP                                           
>Xetro.D01523|Xetro.D01523.2:v7v9                                                                   
MGMTEELNETVCWFKNKEQRKERILNLTLEIIYLLTGEGYVIPKKKSPTVGLGALHAPGSVIQKENDKKILELISNIIQLLTGEVAIRCEDVSIYFSLEE
WEYIKGNKALYREGIKEEEPQQLHPVDCKAEGDMKATVKETMCCNNEPSKIGAEGADVCADGNFTNPEISPAEQPPPANGIKEEEATLCERGNQSDCSIN
PLTEQIQGTDTPTAIMGCSLNNSSADNSISDDIKEEAASWEEGSLSDFRIITVSEIQETNTSDPIMGCDLNNSLLDNYISVVIKEEEVSCEEDNQSDCSI
NPLTEQTQGTDTPTPIIGNSLNDNLSEIQNSSRKSYNRMGVLQGMYKCSECHKRFSSKSTFVRHQRRYHKIEKRVSSKGGKLMARRSRSDLKGSKSNGDK
LFTCSECGKNFKHRSSFYVHRRFHTGGKPFSCTECGKCFSQVSDLDIHHRIHLGEKPFTCSQCGKCFAHLSDLKVHQRIHTGEKPYSCSECGKCFTQRSH
LSAHLKSHTGEKPFTCSECGKCFTHLGDLKRHLRSHTGEKPFTCSQCGKAFIRRAHLSRHQKCHLGEKPFSCSQCGKCFTQRTHLERHHRSHTGEKPFSC
FECGKGFAQRTHLLRHHKVHTREKAFSCSECGECFAENIELDLHQQSHARDEPNSSP                                           
>Xetro.D01523|Xetro.D01523.3:v7v9                                                                   
MKATVKETMCCNNEPSKIGAEGADVCADGNFTNPEISPAEQPPPANGIKEEEATLCERGNQSDCSINPLTEQIQGTDTPTAIMGCSLNNSSADNSISDDI
KEEAASWEEGSLSDFRIITVSEIQETNTSDPIMGCDLNNSLLDNYISVVIKEEEVSCEEDNQSDCSINPLTEQTQGTDTPTPIIGNSLNDNLSEIQNSSR
KSYNRMGVLQGMYKCSECHKRFSSKSTFVRHQRRYHKIEKRVSSKGGKLMARRSRSDLKGSKSNGDKLFTCSECGKNFKHRSSFYVHRRFHTGGKPFSCT
ECGKCFSQVSDLDIHHRIHLGEKPFTCSQCGKCFAHLSDLKVHQRIHTGEKPYSCSECGKCFTQRSHLSAHLKSHTGEKPFTCSECGKCFTHLGDLKRHL
RSHTGEKPFTCSQCGKAFIRRAHLSRHQKCHLGEKPFSCSQCGKCFTQRTHLERHHRSHTGEKPFSCFECGKGFAQRTHLLRHHKVHTREKAFSCSECGE
CFAENIELDLHQQSHARDEPNSSP                                                                            
>Xetro.D01523|Xetro.D01523.4:v7v9                                                                   
MKATVKETMCCNNEPSKIGAEGADVCADGNFTNPEISPAEQPPPANGIKEEEATLCERGNQSDCSINPLTEQIQGTDTPTAIMGCSLNNSSADNSISDDI
KEEAASWEEGSLSDFRIITVSEIQETNTSDPIMGCDLNNSLLDNYISVVIKEEEVSCEEDNQSDCSINPLTEQTQGTDTPTPIIGNSLNDNLSEIQNSSR
KSYNRMGVLQGMYKCSECHKRFSSKSTFVRHQRRYHKIEKRVSSKGGKLMARRSRSDLKGSKSNGDKLFTCSECGKNFKHRSSFYVHRRFHTGGKPFSCT
ECGKCFSQVSDLDIHHRIHLGEKPFTCSQCGKCFAHLSDLKVHQRIHTGEKPYSCSECGKCFTQRSHLSAHLKSHTGEKPFTCSECGKCFTHLGDLKRHL
RSHTGEKPFTCSQCGKAFIRRAHLSRHQKCHLGEKPFSCSQCGKCFTQRTHLERHHRSHTGEKPFSCFECGKGFAQRTHLLRHHKVHTREKAFSCSECGE
CFAENIELDLHQQSHARDEPNSSP                                                                            
>Xetro.D01523|Xetro.D01523.5:v7v9                                                                   
MGMWEEASDPVMGKKDKNEERKERILNLTLEIIYLLTGEGYVIPKKKSPTVGLGALHAPGSVIQKENDKKILELISNIIQLLTGEEWEYIKGNKALYKEG
IKEEEEPKQLDCKAEGDMKATVKETMCCNNEPSKIGAEGADVCADGNFTNPEISPAEQPPPANGIKEEEATLCERGNQSDCSINPLTEQIQGTDTPTAIM
GCSLNNSSADNSISDDIKEEAASWEEGSLSDFRIITVSEIQETNTSDPIMGCDLNNSLLDNYISVVIKEEEVSCEEDNQSDCSINPLTEQTQGTDTPTPI
IGNSLNDNLSEIQNSSRKSYNRMGVLQGMYKCSECHKRFSSKSTFVRHQRRYHKIEKRVSSKGGKLMARRSRSDLKGSKSNGDKLFTCSECGKNFKHRSS
FYVHRRFHTGGKPFSCTECGKCFSQVSDLDIHHRIHLGEKPFTCSQCGKCFAHLSDLKVHQRIHTGEKPYSCSECGKCFTQRSHLSAHLKSHTGEKPFTC
SECGKCFTHLGDLKRHLRSHTGEKPFTCSQCGKAFIRRAHLSRHQKCHLGEKPFSCSQCGKCFTQRTHLERHHRSHTGEKPFSCFECGKGFAQRTHLLRH
HKVHTREKAFSCSECGECFAENIELDLHQQSHARDEPNSSP                                                           
>Xetro.D01523|Xetro.D01523.6:v7v9                                                                   
MGMWEEASDPVMGKKDKNEERKERILNLTLEIIYLLTGEGYVIPKKKSPTVGLGALHAPGSVIQKENDKKILELISNIIQLLTGEVAIRCEDVSIYFSLE
EWEYIKGNKALYKEGIKEEEEPKQLDCKAEGDMKATVKETMCCNNEPSKIGAEGADVCADGNFTNPEISPAEQPPPANGIKEEEATLCERGNQSDCSINP
LTEQIQGTDTPTAIMGCSLNNSSADNSISDDIKEEAASWEEGSLSDFRIITVSEIQETNTSDPIMGCDLNNSLLDNYISVVIKEEEVSCEEDNQSDCSIN
PLTEQTQGTDTPTPIIGNSLNDNLSEIQNSSRKSYNRMGVLQGMYKCSECHKRFSSKSTFVRHQRRYHKIEKRVSSKGGKLMARRSRSDLKGSKSNGDKL
FTCSECGKNFKHRSSFYVHRRFHTGGKPFSCTECGKCFSQVSDLDIHHRIHLGEKPFTCSQCGKCFAHLSDLKVHQRIHTGEKPYSCSECGKCFTQRSHL
SAHLKSHTGEKPFTCSECGKCFTHLGDLKRHLRSHTGEKPFTCSQCGKAFIRRAHLSRHQKCHLGEKPFSCSQCGKCFTQRTHLERHHRSHTGEKPFSCF
ECGKGFAQRTHLLRHHKVHTREKAFSCSECGECFAENIELDLHQQSHARDEPNSSP                                            
>Xetro.D01527|Xetro.D01527.1:v7v9                                                                   
MEESVSYEEKNISDCSINPLTEQIQGMDTPTPIMGCSLNNSLSANDIIIATIKQEAISWERGHSSYCSINPLTEQIQGTDAPSPIMGCSLNSKFADNFIS
DDIKKEAASWEGGNQSDCTINPLTEQIQGMDTPIMGCSRNNSSEDNYISYNMKEEPVSWKGENHSSYGTNPLAEQTHETETVMGNILNNSLTMKCSDYGR
SLSNKLLLKPQFRSRSLPGMHSCTVCHRIFHSESTLGRHQRKIHKIDKPFGCSECGKRFKLCSKLATHQRYHTGEKPFSCSDCGKCFTHRSDLNRHRKTH
NGDKPFPCPDCGKRFAQRSDLKRHYRTHNGEKPFSCPECGKCFSQRSLLNKHLATHGEEAFPLEFGKCFNHRSDFGQQKTDAAEKQFSCSECDKCFKHYS
DLKKHQRVHTGEKPFSCAECGRSFTQRANLNKHNRIHTGEKPFSCSECGKSFIQRAQLIQHQRSHNGARPFSCSDCRRSFKYYADLKKHQRIHTVDMPFS
CAECGKGFSLSTQLYRHQLNHSQPKPQLSIQLPSRATGDPFSSTA                                                       
>Xetro.D01528|Xetro.D01528.1:v7v9                                                                   
MGMWEEASDPVMGKKDKNEERKERILNLTLEIIYLLTGESYIPKKSPTLGLGALHAPGSVIQKENDKKILELISNIIQLLTGEVAIRCEDISIYFSLEEW
EYIKGNKALLKEAIKEKEPQQLHPLDGEYEDKREIPADLGGTLCYNNEPSKIGAEGADFCANRNLTNPEMSPAEQPPPANGIKEEAASCERKKQPNCSLY
PCTEQIQGTDTPTPIMGCSLNNSSAANYVLDDIKEEAALCEEGNRVFSKSKQKSNKYVPFMSCSLNYSLSDRSDGIKEEATSWEGGNQSDCSINPLTEQI
QGTDTPTPSSERRKQFRSKGGQKTDKEVKPFVCSVCEKCFAWYSDLLVHRKIHTVEKPFSCSECGKCFARRVHLIEHQRTHTGEKPYSCSDCGKRFSYRS
DFNRHCKRHKGHQIFTCSQCNKPFTSHSDLVVHRRIHSENRLFSCSECGKNFKHRSHFTVHKRIHTGEKPFTCPKCDKRFAHRSNLIKHLRHHKAEETFP
CSQCGEHFPCVSELNVHFKVHTGERPYSCSECGKSFKGDKQDS                                                         
>Xetro.D01530|Xetro.D01530.1:v7v9                                                                   
MGCSLNNSSAEDYISVVIKEEESSWERGNQSDCSINPLTEQIQGTDTPTPNTETYNCSECNKRCKTKVGFLKHQKTHTGVKPFVCSVCEKRFKYQSKLIL
HQRSHTGEKPFSCSECGKRFTRHVNLIEHYRTHTGEKPYSCSDCGKRFSHSSDFNRHCRIHRLEKLCICSQCNKQFSSHSELIVHQSSHVGKRPYSCSEC
GKCFKLPSRLTVHQRSHTGERPYSCPECGKCFKDSWTLRAHRRIHTGVKPFTCSQCEKCFTCRPDLNRHLKSHKGEKPFSCSQCGKCFPYRSHLDRHLKS
HEGEPPFACSQCGKHFMSTSQLNVHLKVHSVERPYSCSECGKCFKYSSYLTVHKRIHTGEKPFTCAECGKCFIDRACLNSHKKIHTGKKPFTCTECGKCF
SEGGGLRYHIKIHTGEKPFSCSECGKCFRDRTSLKFHTRIHTGEKPFACNECGKCFMYRYQLTAHSQLHTGEEPLPDSNCTDTQ                
>Xetro.D01533|Xetro.D01533.1:v7v9                                                                   
MLSNGRVGCKVGAVTVGDRGYVIPKKKSPTVGLGALHAPGSVIQKENDKKILELISNIIQLLTGEGEYEDKREIPADLGGTLCYNNELSKIGAEGANENL
TNPDISLVEQPSPASGIKEEAASCEGENQSDCSINPLTEQIRGTDTPTPNTETYNCSECHKHCKTKVGFLKHQKTHTGVKSFVCSVCEKHFKWQSELIVH
QRSHTGEKPFSCSECGKRFTRHVHLIEHYRTHTGEKPYSCSDCGKRFSHGSDFNRHCRIHRLEKLCICSQCKKQFTSHSELIVHQSSHMEEGPYSCFECG
KRFKRRSQLTVHRRSHTGERPYSCPKCGKDFKDRSTLRAHLRIHTGEKPFTCSQCEKCFTHRSDLNRHLKSHKGEKTFSCSQCGKYFISTSDLTVHLRIH
TGERPYSCSECGKCFKDPSYLTTHQRIHTGEKPFTCTECGKCFSGRAGLNSHKKIHTGKKSFTCTECGKCFSEGARLRYHKKIHTGEKPFSCTECGNCFR
DREGLKSHTRIHTGEKPFSCSECGKCFSDRTSLKSHKRIHTGEKPFACNECGKCFMYRYQLTAHSQLHTGEEPLPDSKCTDTQ                 
>Xetro.D01541|Xetro.D01541.1:v7v9                                                                   
MGMWEEVSDPVMGKKDKNEERKERILNLTLEIIYLLTGEGYVIPKKKSPTVGLGALHAPGSVIQKENDKKILELISNIIQLLTGEVGQSLPQGANGNVGG
GEDPMMGKKDKNEERKERILNLTLEIIYLLTGEGYVIPKKKSPTVGLGALHAPGSVIQKENDKKILELISNIIQLLTGEVAIRYEDVSIYFSLEEWEYIK
GNKALYREEIKEEEEPQQLCPLGQSLPQGVNGNVAGGEDPVMGKKDKNEERKERILNLTLEIIYLLTGEGLFQVSPSHKEPMGMWEEASDPVMGKKDKNE
ERKERILNLTLEIIYLLTGEEWEYIKGNQALYREGIKEEEEPQQLRPLDGEYEDKREIPADLGGTLCYNNEPSKIGAEGADFCADGNLTNPEISPAEQPP
PPNGIKKEAASWEGGNQSDCSINPLTQQIQGTCTPTPNMEMYNCSECHKHFKTKAGLFKHQKTHTGVKPFFCSVESHSDLIAHQRSHTTAKPFTCSECGK
CFTRRSGLNAHLRLHTGAKPFSSSEFGKSFTYPSALRTHKEYHTGAKTFSCSECGKCFTCRSRLNRHLRIHTGEKPFTCTQCGKCFTRRSSLNIHFRTHT
GEKPFTCTECGKCSRNLTHLKIHQMVHKGEKPFSCPECGKSFTRRSGLNAHLRLHTGEKPFSCSECGKTFTYPSGLRFHKKYHSEAKPFSCPECWKCFTH
RSCLTRHLKIHTGEKLFPCSEHHSELTTHSQLHTGEKPVSE                                                           
>Xetro.D01542|Xetro.D01542.1:v7v9                                                                   
MEMNTISECYSTKPHLFKDQKTHSGLRNHKKYHAGEKQFSCSECGKSFTCHSGLNAHLRVHTGEKPYSCSECGKSFTRRSSLNAHFRVHTGEKLFTCTEC
GKSFPRLARYNRHLRTHTGEKPFPCTECGKSFTCRRQLNTHLRCHTGEKLFTCTECGKSFIHVSELNKHFRVHTGEKPFACTECGKRFTRRYQLTEHSYS
HTGEKPFTCTECGKSFTRHYQLTAHYLLHIGEKPFACAECGKGFSRRDQLNAHSHLHTGKKPYSCSECGKSFTYQGDLSSHLRTHTGEKPYSCSECGKRF
TRCSERNAHIRRHTGEKPYTCAECGKSFGNRTGLNHHKIIHTGEKPFSCSECGKGFSRRQDLTIHFRIHTEEKPFTCTECGKSFTSSSQLYEHRRGHIGG
KSFTCTECGKIFTRISHLNIHLRRHTGERPFTCTECGKSFTCIAQLNLHRRHHTGEKPYTCTECGKCFCTRTGLNHHKIVHSGEKPFTCTECGRCFSRRC
KLKAHSRLHTGEKPFACAECGKCFARQDQLTAHSRLHTGEKQISDNNCTFTE                                                
>Xetro.D01544|Xetro.D01544.1:v7v9                                                                   
MLDSDVSNPIKEEAALCNDQSDCSINPLKDEIQGKDTPTPNTEMYNCSECQKHFRTKAGLLKHEKTHTGIKPFVCSVCEKRFAWYSDLIVHQRSHTGEKP
FSCSECGRCFSYPSDLNRHYRIHTGEKPCTCSQCGKHFTSHSDLVVHRRSHRVERLFSCFECGKQFKHHSQLTVHKRIHTGEALYSCSECGKDFKERSTL
SVHLRTHTGEKPFPCSHCEKSFARRSDLDRHLSVHRTERPFPCSQCGKHFACISDLNVHHRSHIDERPFRCSECGKCFKKNSHLTVHERIHTGEKPFSCS
ECGKSFTERSSLNVHQTIHTGEKPFSCSECGKCFSNRAGLRIHKKFHTGEKPFSCTECEKSFTYRSHLTVHLRVHTGEKPYTCTECGKGFTRRSHLNVHL
RFHTGEKPFTCPECGKCFAHRFQLTAHSHSHT                                                                    
>Xetro.D01545|Xetro.D01545.1:v7v9                                                                   
MGMWEEASDPVMGKKDKNEERKERILNLTLEIIYLLTGEGYVIPKKKSPTVGLGALHAPGSVIQKENDKKILELISNIIQLLTGEVAIRCEDVSIYFSLE
EWEYIKGNKALYREGIKEEEPQQLRPLDGEYEDKREIPADLGGTLCYNNEPSKIGAEGADFCADGNLTNPEISPAEQPPPANGIKEEAVLWEGENQSDCG
INPLTEQIQGTDTPTPNTETYNCSECHKHFNNKTSLVRHHKTHIGVKPYSCSECGKCFARRAHLTEHLTTHTGEKLYCCAVCGERFSYHSQIHRHYRIHG
GVKSFPCFHCGEHFTSRSNLIAHRRSHRVERLYSCTLCGKHFEHRSQLTLHRKAHTGEAPYSCSECGKDL                              
>Xetro.D01546|Xetro.D01546.1:v7v9                                                                   
MLVSLPDGEYEDKREIPADLGGTLCYNNEPSKIGAEGADFCAEGNLTNPEISPLEQPPPANGIKEETASWEEGNQSDCSINPLTEQRQGTDILTPNTETY
NCSKCHKHYITMHGLLNHQKSHIGPKRFVCSVCKKDCKCHSHLIVHQRIHTGEKPFSCSECGKSFARPTQLTEHRRTHTGEKPYCCFMCGKRFSYRAQFN
EHKRKHTAEKSKLVSLPDGDYEDKREIPADLGGTLRYNNEPSKIGADGADRNLEISPMKQLPPANGIKEEEAASYKEGNQSDCSINPLPEQIQGTDILTP
NTETYNCSKCHKHYITKRGLLKHQKSHVGPKRFVCPVCKNDFKCHSQFIVHQRIHTGEKPFSCSECGKSFARPTQLTEHRRTHTGEKPYCCFMCGKRFSY
RAQFNEHKRKHTGEKSFTCSRCGEHFTSHSDLIAHRTSHREDRPFSCSDCGKRFKQQSHLNVHHRIHTGERPFSCFVCGKDFIDLSNLKVHLRTHTENKH
FPYISDFPTEERPYSCSECGKCFTDLLLLSAHQKTHSVEKLFSCSECEKCFTSLSELKIHVRVHTGERPYTCTECGKCFSRRAHLNEHLRVHTGEKPFTC
TECGKCFARRSHLGIHRKTHTEDKLHSCTECGKGFAYLSQLTLHIRVHTGEKPFSCTECGRSFARRSHLSIHRKAHTGDKLHSCAECGKGFAYQSQLNRH
LRVHTGEKPFSCTECGRSFARRCQLIAHCQIHTRKEPDTCTEQLSDNTTQ                                                  
>Xetro.D01546|Xetro.D01546.2:v7v9                                                                   
MHGLLNHQKSHIGPKRFVCSVCKKDCKCHSHLIVHQRIHTGEKPFSCSECGKSFARPTQLTEHRRTHTGEKPYCCFMCGKRFSYRAQFNEHKRKHTAEKS
KLVSLPDGDYEDKREIPADLGGTLRYNNEPSKIGADGADRNLEISPMKQLPPANGIKEEEAASYKEGNQSDCSINPLPEQIQGTDILTPNTETYNCSKCH
KHYITKRGLLKHQKSHVGPKRFVCPVCKNDFKCHSQFIVHQRIHTGEKPFSCSECGKSFARPTQLTEHRRTHTGEKPYCCFMCGKRFSYRAQFNEHKRKH
TGEKSFTCSRCGEHFTSHSDLIAHRTSHREDRPFSCSDCGKRFKQQSHLNVHHRIHTGERPFSCFVCGKDFIDLSNLKVHLRTHTENKHFPYISDFPTEE
RPYSCSECGKCFTDLLLLSAHQKTHSVEKLFSCSECEKCFTSLSELKIHVRVHTGERPYTCTECGKCFSRRAHLNEHLRVHTGEKPFTCTECGKCFARRS
HLGIHRKTHTEDKLHSCTECGKGFAYLSQLTLHIRVHTGEKPFSCTECGRSFARRSHLSIHRKAHTGDKLHSCAECGKGFAYQSQLNRHLRVHTGEKPFS
CTECGRSFARRCQLIAHCQIHTRKEPDTCTEQLSDNTTQ                                                             
>Xetro.D01555|Xetro.D01555.1:v7v9                                                                   
MGMWEEASDPVMGKKDKNEERKERILNLTLEIIYLLTGEGYVIPKKKSPTVGLGALHAPGSVIQKENDKKILELISNIIQLLTGEVAIRCEDVSIYFSLE
EWEYIKGNKALYREGIKEEEPQQLRPLDGEYEDKREIPADLGGTLCYNNEPSKIGAEGADFCADGNLTNPEISPAEQPPPANGIKEEAASWEGGNQSDCS
INPLTEQIQGTDTPTPIMGCSLNNSSAEGIKEEEPTACKGGNHSLAVQILGREISPPVMEYNLINNLLTTKYSKDIIKSIYEPLPLPVMCNCAKCLYNGS
RDPVSHSHKPNHAGENPFHCNDCGKCFKRRSYLKVHQKIHTGEKPYSCSECGKCFTHRSYLSVHRKIHTGERPYSCHECGKSFTDRSSLNVHIRIHTGEK
THPCPDCGKCFTRRSNLNVHLKIHTGEKPFVCSECGKRFTHRSNLKVHRRIHTGEKAHSCPVCARSFTVRSTLTMHQRTHTREKKTFARCSALNVQKKSH
>Xetro.D01556|Xetro.D01556.1|znf721:v7v9                                                            
MGMWEEASDPVMGKKDKNEERKERILNLTLEIIYLLTGEGYVIPKKKSPTVGLGALHAPGSVIQKENDKKILELISNIIQLLTGEVAIRCEDVSIYFSLE
EWEYIKGNKALYREGIKEEEEPQQLRPLGWESDVTSDTATNGGEEEAALWEGGDQSDCSINPLTEQIQGTDTPTPIMGCSLNNSSAGDYTPVVIKEEASS
WEEEKPLAEGTQGTDTATLMGRSLNSSGFPKDTAHGTEEESDSWETDHNYCNINTEQPLGTDQSAPTMGCGLNTNSPADYVSFLIKEEVASWEGESQSYY
RIHPLPEQIQGTDTPTPIMGCSLNNSSTDNFILNGINMGTASWEGGNQSDYRIVTIPKQVEGTDQATPGGGYTLYNSHADISDYGEGETANDSNEPKGKL
RCAVCNKLFISKRTLERHQIVHTGEKPYSCPDCGKRFARVFTLTMHQRTHTGEKPFPCTECGKGFSSLAHMVSHRRIHTGEKPFSCPDCGKSFAHRSTLS
SHQKIHTGQKPHACPECGKCFSRMYLLSVHRKTHTTEKHYSCTECGEGFTHPQLLRDHHKIHTGENRFWCPDCGKGFAHRSWLNNHIRTHMGKSNVLPL 
>Xetro.D01556|Xetro.D01556.2|znf721:v7v9                                                            
MGMWEEASDPVMGKKDKNEERKERILNLTLEIIYLLTGEGYVIPKKKSPTVGLGALHAPGSVIQKENDKKILELISNIIQLLTGEVAIRCEDVSIYFSLE
EWEYIKGNKALYREGIKEEEEPQQLRPLGQEVNVTANGIKEEVASWEGGNQSDCSINPLTEQIQGTDTPTPIMGCSLNNSSAGDYTPVVIKEEASSWEEE
KPLAEGTQGTDTATLMGRSLNSSGFPKDTASGTEEESDSWETYHNYCNINTEQPPGTDQSAPTMGCSLNTNSPADYVSFVIKEEVASWEGESQSYYRIHP
FTEQIQGTDTPTPIMGCSLNNSSAANYLLNNPTSSLILWEGGNQSQIRMMTTPGTDQATPGGGYTLYNSHTDISDYGEGETANDSSKTKGKLRCAVCNKL
FISKRTLERHQIVHTGEKPYSCPDCGKRFARLSTLTVHRRTHTGEKPFTCAECGKRFASMQHMASHRIVHTGEKPFSCPDCGRSFAHRSTNNKHLTIHTG
EKPHACADCGRCFSCLELLRHLKTHREEKRFTCSDCGIGFADRSWFHKHLRTHTGRANVLPT                                      
>Xetro.D01556|Xetro.D01556.3|znf721:v7v9                                                            
MGMWEEASDPVMGKKDKNEERKERILNLTLEIIYLLTGEGYVIPKKKSPTVGLGALHAPGSVIQKENDKKILELISNIIQLLTGEVAIRCEDVSIYFSLE
EWEYIKGNKALYREGIKEEEEPQQLRPLGQEVNVTANGIKEEVASWEGGNQSDCSINPLTEQIQGTDTPTPIMGCSLNNSSAGDYTPVVIKEEASSWEEE
KPLAEGTQGTDTATLMGRSLNSSVFPKDTAHGTEEESDSWETDHNYCNINTEQPLGTDQSAPTMGCSLNTNSPAYYVSNGIKEEVASWERGNQSDCRIIT
MPVTDQTTSGSGYSLYGGFSDTNNYGKTVSGSKRSSPLRKPPVQGKFRCSVCNKLFRTKTTLTRHQRIHTGERPYSCSDCGKRFARVCTLTVHQRIHTGE
KPFTCADCGKRFSSLSQITEHRRIHTGEKPFSCSECGKCFAHRATLKKHKAIHAGEKLQACTECGLRFSCPQLLSDHLRTHARQKPL             
>Xetro.D01556|Xetro.D01556.4|znf721:v7v9                                                            
MGCSLNNSSAGDYTPVVIKEEASSWEEEKPLAEGTQGTDTATLMGRSLNSSGFPKDTAHGTEEESDSWETDHNYCNINTEQPLGTDQSAPTMGCGLNTNS
PADYVSFLIKEEVASWEGESQSYYRIHPLPEQIQGTDTPTPIMGCSLNNSSTDNFILNGINMGTASWEGGNQSDYRIVTIPKQVEGTDQATPGGGYTLYN
SHADISDYGEGETANDSNEPKGKLRCAVCNKLFISKRTLERHQIVHTGEKPYSCPDCGKRFARVFTLTMHQRTHTGEKPFPCTECGKGFSSLAHMVSHRR
IHTGEKPFSCPDCGKSFAHRSTLSSHQKIHTGQKPHACPECGKCFSRMYLLSVHRKTHTTEKHYSCTECGEGFTHPQLLRDHHKIHTGENRFWCPDCGKG
FAHRSWLNNHIRTHMGKSNVLPL                                                                             
>Xetro.D01556|Xetro.D01556.5|znf721:v7v9                                                            
MGMWEEASDPVMGKKDKNEERKERILNLTLEIIYLLTGEGYVIPKKKSPTVGLGALHAPGSVIQKENDKKILELISNIIQLLTGEVAIRCEDVSIYFSLE
EWEYIKGNKALYREGIKEEEEPQQLRPLEQIQGTDTPTPIMGCSLNNSSAGDYTPVVIKEEASSWEEEKPLAEGTQGTDTATLMGRSLNSSGFPKDTAHG
TEEESDSWETDHNYCNINTEQPLGTDQSAPTMGCGLNTNSPADYVSFLIKEEVASWEGESQSYYRIHPLPEQIQGTDTPTPIMGCSLNNSSTDNFILNGI
NMGTASWEGGNQSDYRIVTIPKQVEGTDQATPGGGYTLYNSHADISDYGEGETANDSNEPKGKLRCAVCNKLFISKRTLERHQIVHTGEKPYSCPDCGKR
FARVFTLTMHQRTHTGEKPFPCTECGKGFSSLAHMVSHRRIHTGEKPFSCPDCGKSFAHRSTLSSHQKIHTGQKPHACPECGKCFSRMYLLSVHRKTHTT
EKHYSCTECGEGFTHPQLLRDHHKIHTGENRFWCPDCGKGFAHRSWLNNHIRTHMGKSNVLPL                                     
>Xetro.D01556|Xetro.D01556.6|znf721:v7v9                                                            
MGMWEEASDPVMGKKDKNEERKERILNLTLEIIYLLTGEGYVIPKKKSPTVGLGALHAPGSVIQKENDKKILELISNIIQLLTGEVAIRCEDVSIYFSLE
EWEYIKGNKALYREGIKEEEEPQQLRPLGQEVNVTANGIKEEVASWEGGNQSDCSINPLTEQIQGTDTPTPIMGCSLNNSSAGDYTPVVIKEEASSWEEE
KPLAEGTQGTDTATLMGRSLNSSVFPKDTAHGTEEESDSWETDHNYCNINTEQPLGTDQSAPTMGCSLNTNSPAYYVSNGIKEEVASWERGNQSDCRIIT
MPVTDQTTSGSGYSLYGGFSDTNNYGKTVSGSKRSSPLRKPPVQGKFRCSVCNKLFRTKTTLTRHQRIHTGERPYSCSDCGKRFARVCTLTVHQRIHTGE
KPFTCADCGKRFSSLSQITEHRRIHTGEKPFSCSECGKCFAHRATLKKHKAIHAGEKLQACTECGLRFSCPQLLSDHLRTHARQKPL             
>Xetro.D01557|Xetro.D01557.1:v7v9                                                                   
MGMWEEASDPVMGKKDKNEERKERILNLTLEIIYLLTGEGYVIPKKKSPTVGLGALHAPGSVIQKENDKKILELISNIIQLLTGEVAIRCEDVSIYFSLE
EWEYIKGNKALYREGIKEEEEEPQQLRPLGYYEENGDDLQVTLCRKIHPSKIVAREGDFVQNGNLTNPEISAAEQPPPANGIKEEAASCERGNQSDCNIN
PLTEQIQGTDTPTPIMGCSIDSSSAVNYVSNDVKEELISSWEGGNQSDCSINPLTEQIQGTDTPTPIMEYNLTNSLSETDFIKNSKTSHHRRLLPLQVRF
GSAGFHRSYSTKDKEEKPFPCPECGKRFTHPYAVKKHQRNHSGVKPHSCSECGKRFAHRSHLIVHQRSHTGERPFSCSECGKWFARTTHLRRHQKTHTGE
KPFPCSECGKWFARMTHLRRHQQIHTGEKPYFCSECGKKFLRGSDLKRHETVHMRAKPFLCSECGQCFPYHSHLKLHRKIHQ                  
>Xetro.D01557|Xetro.D01557.2:v7v9                                                                   
MGMWEEASDPVMGKKDKNEERKERILNLTLEIIYLLTGEGYVIPKKKSPTVGLGALHAPGSVIQKENDKKILELISNIIQLLTGEVAIRCEDVSIYFSLE
EWEYIKGNKALYREGIKEEEEEPQQLRPLGYYEENGDDLQVTLCRKIHPSKIVAREGDFVQNGNLTNPEISAAEQPPPANGIKEEAASCERGNQSDCNIN
PLTEQIQGTDTPTPIMGCSIDSSSAVNYVSNDVKEELISSWEGGNQSDCSINPLTEQIQGTDTPTPIMEYNLTNSLSETDFIKNSKTSHHRRLLPLQVRF
GSAGFHRSYSTKDKEEKPFPCPECGKRFTHPYAVKKHQRNHSGVKPHSCSECGKRFAHRSHLIVHQRSHTGERPFSCSECGKWFARTTHLRRHQKTHTGE
KPFPCSECGKWFARMTHLRRHQQIHTGEKPYFCSECGKKFLRGSDLKRHETVHMRAKPFLCSECGQCFPYHSHLKLHRKIHQ                  
>Xetro.D01558|Xetro.D01558.1:v7v9                                                                   
MAEEEVASWEGETQSDCSINPLTKQIQGTDTPTPIMGYSLNNSSADDYISDVIKEEVASWEGGNQSDCSINPLTEQIQGTDTPTPIMGCSLNNSSAEDYI
SGNSAPCEGGNQSDYRLNPFTEQIQGTDTSSPLLRWSLSSSFPALCVSGDIKEEGENHSDLSFNSLAEQTEGSNGTMGMMEYRLHNSLLGMGLSRFGRFG
KKSIQPPFSPIQPSQAYFCCSVCHKGFSRKESLVAHERIHTGEKPYPCSTCGKRFTSRSSLGEHYRSHSGNRPYSCSDCGKSFTYRSKLVRHQRIHTKEK
PFSCNECGKSFSQRSGFVKHYQTHAGIKPYSCRECGKSFMQSSSFTKHCQSHMGVKPYSCPECGKCFAQYTRYVLHQRIHTGEKPFTCSECGKCFINRAY
LLRHRKIHTGVRPFSCPECAKCFINNSQLNRHLLIHSEERPFSCPECGKLFKRRTHLDVHLSVHKAEKPFACTECGKSFSQRSGFVKHYQTHVGIKPYSC
RECGKSFTQSSSFTKHCQSHVGAKPYSCPECGKCFAQYTRYVLHQRIHTGEKPFTCSECGKCFINRTYLLRHRKIHTGVRPFSCPECAKCFIDNSQLNRH
LLIHSEERPFSCPECGKLFKRRTHLDVHLTVHKAEKPFACTECGKFFTRRATLIAHQRTHSEAGKHILK                               
>Xetro.D01559|Xetro.D01559.1:v7v9                                                                   
MGMWEEASDPVMGKKDKNEERKERILNLTLEIIYLLTGEGYVIPKKKSPTVGLGALHAPGSVIQKENDKKILELISNIIQLLTGEESENLNKDSAKITEG
IKVEEEEPVQLCPLAACEYKDGSDVTAHTEATLCCNNDGNLTNPDVSPAEQPPPANGIKEEGASWEGGNQSDCSINPLTEQIQGTDTPTPIMGCSLNNSS
AEDYIIDSIKEESCLYEEGNHRDYTIITLTEQIQETDTLTPTMELNLYKSLSGNYISNGIKEEAASWEGGNQSDCSINPLTEQIQGTDTPTPIMGYNLTN
SLLETNFMRNSMNSHYGRAPPLQVRYGSAGYNGSDSSKRLLAEHENADKEEKPFTCPECGKRFTHLCDLKRHLKIHSGVKLHSCSDCGRRFTHRSHLVVH
QRTHTGERPFACSECGKCFADHSALNVHHRIHTGTKPYGCPECHKRFTHRSQLSAHQRVHTGERTHSCSECGKWFSRMAHLRRHQRTHTGEKPYFCSECG
KSFMHGSDLKRHQNIHTGVKPFLCPECGQCFSYRTQLTVHQKIHR                                                       
>Xetro.D01559|Xetro.D01559.2:v7v9                                                                   
MGMWEEASDPVMGKKDKNEERKERILNLTLEIIYLLTGEGYVIPKKKSPTVGLGALHAPGSVIQKENDKKILELISNIIQLLTGEESENLNKDSAKITEG
IKVEEEEPVQLCPLAACEYKDGSDVTAHTEATLCCNNDGNLTNPDVSPAEQPPPANGIKEEGASWEGGNQSDCSINPLTEQIQGTDTPTPIMGCSLNNSS
AEDYIIDSIKEESCLYEEGNHRDYTIITLTEQIQETDTLTPTMELNLYKSLSGNYISNGIKEEAASWEGGNQSDCSINPLTEQIQGTDTPTPIMGYNLTN
SLLETNFMRNSMNSHYGRAPPLQVRYGSAGYNGSDSSKRLLAEHENADKEEKPFTCPECGKRFTHLCDLKRHLKIHSGVKLHSCSDCGRRFTHRSHLVVH
QRTHTGERPFACSECGKCFADHSALNVHHRIHTGTKPYGCPECHKRFTHRSQLSAHQRVHTGERTHSCSECGKWFSRMAHLRRHQRTHTGEKPYFCSECG
KSFMHGSDLKRHQNIHTGVKPFLCPECGQCFSYRTQLTVHQKIHR                                                       
>Xetro.D01559|Xetro.D01559.3:v7v9                                                                   
MGMWEEASDPVMGKKDKNEERKERILNLTLEIIYLLTGEGYVIPKKKSPTVGLGALHAPGSVIQKENDKKILELISNIIQLLTGEESENLNKDSAKITEG
IKVEEEEPVQLCPLACEYKDGSDVTAHTEATLCCNNDGNLTNPDVSPAEQPPPANGIKEEGASWEGGNQSDCSINPLTEQIQGTDTPTPIMGCSLNNSSA
EDYIIDSIKEESCLYEEGNHRDYTIITLTEQIQETDTLTPTMELNLYKSLSGNYISNGIKEEAASWEGGNQSDCSINPLTEQIQGTDTPTPIMGYNLTNS
LLETNFMRNSMNSHYGRAPPLQVRYGSAGYNGSDSSKRLLAEHENADKEEKPFTCPECGKRFTHLCDLKRHLKIHSGVKLHSCSDCGRRFTHRSHLVVHQ
RTHTGERPFACSECGKCFADHSALNVHHRIHTGTKPYGCPECHKRFTHRSQLSAHQRVHTGERTHSCSECGKWFSRMAHLRRHQRTHTGEKPYFCSECGK
SFMHGSDLKRHQNIHTGVKPFLCPECGQCFSYRTQLTVHQKIHR                                                        
>Xetro.D01559|Xetro.D01559.4:v7v9                                                                   
MGYNLTNSLLETNFMRNSMNSHYGRAPPLQVRYGSAGYNGSDSSKRLLAEHENADKEEKPFTCPECGKRFTHLCDLKRHLKIHSGVKLHSCSDCGRRFTH
RSHLVVHQRTHTGERPFACSECGKCFADHSALNVHHRIHTGTKPYGCPECHKRFTHRSQLSAHQRVHTGERTHSCSECGKWFSRMAHLRRHQRTHTGEKP
YFCSECGKSFMHGSDLKRHQNIHTGVKPFLCPECGQCFSYRTQLTVHQKIHR                                                
>Xetro.D01561|Xetro.D01561.1:v7v9                                                                   
MELNRISQEASDPVMGDKNINQRNERILNLTLEIIYLLTGEGYVIPKKKSPTVGLGALHAPGSVIQKENDKKILELISNIIQLLTGEVAIRCEDVSIYFS
LEEWEYIKGNKALYREGIKEEEEPQQLRPLDGEYEDKREIPADLGGTLCYNNEPSKIGAEGADGNPTSPEMSPAEQASLANGNKEEAASWEEGNQPDYSI
NSLTEQIRGTDTPTPIMGCRLNSSLLDSYILHGIAAGPALYQGGNHSEYGVNVFTDPIQGRDSPTPIIQYSLINSSNEVSSASQQGRTIQGIYTCAECHK
GFYRQIDLIKHERIHAVEKPFSCDECGKCFTLRSNLNAHKKIHTGEKPFSCSECGKAFIYHSSLLSHMQIHKRLKPFSCSECGKCFTRRAYLTVHQMIHS
GEKPYSCSDCGRSFTQRSYLIVHQRNHTGEKPFSCAECGKCFTLSSNLNVHQKIHTGEKPYSCAECGKCFTYHSSLISHQQVHKRLKPFSCSDCGKCFTR
RAYLNIHQRIHSGEKPFSCSVCGKCFAQRSYLLAHEKTHSDDNPFSCPECGKCFAQRTYLKAHLKIHSGEKLHSCSECGKCFLLRSRLIVHQKIHTGEKP
YSCPQCGKCFTRRAQLALHQNIHTGEKPYSCYECGKCFTDPSTLNAHRKIHTGEKPYCCPECGKCFVRPSRLAAHQRIHTEKSFGLVLNLADVS      
>Xetro.D01561|Xetro.D01561.2:v7v9                                                                   
MSPAEQASLANGNKEEAASWEEGNQPDYSINSLTEQIRGTDTPTPIMGCRLNSSLLDSYILHGIAAGPALYQGGNHSEYGVNVFTDPIQGRDSPTPIIQY
SLINSSNEVSSASQQGRTIQGIYTCAECHKGFYRQIDLIKHERIHAVEKPFSCDECGKCFTLRSNLNAHKKIHTGEKPFSCSECGKAFIYHSSLLSHMQI
HKRLKPFSCSECGKCFTRRAYLTVHQMIHSGEKPYSCSDCGRSFTQRSYLIVHQRNHTGEKPFSCAECGKCFTLSSNLNVHQKIHTGEKPYSCAECGKCF
TYHSSLISHQQVHKRLKPFSCSDCGKCFTRRAYLNIHQRIHSGEKPFSCSVCGKCFAQRSYLLAHEKTHSDDNPFSCPECGKCFAQRTYLKAHLKIHSGE
KLHSCSECGKCFLLRSRLIVHQKIHTGEKPYSCPQCGKCFTRRAQLALHQNIHTGEKPYSCYECGKCFTDPSTLNAHRKIHTGEKPYCCPECGKCFVRPS
RLAAHQRIHTEKSFGLVLNLADVS                                                                            
>Xetro.D01562|Xetro.D01562.1:v7v9                                                                   
MGMWEEASDPVMGKKDKNEERKERILNLTLEIIYLLTGEGYVIPKKKSPTVGLGALHAPGSVIQKENDKKILELISNIIQLLTGEEWEYRKGNKDVHWEG
IKEEEPQQLRPLENNTNKDLAETIFFTANEDLKITNVSPSKPANGIKEETASRHKGNQSDCSINPLTEQIQGTDTPTPIMGCSLNNSLAVNYVSHSIKKE
PALCQDKNLSDFRIITVSDPVVEKRTSAIAGHSLNTSLSANYISNVIKKAPASCEQGNQSDYNIITVTEQKQGTDSPSPSTNNNSSVHYRSNGIKVALPL
CEGRNHSDYNVIMVTENIEGTDTPTPMIGYNLNNRPSGMMWGGNITDTSRSQERELVLKQIYSCTECHKGFTRNEDLVKHQQTHAGQKPCICSECGVCFA
HASDLSKHQKTHTGDKPIVCLECGKCFTRRWYLSVHQKIHTGEKPHSCSECGKCFSRRSHLTLHQLIHTGEKTFCCSDCGKCFARRSRLIVHQRIHTGEK
PYSCSVCGKSFRERSDLSVHLKVHTGEKPYFCSECGKCFTRRTNLAEHQRIHTGERTFSCPVCGKWFTRQSRLISHERIHR                   
>Xetro.D01564|Xetro.D01564.1|znf565:v7v9                                                            
MLVSLAERKYRDNRDITVDLQARLGLEDGPSSGLDEESFPCEEKNLTNPKICFAGPENAFKDESALCEGGNQSDCSINPLTEQIQGTDTPTPIMGCSLDS
SSAEDYISVAIKEEPTSCEESNQSDCSIDPLTEQIQERDPPTPNMECSLDNSSADNYILNGIKVESVTWEEEEEEENHSECSDNSPTEEIKGMSTSASLM
GCSFNSLMGRNSSKYTGKFGKKSSRAPNLSRESFQATYTCSECNKDFSTKGSLVRHQRAHTGAKPFSCSVCGKGFKRAAHLERHKKTHTGEKPFTCTQCG
KCFTRHTQLTAHTRLHTGEKPFSCSECGKCFTLHCQLKAHCRIHTGEKPFSCPDCEKCFALASQLKVHRRSHTGEKPFTCSECGKCFSQSSALKVHSRIH
SEEKPFSCSVCGKCFKHRSNLLIHLRIHAGDMPFSCSECGKCFIHRSHLKVHETVHTGGKQLTCSDCGKCFAYLSDLNFHRRIHTRENLFTCAECGKSFT
RRSLLNVHSRIHTGEKPFACAQCGECFRYRSQLTVHQKTH                                                            
>Xetro.D01569|Xetro.D01569.1:v7v9                                                                   
MGMWEEASDPVMGKKDKNEERKERILNLTLEIIYLLTGEGYVIPKKKSPTVGLGALHAPGSVIQKENDKKILELISNIIQLLTGEEWEDIKGNQALFMEG
IKEEELQKLHPLDGEYEDKREIPADLGGTLCYNNEPSKIGAEGADFCADGNLTNPEISPVEQPPPANGIKEEAASCEGGNQSDCSINPLTEQIQRTKSHA
RLLRCKLNNYLSVKSDAIKAEETSGKEETPPDYKIITVTEPEQETDPSPPPMSFGHNHRSLDNYASKAIKEEPLTCDGGNYSDYNIITVTDEMVGTDPSN
PVVGSSFNCFSKTTCSSKTRGSDKSVRTLEQRTQTAIYNHADGQSGFGSSRGPTVHQKTQTGEKPFTCSECGKCFTRRWYLKDHQKIHTGEKSFSCPECG
KCFARRWYLKVHLQSHTGEKSFPCAECGKSFSRRWYLTVHQKSHTGEKQFSCTECGKHFTCTSNLKVHQKVHMGGKSFSCSECGKFFANRSDLYEHQRSH
TGEKPFSCPDCGKCFAECSELIEHYQTHSGDKPFACSECGKCFSRRSHLNIHLRVH                                            
>Xetro.D01571|Xetro.D01571.1:v7v9                                                                   
MACNCPECQTEPHRNTDLRNHKGTAQKPFACYICGKSFIRRSVLAVHQRTHTGEKPYACSECGKCFAHQSDLNRHQKSHTGYKPFSCNDCGKCFTRRWYL
NVHRKIHTKEKPFTCSECGKGFTQLSNLNYHYRIHTGEQHYICSACGQSFQTCLALIEHQRSHTGQTSFLL                             
>Xetro.D01572|Xetro.D01572.1:v7v9                                                                   
MEHPEKQGHFQASPSHKEPMGMWEEASDPVMGKKDKNEERKERILNLTLEIIYLLTGEGYVIPKKKSPTVGLGALHAPGSVIQKENDKKILELISNIIQL
LTGEGYVIPKKKSPTVGLGALHAPGSVIQKENDKKILELISNIIQLLTGEECNSQVSGQSLPAHPVRTREGEESVSLSDGGKGYEQDSEPLGIHSDKPFC
CLECGKRFKLCTRLFTHQRTHLEKRQFTCSECGECFPQSGDLTKHRRTHGGNKSFSCSECGKRFSYLSALNRHYRSHTGEKPFTCSECGKCFTHRSDLNR
HHRIHTGDKPFTCSECGKCFIQSSDLKVHQRIHTGDKPFTCYRCGKYFVQRSDLHVHLKTHRGEKPFPCYECGKCFSYRSDLKVHLQSHNGKKPLSNT  
>Xetro.D01573|Xetro.D01573.1:v7v9                                                                   
MGKKDKNEERKERILNLTLEIIYLLTGEGYVIPKKKSPTVGLGALHAPGSVIQKENDKKILELISNIIQLLTGEESENLQKHSSIITEGTKEEEPMQLRP
LAACEYKDGSDVTAHTEATLCCNNDGNLTNPDVSPAEQPPPANGIKEEAASCEGGNQSDCSINPLTEQIQGTDTPTPIMGRSLNSSADNYTSIVIKKEPA
SWEGEIHLAEQRQETATSTLMGRSLNNSTTEHIQGTDTPTPIMGFSPIKTNSNKYDENADTSPDKSGIATNTLCNKYSCNECHKHFTDRRKFDKHQRVHK
TKKTFSCSECGKRFLCPSNLACHHRTHTGEKPFSCSECGKCFSQLFNLKIHYKTHTGEKPYSCSECGKCFAILYSLSVHQRRSHTGEKPFSCSDCGKCYA
TSSGLTLHRRRNHTGEKPFSCSICGKCFTFSSELTVHGRTHTREKPFSCSECGKCFSNRSLLKEHHRTHTGEKPFSCSECGKCFSMQSYLKIHYRTHTGE
KPFSCSECGKCFSDRSCLKAHHRTHTGEKPFSCSVCGKGFTRNGNLKIHFQSHTGEKP                                          
>Xetro.D01573|Xetro.D01573.2:v7v9                                                                   
MGKKDKNEERKERILNLTLEIIYLLTGEGYVIPKKKSPTVGLGALHAPGSVIQKENDKKILELISNIIQLLTGEESENLQKHSSIITEGTKEEEPMQLRP
LACEYKDGSDVTAHTEATLCCNNDGNLTNPDVSPAEQPPPANGIKEEAASCEGGNQSDCSINPLTEQIQGTDTPTPIMGRSLNSSADNYTSIVIKKEPAS
WEGEIHLAEQRQETATSTLMGRSLNNSTTEHIQGTDTPTPIMGFSPIKTNSNKYDENADTSPDKSGIATNTLCNKYSCNECHKHFTDRRKFDKHQRVHKT
KKTFSCSECGKRFLCPSNLACHHRTHTGEKPFSCSECGKCFSQLFNLKIHYKTHTGEKPYSCSECGKCFAILYSLSVHQRRSHTGEKPFSCSDCGKCYAT
SSGLTLHRRRNHTGEKPFSCSICGKCFTFSSELTVHGRTHTREKPFSCSECGKCFSNRSLLKEHHRTHTGEKPFSCSECGKCFSMQSYLKIHYRTHTGEK
PFSCSECGKCFSDRSCLKAHHRTHTGEKPFSCSVCGKGFTRNGNLKIHFQSHTGEKP                                           
>Xetro.D01576|Xetro.D01576.1:v7v9                                                                   
MDNSTVMGRSLDNSTTEHIQGTDTPTPIMGCSLIKSNSNKYDENADISPDKSDKATNTLCYKYSCNECHKHFTDRRKFDKHQRFHKREKPFSCSECGKSF
SYQSQLKEHHRTHTGERPFSCSECGKCFSHRSHLNSHHRSHTGEKPFSCSDCGKCFTYQSGLKGHYRTHTGGKSYSCSECGKCFAALSVLTVHRRTHTGE
KPFPCPDCGKCFLYQSHLNNHHRTHTGEKPFYCSECGKCFATSSQRTVHERIHTGEKQFPCS                                      
>Xetro.F01777|Xetro.F01777.1|znf569:v7v9                                                            
MWCRYLKRDPGPNLVRHQRKHTGEKPYVCPHCGKGFTQKQHMTKHLHVHSADRQHKCKECGAAFTDAVTLAQHRVVHVKEQLCNCTVCGKNFIWLPNRIT
PQKRLGKAKPKKCPQCEKVVRKKLSPGKSPTLAIKKEKGRPLQKQKLKPFHCDQCGKSFGWWSAFNIHQRRHTGEKPYACTECGKNFTWWSALI      
>Xetro.F01782|Xetro.F01782.1:v7v9                                                                   
MKIHSNIKPFACSECSKSFRLKACLQLHQRTHTGEKPYTCNECRKSFAQVGQLKAHYLIHTGEKPFACSECGKGLRSKEALRAHLLCHTGEKPFSCSECD
KSFRVKSSLQIHQRVHTGEKPFECKECGKCFRIKTNFKSHQLTHTGIKRFECSECGMQFSHKNGLIKHQFIHTGERPFECVTCGKSFSRKFTLNKHQLVH
TGEKPYVCTECGMGYKDKRSLVAHLRTHTGEAGIPCTECGKTFLSEKNLKFHMQTHTGVKRFACKECGKSFSKKSQFETHKLMHAGIKPFQCAECGKLFR
HKSYFKIHQLIHTGEKPFVCPECGLGYTTKTSLKNHLLCHTGEKPFACKECGKKYLQQRSLNKHMETHRAEKPFECSECGKKLRSKYGLQKHQLTHTGER
PHVCTECGKRFRDRYQLSIHLRTHTGETPFKCEECGKVFASSTNLQVHKVTHTGEKPFTCEKCGKSFTQKSNLNTHQLAHGEKKFKCEECGKCFSYKSSL
QTHERTHTGKKPFSCTVCGKKFPHKSILNRHQLIHTKDRSTDEGSHTDSELSPCTDTDSGEPLTTD                                  
>Xetro.F01783|Xetro.F01783.1:v7v9                                                                   
MDQGVSFPGGERIRICSDITDSQLLRFPVVTLERIKSNPVNYHKNCAALQNGLEGKCAKRQTKTWANEKNLRNPGGRGREKKINWLAEQQTVLNYKQQKA
EMCKNLKRTVLLKNEKTMIKSGNQEIPKLPAQSTKRSEFCSAQSSIQPFVCTKWERRFCSNEELLSHKRIHTGRPFVCAVCGKCFSHRIILQAHQWLHTG
EKPFPCTQCNESFLYKRGLHQHQQIHQKGKPYVCSTCGKQLKNKLTLNRHMQIHSNIKPFACSECSKSFRFKACLQLHQRTHTGEKPYTCNECGESFAQC
GQLKTHCRIHTGEKPFACSECGKRLSSKEALRAHLLCHTGEKPFSCSECDKSFRLKSSLQIHQRVHTGEKPFECKECGKCFRIKANFNSHQLTHTGIKRF
ECSECGKRFSRKCRLIQHQFIHTGEKPFECTTCGRRFSLKPTLNKHQLVHTGEKPYVCTDCGMGYKEKRSLVAHLRTHTGEAGIPCTECGKTFLSERRLK
NHMQIHTGVKRFTCKECGKSFSHKSYFETHKLMHAGINPFECTECGKQFPHKQLLKSHQLIHTGELFVCPECGLGYKRKQSLRNHLLCHTGEKPFACEEC
GKNFVLKKHLKRHKETHSAEKAFECSECGKKFRRKDGLLKHWLTHTGEKPHVCTECGTRFQCTKQLRIHLWTHTGETPFKCEECGKVFASSTKLQVHKVT
HTGEKPFTCEKCGKSFTQKSNLNTHQLTHGEKKFKCEECGKCFSRKDSLRSHQRLHTGEKPSV                                     
>Xetro.F01785|Xetro.F01785.1:v7v9                                                                   
MAERGDSLPSQLQLCSLANMDKGISSLRLDYVHFSQAVRDSRLLSFPLVRLVRLQVDSGEYATDNSMDKRTEQIQLQIKTCCIDGKRPCVGDGRDCLAPY
KTMDPQKDKDMDLSCERETLLKNIRNSRPCVLRTSNKPEVYQHITHSSVKPTQRHSVDGTVRPFVCTTCERRFCIRLDLLAHKRIHASRKYVCAVCGKGF
SERTILLAHQWLHTGEKPFSCTQCNESFLWRRDLYKHQDVHQKERAHVCTVCGKRFKIKLTLVQHMRIHTKEKPFGCSECGQYFRYKSNLHSHQQIHTGV
KPYSCAECGKSFSQKGNFLGHCRIHTGEKRFGCSECGKRFRFRHHLLEHQYIHTGEKPFACSECGKSFRTKANLHSHHRIHTGEKPFECGECGKCFRIKT
NLESHRLVHSGTKSFECSECGRQFSRKYRLIQHQLIHTGEKPFECATCGRQFSRKFTLDKHQLVHTGEKPYVCTECGMGYKDKRSLVAHLRTHTGEAGIP
CTECGKTFLSQKNLNVHKLTHTGLKPFVCNECGKSFLRKLHFETHKLMHAGIKPFECTECGKQFVRKQALQNHQLNHTGQKPFVCTECGQGYKSKSSLQN
HLLCHTGEKPFACTECERKFLLERTLNNHKLTHTGEQRFACGECGRRFCRKDALKKHQLIHTGEKPYVCSECGKSFKARSSLNAHLRMHTGEAPFKCSEC
GKTFATDMTLRIHNLTHTGEKPFACEECGKCFSQKGNLNTHKRIHTGERKFPCEECGKSFSRKDSLLIHQRIHTGEKPFTCRECEEPFSRRDLLLAHEQS
HTRTEPCKCEVCGKTFENQSYLKRHEKRLHVGE                                                                   
>Xetro.F01789|Xetro.F01789.1:v7v9                                                                   
MERRRLSAAGYRLVPYGSGITEMNRERREGLGARKQTGSDTNRKFPTCNGFVARSAHSNQPPVLQKPHAQEMNSAPKAQQNQMPQLCTVTGGKLIVTPKL
TKHTQPDAEEKLHGSQKKINIILGKNLKPGKAQSTKQTVFPKPFGVINPFVCVKCKRRFGSNGNLLIHQRIHTERPFSCTDCGKCFSHRTILREHRRAHM
GKGPFPHSTGGNKIPSGKGNFQRHQGASAKGKPLTCTECGKSFKYKSDLRVHERTHTGEKPYVCTQCGKGFSQKANLNTHSVIHSTEKPFSCTECGKCFR
FKQKLKSHEKTHSGVKDFACTECGKSFRRKSELRVHECTHTREKPYVCSQCGKGFSQKVHLESHSLSHSTEKPFSCTECGKCFRLKQHLKSHMKTHTGVK
DFVCTECGKQFTQKHSLRHHLLIHTGEKPFVCNVCGKGHRRKRHLEVHLRIHTGEKPFACTECNKTFRSDRWLHAHKLTHTGVKPFQCKECDQSFTTKRS
LTNHLLIHSTKEPFICTECGKCFRMKGYLKSHEKTHTGVKDFACTECGKQFIDKHSLRQHQLIHTGEKPFVCSECGKSYRQKRNLNVHLRVHTGEKPFAC
TECNKTFRSRRWLNDHKLTHTGLKRFQCNECSKFYKTKSDLNAHHRTHTGEKPYPCAECGKSFSTKKSLHQHGGTHTGIKPYACTECGKCFRQKIDLKYH
QSIHTGEKPFQCTECGKSFPSQRVLNIHQRIHTGEKPFQCTECDKCFCYRQSLTAHQRIHIGIKAFGCTECGKQFLTKCNLQQHLMIHTGEKPFVCTECG
KQFLTKRSLQRHLMIHTGEKPFVCTECGKQFPAKYSLLRHLMVHTGEKPFVCTECGKSYRYKRVLNIHMNSHTGEKPSASRDCGKSSESDTRFTQI    
>Xetro.F01790|Xetro.F01790.1:v7v9                                                                   
MGKGPFPHSTGGNKISSGKGNFQRHQGASAKGKPLTCTECGKSFKYKSDLRVHERTHTGEKPYVCTQCGKGFSQKGNLNTHSLSHSTEKPFSCTECGKSF
KDTAHLHIHERTHTGEKPYVCTQCGKGFSRKGNLETHSLIHYTEKLFSCTECGKCFRLKQHLKSHMKTHTGVKDFVCTECGKQFTQKQNLQQHLLIHTSE
KTFVCNVCGKSHSRNEHLKAHLRVHTGEKPFACTECNKSFRVKSRLHAHKMTHTGVKPFQCKECDQSFTRKENLNAHSLIHSTKKPFICTECGKCFRIKG
NLKSHEKTHTGKKDFACTECGKRFIDKRGLRQHQWIHTGEKPFVCSECGKGHRRKEQLKAHLCIHTGEKPFACTECNKTFRSRGRLNVHKLTHTGLKRFL
CNECGKTYKTKSDLNIHHRTHTGEKPYPCAECGRSFTTKASLHRHSHTHTGIKPYACTECGKCFRNKADLKYHQSAHTGEKPFECTECGKSFSSQTVLNI
HQKIHATVPLSL                                                                                        
>Xetro.F01791|Xetro.F01791.1:v7v9                                                                   
MDKRRLTSDTQDSRLLSFPVVRLERIKNDSEKYQPISEELQKMEQRKMSGLPQRFPVVLLERINIYSGNKLSEDLRWKWNGPQMKNKEERRRLCAAGYRL
VPYGSGITEMNRERREGLGARKQTGSDTNRKFPTCNGFVARSAHSNQPPVLQKPHAQEMNSAPKAQQNQMPQLCTVTGGKLIVTPKLTKHTQPDAKEKLH
GSQKKINVISGKNLKPRKTLAQSTKQTVFPKPFGVINPFVCVKCKRRFGSNGNLLIHQRIHTERPFSCTDCGKCFSHRTILREHRRAHMGKGPFPHSTGG
NKIPSGKGNFQRHQGASAKGKPLTCTECGKSFKHKSDLRVHERTHTGEKPYVCTQCGKGFSQKGNLNTHSVIHSTERPFSCTECGKCFRMKQCLKKHEKI
HTGVKDFVCRECGKSFNRKSELQKHERTHTGEKPYVCTQCGKGFSQKVHLESHSLIHSTEKPFSCAECGKCFRLKQHLKSHEKTHTGVKDFVCTECGKQF
THKRNLRQHLLTHTGEKPFVCNVCGKGHSCKRHLEAHLRVHTGEKPFACTECNKTFRSDRWLHAHKLTHTGVKPFQCKECDQSFTMKGSLKKHSLIHSTE
KPFICTECGKCFRIKGNLKIHEKTHTGVKDFACTECGKQFIDKRSLRQHELIHTGERPFVCSECGKSYRLKRNLNAHLRVHTGEKPFACTECNKTLRSRR
GLDIHKLTHTGLKRFKCNECGKFYKTKSDLNIHHRTHTGEKPYPCAECGKSFSTKKNLHVHGDTHTGIKPYACTECGKCFRNKADLKYHQSIHTGEKPFQ
CTECGKSFPSQRVLNIHQKIHTGEKPFQCTECGKCFCYRRSLTVHQRIHTGIKAFVCTECGKQFLAERNLQQHLMIHTGEKPFVCTECGKQFLAEYSLQQ
HLMVHSGEKPFVCTECGKKFPAKRNLQRHLMIHTSERPFVCTECGKQFLAKRRLQRHLMVHTGERPFACTECGKSYRDRRSLNNHMNSHT          
>Xetro.F01799|Xetro.F01799.1:v7v9                                                                   
MDLTSDTQSVWAPPICAQAPPIPNMESHLSCSPDPERSEEESAGEETKETTIKAEKDPLSNADDIPGGEPEILRINIKEEEPDPEDVDYMGSTATTCSDH
DSTGEPDLIQIKAEEDLELDGYCTSAEVTYNDREPCLTIEGKPISELPDWLRPQSPVLPEADTCPYTLPQITDPFRRFQDNISAKQCKHGEGLSGPRISG
VCAYTRKKSLTTNKSTRGCFQPTLLISHKRLCAQKKLFNCTECGKGFPQRSLLLTHQRVHTGEKPFTCKDCGKCFSQKNHLLSHARVHTGEKPFTCTECG
KPFSQKSHLLSHKKVHTGEKSFVCAECGKNFAQKSHLLRHERVHTGEKPFTCPDCGKRFCQKMSLLSHHKSHTGDKPFTCMECGERFSLNSTLNKHRKLH
VGVKSYTCSECGKSFFQKFNLLSHERIHTGEKPFTCTKCGKSFSRKFNLFSHERVHTGEKPFPCTECGESFSWKNQLLIHQKIHTGEEPYTCSECPNAGS
SPFLASSSASAHCNW                                                                                     
>Xetro.F01799|Xetro.F01799.2:v7v9                                                                   
MDLTSDTQSVWAPPICAQAPPIPNMESHLSCSPDPERSEEESAGEETKETTIKAEKDPLSNADDIPGGEPEILRINIKEEEPDPEDVDYMGSTATTCSDH
DSTGEPDLIQIKAEEDLELDGYCTSAEVTYNDREPCLTIEGKPISELPDWLRPQSPVLPEADTCPYTLPQITDPFRRFQDNISAKQCKHGEGLSGPRISG
VCAYTRKKSLTTNKSTRGCFQPTLLISHKRLCAQKKLFNCTECGKGFPQRSLLLTHQRVHTGEKPFTCKDCGKCFSQKNHLLSHARVHTGEKPFTCTECG
KPFSQKSHLLSHKKVHTGEKSFVCAECGKNFAQKSHLLRHERVHTGEKPFTCPDCGKRFCQKMSLLSHHKSHTGDKPFTCMECGERFSLNSTLNKHRKLH
VGVKSYTCSECGKSFFQKFNLLSHERIHTGEKPFTCTKCGKSFSRKFNLFSHERVHTGEKPFPCTECGESFSWKNQLLIHQKIHTGEEPYTCSECGESFL
MKRSFLKHQKIHVHQ                                                                                     
>Xetro.F01799|Xetro.F01799.3:v7v9                                                                   
MDLTSDTQSVWAPPICAQAPPIPNMESHLSCSPDPERSEEESAGEETKETTIKAEKDPLSNADDIPGGEPEILRINIKEEEPDPEDVDYMGSTATTCSDH
DSTGEPDLIQIKAEEDLELDGYCTSAEVTYNDREPCLTIEGKPISELPDWLRPQSPVLPEADTCPYTLPQITDPFRRFQDNISAKQCKHGEGLSGPRISG
VCAYTRKKSLTTNKSTRGCFQPTLLISHKRLCAQKKLFNCTECGKGFPQRSLLLTHQRVHTGEKPFTCKDCGKCFSQKNHLLSHARVHTGEKPFTCTECG
KPFSQKSHLLSHKKVHTGEKSFVCAECGKNFAQKSHLLRHERVHTGEKPFTCPDCGKRFCQKMSLLSHHKSHTGDKPFTCMECGERFSLNSTLNKHRKLH
VGVKSYTCSECGKSFFQKFNLLSHERIHTGEKPFTCTKCGKSFSRKFNLFSHERVHTGEKPFPCTECGESFSWKNQLLIHQKIHTGEEPYTCSECGESFL
MKRSFLKHQKIHVHQ                                                                                     
>Xetro.F01799|Xetro.F01799.4:v7v9                                                                   
MGSTATTCSDHDSTGEPDLIQIKAEEDLELDGYCTSAEVTYNDREPCLTIEGKPISELPDWLRPQSPVLPEADTCPYTLPQITDPFRRFQDNISAKQCKH
GEGLSGPRISGVCAYTRKKSLTTNKSTRGCFQPTLLISHKRLCAQKKLFNCTECGKGFPQRSLLLTHQRVHTGEKPFTCKDCGKCFSQKNHLLSHARVHT
GEKPFTCTECGKPFSQKSHLLSHKKVHTGEKSFVCAECGKNFAQKSHLLRHERVHTGEKPFTCPDCGKRFCQKMSLLSHHKSHTGDKPFTCMECGERFSL
NSTLNKHRKLHVGVKSYTCSECGKSFFQKFNLLSHERIHTGEKPFTCTKCGKSFSRKFNLFSHERVHTGEKPFPCTECGESFSWKNQLLIHQKIHTGEEP
YTCSECGESFLMKRSFLKHQKIHVHQ                                                                          
>Xetro.F01803|Xetro.F01803.1:v7v9                                                                   
MRTDHGKSIQVNWLSEQEGPLTPGPTGSFLGILEGQSDTAEPNPLTGTECGETSSLTKDCQGQRRSSTEEKLFVCAECGKTSPQNANTGERNITCAQCKE
TQSFRSSRLTHFVIHTGKKPFTCTECGKGFAQKNYLVSHMKIHTGEKPFTCTECGKCFAQKNYLVAHIYIHTGEKPFTCTECGKGFAQKNVLVSHMYIHT
GEKPFTCTECGKGFTQKNILVSHMKIHTGEKPFNCTECGKGFTHKNNLAHHLRIHTGEKPFTCTQCGKGFTQKNHLVAHMKIHTGEKPFTCMECGENVG 
>Xetro.F01804|Xetro.F01804.1:v7v9                                                                   
MKIHTGEKPFTCTECGKGFAQKNYLVSHMKIHTGEKPFTCTECGKCFAHKNNLVCHLKIHTGEKPFTCSECGKGFAQKNDLVSHMKIHTGEKPFTCTECG
KGFIQKNHLVAHMKIHTGEKPFTCTECGKGFTQKNHLVAHMKIHTGEKPFTCTECGKGFTQKNHLVAHMKIHTGEKPFTCTECGKGFAHKNNLIGHLKIH
TGENLFTCTECGISFPEKAILCIHQKFHSGVNHFEGTECGK                                                           
>Xetro.F01930|Xetro.F01930.1:v7v9                                                                   
MLLHIRNWPEKEQQNLSAGRYCLVPYGSDMSRMKKIIEVGRESKNVQGNLSRTQTPNESVRTPNQNERFQVSQEHCVDGTSSALQIQKLHNTTNIQDIRR
PNISKLKKAKSSVKSHIAKMCHQGTKMHISSKAHSALKPFICPKCERRFCDIRNLLTHQRIHTGRSFVCSKCGKCFSHRKILIAHKWVHTGRKPFTCTEC
DMGFLWNRDLQEHKKSHKRRKNSSYLLAHRGKRLKEVSTDSCKREKVFYCRECGKSFRQKSRLEIHIQCHTGEKPFVCVHCGKGFRDKYKLSLHLRIHTG
EKPFVCTECGKGFRDSSSLKSHLQIHTGEKPFVCTECGKGFRKKCDLKSHLHIHTGVNPFACTECGKCFRDKSELNIHINVHTGKTFPCTECGKSFAAKN
NLKRHQMVHTGEKPHECTECGKRFMEKSKLERHYLNHTGVKPFSCCECGEQFKWKHQLQYHQLSHTGERPFVCTECGKSYKSKDTLTAHGLIHTGEKPFV
CPECGKPYKSYSALRYHLQTHIR                                                                             
>Xetro.F01931|Xetro.F01931.1:v7v9                                                                   
MGNGQQADRKSKRKDRSSNLKLQKSPTREKPFMCPEYGKRVSTKQGLNIHQKVHKGEKPLQRCSLQKPENQKLYVCVECGKSFLQKSKLNKHHKVHTGAK
PFKCAEWGKGFDGRSDLQRHHRIHIEEKSVTCTECGKSFSDKSHFLTHYRVHTGEKPYTCTECGKNFSRKNSLQRHQRIHNKEKDDERGRNRGEKSFTCT
ECGKSFSNKSNLLTHHRAHTGVKPYTCTECGRSFAYKSSLLAHQRVHTGEKPYTCTECGRSFAYKSSLLAHQRVHTGEKPYTCTECGKCFSQNSHLWIHR
RVHTGEKPYTCTECGENFSHKSSLQRHQRIHNKEKDDERGRNQGEKSFTCTECGKSFSNKSHFLTHHRVHTGVKPYTCTECGKNFSHKSSLQRHQRIHNK
EKDDERGRNQGEKSFTCTECGKSFSNKSNLLTHHRVHTGAKPYTCAECGRSFAYKSSLLAHQRVHTGEKPYTCTECGKCFSQNSYLWIHRRVHTGEKPYT
CKDCGKNFSRNNSLQCHQRIHNKEKDDERGRNQGAKSFSDKSNLLIHHRAHTGVKPYTCTECGKNFSHKNSLQCHQRIHTKEKQLKSTSKNHQGSSTGAK
PVTVVEPGKRYSLRTKLVTIQKIHTRERNLSCVRNGKQFSMKGVRRNRCIPTGEKPLSCRERGKAVSTKEPQCRNFFSENSRIRLHNGTCRTFTPMCEVS
FPKEPPLKHQRAHTGEKPFTCT                                                                              
>Xetro.F01932|Xetro.F01932.1:v7v9                                                                   
MDLYIKNWPDRGKNQSLLAAGYRLVPFGSEISSRNRIRTAGFNSNQDISENPSQIQSQTGRLLYNECGGSSNQKYSNDKRSSALLNETIKHSTNKKCLNV
LGKRNNSQNLKIINSGLNSLISKMTPPSRKLNRVSKMSNTMKPFICPKCGRRFYSNRDLLTHQRIHTGRSFVCSKCGKCFSHRKILIAHKWVHTGRKPFT
CTECKKGFLWNRDLQGHKKQHEKVKMDISHPGPRSEGNPYVYTENRASCPNRSISKTQFKTRRKDKTYICTECGESFSHRGKLRVHLRIHTGEKPFVCTE
CGESFSHRGKLNVHLRIHTGEKPFVCTECGESFSHRGKLNVHLRIHTGEKPFVCTECGESFSHRGKLNVHLRIHTGEKPFVCTECGESFSHRGKLNVHLR
IHTGEKPFVCTECGESFSHRGKLNVHLRIHTGEKPFVCTECGESFSHRGKLNVHLRIHTGEKPFVCTECGRGFRHKATLEEHLGAHKDLRPHFCTECGKT
YKNKRGLNAHRHSHTGVKPYVCSECGKILSCKSSLTIHLRYHTGEKPFVCTECGRGFRHKATLEEHLGAHKDLRPHVCTECGKTYKYRGGLNAHCRSHTR
VKPYVCSECGKILSCKSSLTIHLRYHTGETFPCTECDKSFRQKINLKRHQMIHTGEKPFECTECGKRFREKRKMELHRLIHSGVKPFVCLECGQQFRWKQ
ALQYHQLGHTGERPYECSECGKGFRSSGELGAHVRGHTGEKPFICTECGKRYQGARRLKASDSHQSREVCLYRVGQRLERKISKLILSLIHDRITFSTLR
EESLTNVGQIRMFCPESKKLKDINFAPQFSDVSSPIRAIYHACPTECNKGILSYGELWGKRPVGSLLGSLLC                            
>Xetro.F01934|Xetro.F01934.1|znf519:v7v9                                                            
MSIPNSQKECGQRIANKGDLLTHTGEKPFTCTECGKKFATENCLNTHLRIHTGEKPFKCTKCGKRFRLHHILKNHMKIHTGVKPYKCTECGQCFNALSTL
RVHQRLHTGERPFTCMECGKSFTRKSILKGHQRVHTGEKPYVCTECGRSFRFKVALRDHERVHTKEEPYACSECGKTFRRRSQLLSHQNIHIRIDLFPCI
ECGKSFSHDCHLQNHLKLHRETKPFSCEECGKSFYVKSSLTSHQATHTGEKPFTCTECGKSFSAKSILSSHLIVHTGEKPFMCSECGKQFSRKTNLDRHL
QHVHTERIFTCTVCGKTFPSVRNLLYPCTTHTGEKPFICTDCKNMTPVISFSCTECGKQFLKKEYLGKHQAIHARRKDFPCAECGERFSSKSHLQRHYAI
HLEEKPFPCTECGKCFSTNDSLSIHQKIHIKRETFPCTQCGKCFLEKEYLTKHQEIHPRETFSCTECGKNFSSKYYLQRHYMIHSGEKPFTCAECGKCFL
VKEYLRKHQEIHSGEKPFPCTECGKAFSVKEYLRKHKKTHIKRE                                                        
>Xetro.F01936|Xetro.F01936.1:v7v9                                                                   
MCTECGKSFRRKQHLTKHQLIHTGEKPFMCTECGKSFRQKQSLTEHQLIHTGEKPFMCTECGKSFWRKQHLTEHQLIHTGEKPLICTECGKSFRQKQNLT
DHQRLHTGEKPYACTECDKQFNKRCSLLSHQRVHTGVKPFVCMECGKSFSDKSSFQRHQRIHTGEKPFSCTECGKCFTRKSQLSSHYMVHTGEKPFSCTE
CGKCFTTKTKLSSHYKVHTGEKPIHVHGMWEKIQAKAMPYRTPINSHGGETIHVHGMWERFHTGKIL                                 
>Xetro.F01937|Xetro.F01937.1:v7v9                                                                   
MCTECGKSFRRKQHLTKHQLIHTGEKPFMCTECGKSFRQKQSLTEHQLIHTGEKPFMCTECGKSFWRKQHLTEHQLIHTGEKPLICTECGKSFRQKQNLT
DHQRLHTGEKPYACTECDKQFNKRCSLLSHQRVHTGVKPFVCMECGKSFSDKSSFQRHQRIHTGEKPFSCTECGKCFTRKSQLSSHYMVHTGEKPFSCTE
CGKCFTTKTKLSSHYKVHTGEKPFACTECGKHFTTKSQLSSHYKVHTGEKPFACADCGKSFALKGTLTRHQGIHVREQLSCVENLGNLILQSPTSNTIIP
TGEKPFTCTEWGFPNRRFHLLPQNIHTGEEIQSLISPPYSPIPTLPIGHWSCQSYL                                            
>Xetro.F01939|Xetro.F01939.1:v7v9                                                                   
MSIPNSQMELPSVAQHECPECGKRFSKQKILIIHQKIHTGENPYACTECGKHFSQMSNLRRHQRIHTGIKPLVCIECGKSFSRKSSLQEHFRFHTGERLF
PCSECGKSFFSKSHLTRHHRTHTGVKPFPCAECGKRFFYKSDLTSHQQTHTGEKLFPCAECGKRFFSKSDLTRHHQTHTGEKPFPCVECGKCFFLKGDLT
RHHQTHTGEKPFPCVECGKCFFSKGNLNRHHQTHTGEKPFPCAECGKSFISKFQLTSHQQTHTGEKPFPCAECGKSFISKSDLTRHHQTHTGEKPFPCGE
CEKSFFSKGHLTRHHRTHTGEKPFPCAECGKSFISNSDLSRHHRTHTGEKLFPCAECGKSFITKGHLTRHHRTHTGEKPFPFAECSL             
>Xetro.F01941|Xetro.F01941.1:v7v9                                                                   
MSIPNSQMELPSVAQHECPECGKRFLKKNKLIIHFRVHTGEKPFMCTECGKNFRRKQYLTEHQLIHTGEKPFMCTECGKNFSRKHYLTEHQLIHTGEKPF
VCMECGKSFRVKHILTDHQRLHTGEKPYACTECDKQFN                                                              
>Xetro.F01949|Xetro.F01949.1:v7v9                                                                   
MCTECGKGFALARDFKIHQRIHTGEKPYTCTECGKSFRLKEGLKKHQRIHTGEKPYPCTECGKRFTLKSHLLVHQKIHTGIKPFVCTECGKSFSQKAQLQ
IHNKFHTGEKPFCCTECGKSFSLKSHLTRHHTIHTGEKPLSCTECGKHFSTKDRLSSHLRVHTGEKRFTCTICGNQYTRKDRLERHMRLHTEEKPFPCTE
CGKCFRSKEGLHSHHTTHTGEKPFTCTECGKCFSAKSSLQRHQTIHTRTRLSHVQNGANASLQRPIFSSLL                             
>Xetro.F01954|Xetro.F01954.1:v7v9                                                                   
METPNGFKRESLTRASDWLSEAPRLDTIASLPEIHTLERKICIRLRKSFSAMSIPNSQMELPSVAQHECPECGKRFSKKNPLIIHYRIHTGEKPFMCTEC
GKSFRQKQHLTEHQLSHTGEKPFMCTECGKSFRKKQQLTEHQLSHKGEKPFMCTECGESFRRKQILTDHQRLHTGENPYACTECDKPFNKRSNLIKHQRI
HTGVKPYVCIECGKSFSNKSNFQGHQRIHTGEKPFSCTECGKRFTTKTKLNGHYKIHTGEKPFSCTECGKCFTTKTKLGAHYTVHTGKKPFACADCGRSF
ALKGNLTRHQGTHVREQLSCVGKLGNLILQSPTSNTVIPTGEKPFTCTEWGSPNRKFHLLPQNIHTGEEIQSLISPPYSPIPTLPIGHWSCQSYL     
>Xetro.F01955|Xetro.F01955.1:v7v9                                                                   
MSIPNSQMELPSVAQHECPECGKRFSGKTKLTIHYRVHTGEKPFMCTECGKSFRQKQHFTEHQSIHTGEKPFMCKECGKSFRQKQSLTEHQSIHTGEKPF
MCTECGKSFRKKQHLTEHQFIHTGEKPFMCTECGRSFRQKQQLTEHQLIHTGEKPFMCTECGKSFRKKQQLTEHQLIHTGEKPFMCTECGKSFRQKQQLT
EHQLIHTGEKPFMCTECGRSFKVKRILIQHQRLHTGEKPYACTECDKKFNKRCNLLSHQRIHTGVKPFVCMECGKSFSNKSNFQSHQRIHTGAHYTVHTG
EKPFSCADCGRSFVLQGNLTKHQRIHLQDQLSCVGNSGNLILQSPTINTVIPTGEKPFTRTEWGFPNRKFHLLPQNIHTGEEIQSLISPPYSPIPTLPIG
HWSCQSYL                                                                                            
>Xetro.F01957|Xetro.F01957.1:v7v9                                                                   
MSIPNSQMELPSVAQHECPECGKRFSYKNKLIIHYRVHTGEKPFMCTECGKKFRRKQDLTEHQLIHTGEKPFMCTECDKQFNKRSNLLSHQRIHTGVKPF
VCMECGKSFSDKSSIQNHQRIHTGEKPFSCTECGKRFTTKSQLSSHYMVHTGEKPFACADCGKSFVLKGNLTKHQTRIHA                    
>Xetro.F01958|Xetro.F01958.1:v7v9                                                                   
MNIPNSQMELPSVAQNYECPECGIRFWTKSCLNNHQDVHSGEKPFTCTECEKSFRQKQALKKHLRTHTGEKPFACTECGKKFPRKYHLVIHQHSHTGVKP
FMCTECGKRFSQISNLHNHFKIHKGEKPFSCSECGKSFRLKIDLTRHHTVHTGEKPFTCTQCGKSFSTSSNLSSHRRLHNGERLFTCTDCGEQFIRKYRL
EEHVLIHAEYNPFTCTECGKSFFSKRSLRLHHATHTALRHFPCAECGKVLCSEKYLIKHQRTHIRGQNVRNLNLPSPVGNSAM                 
>Xetro.F01960|Xetro.F01960.1:v7v9                                                                   
MSGPTPVTSEAPIESPKTNQLSKGQRPGKPFVCAKCKRRFSHKGNLLIHRQIHTKKRSVCPKCGKRFSDRRILLAHCWAHTGVKPFTCAECNKGFLWKRD
LHGHQQVHQEEKPHVNNLCTQTEGDHCIFQTTDTYKIEPDAQTKESRFDSNQCESMHMYKTEPDAQSEGDCFVSKCETTDNRELDASLETRTEEKPFACN
SCGKSYRDEHELKAHSRSHSGERRFVCSECGKSFKAKCKLDDHLRTHTGEKPFTCSECGKCYRRKSDLVDHKKVHTHKNSFICPECGKSYASKRNLKAHL
NVHTGNTFQCTECGKSFPKKSSLQRHQMVHTGEKPFECTDCGKLFPFKKNLLRHQMIHTGEKPYECTECGKHFRYKSRLNIHYLVHAGVKPFSCSECGKQ
YTSRYALDYHLLTHTGEKPFVCTECGKAFRVRQGLRLHLQCHTGEKPFLCIECGEAFRVRQSLRLHLQFHTGEKPFPCPECGACFRRKVELQRHLVSHIG
ARPFACTECEKTFRTKSECDDHYYTHKGEKPFVCNECGKCYSMRRSLLSHLRIHTGEAPFVCAECGKSYRVRRSFLTHLRTHSGERPFVCAECGKSYRDN
KCLLVHLHSHQQ                                                                                        
>Xetro.F01961|Xetro.F01961.1:v7v9                                                                   
MNIPNIHEEPQLHFPAYGETFSTVSNRNTSPTCYTEQKPFPCTKCGVCFTLKEDFENHQRIHTDENCPESTECGENFTRRGSLLFHQNIHMRVKPFMCTE
CGKSFSKRSHFVCHSRIHTGERPFSCADCGKTFVVKAHLTRHQATHTGEKPFACSECDKRFSTKGDLSSHWRVHTGEKPFKCSECGKSFSHKKNLVVHFR
SHTGEKPFPCTECGKCFSRKRNLVVHVQNHTGEKPYTCTECGRSFIAMSSLKCHQKTHKGLQDFTCTECGESFSLKEDLENHLNLHLDEKPQGFTESGEK
VILKGLFIHHNIHMREKPFPCTICGKSFSKRSNFDCHSRIHTGERPFSCADCGKSFMVKAHLTRHQATHTGEKPFACSECDKRFSTKGDFSSHWRVHTGE
KPFACTECGKSFSHKKTLIVHIRSHTGEKPFTCTECGKCFTAMSSLKYHQKIHQRLQNFTCTECGESFSLREELENHQIIHKDNEPHVSTECGENVLKGL
LFHQNIHVRVKPFICTTCGKSFSKRSHFDRHSRIHTGERPFSCSQCGKSFMVKTHLTRHQAIHTGEKPFACLECDKRFSTKGDLSSHQRVHIPFTYTECG
ESFSLKEDLENHQIIHTDQKPHLSAEYEEEVTLEGHLLFHQNIHMRAKPFTCTQCGKSFSKRSHFDCHSRIHTGERPFSCVHCGKSFMVKAHLTRHQAIH
TGKKPFACLECDKRFSTKDDLSSHGKIHTGERPFTCTECGKSFSRKKILIVHVRSHTGEKPFTCTECGKCFTAMSSLKQHHKIHTGLRDFTCTECGKTLS
SKSHLKRHHIIHTGLKLFTCSDCGKKFSEKKCLERHLRVHANIKPYTCAECGKRFTATNNLRRHLKVHRGVKEFTCTECGKSFSRKCHLHTHYIMHTGEK
PFTCTECGKDFSEKKKLVLHFRLHTGEKPFSCTECGKSFTAKSFLKCHQKIHREVREFTCTECGKGFYRKTHLQLHHLVHTGEKPFTCSECGKQLSLESN
LQRHMKKHREEKS                                                                                       
>Xetro.F01963|Xetro.F01963.1:v7v9                                                                   
MKQENPQSGAASALPYTQDLAKDQCHPESQMFIHKSINTDSLENLGTDSEEKNFFQNNSFAVNQKGFKPFPCTESAKDPSHQQLFTGEKPFTCTECGKEF
SHRSSHHRHLKIHTGKKPFSCTECGKEFSRKSNLHSHQKIHTGLKPFSCTECGKEFSDRSNLNSHLKIHTGEKPFSCTDCGKEFSDRSNLNSHQKIHTGL
KPFSCTECGKEFTRKSELDTHLKIHTGEKPFSCTECGKEFSDRSNLRSHLIIHTGEKAFSCTECGKEFAHKRHLNRHQKIHTGEKPFSCTECGKEFAHKS
HLHRHHRIHTGEKPFTIRQNIFSEQCNGGKFE                                                                    
>Xetro.F01976|Xetro.F01976.1:v7v9                                                                   
MFLHVQNLPLSRQETVMELHIKKWPGMEKRLRSVFAKYRLVPYGSKTSRIRGDVSTESTKSQKQTHQSNKSVSCKEFGRTSNQEQTGEKGFTCGHCGKIY
MDEHHLSVHFQLHSAEKPLAGTETAETTMGKSNVRDLPAFPCPECERSFSSKPRLEEHQRTHTEVKLHECTEYERSFSSKPRLDEHQRTHTEVKLHECTE
CERSFSSKPRLDKHQRTHTEVKLHECTECERSFSSKPRLDEHQRTHTEVKLHECTECERSFSSKPRLDEHQRTHTEVKLHECTECERSFSSKPRLDEHQR
THTEVKLHECTECGKSFQRKQHLKAHYLMHTGVKAFSCDECGKRFKQRNGLSTHRLSHSGEKPFVCSECGKSFRAKTDLNYHLNIHTGRTFPCTECEESF
PSQKHLKRHQMIHTGEKPYDCTECGKSFRHKSNLDQHNLIHAGIKPFSCSECGKRFRWKQILQDHQLIHTGEKPYGCSECGKSYGNKGDLKAHLQRHIGG
RPLA                                                                                                
>Xetro.F01977|Xetro.F01977.1:v7v9                                                                   
LLAGRKPFTCTECNKGSLWNRDLQNHHHRTETKPIVCDHIEEKPPIDSDCGKNYRAKKKCKVYLQIHKEEKPFVCKESGKCFSEKKTLEVHFRSHTGEKP
FVCTECGKSYKSQSKLTVHFRIHTGEKPFACRHCGRSFKDGDVRKHHILTHTGEKPFVCTECGKSFTKKYDLKSHVYTHTGVNPFSCTQCEKSYKKKREL
VLHLKIHDGKTFPCTECDKSFPATWQLKRHQMVHTGEKPFKCSECGKGFRERGKLHVGRWKTELQNHCLVHTGEKPYVCTECGKNCASNSDLRNHLRIHT
GEKPFACTECGKSFRVKVELGNHRRAHIGEMPFACADCGKRFLHNSGLLRHRRVHTGEKPFVCTECGKSFKDQGVTKSSFTDSHDENSLQMVFFFCSTDW
R                                                                                                   
>Xetro.F01995|Xetro.F01995.1:v7v9                                                                   
MGCERVVRVARDHGMRVGGNWPEKEQQNLSAGRYCLVPYGSDMSRMKKIIEVGRESKNVQGNLSRTQTPNESVRTPNQNDRFQVSQEHCVDGTSSALQIQ
KLHNTTNIQDIRRPNISKLKKAKSSVKSHIAKMCHQGTKMHISSKAHSAVKPFICPKCERRFCDIRNLLTHQRIHTGRSFVCSKCGKCFSHRKILIAHKW
VHTGRKPFTCTECNKGFLWNRDLQEHKKSHKRRKNSSYLLAHTGKRLKEVSTDSCKREKVFYCRECGKSFRQKSRLEIHIQCHTGEKPFVCVHCGKGFRD
KYKLSLHLRIHTGEKPFVCTECGKGFRKKCDLKSHLHIHTGVNPFVCTECGKCFRDKSELNIHINVHTGKTFPCTECGKSFAAKNNLKRHQMVHTGEKPH
ECTECGKRFMEKSKLERHYLNHTGVKPFSCCECGEQFKWKHQLQYHQLSHTGEKPFVCPECGKPYKSYSALRYHLQTHIR                    
>Xetro.F02003|Xetro.F02003.1:v7v9                                                                   
MKKIREDRSENIQANLSQTQTHKEFCKTSSNDWPPMPPEFGADGKSSALRTQKLQDTDFRISFDCKECGESFGQQSKLEAHFLCHTGEKPFVCVHCGKGF
KNKYKLNLHLRIHTGEKLSVCPHCGKSYRDKTKLIVHLRIHTGEKPFVCTECGKGFRDSSSLKSHLRIHTGEKPFVCTECGKGFRDSSSLKSHLQIHTGE
KPFVCTECGKGFRKNHELKLHLHIHTGVNPFVCTECGKCFRDKSELNIHINVHTGKTFPCTECGKSFAAKKNLKRHQMVHTGEKPHECTECGKRFMEKSK
LDIHYRSHSGVKPFSCCECGEQFGWKHQLQYHQLSHTGERPFVCSECGKSFKTKAALTLHSYVHTGEKPLVCPECGKGCRDQTSLNSLVRKHTGEKPFVC
AECGKSYKDSSTLRHHLQTHIR                                                                              
>Xetro.F02021|Xetro.F02021.1:v7v9                                                                   
MVHTGEKPHECTECGKQFMEKSKLERHYLNHTGVKPFSCCECGEQFKWKHQLQYHQLSHTGERPFVCTECGKSYKSKDTLTAHFHIHTGEKPFVCPECGK
PYKSYSALRYHLQTHIR                                                                                   
>Xetro.G00233|Xetro.G00233.1:v7v9                                                                   
MGMWEEASDPGYVIPKKKSPTVGLGALHAPGSVIQKENDKKILELISNIIQLLTGEVAIRCEDVSIYFSLEEWEYIKENKALYREGIKEEEEPQQLRPLA
ACEYKDGSDVTAHTEATLCCNNDGNLTNPDVSPAEQPPPANGIKEEAASCEGGNQSDCSINPLTEQIQGTDTPTPIMGCSLNILEMKGNNYDKNSHQSPH
KSEITKNILCGEYSCNESHKRRRTHTGKKPFSCSECGKGFSSKFHLDRHERTHTGEKPFSCSECEKCFANKSQLDLHQRTHTGEKPYSCSECGQCFSVQS
LLKIHQRIHTGEKPFPCIECGKCFSKQSDLDCHLRTHTGEKPFPCSVCGKCFSYQSNLNRHQRTHTGEKSFSCSECGKCFSDQSHLKTHYRTHTGEKPFS
CSVCGKCFYCQSNLIRHKRTHTGEKPFSCVECGKCFIKQSDLDYHKRTHTREKPLSCSECGKSFSCRSSLNRHQRTHTGEKPFSCSECGKSFSQQYDLKI
HSRTHALAKLFSCSECGKCFSKRSEFDCHKYIHTVKKPLNILSQ                                                        
>Xetro.G01667|Xetro.G01667.1:v7v9                                                                   
MAGHVSPKVIFRDVAVYFSEKEWDLLEGWQRDLYTGVIKEIHGILISLGFIILNPNNFLRIQPEDEPCLKSRNVLERNESINITEPDCGLVNPDILLTVQ
LGEKQHVADTYEENGGRNVSLPSTSKFIDKFGEYTAVKQEAHLADYTSIPNVKPLNSPKKRYPCNEPVLRRVSIQEQPSNSLHLELKRGIRYSTVQGNRA
STSGLSKPNAVAVPGKFIIKKPYNMCDKNFNVKAYPKIEPLTLKVKSKELPSNTENVSLEGRKMVNYINVDETISERQVTQKLNLGNIPLKNKGKVQYNL
KSSGYCQRMLRWSITQKEEVTQKRYLAGAQVSKEPERSFNCTECGKRFLKLSDLRLHQGSHRIKIKQLNGCVIQLKSHQNVQASQRLSIEQKNSNTGSPK
NISGAKSLTCAVYGKNVSPNTHVVPHQKTLVRERRFVCKFCGKRFQNNSNLIGHERIHTGEKPFECPECGKSFSQKANLTTHQRLHTGERPFVCITCGKG
FAQKINLLTHEQTHAKKKKKVDGKHIMIN                                                                       
>Xetro.G01667|Xetro.G01667.2:v7v9                                                                   
MAGHVSPKVIFRDVAVYFSEKEWDLLEGWQRDLYTGVIKEIHGILISLGFIILNPNNFLRIQPEDEPCLKSRNVLERNESINITEPDCGLVNPDILLTVQ
LGEKQHVADTYEENGGRNVSLPSTSKFIDKFGEYTAVKQEAHLADYTSIPNVKPLNSPKKRYPCNEPVLRRVSIQEQPSNSLHLELKRGIRYSTVQGNRA
STSGLSKPNAVAVPGKFIIKKPYNMCDKNFNVKAYPKIEPLTLKVKSKELPSNTENVSLEGRKMVNYINVDETISERQVTQKLNLGNIPLKNKGKVQYNL
KSSGYCQRMLRWSITQKEEVTQKRYLAGAQVSKEPERSFNCTECGKRFLKLSDLRLHQGSHRIKIKQLNGCVIQLKSHQNVQASQRLSIEQKNSNTGSPK
NISGAKSLTCAVYGKNVSPNTHVVPHQKTLVRERRFVCKFCGKRFQNNSNLIGHERIHTGEKPFECPECGKSFSQKANLTTHQRLHTGERPFVCITCGKG
FAQKINLLTHEQTHAKKKKKVDGKHIMIN                                                                       
>Xetro.G01667|Xetro.G01667.3:v7v9                                                                   
MAGHVSPKVIFRDVAVYFSEKEWDLLEGWQRDLYTGVIKEIHGILISLGFIILNPNNFLRIQPEDEPCLKSRNVLERNESINITEPDCGLVNPDILLTVQ
LGEKQHVADTYEENGGRNVSLPSTSKFIDKFGEYTAVKQEAHLADYTSIPNVKPLNSPKKRYPCNEPVLRRVSIQEQPSNSLHLELKRGIRYSTVQGNRA
STSGLSKPNAVAVPGKFIIKKPYNMCDKNFNVKAYPKIEPLTLKVKSKELPSNTENVSLEGRKMVNYINVDETISERQVTQKLNLGNIPLKNKGKVQYNL
KSSGYCQRMLRWSITQKEEVTQKRYLAGAQVSKEPERSFNCTECGKRFLKLSDLRLHQGSHRIKIKQLNGCVIQLKSHQNVQASQRLSIEQKNSNTGSPK
NISGAKSLTCAVYGKNVSPNTHVVPHQKTLVRERRFVCKFCGKRFQNNSNLIGHERIHTGEKPFECPECGKSFSQKANLTTHQRLHTGERPFVCITCGKG
FAQKINLLTHEQTHAKKKKKVDGKHIMIN                                                                       
>Xetro.H00491|Xetro.H00491.1:v7v9                                                                   
MDDTTLHCHSDKASLSRGDFQTYVSTPCPVNSLDRLNQNQMENGTPLQETVESFGPSVKTSSSDLENDTFQINDIPSRYKYSDLFGGTGRKEQKIMYKAW
AGHRQYVCMDCGKCFTHSSTLSTHQRTHTGEKPYGCSDCGKCFTRSSTLATHQRIHTGERPYICMECGKTFIQSSHLVLHQRIHTGQKPYCCMDCGKRFS
DRSHYVIHQRTHTGEKPYICTQCGKSFTSNSNLVAHYKLHTENTIYICNQCGKSLSNRLTFASHQKTHLAEKPFVCVECGKGFTRKLQLVLHKRIHTGER
PFACKDCGKRYTRKSYLVIHQKIHSVEMLYVCSECGESFSEHSSLKTHQKCHKDERPTFDTKADKSLVSRK                             
>Xetro.H00503|Xetro.H00503.1:v7v9                                                                   
MNSAVNEDKELQIEGILTHALEIIYLLTGQVPIKSGDVAVYFSMEEWEYIERHKKNYKDTIVDTNQQRANSFKTPEDCSALWDDYPDISATGDGEEDDRS
KNAFHLLALYSQTCADNDQSRNILDDPRTSTNTSGMITQDTSMSFNATDLSSLESGNHPSIIQNTIAQKVQFLKGSKHNVGDITMPKQKGRQRYTKRIDR
KSRQEDDATEEPQASGHLCKECGGIFPSRYSLIMHKRTCSDRRPFKCNECGKQFLFVEKLRLHQNTHTKKKSYACRKCKKSFSSRLLLFTHKKVHKQERP
HVCSECNKGFQKRSLLVRHQRTHTGVKLFSCNECGKRFSQRSNVTRHYRIHTGERPHICSECGKCFGQLSCLKTHRRTHTKEKPHVCAECGKCYSDRSDW
FRHVKTHTGEKPYPCPDCGAGFIRRASLDRHRRVHTGEKPFACTICAKCFPYRSTLRLHQRTHTKERPYTCTECAKCFAQRSALNAHQRTHTKEKPYQCT
ECGKHYSDRGVLVRHHKIHTGEKPFACPLCGKCFNDKSHMVRHHKTHGRSRGGTVRSAQ                                         
>Xetro.H01951|Xetro.H01951.1:v7v9                                                                   
MSFMKAEDDEQIDEEDKDGDCIIVKEGETKRGIKTEENTDIGNKLRDPSPGKSCTGANLMVAGGFDQQEAEIKEYFIENPGNRAKFRINKATWENIHKGS
ESSENSLDESESKMDFGVQKRCVCIDCGRSFSYVSHLIIHRRSHTGEKPFECGMCGKCFARKCSLVIHERIHTGERPYPCPDCGKRFTSSATLTTHKRIH
TGERPYICWECGKSFTSNSSLFLHNRTHTGEKPYECKQCGKTFSCSSALVTHTRTHTGEKPYTCAECGKSFFDNSRLLKHQATHTGEWAYMCTICGKGFT
CISNLNVHQRSHTGERPFSCGQCGKSFTNNSYLVRHQTTHTGERPYPCPICGKTFTRKGHVVTHQKIHTKKMEKTKGLSEDCL                 
>Xetro.H01951|Xetro.H01951.2:v7v9                                                                   
MVAGGFDQQEAEIKEYFIENPGNRAKFRINKATWENIHKGSESSENSLDESESKMDFGVQKRCVCIDCGRSFSYVSHLIIHRRSHTGEKPFECGMCGKCF
ARKCSLVIHERIHTGERPYPCPDCGKRFTSSATLTTHKRIHTGERPYICWECGKSFTSNSSLFLHNRTHTGEKPYECKQCGKTFSCSSALVTHTRTHTGE
KPYTCAECGKSFFDNSRLLKHQATHTGEWAYMCTICGKGFTCISNLNVHQRSHTGERPFSCGQCGKSFTNNSYLVRHQTTHTGERPYPCPICGKTFTRKG
HVVTHQKIHTKKMEKTKGLSEDCL                                                                            
>Xetro.H01966|Xetro.H01966.1:v7v9                                                                   
ELQPPGGLGKRTVSDNCPIRAANSRQLFVVLERRAQAQKRHEAGIDYPSGRDFILTEENNAPRYSLRRLKCCKSGKPRQSTGKSTKVSAQTSRPDHADEE
VYNPKERIRDQQRDGHNQKTNTALKQKGQKRNKDAAEISKLAIQYTPYKVQKTYICTECGRSCISSSHLIIHQRSHTGERPFSCTDCGKSFARKSSLVIH
ERIHSGERPYTCTHCGKSFTSSATLSTHIRIHTGERPYVCWECGKSFTSNSSLFIHNRTHTGEKPYICIECGKTFSCTSALVIHKRSHTGEKPFTCDHCG
KSFADNSRLVKHKTVHTGDWAFVCTVCGKGFTCYSNLNVHQRSHTGEKPYACSKCDKRFALNRDLVRHQTTHTGERPFSCSECGKSFTRKAHLTTHLKIH
SRVKTKMSTE                                                                                          
>Xetro.J00064|Xetro.J00064.1|znf850:v7v9                                                            
MPYIHKFRRICEGRHHFNADFANVKHGKNDSREGEKSSSSHGTGPRKKEVSGITEATEDAEAERAEKSEKENIPEQDESSVPGEASPPADSSVDKQHDCP
VCHKLFKSHSELIKHQKIHAKKEWICLECHKQFPTKAKLVKHRKTHRGKGKTLSCPHCTKRFMRKSKFEAHLKVHEKTYVCPECDRCFNIKSNFTRHMLV
HTEEKRFVCSECGKGFSQNTHYLKHKRSHKNEYLVYCSECGKGFFDKYSLKAHLKIHTGEKPFSCSECGKGFIQNSHLVLHLRIHTGEKPFACPECGRRF
SDKSSLVKHKRIHTGEKPYKCSDCGRGFGQNSYLVMHKRTHTEEKTFFCSECGKAFMDEAGLLKHQRLHTGEKLFCCPTCGKGFTERSCLVKHQKIHTGV
KPHTCSVCKKSFTEKSHLVKHQRIHTGEKPFSCSECGKQFVQNAHLIKHQRTHTGENPFSCSECGKRFVDKSNLAMHSRTHTGDKPFSCSQCGKSFVQSS
HLLAHQRVHTGEKPFSCSECGKFFRDKSSLSKHKRVHTGEKPFSCSECGKSFSQNSHLLTHQRTHTGLKPYSCSQCGKSFSDNSSLVKHRRLHTGLKPFR
CLECGKCFSQKSYLIIHTSTHTGDQAIACSECGKFFSNKSNMVKHKKIHMR                                                 
>Xetro.J00226|Xetro.J00226.1:v7v9                                                                   
MEDKRSLGEAASTQDLSCRDHSSCVQKPLAEPSYSMGPCLPDNHPYDSREDTVSQPVPPVYDSGLDWNTHVPDNLELLRCQIGDKAVHGRKYRPGHGPKK
YVCLDCGKIFTHSSTLATHQRTHTGEKPYGCTNCGKRFTRSSTLSTHQRIHTGERPYGCAECGKCFIQSSHLVLHQRTHTGDRPYECAQCGKSFSNSAHY
VIHKRTHTGERPYSCVECGKSFSSKSYLATHKRLHAENTLFICNQCGKSLSNRITYASHVKTHNASKPFVCGECGRCFSRKLQLVLHKRVHTGERPFVCE
DCGKKYTRKSYLVVHRKTHMGDAQVCNECGETFMGKLELTAHRQSHFVTGTEKLPCTAKDD                                       
>Xetro.K00315|Xetro.K00315.1|znf333:v7v9                                                            
MNEDTCPCPRGVESKSSGHRKQRNPRRISPVAFTLTGREGATTTPEYNMRDRVALNYAFDVNDDTEDPIKTSNCSDCTLRLRASSSRKQYLCHDCEKSFS
DSFRLTIHQRSHTGERPYVCTDCGKSFTQSSNLITHRRTHTGQRPYTCPDCGKNFIQRTHLVLHQRSHTGERPYGCSDCGKTFAHSSRLVIHKRIHTGEK
PYVCGECGKGFKSKTQLVSHRVLHTEDMLYICTDCGKSFSNHLTFARHQKNHTVKRPHACQECSKSFTHISLLVMHQRTHTGERPYVCTECGSTYTRNSH
LVAHQRTHTVMAHMCGDCGKAFTDRSSLMIHRRNHT                                                                
>Xetro.K00606|Xetro.K00606.1:v7v9                                                                   
MKIHTGEKPFTCTECGKGFAHKNYLVSHMNIHTGEKPFTCTECGKGFAHKNYLVSHMKIHTGEKPFTCTECGKGFAQKSQLVSHMKIHTGEKPFTCTECG
KGFAHNHSLVSHMKIHTGEKPFTCTECGRHFAHKCHFLCHLKIHTGEKPFTCTECGNGFAQKNNLVSHMKIHTGEKPFTCTEWERNITCAQCKETQSFRS
SRLTHFVIHTGEKTITCMECGKSFTKKNGLVSHMRIHTGEKPFICTECGKGFAHKNNLLSHMKIRTGEKPFTCTECGKGFAQKNKLVSHMKIHTEEKPFT
CTECGKGFAHKNKLVSHMKIHTGEKPFTCTECGKGFTHKNKLVSHMYIHTEEKPFTCTECGKGFAQKNNLVSHMKIHTGEKPFTCTECGKGFAQKNNLVS
HMKIHTGEKPFTCTECGKSFAQKNVVVSHMKIHT                                                                  
>Xetro.K00608|Xetro.K00608.1:v7v9                                                                   
MDTQGKHLANKGCGQDFGTEPNPLTGTECGETSSLTKDCQGQRRSSTEEKHFVCAECGKTSPQNANTGERNITCAQCKETQSFRSSRLTHFVIHTGEKTI
TCTECGKGFAQKSKLVSHMKIHTGEKPFTCTECGKGFAHKNYLVSHMNIHTGEKPFTCTECGKGFAHKNYLVSHMKIHTGEKPFTCTECGKGFAQKSQLV
SHMKIHTGEKPFTCTECGKGFAHNHSLVSHMKIHTGEKPFTCTECGRHFAHKCHFLCHLKIHTGEKPFTCTECGNGFAQKNNLVSHMKIHTGEKPFTCTE
CGNGFAQKNNLVSHMKIHTGEKPFTCTECGKGFAHKHSLVSHMKIHTGEKPFTCTECGRHFAHKKHLVSHMRIHTGEKPFTCTECGKGFAHKNYLVSHMK
IFFWEKPFTCTECGKGFVQKNGLVSHMRIHTGEKPFTCTECGKGFAHKNYLVSHMKIHTGEKPFTCTECGKGFAQKNGLVSHMRIHTGEKPFTCTECGKG
FVQKNDLVSHMKIHTGEKPFTCTECGKGFTQKNYLVSHMKIHTGEKPFTCTECGKGFAHKHNLVSHMKIHTGEKPFTCTECGKSFAQKNNFVSHMKIHTG
EKPFTCTECGKSFAQKNNFVSHMKIHTGEKPFTCTECGKSFTQKNSLVSHMKIHTGEKPFTCTECGRHFAHKCHFLCHLKIHTGEKPFTCTECGNGFAQK
NVLVSHMKIHTGEKPFTCTECGNGFAQKNSLVSHMKIHTGEKPFTCTECGRHFAHKCHFLCHLKIHTGEKPFTCTECGNGFAQKNNLVSHMKIHTGEKPF
TCTECGNGFAHKHSLVSHMKIHTGEKPFTCTECGKGFAHKHNLVSHMKIHTGEKPFTCTECGKSFAQKNSLVSHMKIHTGEKPFTCTECGKSFAQKNNFV
SHMKIHTGEKPFTCTECGKSFTQKNSLVSHMKIHTGEKPFTCTELQ                                                      
>Xetro.K00612|Xetro.K00612.1:v7v9                                                                   
MDTQGKHLASKECGQDFGTEPNPLTGTECGETSSLTKDCQGQRNMSTRKKPFECTKCGKGYVSRIALLTHQKSHTVGKPFTCKKCGKSFHRKANLLCHQR
VHSKKKPFTCNECGKRFSQKSLLVNHQKTHTGERNVTCPECGKTLSSSGSLHTHLKIHTGEKPFTCTECGKGFTQKCYLKSHIKVHTGEKPFTCTECGKG
FTQKCYLKSHMKKHTGERPYTCSECGKSFAHSNNLVTHMKIHTGEKPFTCTECGKGFAQKISLLSHMKMHTGEKPFSCTECGKGFTQKCYLKSHIKVHTG
EKPLTCTECGKQFEHKESLLGHLNLHTGVKPFTCSECGKGFARRSSLVSHMKLHKVEKEFSCTECGKKFAQQGGLAYHLKIHTGEKLFCTECGKGVRSKS
HLASHMKKHTGERPYTCSECGKGFAQKNNLDTHMKIHTGEKPFTCTECGKCFTQKKHLESHMKIHTGEKPFTCTECGKDFAQKSSILSHMKTHTGEKPFT
CTECGKNFAHKNSFQSHLQTHTGEKPFTCTECGKGYFSRIALLAHQKCHTHGPFICTKCGKSFRGKSSLFHHRHVHNIHKTFSCKECGKCFNQKRLLIGH
QNTHTGERNVTCPECGKTLSSRRSLNTHLKIHTGVKPFTCTECGIGFAEKNNLVSHMKTHTGEKPFTCTECGKSFTLKDSLTRHLRIHTGEKPYSCTECG
ANFRYKSSLLDHLKIHTGEAPFICTECGKIFQQKSSLITHFNMHTGEKPFTCTECGESFYKKSLLVAHQKSHTKQEGAPSTECGKSVDQETQIISQQNIR
VKPFICTECGKHLTSKRSLSAHQKIHIRGTPYTCTECGKSYLIERSLLIHQRIHTGEKPFTCTECGKGFTQSVGLQKHKCVHKKEKKPLMCTE       
>Xetro.K00614|Xetro.K00614.1|znf184:v7v9                                                            
MDTQGKHLANKECGQDFGTEPNPLTGTECGETSSLTKDCQGQRNISTRKKPFECTKCGKGYISRIALLTHQKSHTVGKPFTCTKCGKSFHRKANLLCHQR
VHSKKKPFTCNECGKRFSQKSLLVNHQKTHTGERNVTCPECGKTLSSSGSLHNHLKIHTGEKPFTCTECGKGFTQKNNLVSHMYIHTGEKPFACTVCSKD
FAQKSSLLSHMKIHTGEKPFTCTECGKNFAHKSSFLSHLQTHTGEKPFTCTECGKGYFSRITLLAHQKCHTQEPFICTKCGKSFSAESSLFRHRHVHNVE
QTFSCKECGKCFNQKRLLIGHQNIHTGERNVTCPECGKTLSSSSSLHIHLKTHTGVKPFTCTECGKGFTQKNRLESHMKLHTGEKPFTCTECGKGFTQKC
YLKSHMKIHTGEKPFTCTECGKQFTRKESLLGHLNLHTGVKPFTCSECGKGFAKRSSLVPHMKLHTEEKNFSCTECGKKFVQKAGLVYHLKIHTGEKLFC
TECGKGVRSKSHLASHMKKHTGEKPYTCSECGKSFAQRNNLVSHMKIHTGEKPFTCTECGKGFAKAVGLQKHKCVHQKEKKPLMCTE             
>Xetro.K00616|Xetro.K00616.1:v7v9                                                                   
MEAQLSEPEPEPEILLIKIKEEESDFEDYETPVESSGTDGVELEGNHEGCLEPSPVCLKEESCINAEGNEEQGTHDASDWSDPMDEAKGPVQHDALSNSE
SGRRKAESSASSEVSGFICDKCGISFSVNWEFLTHVCCRTWSDTDGREGDGNSDSPQSHDSAGRETFRCRECGKDFALQAALVEHMTAHRKAKPFACAEC
GKLFVQKSSLRIHLKTHSEEKPFSCTECGKGFTQKVSLLNHQNIHAGLKPFKCTECGKGFAQKSALRSHQAIHTGVKPFKCAECGKLFNKKSNLLNHQKI
HTAEKPFTCTECGKSFAQKATLRNHRSTHTGEKSCACPECGRVFGRKSTLQRHLKTHGEEKLFPCPDCGKSFSQKPALRIHMSNHPPKKPFTCAECGKCF
AFKENLQKHQMVHAAQKTCVGCGKWVVQMGEKRFKCAKCGRKIPISELLFKCPVCGRYFPRKSELVNHQKVHEREALFHCSVCGNDFFKKSDLAIHQKVH
ERERLFRLAEGGEEGLKKKKKKLKKRKADGVGREGAGGPGNTP                                                         
>Xetro.K00616|Xetro.K00616.2:v7v9                                                                   
MDEAKGPVQHDALSNSESGRRKAESSASSEVSGFICDKCGISFSVNWEFLTHVCCRTWSDTDGREGDGNSDSPQSHDSAGRETFRCRECGKDFALQAALV
EHMTAHRKAKPFACAECGKLFVQKSSLRIHLKTHSEEKPFSCTECGKGFTQKVSLLNHQNIHAGLKPFKCTECGKGFAQKSALRSHQAIHTGVKPFKCAE
CGKLFNKKSNLLNHQKIHTAEKPFTCTECGKSFAQKATLRNHRSTHTGEKSCACPECGRVFGRKSTLQRHLKTHGEEKLFPCPDCGKSFSQKPALRIHMS
NHPPKKPFTCAECGKCFAFKENLQKHQMVHAAQKTCVGCGKWVVQMGEKRFKCAKCGRKIPISELLFKCPVCGRYFPRKSELVNHQKVHEREALFHCSVC
GNDFFKKSDLAIHQKVHERERLFRLAEGGEEGLKKKKKKLKKRKADGVGREGAGGPGNTP                                        
>Xetro.K00616|Xetro.K00616.3:v7v9                                                                   
MEAQLSEPEPEPEILLIKIKEEESDFEDYETPVESSGTDGVELEGNHEGCLEPSPVCLKEESCINAEGNEEQGTHDASDWSDPMDEAKGPVQHDALSNSE
SGRRKAESSASSEVSGFICDKCGISFSVNWEFLTHVCCRTWSDTDGREGDGNSDSPQSHDSAGRETFRCRECGKDFALQAALVEHMTAHRKAKPFACAEC
GKLFVQKSSLRIHLKTHSEEKPFSCTECGKGFTQKVSLLNHQNIHAGLKPFKCTECGKGFAQKSALRSHQAIHTGVKPFKCAECGKLFNKKSNLLNHQKI
HTAEKPFTCTECGKSFAQKATLRNHRSTHTGEKSCACPECGRVFGRKSTLQRHLKTHGEEKLFPCPDCGKSFSQKPALRIHMSNHPPKKPFTCAECGKCF
AFKENLQKHQMVHAAQKTCVGCGKWVVQMGEKRFKCAKCGRKIPISELLFKCPVCGRYFPRKSELVNHQKVHEREALFHCSVCGNDFFKKSDLAIHQKVH
ERERLFRLAEGGEEGLKKKKKKLKKRKADGVGREGAGGPGNTP                                                         
>Xetro.K00630|Xetro.K00630.1:v7v9                                                                   
MKENLSSVKNEMDLQSGSGFPEADPEILQIKIKEEEPDCDYQDPVESSAVPLTDAGSLKTEDKVKSEDEESDTEDHVTVLKREMDSVPGAENCIRNGNNS
DPEAPRLWHRDQSPPRQGTSDCSDALKAANGQTEDAGVLPGSTQEKTPSDLECESGTNYENYSAGSEASGFICNKCGENFAVKRDFLTHMCTENGRNNGS
DKECVETERIVGQQLGRTREKPFKCTDCGRSFSHKRTLTAHQRNHSGERRFKCTECGKSFFHKSNLVNHQIIHTGKKHFTCTECGKWFSHKRTLYTHQKN
HSAERRFKCPECGKSFFYKSNLRSHQKLHTGEKPFSCGECGKCFSQKGTLQRHEQIHTGVKPFTCTDCGKSFYDKHNLWKHQNIHTENKAFACTEPGFIC
CTCGQSFSFDSDLLSHHCTQSGNYHVCNSSAVENGDGKQYSHKSNLHRPRLVKPQKEMFPCTECGKSFSGKSSLHAHQRIHTGEKPYTCSDCGKSFSQSC
HLRRHQNIHTGEKPFKCVECGKSFNVQSNLQSHKKIHLGVKPYACMECGKVFSLKGNLNKHQRIHTGEKPFTCAACGKSFFKKICLLNHQKTHTGEKPFT
CTECGKRFSQKSSLQKHQNSHREGNFPP                                                                        
>Xetro.K00631|Xetro.K00631.1:v7v9                                                                   
MKHLTQVKPEMDSDSYIEAEPEILLIKIKEEESDSEDHMNVVENSAVPVTDGGALEIELKVKSNEELGTEDHGTAIKRETDAVTEAERLLGDRRKLDPII
CRPWQRQERPPVAGSSDSSDILDAAEEGAGVLLGLAQSRALTDSQFGTRYEDSSPESDVSEFPCEKCGKSFSLNSDLLAHGCTPPCSTEFSKRPMRKNTK
KKPFFCAECNRHYCSKPSFQRHQLVHTGEKPFECTDCGKCFSDKSNLRCHQRIHTREKPFTCMECGKGFSDKSNLRSHQRTHTREKPFACTECGKSFSQK
IGLHNHLKCHTGEKPFMCTECGKSFSNKSNLNTHRKIHTGERPFICTECGKTFPRKKNLQSHQTVHTQEKPFTCSECGKCFSQKKNLHTHQKIHTGEKPF
KCNECGQAFLRKRNLLSHERIHIIEKPYICGECGQSFFLSSENPTHCCTKAADNNNTSNGHNGGNAGHSATKSAFQLDITAWKPFKCSECAKCFSQKCNL
QSHQKIHTGEKPYPCSECGKSFSRKVNLKIHQKIHTGEKPFTCAECGKSFALRLTLNNHMTIHTGEKPFTCSECGKSFSIKNRLRIHQKVHTGERPFECT
ECGKLFSRKFNLLTHVRMHMRRNALHAQEEGNAAV                                                                 
>Xetro.K00632|Xetro.K00632.1|unnamed:v7v9                                                           
MKDHVNSVKSEMDPVSEAENEPEILQIKIKEEEPDFEYDENQMENSTVSLTDGGSENEPKVKSEDEESDTEDTVTAIKRETDSVPGADDCINHSRDSDPE
TARTEVSEANDHLSTLDATKEPLQCAGVLAGPAQHKALTSSAKYKDCSAGSEASASICSKCGESFSENSNLLAHVCTESGNDNNHTERCVGENTNNKPFS
CVICEKHYSCKSKLQKHQLVHSGAKRFACTECGKSFYTNSHLQRHLIIHTGEKPFKCTECGKSFNVQSNLYSHQKLHKPEKPYKCADCGKSFSLKGNLNM
HLRIHTGELTCTECGKCFIKKTDFQNHLKSHTGEKPFTCTECGKSFIKKSCFQNHQKTHTGEKPFRCTFCWKSFCSKQTLVTHLRIHTGEKPFSCIECGK
CFPRKSSLRNHQKGHTGEKPFSCTECEKSFYDKRSLSRHHSVHTGAKLFTCKDCGKSFSQKCSLHTHRYICKGSRNTGGKVLSENKQQDRKKRLTVIKRQ
KDSSPEAETEAKVKSETEESDTEDHVTVIKMELDSVPGAENWLNDEKNWESEPPTPWLCQLPEASDCSDTLDAAKEPLQEAGVLLGPAPHKALPYSEAGT
RYEDCSAGPKASGFICCKCGQSFSVKRDLLTHDCKQSGDNNNKPMIDDVKEEPSSHKSHRHLRPIKHKLGHTGGEPFTCTECGKAFSQKSHLHRHHIVHT
GEKPFKCAQCGKRFSHNGNLLSHLKIHSGEKPFTCTECGKTFSRKSSLRSHQKVHTGEKSFTCIECGKSFGNRSYLHLHQKIHAGKKAFPCTECGKSFYV
KRNLWRHQTIHTGERDFTCRECGKCFSQKNNLYKHQAVHTGVKPFTCTECGKSFSQKSHLHSHLNIHTGVKPYTCAECGKSFSHNRNLYSHKKIHTGEKA
FTCTDCGKCFSQKSNLLKHQTVHTGEKPFTCTDCGRSFSQKSQLHRHQNIHTGAKPFTCTECGKSFSLKCSLQSHQRIHTGEKPFACSECGKSFYQKSNL
SKHQAIHSEEKPFTCSECGKGFAVKRNLQRHQNTHAARSRRSTEKVH                                                     
>Xetro.K00632|Xetro.K00632.2|unnamed:v7v9                                                           
MKDHVNSVKSEMDPVSEAENEPEILQIKIKEEEPDFEYDENQMENSTVSLTDGETEAKVKSETEESDTEDHVTVIKMELDSVPGAGSLVKSDNEESDAED
HVTAANKERVSLPRADNGSSRNSETPRSWRRRRNVIVTEAGDTLDTAKEPLQESGTRYDNCITSSDSSGFICNKCGKSFSLNSDLLTHLCSQDEKDEISN
IRSRENAEEKPYFCAVCGKHYSRKSHCQRHQLVHTGEKPFTCSVCGKCFSLKSNLQSHERVHTGEKPYTCSECGKSFSHKSILNRHQKTHTGEKPCKCSE
CGKSFSHSSHLHRHQKIHTGEKPFTCTECGKHFSRKGNLQSHQTTHTGEKSFVCTECGKSFSQKSNLYSHQKIHTGEKPYTCTDCGKCFSQKGTLYKHQA
IHTGEKRFKCIECGKCFTQKCTLYKHQTVHTERNILHAQNLGEDI                                                       
>Xetro.K00632|Xetro.K00632.3|unnamed:v7v9                                                           
MKDHVNSVKSEMDPVSEAENEPEILQIKIKEEEPDFEYDENQMENSTVSLTDGGSENEPKVKSEDEESDTEDTVTAIKRETDSVPGAGSLVKSDNEESDA
EDHVTAANKERVSLPRADNGSSRNSETPRSWRRRRNVIVTEAGDTLDTAKEPLQESGTRYDNCITSSDSSGFICNKCGKSFSLNSDLLTHLCSQDEKDEI
SNIRSRENAEEKPYFCAVCGKHYSRKSHCQRHQLVHTGEKPFTCSVCGKCFSLKSNLQSHERVHTGEKPYTCSECGKSFSHKSILNRHQKTHTGEKPCKC
SECGKSFSHSSHLHRHQKIHTGEKPFTCTECGKHFSRKGNLQSHQTTHTGEKSFVCTECGKSFSQKSNLYSHQKIHTGEKPYTCTDCGKCFSQKGTLYKH
QAIHTGEKRFKCIECGKCFTQKCTLYKHQTVHTERNILHAQNLGEDI                                                     
>Xetro.K00632|Xetro.K00632.4|unnamed:v7v9                                                           
MKDHVNSVKSEMDPVSEAENEPEILQIKIKEEEPDFEYDENQMENSTVSLTDGGSENEPKVKSEDEESDTEDTVTAIKRETDSVPGAGSRNTGGKVLSEN
KQQDRKKRLTVIKRQKDSSPEAETEAKVKSETEESDTEDHVTVIKMELDSVPGAGSLVKSDNEESDAEDHVTAANKERVSLPRADNGSSRNSETPRSWRR
RRNVIVTEAGDTLDTAKEPLQESGTRYDNCITSSDSSGFICNKCGKSFSLNSDLLTHLCSQDEKDEISNIRSRENAEEKPYFCAVCGKHYSRKSHCQRHQ
LVHTGEKPFTCSVCGKCFSLKSNLQSHERVHTGEKPYTCSECGKSFSHKSILNRHQKTHTGEKPCKCSECGKSFSHSSHLHRHQKIHTGEKPFTCTECGK
HFSRKGNLQSHQTTHTGEKSFVCTECGKSFSQKSNLYSHQKIHTGEKPYTCTDCGKCFSQKGTLYKHQAIHTGEKRFKCIECGKCFTQKCTLYKHQTVHT
ERNILHAQNLGEDI                                                                                      
>Xetro.K00632|Xetro.K00632.5|unnamed:v7v9                                                           
MKDHVNSVKSEMDPVSEAENEPEILQIKIKEEEPDFEYDENQMENSTVSLTDGGSRNTGGKVLSENKQQDRKKRLTVIKRQKDSSPEAETEAKVKSETEE
SDTEDHVTVIKMELDSVPGAGSLVKSDNEESDAEDHVTAANKERVSLPRADNGSSRNSETPRSWRRRRNVIVTEAGDTLDTAKEPLQESGTRYDNCITSS
DSSGFICNKCGKSFSLNSDLLTHLCSQDEKDEISNIRSRENAEEKPYFCAVCGKHYSRKSHCQRHQLVHTGEKPFTCSVCGKCFSLKSNLQSHERVHTGE
KPYTCSECGKSFSHKSILNRHQKTHTGEKPCKCSECGKSFSHSSHLHRHQKIHTGEKPFTCTECGKHFSRKGNLQSHQTTHTGEKSFVCTECGKSFSQKS
NLYSHQKIHTGEKPYTCTDCGKCFSQKGTLYKHQAIHTGEKRFKCIECGKCFTQKCTLYKHQTVHTERNILHAQNLGEDI                    
>Xetro.K00632|Xetro.K00632.6|unnamed:v7v9                                                           
MKDHVNSVKSEMDPVSEAENEPEILQIKIKEEEPDFEYDENQMENSTVSLTDGGSENEPKVKSEDEESDTEDTVTAIKRETDSVPGAETEAKVKSETEES
DTEDHVTVIKMELDSVPGAGSLVKSDNEESDAEDHVTAANKERVSLPRADNGSSRNSETPRSWRRRRNVIVTEAGDTLDTAKEPLQESGTRYDNCITSSD
SSGFICNKCGKSFSLNSDLLTHLCSQDEKDEISNIRSRENAEEKPYFCAVCGKHYSRKSHCQRHQLVHTGEKPFTCSVCGKCFSLKSNLQSHERVHTGEK
PYTCSECGKSFSHKSILNRHQKTHTGEKPCKCSECGKSFSHSSHLHRHQKIHTGEKPFTCTECGKHFSRKGNLQSHQTTHTGEKSFVCTECGKSFSQKSN
LYSHQKIHTGEKPYTCTDCGKCFSQKGTLYKHQAIHTGEKRFKCIECGKCFTQKCTLYKHQTVHTERNILHAQNLGEDI                     
>Xetro.K00632|Xetro.K00632.7|unnamed:v7v9                                                           
MKDHVNSVKSEMDPVSEAENEPEILQIKIKEEEPDFEYDENQMENSTVSLTDGGSENEPKVKSEDEESDTEDTVTAIKRETDSVPGADDCINHSRDSDPE
TARTEVSEANDHLSTLDATKEPLQCAGVLAGPAQHKALTSSAKYKDCSAGSEASASICSKCGESFSENSNLLAHVCTESGNDNNHTERCVGENTNNKPFS
CVICEKHYSCKSKLQKHQLVHSGAKRFACTECGKSFYTNSHLQRHLIIHTGEKPFKCTECGKSFNVQSNLYSHQKLHKPEKPYKCADCGKSFSLKGNLNM
HLRIHTGELTCTECGKCFIKKTDFQNHLKSHTGEKPFTCTECGKSFIKKSCFQNHQKTHTGEKPFRCTFCWKSFCSKQTLVTHLRIHTGEKPFSCIECGK
CFPRKSSLRNHQKGHTGEKPFSCTECEKSFYDKRSLSRHHSVHTGAKLFTCKDCGKSFSQKCSLHTHRYICKGSLVKSDNEESDAEDHVTAANKERVSLP
RADNGSSRNSETPRSWRRRRNVIVTEAGDTLDTAKEPLQESGTRYDNCITSSDSSGFICNKCGKSFSLNSDLLTHLCSQDEKDEISNIRSRENAEEKPYF
CAVCGKHYSRKSHCQRHQLVHTGEKPFTCSVCGKCFSLKSNLQSHERVHTGEKPYTCSECGKSFSHKSILNRHQKTHTGEKPCKCSECGKSFSHSSHLHR
HQKIHTGEKPFTCTECGKHFSRKGNLQSHQTTHTGEKSFVCTECGKSFSQKSNLYSHQKIHTGEKPYTCTDCGKCFSQKGTLYKHQAIHTGEKRFKCIEC
GKCFTQKCTLYKHQTVHTERNILHAQNLGEDI                                                                    
>Xetro.K00632|Xetro.K00632.8|unnamed:v7v9                                                           
MKDHVNSVKSEMDPVSEAENEPEILQIKIKEEEPDFEYDENQMENSTVSLTDGGSENEPKVKSEDEESDTEDTVTAIKRETDSVPGADDCINHSRDSDPE
TARTEVSEANDHLSTLDATKEPLQCAGVLAGPAQHKALTSSAKYKDCSAGSEASASICSKCGESFSENSNLLAHVCTESGNDNNHTERCVGENTNNKPFS
CVICEKHYSCKSKLQKHQLVHSGAKRFACTECGKSFYTNSHLQRHLIIHTGEKPFKCTECGKSFNVQSNLYSHQKLHKPEKPYKCADCGKSFSLKGNLNM
HLRIHTGELTCTECGKCFIKKTDFQNHLKSHTGEKPFTCTECGKSFIKKSCFQNHQKTHTGEKPFRCTFCWKSFCSKQTLVTHLRIHTGEKPFSCIECGK
CFPRKSSLRNHQKGHTGEKPFSCTECEKSFYDKRSLSRHHSVHTGAKLFTCKDCGKSFSQKCSLHTHRYICKGSRNTGGKVLSENKQQDRKKRLTVIKRQ
KDSSPEAETEAKVKSETEESDTEDHVTVIKMELDSVPGAGSLVKSDNEESDAEDHVTAANKERVSLPRADNGSSRNSETPRSWRRRRNVIVTEAGDTLDT
AKEPLQESGTRYDNCITSSDSSGFICNKCGKSFSLNSDLLTHLCSQDEKDEISNIRSRENAEEKPYFCAVCGKHYSRKSHCQRHQLVHTGEKPFTCSVCG
KCFSLKSNLQSHERVHTGEKPYTCSECGKSFSHKSILNRHQKTHTGEKPCKCSECGKSFSHSSHLHRHQKIHTGEKPFTCTECGKHFSRKGNLQSHQTTH
TGEKSFVCTECGKSFSQKSNLYSHQKIHTGEKPYTCTDCGKCFSQKGTLYKHQAIHTGEKRFKCIECGKCFTQKCTLYKHQTVHTERNILHAQNLGEDI 
>Xetro.K00636|Xetro.K00636.1:v7v9                                                                   
MLDTAKEPLPGAGVLPGAAQHKALTDSECDSGSANSEAPVIICCKCGESFSSNIDLLSHLCTQNNNNNVPSEEKPFFCTECGKHFSSKSNFQRHQLIHTG
EKPFTCTECGKGYSQQNSLHIHQRTHTGEKPFMCRDCGKCFCHNTQLQRHQVMHTGEKPYTCTECGKRFCRNTELQQHQLIHMGEKPFKCTECGKRFSVK
GHLYRHQKLHTDENTECGERLLQERPPTGQKPYKCRECGKSFSRKAQLQRHQIIHTGEKPFQCTECGKSFNVQSNLRSHQRIHTGRKIFICTECGKRFYL
KGNLQKHMKLHTDENPFTCTECGERFLQKRDLRHHQNVHTGEKPFSCTECVRSFFHMRNLSRHLKSHGINCVSL                          
>Xetro.K00641|Xetro.K00641.1:v7v9                                                                   
MIHTGERPFKCKECGKGFARKVSLVTHERIHTGEKPFACKECGKRFSYKISLMTHEWIHTGVKPFKCTACGKGFCLKSQLQGHLKSDNPCTENGKNSDGK
TPAEEKIFTCKQCGKTFSRKRSLDSHQKIHPDGKPFLCTECGKSFSRKRNLHKHQKIHTREKPYKCMECGESFAHKGSLSCHQKIHSVERPFKCNECGKS
FTLKTTLQTHQKLHTGEKPFSCTECGKRFVQKSNFLIHRRIHTGEKPFICSECGKGFSHKIHLLSHERNHRGEKPFTCNECGKSFSQNGSLYNHKKIHTG
EKPFTCTECGKSFFQKNKLLRHEMIHTGEKPFVCTECGKGFSQKGNLHTHLKVHTKDKPFTCTDCGEKFTLKSKLQKHQKLHID                
>Xetro.K00642|Xetro.K00642.1:v7v9                                                                   
MAYKCPKCGEGFFLKCDFLTHKRSHRGEKPYKCKECGKGFSRQISLLSHESLHTGETSFPCTECGKTFPLMRNLLSHQKVHRGERPFICAICGKGFTLKS
SLSVHEKIHTGEKPFECNICGKCFALRTMLHKHQKNHSGEKRFSCAECGKSFSHKITLLSHERIHTGEKPFTCNQCGKSFSQNGNLYHHQKIHTGEKPFS
CSECGKSFFQKNKLHRHQLIHTGEKPFKCAECGRGFSQNGNLRTHQKVHTKEKSFMCCECGERFSANDRNNCVGPGPKMHTCTECH              
>Xetro.K00645|Xetro.K00645.1:v7v9                                                                   
MSYNVLPTDNEKLQSSGAQKLQTNMEPSTSSDNCATISPPSDCANCGQSSDLLAHTCTQPGNVTDSQTRREPKKKGFSCSECGKCFKYRKYLHQHQMVHL
KLKPFPCTECGKGFRFKSSLHKHQMTHTGEKPFTCTECGKGLSYRSDLWSHHLVHTGEKPFTCTECGKAFGNKLHLKRHEMIHTGEKPFTCTECGKGFQN
NSILQQHRMVHAGVKPFTCRECGKGFSNKPNLQKHQMIHTELKPFTCTECGRGFSFKSSLQRHRMVHTGEKPFTCTECGKGFRNKPRLQSHQKIHTGEKP
FTCTECGKGFASRGSLMRHHRTHTGEKPFTCAECGVAFVRSHSLINHYKSRRNNCVGPGPQA                                      
>Xetro.K00646|Xetro.K00646.1:v7v9                                                                   
MIVPLTDGGNCLNDKRSLEYGTVRGRLQVAEGSDCSDTEVAPLGGARVLGAQPTALTDCARHKDCSDASGFICNKCGLCFSVTDDLLAHLCTQTANENSI
CPQKKKQPESKPFICSVCGKKYNSKNGFRAHKLVHTGEKSFTCSQCGKSFYQKMSLAIHEWLHTGEKPFTCTECGKSFSLKSHLRSHLKVHTTEKQFSCK
ECGKGFSHRFSLASHVRVHTGEKPFTCLECGKSFTHKFSLSLHERTHTGEKVFTCTECGKTFFQNNKLLRHQMTHTGEKPFTCTECGKSFSRKISLLSHE
RIHTGEKPYTCGVCGKSFTHRATLSIHEKIHSGDRPFACSECSKSFYQRSRLHIHQMTHTGEKPYTCTECGRGFTQKGNLRTHQKVHREKRYQCAECGEG
FSSKISFRKHKKLHSG                                                                                    
>Xetro.K00652|Xetro.K00652.1:v7v9                                                                   
MEPRRLEGKWENEESDTEEPLPAIKREVDSDSGAASPEEELEILQIKIKEEEPESEDDLNPMEILAVGASRLPDETRTWIDLRGSQEEEHEDSLERLKEW
SEASEVILGDRVQTRAESGTRDEDDSASANGSGFICSKCGKCFSASSDLLTHLCASHNHQQIHTGEKPFSCPECGKCFSQKTHLQRHQKTHTGEKPFTCA
ECGKNFTQKITLVKHQAIHTGEKPFMCIECGKYFSQKSHLCSHQKIHTGEKCFLCIVCGKSFSHKCSLMNHQMIHTGEKPYTCTECGKSFSRKHYLQIHK
QTHTGDKPYKCTDCGKSFSQKSHIYSHRKIHSGVKPYTCTTCGKSFFHKISLMSHQMIHTGEKPFACIECGKSFSEKSKLLKHWRVHTGEKPFTCTICGK
SFSLKVHLQTHQVTHTGEKPFACSECGKRFARKSNLQGHQKTHTGDKPFSCTECGRRFTEKNKLLRHWQIHSGERSFLCATCGKGFSIRADLRNHQMVHT
GEKPFTCTECGKSFSRKSILQGHRKTHTGEKPFACTECGKCFSASGILVRHQRVHTGEKPFICAECGGCFSQKSILLRHQKTHAK               
>Xetro.K00655|Xetro.K00655.1:v7v9                                                                   
MEPRRLEGKWENEEPDTEEPLPTIKREMDPVPGAGSPEPQPEILQVKIKEEEPDPEDHQTPMNSAVPLTDGGSPEPQPEILQIKIKEEEPDYGYRLPTIK
REMDFVSGADCSMNYTVKLENSKSPERTESSCSLDPVKMEREDNGVFKGPVQYKAEADWESETGTRYEGGSARSDAPGITCCKCGSRFPLEKDLLTHVCG
DATKNVNSESNNRDTESFSSTETERVKPSLDLQAHTRKKTIMCPVCGIFFHRKSQLDYHQNIHTGEKPFQCTECGRSFALKGQLRKHKGVHAKDRRFSCT
ECGKCFSHKSNLRNHHKIHTGERPFACTECGKSFSQKSHLQSHQRSHTGEKPHVCTECGRCFSLKSNLVAHEKKHKHMKTFACSECKRTFSDMDELRVHQ
AVHTGEKAFKCKVCGKSFSHKGNLQNHEIIHTGEKPFTCTECGKIFSNMGRLCVHQAGATEEKAFRCKVCGKCFSRKHCLKHHKRIHRGEKPFSCTECGK
SFSDMGKLCIHQRIHTRKKAFICKVCGKRFTCMDYLTNHEITHTAEKPFTCTDCGKSFSHKGKLCVHQVVHASEKAFKCEICGKSFSRKDYLKNHERIHT
GEKPFTCTECGKSFCDKTNLYSHQKVHTGEKSFRCTECGRSFLRKDTLINHQKVHTGEKPYTCTECGKSLSSQSSLIRHQRIHTGSKPYHCAECGRDFAG
QGELRRHQKLHIREKSLQEQSLGKEFVSNTVMTVVTGFYIEEQPFACAEG                                                  
>Xetro.K00655|Xetro.K00655.2:v7v9                                                                   
MEPRRLEGKWENEEPDTEEPLPTIKREMDPVPGAGSPEPQPEILQIKIKEEEPDYGYRLPTIKREMDFVSGADCSMNYTVKLENSKSPERTESSCSLDPV
KMEREDNGVFKGPVQYKAEADWESETGTRYEGGSARSDAPGITCCKCGSRFPLEKDLLTHVCGDATKNVNSESNNRDTESFSSTETERVKPSLDLQAHTR
KKTIMCPVCGIFFHRKSQLDYHQNIHTGEKPFQCTECGRSFALKGQLRKHKGVHAKDRRFSCTECGKCFSHKSNLRNHHKIHTGERPFACTECGKSFSQK
SHLQSHQRSHTGEKPHVCTECGRCFSLKSNLVAHEKKHKHMKTFACSECKRTFSDMDELRVHQAVHTGEKAFKCKVCGKSFSHKGNLQNHEIIHTGEKPF
TCTECGKIFSNMGRLCVHQAGATEEKAFRCKVCGKCFSRKHCLKHHKRIHRGEKPFSCTECGKSFSDMGKLCIHQRIHTRKKAFICKVCGKRFTCMDYLT
NHEITHTAEKPFTCTDCGKSFSHKGKLCVHQVVHASEKAFKCEICGKSFSRKDYLKNHERIHTGEKPFTCTECGKSFCDKTNLYSHQKVHTGEKSFRCTE
CGRSFLRKDTLINHQKVHTGEKPYTCTECGKSLSSQSSLIRHQRIHTGSKPYHCAECGRDFAGQGELRRHQKLHIREKSLQEQSLGKEFVSNTVMTVVTG
FYIEEQPFACAEG                                                                                       
>Xetro.K00662|Xetro.K00662.1|unnamed:v7v9                                                           
MAHERIHTGEKPFTCMECEKSFSQKSSLQAHKKIHTGEKPFVCTDCLKRFSHKHQLVIHMSIHTGIAKFICSECGMSFSLKSSLQRHQKIHAGDKPFICT
ECGKRFCTKHELQKHQRSHTGEKPFVCKECGKCFATNRNLYVHQNVHTGAKPFSCPDCGKYFSQKSSLHRHQNIHTGAKPFTCTECGNSFALKSTLLRHQ
TIHTGEKPYSCTECGKSFSLKCTLRKHHKIHTGEKPFMCTECGKCFNNRHKLHNHHKIHTGEKPFLCTECGKGFCNRSSLHTHQKIHTDEKDFACTECGM
RFFQRRDVHRHMKIHGAEKPVGRKRFAQKTRRLGRLHTGPKPLTCKECGECFSLKNSLRKHLRIHTEQKRFPCSECGKCFSVEIQLNSHRNSHTGEKPFI
CKECGKSFSLEIQLNSHRNSHTGEKPFTCTECGKSFSVEIQLNSHRNSHTGEKPFTCTECGKSFSVEIQLNSHRNSHTGEKPFTCTECGKGFSLKNNLLA
HKWVHKKGKGFACAECGKSYFLRSSLLAHERIHTGKKAFVCAECGDGFTHRYQLLIHIKFHTGVEPFTCKECGKYFTLKSSLLRHRAAHPGVKPFRCIRS
GQPFWFGSSRQKHLRLHRGKKPLTCTEYGKRFSHRSIHQAHRETRAGEKPFMCTECGRRFSQRSGLYRHQRCHTGEKPFTRRDRGKS             
>Xetro.K00664|Xetro.K00664.1:v7v9                                                                   
MEPRRLEGKWENEEPDTEEPLPTIKREMDPVPGAAASPLAESEILQIMIKEEEELDPEDHQTPMESSAAPLTDGGGYMKAEPNLDSAELPKPETDSESGT
RDGDCLTSSDGSGFICYKCGETFTVNSHLLAHLCGTEEGIPPEVEPFTCTECLKSFSTHYRLLSHIRTHTGEKPFPCMECGKSFPHKYNLQVHQRIHTGE
KPFTCAECGKSFPFLTSFIRHMRSHTGEKPFNCAECGKSFTGRRELLDHQNIHTGEKPFTCTDCGKCFADKSTLRRHKKIHTREKPFTCTECGDSFPLSS
DLHKHQRLHTGGKPYSCTDCGKSFSKKSKLHNHQNIHTGEKPFICAECGRCFADQSTLRRHKVIHSRETPFVCSPEMEPRRLEGKWENEEPDTEEPLPTI
KREMDPVPGAASPEAEVILHIKIKEEESDPEDHQTPMESSAAPLTDGGGYMKAEPNLDSAELPKPETDSESGTRDGDCLTSSDGSGFICYKCGETFSGNS
ELSHPCGTDERVHSGEESTTCVEVWKSFMEKGSLPVQRKIHTGEKPFSCKECGKRFSLNTSLYKHKRIHTGQRPHSCTDCGKSFFQKTHLQSHQKIHSGE
KPFTCSECGKSFFLKIDLQKHQRNHTGEKPFTCSECGKRFSRSSSLSNHKRIHTGERPYSCTDCGKSFYVKSHLQNHQTVHTREKPFTCAECGKCFTEKG
TLRIHQKIHTGEKLFTCGECCKSFTAKSTLQNHQRIHTGEKPFTCTECGKSFTEKSTLKKHQRIHTGEKPFTCTECGKCFTERNTLQSHKTIHTGEKPFT
CTECGKRFSLRSTLYKHKTIHTAEKPWVAGGQSLSAKGIPECNQTNSHTLE                                                 
>Xetro.K00665|Xetro.K00665.1:v7v9                                                                   
MEPRRLEGKWENEEPDTEEPLPTIKREMDPVPGAALHDSAHYLLAGSPEPQPEMLQIKKEEPDPEDHQTQMESSAAPLTDGGGYMKAEPNLDSAELPKPE
TDSESGTRDGDCLTSSDGSGFICYKCGETFSGNSHLLAHLCGTKERIPPGAEPFMCTECSQCFTEERNLLIHQKIHTGEKRFSCKECGKSYSLNTSLNRH
KRIHTGERPYLCTECGKSFFDKTQLRGHQKIHTGEKPFACTECGKCFFSKFELQKHQRNHTGEKPFICTECGKCFSTSSSLCNHKRIHTGDKPYLCTECG
KSFYGKSHLLNHQTVHTGEKPFTCTECGKCFTEKGTLCLHQKVHTGENLFTCTECVKRFTEKRAFQTHQRIHSGEKPFSCTECGKSFTGKNNLQKHQKIH
TGEKPFTCTECGKCFTGRSTLQNHKRTHTGEKPFTCAECGESFSVRSTLHNHKRIHTREKPWGVGANRFSK                             
>Xetro.K00667|Xetro.K00667.1:v7v9                                                                   
MKAEPNLDSAELPKPETDSESGTRDGDCLTSSDGSGFICYKCGETFTVNSHLLAHLCGTHGRTHKGIEASTCTECGKRFTDKSTLQRHKRIHTGEKPFTC
TECGKSFSQKTNLVMHEMIHKHKPYSCSDCEKRFSNPEKLQVHQAVHVGENSFKCKVCGKCFSRKDNLKTHERIHTGEKPFTCTECGKSFSFITSFIRHM
RIHTGEKPYSCADCGKQFSQKSYIQIHQKIHTREKTCPSAESRGNVSVKASVQRNHTGEKPFTCSECGKRFSLSSYLHRHQRLHTGEGLFTCTECGKAFY
GKWQLRNHQNIHTGEKPFTCTECGKTFTRKGTLRMHQKIHTGENLFTCTECGKQFTEKGKLHTHQRIHTGEKPFTCTECGKSFAEKGTLRIHERIHTGEK
PFTCTECGRSFAEKGSLRKHKRTHTGEKPFTCRE                                                                  
>Xetro.K00761|Xetro.K00761.1:v7v9                                                                   
MGCSLNNSSAEDYISVVIIEEETSWEGGNQSDCSINSLTEQIQETNTPIMGCSLNILEMKDNNYDKNSHQSPHKSEITKNTLCGEYSCNESHEHFNSNGD
FDKHLRTHTGEKPFSCSECWKCFSSKFHLDRHHRTHTGEKPFSCSECGKCFSSKFHLDRHHRTHTGEKPFSCSECGKCFSDHSHLKSHQRTHTGEKLFSC
SECEKCFSDQSNLKTHKRIHTGEKPFSCSACGKCFSDQSHFRTHQRTHTGEKLFSCSECGKCFSDQSDLKIHYRTHTRVKPFSCSECGKCFSDQSHLKTH
QRTHTGEKPFSCSVCGKCFYCQSNLNRHQRTHTGEKPFSCSECWKSFSDQSLLKIHYRTHTRVKPFSCSECGKCFSDQSHLKTHQRIHTGEKPFSCSKCG
KSFSCRSSLNRHQRTHTEEKPFSCSESEKSFSDQSLLKILHTTHTGEKPFSCSECGKCFSDQSHLKTHQRIHTGEKPFSCSECGKSFSCRSSLNRHQRTH
TEEKPFSCSECEKSFSDQSLLKIHHTTHTGEKPFSCSECGKYFSDQSHLKTHQRIHTGEKPFSCSECGKSFSCRSSLNRHQRTHTEEKSFSCSECEKSFS
DQSLLKIHHTTHTGGETIF                                                                                 
>Xetro.K00762|Xetro.K00762.1:v7v9                                                                   
MGMWEEASDPVMGKKDKNEERKERILNLTLEIIYLLTGELQAAEQCGKEAPPSHKEPMGMWEEASDPVMGKKDKNEERKERILNLTLEIIYLLTGEPPPA
NGIKEEAASWEGRNQSDCSINPLTEQIQGTDTPTPIMECSLNNSSAVNYASNDVKEELISSWEGENQSDCSINPLTDQIQGTNTPIMGSSQNTLRMMGNN
HDEKSHQSPQKSHIAKRVVRRKYSCNDFHKHQRTELYRYQRTHTGEKPLSCSKCGKHFSCKSQLKTHHKTHTPLC                         
>Xetro.K00765|Xetro.K00765.1:v7v9                                                                   
MPKCIVNGCPHRSGQKLLYPDVVLHPFPKNIERIRNWLMQTGQHSEDLEQLTQRIFQGWKTANFRMCSKHFTEGSYMQSGSRRILKPNAVPTIFDTVHVP
VTTVMAVAPIGASAKRRRVDDGRPSTSSTIVRVVSRLATVGTQTDVKGHFQASPFHKEPMGMWEEASDPVMGKKDKNEERKERILNLTLEIIYLLTGEGY
VIPKKKSPTVGLGALHAPGSVIQKENDKKILELISNIIQLLTGEVAIRCEDVSVYFSLEEWEYIKGNQALYREGIKEEEEPQQLRPLAACEYKDGSDVTA
HTEATLCCNNDGNLTNPHVSPAEQPPPANGIKEEAASCEGGNQSDYSINPLTEQIQGTDTPTPIMGSSLNNSSAEDYISVVIKEEESSWEGGNQSDCSIN
PLTEQIQGTNTPIMGCSLNSLKMTGNNHDENSQQSHITENHKHNKPYSCSYCGKCFLNQSDLKCHEVTHTGEKPFCCSECGKCFSGKSHLIIHHRAHTGD
KPFSCKCGKRFSNQSNLARHERTHTEEKPFSCSECGKCFLNHFYLARHQRTHTGEKPFSCSECGKCFSVPYHRDRHQRTHTGDKPFYCSECGKCFSNQYH
RDRHQRTHTGEKPFYCSECGKSFTSRSNLDRHHRTHTEEKPFSCS                                                       
>Xetro.K00765|Xetro.K00765.2:v7v9                                                                   
MGMWEEASDPVMGKKDKNEERKERILNLTLEIIYLLTGEGYVIPKKKSPTVGLGALHAPGSVIQKENDKKILELISNIIQLLTGEVAIRCEDVSVYFSLE
EWEYIKGNQALYREGIKEEEEPQQLRPLAACEYKDGSDVTAHTEATLCCNNDGNLTNPHVSPAEQPPPANGIKEEAASCEGGNQSDYSINPLTEQIQGTD
TPTPIMGSSLNNSSAEDYISVVIKEEESSWEGGNQSDCSINPLTEQIQGTNTPIMGCSLNSLKMTGNNHDENSQQSHITENHKHNKPYSCSYCGKCFLNQ
SDLKCHEVTHTGEKPFCCSECGKCFSGKSHLIIHHRAHTGDKPFSCKCGKRFSNQSNLARHERTHTEEKPFSCSECGKCFLNHFYLARHQRTHTGEKPFS
CSECGKCFSVPYHRDRHQRTHTGDKPFYCSECGKCFSNQYHRDRHQRTHTGEKPFYCSECGKSFTSRSNLDRHHRTHTEEKPFSCS              
>Xetro.K00765|Xetro.K00765.3:v7v9                                                                   
MPKCIVNGCPHRSGQKLLYPDVVLHPFPKNIERIRNWLMQTGQHSEDLEQLTQRIFQGWKTANFRMCSKHFTEGSYMQSGSRRILKPNAVPTIFDTVHVP
VTTVMAVAPIGASAKRRRVDDGRPSTSSTIVRVVSRLATVGTQTDVKGHFQASPFHKEPMGMWEEASDPVMGKKDKNEERKERILNLTLEIIYLLTGEGY
VIPKKKSPTVGLGALHAPGSVIQKENDKKILELISNIIQLLTGEVAIRCEDVSVYFSLEEWEYIKGNQALYREGIKEEEEPQQLRPLACEYKDGSDVTAH
TEATLCCNNDGNLTNPHVSPAEQPPPANGIKEEAASCEGGNQSDYSINPLTEQIQGTDTPTPIMGSSLNNSSAEDYISVVIKEEESSWEGGNQSDCSINP
LTEQIQGTNTPIMGCSLNSLKMTGNNHDENSQQSHITENHKHNKPYSCSYCGKCFLNQSDLKCHEVTHTGEKPFCCSECGKCFSGKSHLIIHHRAHTGDK
PFSCKCGKRFSNQSNLARHERTHTEEKPFSCSECGKCFLNHFYLARHQRTHTGEKPFSCSECGKCFSVPYHRDRHQRTHTGDKPFYCSECGKCFSNQYHR
DRHQRTHTGEKPFYCSECGKSFTSRSNLDRHHRTHTEEKPFSCS                                                        
>Xetro.K00765|Xetro.K00765.4:v7v9                                                                   
MGSSLNNSSAEDYISVVIKEEESSWEGGNQSDCSINPLTEQIQGTNTPIMGCSLNSLKMTGNNHDENSQQSHITENHKHNKPYSCSYCGKCFLNQSDLKC
HEVTHTGEKPFCCSECGKCFSGKSHLIIHHRAHTGDKPFSCKCGKRFSNQSNLARHERTHTEEKPFSCSECGKCFLNHFYLARHQRTHTGEKPFSCSECG
KCFSVPYHRDRHQRTHTGDKPFYCSECGKCFSNQYHRDRHQRTHTGEKPFYCSECGKSFTSRSNLDRHHRTHTEEKPFSCS                   
>Xetro.K00768|Xetro.K00768.1:v7v9                                                                   
MGMWEEASDPVMGKKDKNEERKERILNLTLEIIYLLTGEGYVIPKKKSPTVGLGALHAPGSVIQKENDKKILELISNIIQLLTGEVAACEYKDGSDVTAH
TEATLCCNNDGNLTNPDVSPAEQPPPANGIKEEEASCKGGNQSDCSINPLTEQRQGTDTPTPIMGCSQNTSQMKGNNYNENSHPSLQKSDKKNKLLGKYS
CNECHKHFTQKKNLDKHHRTHTGEKPFSCSDCGKSFSTKPGLDRHHKTHTGEKPFSCSECGKCFITKPELDLHHRTHTWEKPFSCSECGKCFTNVSNLIR
HQRTHTGEKPFFCSECGKCFSNASNLIRHRRTHTGDNPFSCCKCGKCFTNVSNLIRHQRTHTGEKPFSCSECGKCFSKQSYLDRHQRTHTGEKPFSCSDC
GKSFSTKPELDHHHRIHTGEKPFSCSECGKLFSNATNLMRHQRIHTGEKTFACSK                                             
>Xetro.K00769|Xetro.K00769.1:v7v9                                                                   
MGMWEEASDPVMGKKDKNEERKERILNLTLEIIYLLTGEGYVIPKKKSPTVGLGALHAPGSVIQKENDKKILELISNIIQLLTGEVAIRCEDVSIYFSLE
EWEYIKGNKALYREGIKEELQQLRPLAACEYKDGSDVTAHTEATLCCNNDGNLTNPDVSPAEQPPPANGIKEEVASWEGGSQSDCSINPLTEQIQGTDTP
TPIMGWSLNNSSAEDYTAVVIKEEESSFEGENQSDCSINPLTEQIQGTDTPTPIMGSSLNSLKMEGNKNDENSLQSPHKSQITENTLSGKYICNVCHKHF
SHKRDFNKHQRNHKKPYSCSNCGKCFLNRSDLKRHEVIHTGEKPFSCSECGKCFTNGSNLDRHQRIHTGEKPFPCSNCEKCFSNRSDLKRHQITHTGEKP
FSCSECGKCFSSKSHLNIHHRNHTGDKPFSCKCGKCFSKRSDLARHQRTHTEEKPFSCSKCGKCFLNHFYLARHQRTHTGEKPFTCSECGKCFSNPYHRD
RHQKIHTGEKPFYCSECGKSFTSRSNLDRHHRTHTGEKPFSCSECGKCFSTHTHLKNHHTTHTGEKPFSCSECGKCFSKHSHLDRHRKTHTGEKPFSE  
>Xetro.K00769|Xetro.K00769.2:v7v9                                                                   
MGMWEEASDPVMGKKDKNEERKERILNLTLEIIYLLTGEQYVIPKKKRGLGALHAPGSVIQKENDKKILELISNIIQLLTGEVAIRCEDVSIYFSLEEWE
YIKGNKALYREELMEEEEPQQLRPLACEYKDGSDVTAHTEATLCCNNDGNLTNPDVSPAEQPPPANGIKEEVASWEGGSQSDCSINPLTEQIQGTDTPTP
IMGWSLNNSSAEDYTAVVIKEEESSFEGENQSDCSINPLTEQIQGTDTPTPIMGSSLNSLKMEGNKNDENSLQSPHKSQITENTLSGKYICNVCHKHFSH
KRDFNKHQRNHKKPYSCSNCGKCFLNRSDLKRHEVIHTGEKPFSCSECGKCFTNGSNLDRHQRIHTGEKPFPCSNCEKCFSNRSDLKRHQITHTGEKPFS
CSECGKCFSSKSHLNIHHRNHTGDKPFSCKCGKCFSKRSDLARHQRTHTEEKPFSCSKCGKCFLNHFYLARHQRTHTGEKPFTCSECGKCFSNPYHRDRH
QKIHTGEKPFYCSECGKSFTSRSNLDRHHRTHTGEKPFSCSECGKCFSTHTHLKNHHTTHTGEKPFSCSECGKCFSKHSHLDRHRKTHTGEKPFSE    
>Xetro.K00769|Xetro.K00769.3:v7v9                                                                   
MGMWEEASDPVMGKKDKNEERKERILNLTLEIIYLLTGEQYVIPKKKRGLGALHAPGSVIQKENDKKILELISNIIQLLTGEVAIRCEDVSIYFSLEEWE
YIKGNKALYREELMEEEEPQQLRPLACEYKDGSDVTAHTEATLCCNNDGNLTNPDVSPAEQPPPANGIKEEVASWEGGNQSDCSINPLTEQIQGTDTPTP
IMGCSLNNSSAEDYISVVIKEEESSGEGETQSDCSINPLTVQIQVTDTPTPIMGNSLKMERNKNDENSHQSPHKSHITENTLSGKYSCKVCHKHFSHKRD
LNKHQRTHNKPYSCSNCGRCFINRSDLKRHEIIHTGEKPFSCSECEKCFSSKSQLNIHQRIHSGDKAFSCGRCGRCFSKQSLLKIHYRTHTGEKPFSCLE
CGKCFSNKSDLNRHHITHTGVKPFSCSECGKCFSNRSDLARHQRTHSEDKPFSCSNCGKCFLSHFYLARHLKTHTGEKPFSCSECGKCFSNPYLLACHQR
IHTGEKPFSCSECGKCFTSRSNLDRHQRTHTGEKPFSCPDCEKCFSTHAHLKNHYTTHTGEKPFSCSDCGKCFSKNSHLYKHRKTHTGEKPFSE      
>Xetro.K00769|Xetro.K00769.4:v7v9                                                                   
MGMWEEASDPVMGKKDKNEERKERILNLTLEIIYLLTGEQYVIPKKKRGLGALHAPGSVIQKENDKKILELISNIIQLLTGEVAIRCEDVSIYFSLEEWE
YIKGNKALYREELMEEEEPQQLRPLAEQPPPANGIKEEVASWEGGNQSDCSINPLTEQIQGTDTPTPIMGCSLNNSSAEDYISVVIKEEESSGEGETQSD
CSINPLTVQIQVTDTPTPIMGNSLKMERNKNDENSHQSPHKSHITENTLSGKYSCKVCHKHFSHKRDLNKHQRTHNKPYSCSNCGRCFINRSDLKRHEII
HTGEKPFSCSECEKCFSSKSQLNIHQRIHSGDKAFSCGRCGRCFSKQSLLKIHYRTHTGEKPFSCLECGKCFSNKSDLNRHHITHTGVKPFSCSECGKCF
SNRSDLARHQRTHSEDKPFSCSNCGKCFLSHFYLARHLKTHTGEKPFSCSECGKCFSNPYLLACHQRIHTGEKPFSCSECGKCFTSRSNLDRHQRTHTGE
KPFSCPDCEKCFSTHAHLKNHYTTHTGEKPFSCSDCGKCFSKNSHLYKHRKTHTGEKPFSE                                       
>Xetro.K00769|Xetro.K00769.5:v7v9                                                                   
MGMWEEASDPVMGKKDKNEERKERILNLTLEIIYLLTGEQYVIPKKKRGLGALHAPGSVIQKENDKKILELISNIIQLLTGEVAIRCEDVSIYFSLEEWE
YIKGNKALYREELMEEEEPQQLRPLAACEYKDGSDVTAHTEATLCCNNDGNLTNPDVSPAEQPPPANGIKEEVASWEGGNQSDCSINPLTEQIQGTDTPT
PIMGCSLNNSSAEDYISVVIKEEESSGEGETQSDCSINPLTVQIQVTDTPTPIMGNSLKMERNKNDENSHQSPHKSHITENTLSGKYSCKVCHKHFSHKR
DLNKHQRTHNKPYSCSNCGRCFINRSDLKRHEIIHTGEKPFSCSECEKCFSSKSQLNIHQRIHSGDKAFSCGRCGRCFSKQSLLKIHYRTHTGEKPFSCL
ECGKCFSNKSDLNRHHITHTGVKPFSCSECGKCFSNRSDLARHQRTHSEDKPFSCSNCGKCFLSHFYLARHLKTHTGEKPFSCSECGKCFSNPYLLACHQ
RIHTGEKPFSCSECGKCFTSRSNLDRHQRTHTGEKPFSCPDCEKCFSTHAHLKNHYTTHTGEKPFSCSDCGKCFSKNSHLYKHRKTHTGEKPFSE     
>Xetro.K00769|Xetro.K00769.6:v7v9                                                                   
MGMWEEASDPVMGKKDKNEERKERILNLTLEIIYLLTGEGYVIPKKKSPTVGLGALHAPGSVIQKENDKKILELISNIIQLLTGEVAIRCEDVSIYFSLE
EWEYIKGNKALYREGIKEELQQLRPLACEYKDGSDVTAHTEATLCCNNDGNLTNPDVSPAEQPPPANGIKEEVASWEGGSQSDCSINPLTEQIQGTDTPT
PIMGWSLNNSSAEDYTAVVIKEEESSFEGENQSDCSINPLTEQIQGTDTPTPIMGSSLNSLKMEGNKNDENSLQSPHKSQITENTLSGKYICNVCHKHFS
HKRDFNKHQRNHKKPYSCSNCGKCFLNRSDLKRHEVIHTGEKPFSCSECGKCFTNGSNLDRHQRIHTGEKPFPCSNCEKCFSNRSDLKRHQITHTGEKPF
SCSECGKCFSSKSHLNIHHRNHTGDKPFSCKCGKCFSKRSDLARHQRTHTEEKPFSCSKCGKCFLNHFYLARHQRTHTGEKPFTCSECGKCFSNPYHRDR
HQKIHTGEKPFYCSECGKSFTSRSNLDRHHRTHTGEKPFSCSECGKCFSTHTHLKNHHTTHTGEKPFSCSECGKCFSKHSHLDRHRKTHTGEKPFSE   
>Xetro.K00770|Xetro.K00770.1:v7v9                                                                   
MGMWEEASDPVMGKKDKNEERKERILNLTLEIIYLLTGEGYVIPKKKSPTVGLGALHAPGSVIQKENDKKILELISNIIQLLTGEVAIRCEDVSIYFSLE
EWEYIKGNKALYREGIKEEEEEPQQLRPLAACEYKDGTDVTAHTEATLCCNNDGNLTNPDVSPAEQLPPANGIKEEPASWEGGNQSDCSINPLTEQIQGT
DTPTPIMGSSLNNSSAEDYISHTIKEEACLCEGRKHSDCSINLITPIMGCSLNNILSEDYISTDIKEEAASWQGGNQSDCSINPLTEQIQGTDTPTPIMG
CSLNILKMEGNKYDENSLESPHKSHTTKNTLYRKYSSNECQKHFTDKRHFDQHCRTHKSKKPFSSSDCGKYFSIRSNLKRHQVTHTGEKPFSCSSCGKCF
LSQSHLARHQRTHTGEKPFSCSECEKCFANKSDLKRHQITHTGEKPFSCSECGKCFVNESNLDRHKISHTGKKPFSCSECGKCFSIEYHRDSHQKIHTGE
KPFFCSECGKCFTNRSNLARHQRTHTGEKPFSCSECGKCFSNEYHRDRHQRIHTGEKPFSCSECGKCFSNHSHLKSHHRTHTGEKPFSCSDCGKCFSSKS
DLKRHQITHTGEKPFSCSECGKCFSERYTLNFHQRTHTEENPFSCSKCGKCFLNHLHLVRHQRTHTGEKPFSCSECGKCFSNGSHLKRHQITHTGEKPFS
CSECGKCFSNKSDLKRHQITHTGEKPFSCSECGKCFSERYILICHQRTHTGEKPFSCSECGKCFTNRSNLDRHKRTHTGEKPFSE               
>Xetro.K00771|Xetro.K00771.1:v7v9                                                                   
MHHKYLPPALALHWELRSPLGYISPSPQQIIFWVLLNKKGHIPRGTSPPGFVKSLCGYVIPKKKSPTVGLGALHAPGSVIQKENDKKILELISNIIQLLT
GEVAACEYKDGSDVTAHTEATLCCNNDGNLTNPDVSPAEQPPPANGIKEEEASCEGGNQSDCSINPLTEQIQGTDTPTPIMGWSLNILEGIKEEPASCKE
ETQSNCSINPLTEQIQGTDTPTHIMGWSLNILEGIKEEPASCKEENQSDCSINPLTEQIQGTDTPTPIMGWSLNILEGIKEEPASCKEENQSDCSINPLT
EQIQGTDTPTPIMGWSLNILEGIKEEPASCKEENQSNCSINPLTEQIQGTDTPTPIMGWSLNILEGIKEEPASCKEENQSDCSINPLTEQIQGTETPTPI
MGWSLNILEGIKEELASCKEENQSDCSINPLTEQIQGTDTPTPIMGCSLNILKMEGNKYDENSLQSPHKSYLTKRDYDKHQRTHKSKKPFSSSNCGKCFL
NHSHLACHQRTHTGEKPFSCSECGKCFAKQSNLARHQRTHTGEKPFSCSECGKCFSSKYHLKIHHRNHTGEKPFSCKCGKCFSKRSDLARHQRTHTGEKP
FSCSECGKCFSNKSDLKRHQITHTGEKPFSCSECGKCFSNKSDLKGHQITHTGEKPFSCLECGKCFLNHFHLARHQRTHTGEKPFSCSECGKCFSNQYHR
DRHQKIHTGEKPFSCSECGKCFLHHSHLARHQTTHTGEKPFSCSECGKCFLNHSHLARHERTHTGEKPFSCSECGKCFANQSDLKRHQLTHTGKKSFSCS
ECGKCFADESHLDFHKITHTGEKPFSCSECGKCFSKRSDLARHERTHTGEKPFSCSECGKCFSNKSDLKRHQITHTGEKPFSCSECGKCFSKQSNLACHQ
RTHTGDKPFSCSECGKCFCNEFRRDRHQRIHTGVKPFPCSECGKCFSKQSNLACHQRTHTGEKPFSCSECGKCFSKQSHLICHQRTHTGEKPFSCSECGK
CFSNEYHRDRHQRIHTGEKPFSCSQCGKCFTNRSNLDRHRRTHTGEKPFSE                                                 
>Xetro.K00774|Xetro.K00774.1:v7v9                                                                   
MGMWEEASDPVMGKKDKNEERKERILNLTLEIIYLLTGEGYVIPKKKSPTVGLGALHAPGSVIQKENDKKILELISNIIQLLTGEVAIRCEDVSIYFSLE
EWEYIKGNKALYREGIKEEEEEPQQLRPLAACEYKDGSDVTAHTEATLCCNNDGNLTNPDVSPAEQPPPANGIKEEPASWEGGNQSDCSINPLTEQIQGT
DTPTPIMGCSLNNSSAEDYISVGIKEEESSWDGGNQSDCSINPLTEQIQGTDTPTPIMGCSLNSIKMEGKKYDENSLQSPHKSHITKNTLCRKYSCNENQ
KLFFRNSIQSKFKRHPVTHTGEKPFSCSECGKCFTNKSDLKRHQITHRGEKPFSCSECKKCFSRQSNLACHQRTHTGEKPFSCSECGKRFLTHSHLVRHE
RTHTGEKPFSCSQCGKCFANQSDLDRHQRTHTGEKTFSCSECGKCFSQRSNLDRHQRTHTGEKPFSCSECGKCFSNEYHRDRHQRIHTGENPFSCSECGK
CFSKQSNLDRHQRTHTGEKPFSCSECGKCFSNENHCDCHQRTHTGEKPFSCSECGKCFLNHFHLARHQRIHTGEKPFSCSQCGKFFSNEYHRDRHQRIHT
GEKPFSCFECGKCFSSEYHRDRHQRIHTGEKPFSCSECGKCFSNQWHLKIHHRSHTGEAPFSCECGKCFTNRFNLDRHQRTHTGEKPFSCSECGKYFSNE
YHRDRHQRIHTGENPFSE                                                                                  
>Xetro.K00776|Xetro.K00776.1:v7v9                                                                   
MWETHGPHSSLGTEQAPPSHKEPMGMWEEASDPVMGKKDKNEERKERILNLTLEIIYLLTGEGYVIPKKKSPTVGLGALHAPGSVIQKENDKKILELISN
IIQLLTGEVAIRCEDVSIYFSLEEWEYIKGNKALYREGIKEEEEEPQQLRPLAEQPSPANGIKEEAASCEGDNQSDCSINPLTEQIQGTDTPTPIMGCSL
NNSSAGDYISDGIKEEACLCEGGNQSDCSINLITPIMGCSLNNILSEDYISTVIKEEAASWQGGNQSDCSITNPLTEQIEGTDMPTPIMGCSLGSSNIYD
NNAYNSSNKSHITKNTSHRKYSCNECHKHFSYKRDFDKHQRTHTKEKRFSCSECGKSFGTSSEVTVHRRRYHTGEKPFSCSECVKCFTTLKQLTVHVRSH
TGEKPFSCSECEKCFVTSSDLTIHRRRTHTGEKPFPCSECGKRFITPKELTVHQRIHTGEKPFSCSECGKCFATSSELTVHQRRIHTGEKPFPCPECGKC
FTRPKELTDHRRTHTGEKPFSCLECGNCYSNRSSLNDHIRNHTGDKPFSCSKCGKCFSNRANCARHQRIHTGEKLFSCAECGKYFATSSERTVHRRRNHT
GEKPFPCSVCGKCFATSSHLGVHRRTHTGEKPYPCSECAKCFSKRSSLNRHRRTHTGEKPYSCSECGKCFATSTELTLHKRTHTGEKPFSCSVCGKSFAS
SSELTVHRRSHTGEKPYSCSVCGKCFSTRCNLKDHHKIHTGEKPFSCSECGKCFARKAELTIHWRTHTGEKPYSCSECGKRFATSSELTVHRRIHTGEKP
FSCSECEKCFARSSELAAHRRTHTRVK                                                                         
>Xetro.K00776|Xetro.K00776.2:v7v9                                                                   
MGMWEEASDPVMGKKDKNEERKERILNLTLEIIYLLTGEGYVIPKKKSPTVGLGALHAPGSVIQKENDKKILELISNIIQLLTGEVAIRCEDVSIYFSLE
EWEYIKGNKALYREGIKEEEEEPQQLRPLAEQPSPANGIKEEAASCEGDNQSDCSINPLTEQIQGTDTPTPIMGCSLNNSSAGDYISDGIKEEACLCEGG
NQSDCSINLITPIMGCSLNNILSEDYISTVIKEEAASWQGGNQSDCSITNPLTEQIEGTDMPTPIMGCSLGSSNIYDNNAYNSSNKSHITKNTSHRKYSC
NECHKHFSYKRDFDKHQRTHTKEKRFSCSECGKSFGTSSEVTVHRRRYHTGEKPFSCSECVKCFTTLKQLTVHVRSHTGEKPFSCSECEKCFVTSSDLTI
HRRRTHTGEKPFPCSECGKRFITPKELTVHQRIHTGEKPFSCSECGKCFATSSELTVHQRRIHTGEKPFPCPECGKCFTRPKELTDHRRTHTGEKPFSCL
ECGNCYSNRSSLNDHIRNHTGDKPFSCSKCGKCFSNRANCARHQRIHTGEKLFSCAECGKYFATSSERTVHRRRNHTGEKPFPCSVCGKCFATSSHLGVH
RRTHTGEKPYPCSECAKCFSKRSSLNRHRRTHTGEKPYSCSECGKCFATSTELTLHKRTHTGEKPFSCSVCGKSFASSSELTVHRRSHTGEKPYSCSVCG
KCFSTRCNLKDHHKIHTGEKPFSCSECGKCFARKAELTIHWRTHTGEKPYSCSECGKRFATSSELTVHRRIHTGEKPFSCSECEKCFARSSELAAHRRTH
TRVK                                                                                                
>Xetro.K00777|Xetro.K00777.1:v7v9                                                                   
MGMWEEASDPVMGKKDKNEERKERILNLTLEIIYLLTGEGYVIPKKKSPTVGLGALHAPGSVIQKENDKKILELISNIIQLLTGEVAIRCEDVSIYFSLE
EWEYIKENKALYREGIKEEEEPQQLRPLAACEYKDGSDVTAHTEATLCCNNDGNLTNPDVSPAEQPPPANGIKEASWEGGSQSDCSINPLTEQIQGTDTP
TPIMGCSLNNSSAGDYISVVVKEEPASSEEDNHFADQIQLMDKSTVMRCSLNNSSAEDYISYDNKEEAASWEGGNQSDCSINPLTEQIQGTDTPTPIMGS
SLLKVQYKTYNENANISPHTLSGKYSCNECHKHFSNKRNFDKHQKTHMGEKPFSCSECEKCFTSQKDLTVHWRTHTGEKPYSCSECGKCFSHQSNCLVHQ
RTHTGEKPFSCSECAKGFTRQKDLTVHQRIHTGEKPYSCPECGKCFSNRSNYVRHHRTHTGEKPFSCSKCGKSFISLAELTVHRRRTHTGEKPFSCSECG
KCFASSSELTVHRRQIHTGEKPFSCSECGKCFARNSILKKHLQIHTGGKP                                                  
>Xetro.K00779|Xetro.K00779.1:v7v9                                                                   
MGCSLNISEGIKEEPASCKEENQSDCSINPLTEQIQGTDTPTPIMGCSLNNSSAEDYTSVVTKEEAAICEGGNQSDCRINPLTEQIQGTDTPTPIMGCSL
NNSSAEDYTSVVTKEEPASWEGENHLVEQQQETDTLTLIGRSVNSSLFLKDTSDSIRKKLLIRETDHNYCKLSTITGQIQGTDKLAPITGRSLNNNSPNN
NVSFVIQKEPAAWEGGNHSNCSINPLTEQMQETDTPTPIMGCSLNNSSAEDYISQNIKEEAASSEEGNRSDIRIIAVPESILETNKSASTMGCSLVRNAV
KTKGSKCAKNPGTSPHKSDIPTSTLSRKYSCNECHKHFRNKKKLAKHQRTHQIEKPFKCSDCGKCFLYQSKLKQHQRSHTGEKLYSCAECGKRFATLSLL
KVHQRRAHTGEKPFSCSKCGKCFFTSSELTVHQRRIHTGEKLFICSDCGKSFSYQSKLKEHQRTHTGEKPFSCSECGKCFSYRHKLKEHQRTHKGEKRRS
HRGEKPFSCSECGKSFFTSSKLTVHQRTHTGEKPFSCSECGKSFFTSSELTVHLRIHTGETPFSCSECGKCFPYQSKLKEHQRTHTGEKLFSCSECGKCF
ATSSLLNVHQRRTHTGEKPFSCSECGKCFFTSSDLTVHQRRIHTGEKPFSCSECGKCFSVRSRLKDHQRTHTGEAPYSCSVCGKRFFTAILLTIHGENHT
GEKPFSCSECGKCFASSSDLSGHQRRIHRGEKPFSCSECGKCFYTSSDLSVHQRRTHTGERPYSCLECGKSFAILSDLSGHQRRIHRGEKPFSCSECGKC
FYTSSDLKVHQRRTHTGEKPFPCLLEMDTGTTNPAPKQKRRSYEAAFKLEVVSRAEESNNSIASEEFCVDEKQVREWRKMKAGLEKIPKTKKARRGLITS
YGALENELHEWVLECRQNGDCITRMGIRLRALQMAKDDKYKAPGIEKFVASAGWCTRFMNRFELCLRQRTLQKLPQDLEEKVMSFQSFIIEQRRIHNYDL
VDIGNMDEIPMTFDLPSNKTAASLGDKTISLRTTGNEKKHFTVVLSCLANGTKLQPVVIFKRKTLPKKVKFPLRITVRPHVKGWMDEDGTKKWLEEIWNG
RPGAALQKKPSLLVWDMFRAHTCDDVKELANSSQVTLAAIPGGLTFVLQPLDVSLTKPFKDRVQKKWHEWMSSDQARLTGNLMKPGLELIATWVRDAWED
IPEDMVRHAFKKCGISNAMDGSEVSALYENDSSDDCQLSDDNVYADNLTAAEAEALFEHTDDEEESRFEGL                             
>Xetro.K00783|Xetro.K00783.1:v7v9                                                                   
MGCSLNSLKMEGNKNSLQSPHKSHTTKTTLCRKYSCNECQKQFTYKRNYDKHCRTHKSKKPFSSSNSGKCFSIRSNLKRHQVTHTGEKPFSCSECGKCFL
DHSRLARHQKTHTGEKPFSCSECGKCFANKSDLKRHQIIHTGEKPFSCSECGKCFTNRSDLHLHQRIHTGEKPFSCSECGKCFSKRSDLDRHQRTHTGEK
PFSCSECGKCFSMRSDLDHHQRTHTGEKPFFCFECGKCFSKRSDLDRHQRTHTGEKPFSCSECGKCFLSPSHLACHQRTHTGEKPFSCSECGKCFSNVSH
RDRHQRIHTGEKPFSCSECGKCLSSKSLLKIHHRTHTGEKPFSCSECEICFSNRSDLKNHQITHTGEKPLSCSECGKCFLNLSHLARHQRTHTGEKPFSC
SECGKCFSNQSHRDRHQRIHTGEKPFSCSECEKNFSPSRCE                                                           
>Xetro.K00786|Xetro.K00786.1:v7v9                                                                   
MGMWEEASDPVMGKKDKNEERKERILNLTLEIIYLLTGEGYVIPKKKSPTVGLGALHAPGSVIQKENDKKILELISNIIQLLTGEVAIRCEDVSIYFSLE
EWEYIKGNKALYREELMEEEEPQQLRPLAPCEYKDGSDVTAHTEATLCCNNDGNLTNPDVSPAEQPPPANGIKEEAALCERGNQSDCSINPLTEQIQGTD
TPTPIMGCSLNTLKIKGNKNDKNADNSPQKSLINDLDKHLRIHTGERPFSCTECGKCFAASSELTVHQQRTHTGEKLSCSKCGKRFSRRSNLIRHHRTHT
GEKPFSCSECGKCFLNRSNLARHQSTHTGEKPFSCSECQKSFASSSKLTVHQRQVHTTEKPFSCSECGKCFSDRFIFTRHQRTHTGDKPYSCSECGKCFA
TSSECTIHQRRIHTGEKPFSCSDCGKCFASSSKLTVHQRQVHTMEKPFSCSECGKCFSDRSNFARHQRTHTGVKPFSCSECGKCFSAHTTLACHLKTHTG
EKPFSCSECGKCFSAHTSLACHLKTHTGAKPFSCSECGKCFLNRSNLVRHQSIHTGEKPFSCSECEKCFASSSELNVHRRQVHTSEKPFSCSECGKCFSD
RFNFARHQRTHTGEKRFSCSECGKCFATLSECTIHQRRTHTGEKPYSCSECGKCFFTSSELTVHRHGIHAVGTPYSCTECGKCFAFKSRLNAHFKIHTGG
KP                                                                                                  
>Xetro.K00791|Xetro.K00791.1:v7v9                                                                   
MGKKDKNEERKERILNLTLEIIYLLTGEGYVIPKKKSPTVGLGALHAPGSVIQKENDKKILELISNIIQLLTGEVEQIQGTDTPTPIMGCSLNNSPIKMT
CNKYNENAARSPHKSHSAKNPSSHNERSFDTHQAIQTGEKRFPCSECGKWFASQKYLSFHQRIHTEEKPYSCRECGKCLSTQASLDRHYRTHTRDKDSFC
SVCKKYYSNPSFLRIHQERAHAKEKPFSCSECGKRFINETELTVHRRRTHTGEKPFVCPDCGKSYSSTTNLTIHYRTHTGEKPYPCPDCGKRFATLSSAT
THRQRIHTDDKPISCPECGKRFITVFELTAHQRMHTGEKPFSCTECDKSFARKGSLKTHFLEIHAD                                  
>Xetro.K00792|Xetro.K00792.1:v7v9                                                                   
MGCSLNNSSAVKYASNHIKEELISSWEGANQSDCSINPLTEKIEVADMPTPIMGYGLNNSSLANYISVVIKEEAASWEGGNQSDCSINPLTEQIQGTDTP
TPIMGCSLNISEGIKEEPASCKEENQSGYNIITVSEPVQGTDIPTTIMGCSLNNSLSANYIENGIKDEATSWVGRNQSDCSINPLTEQIQGTDTPTPIMG
CSLNNSPIKMTCNKYNENAARSPHKSHSAKNPSSHNERSFDTHQAIQTGEKRFPCSECGKWFASQKYLSFHQRIHTEEKPYSCRECGKCLSTQASLDRHY
RTHTRDKDSFCSVCKKYYSNPSFLKIHQERAHAKEKPFSCSECGKRFINETELTVHRRRTHTGEKPFLCPDCGKSYSSTTNLTIHYRTHTGEKPYPCPDC
GKRFATSSSVTTHRQRIHTDDKPISCPECGKRFLKISELTAHQRMHTGEKPFSCTECDKSFARKGSLKTHFLEIHAD                       
>Xetro.K00793|Xetro.K00793.1:v7v9                                                                   
MGMWEEASDPVMGKKDKNEERKERILNLTLEIIYLLTGEGYVIPKKKSPTVGLGALHAPGSVIQKENDKKILELISNIIQLLTGEEPENLNKDSVLSKEE
IKVEEEEPQQLRPLAACEYKDGSDVTAHTEATLCCNNDGNLTHPDVSPAEQPPPANGIKEEAASWEGGNQSDCSINPLTEQIQGTDTPTPIMGCSLNISE
GIKEEPASCKEENQSEYNIITVSEPVRGNNIMGFSLNNSSAEDYISVVVKEEPASAEEDNHFADQIQLIDKSTVMGWSLDYSSADNYISYDNKEKAASWE
GGNQSDCSINPLTEQIQGTDTPTPIMGCSLNNSPIKMKGNKYNENVTSSPHKSHIAKNPSRHNEQSFDTPQGIQTGEKRFPCSECGKCFASQKYLSFHSR
IHTEQKPYSCHECGKSFSSQLSLDRHHRTHTGEKRFFCSECRKYFANSSLLRVHEQRTHTGEKPFSCSECGKCFINESELTVHRRRTHTGEKPFVCSDCG
KCFLSSSNLTVHYRTHTGEKPYPCSYCGKRFATSSAVFSHRQRIHIGEKPFSCSECGRSFMKPSELTVHQRIHTGEKPFSCSECGKCFARKGSLKTHVFE
IHTEGKP                                                                                             
>Xetro.K00794|Xetro.K00794.1:v7v9                                                                   
MGMWEESSDRVMGKKDKNEERNERILNLTQEIIYLLTGESYIFPKKKSPTVGLGALHAPGSVIQKENDKKILELISNIIQLLTGEVAIRCEDVSIYFSLE
EWEYIKGNKALYREGIKEEEEEPQQLHPLAACEYKDGSDVTAHTEATLCCNNDGNLTNPDVSPVEQPPPANGIKEASNKGGNQSDCSINPQIQGTDTPTP
IMGCSLNILEGIKEEPSSCEEEYQSEYNIITVSEPVQGTDIPTSIMGCSLKNSLSANYIANDIKEEAASCEGGSQSDCSINPLTEQIQGTDTPTPIMGYS
TISSLFKMKGNKNHEDAHWSPDKSDITENAVSGKYSCNECHIHFSSKRDFDKHLRTHKREKPLSCSECGKCFSHRSNFARHLRTHTGEKPYSCSECGKCF
SHPFNFARHRKTHTGEKTFPCSVCGKIFATPSELTLHQQEIHMEEKPFPCLKCGKSFASSSDLTAHRRQIHTEEKPFSCTECGKCFSVEAFLVRHQRTHT
KEKPFSCPECGKCFSHPSNLTRHRRIHRGEKPFSCSECDKCYATPSELTVHHRRTHTGEKPFSCSECGKCFATSSILIVHYRTHTGEKPFSCSECGKCFA
TSSALTVHHRRTHTGEKPFPCSECGKCFSTSSLLTVHYRTHTGERPYPCSECGKCFTTKAELIAHRRRMHAEKLFTCLKCGKSFATAPLLATHQRTHVKP
FSCTECGKCFSRRIYLTHHQRTHRDEKPFSSSDDSSNVVVSSELIAHEQRAHTGETHQ                                          
>Xetro.K00794|Xetro.K00794.2:v7v9                                                                   
MGMWEESSDRVMGKKDKNEERNERILNLTQEIIYLLTGESYIFPKKKSPTVGLGALHAPGSVIQKENDKKILELISNIIQLLTGEVAIRCEDVSIYFSLE
EWEYIKGNKALYREGIKEEEEEPQQLHPLAACEYKDGSDVTAHTEATLCCNNDGNLTNPDVSPVEQPPPANGIKEASNKGGNQSDCSINPQIQGTDTPTP
IMGCSLNILEGIKEEPSSCEEEYQSEYNIITVSEPVQGTDIPTSIMGCSLKNSLSANYIANDIKEEAASCEGGSQSDCSINPLTEQIQGTDTPTPIMGYS
TISSLFKMKGNKNHEDAHWSPDKSDITENAVSGKYSCNECHIHFSSKRDFDKHLRTHKREKPLSCSECGKCFSHRSNFARHLRTHTGEKPYSCSECGKCF
SHPFNFARHRKTHTGEKTFPCSVCGKIFATPSELTLHQQEIHMEEKPFPCLKCGKSFASSSDLTAHRRQIHTEEKPFSCTECGKCFSVEAFLVRHQRTHT
KEKPFSCPECGKCFSHPSNLTRHRRIHRGEKPFSCSECDKCYATPSELTVHHRRTHTGEKPFSCSECGKCFATSSILIVHYRTHTGEKPFSCSECGKCFA
TSSALTVHHRRTHTGEKPFPCSECGKCFSTSSLLTVHYRTHTGERPYPCSECGKCFTTKAELIAHRRRMHAEKLFTCLKCGKSFATAPLLATHQRTHVKP
FSCTECGKCFSRRIYLTHHQRTHRDEKPFSSSDDSSNVVVSSELIAHEQRAHTGETHQ                                          
>Xetro.K01082|Xetro.K01082.1:v7v9                                                                   
MRGRRVLTVPANSTVGGGCCEFGFNTVVHLNLPGFPQLNTEEKPFICTECGKSFDGHRSFTTHKRIHTGEKPFACHLCWKKFTYKYQLLTHISNHAGVKP
FTCAECGKRFSLNKRLTNHQKIHTGEKPLRSLECGELVSSKHRLKEHQRLHAGEKPFTCPECGKSFALKYRVNKHLRIHTGEKPFACTGGGKGFCVKDEL
QKQQRFHSGVKPFTCAECGKGFCLRTGLIKHLATHAGEKPLTCPECGQRFRLRSEFQNHLRLHRGAVPFLCTECGKSFCQKSSLDAHLRIHTGEKPFMCT
ECGRSFNLKNGLRKHQKIHTGEKPFKCTECGKRFSMKTDLQKHHRTHTGEKPFICTECGKSFSHHSSLYNHQRIHTGKKPFTCTECGRGFGSRGRFYKHQ
RVHSGEKTFTCTECGESYFNSASLHRHENIHTRGKPLTCTDCGKCFPERHKLTRHQKTHRGAKALRVRNKGNVLPPS                       
>Xetro.K01085|Xetro.K01085.1:v7v9                                                                   
MESSTGAFNDWDTCWNGDETWEPDTARHWARRRGSHVAESSDFSSSQDPATEPLHGGEGLTEQRAAEDPAASSKSSGFICDKCGKCFSTKRYLHLHDSLH
TGENPFKCTECGKCFSCKNSLLIHNRIHTGEKPFSCSECGKSFSRKSYLRIHHRIHTGENPFTCTECGKSFTNNTSLHAHLRIHTGVKPFTCTECGKLFS
DLSTLRRHENIHKAEKPFSCSECGKCFTLKDTLRRHEKIHTGENPFTCTECGKSFRQKSHLRRHQTTHTGAKPFTCNECGKCFTVKDTLHRHQKIHMRET
FHMYRMWETFLS                                                                                        
>Xetro.K01086|Xetro.K01086.1:v7v9                                                                   
MLQIKKEEPDPEDHQTPMESSAAPLTDGDVDLTHGDERDLVNSKSLLPQCNSLARESGDASPNTPKVPLQGPTQHRLSLNHKAAGPETSGVICCNYGKCF
GSDSGNQCAAVYQREHAPPICTQRGFNHDALLGLQIPRLLHTGEKPFSCTECGKSFCHKSSLIAHERAHKGEKPFTCAECGRSFTIKNRLTKHQKMHSGE
KPFVCSECAKTFSIKEELQKHMWMHSGEKPFACTECGKCFPLKNRLTAHQRTHTAEKPFTCTECGISFSLKSRLNIHQRIHTGEKPFTCTECGKSFSMKN
KLQKHVRIHTGEKPFTCTECGRSFSLKSRLIAHQRIHTGEKPFTCKECGKSFSLKKGLQKHLPMHTGEKPYACTECGRSFSLNCSLRRHQMVHTGEKPFH
CKECGKSFSIKNDLQKHVRIHTGEKPFTCTQCGKCFSQKSNLQSHSKTHTGEKPFTCPQCAKCFSHKCSLRKHQKSHSNPKPPIEKPFQCGQCGRGFSYK
FTLRKHQKIHVTPQSARDSQEPPMHFVSCS                                                                      
>Xetro.K01087|Xetro.K01087.1:v7v9                                                                   
MEPRRLEGKWENEEPDTEEPLPTIKREMDPVPGAASPLAESEILQIKIKEEEPDPEDHLSVTESSTDPLPYGGQSANGELTWDISRTWIGHWSSEVPESS
GPTSSLDTKYGKPYFIGSPLQKTQRVHTGLKPFGHVDYGKTASQKISFKRTKRIHAGENVFICRECGRSFNYRSSLQNHIKIHAGERHFKCRECGKSFPI
KNELRKHYKVHTGEKPFTCTECGKSFSQKNNLLAHKRIHTGEKPFSCVECGRRFSIKSNLMSHMRTHTGEKPFTCTECWKRFSQKYQLLIHMNIHTGVKR
FSCTECEKVFNLKSTLQRHQAIHTGDKPFSCTMCGKGFSGNSSLLTHQKIHTGEKPFTCSDCGKNFCQKNDLLTHKRIHTGEKPFTCVECGKSFSNRSNF
HKHQKIHTGERPFACKECGKRFCQKSNLLSHQKLHTGLKPFGCVECGKCFSTKNELLNHEKIHTGEKPFTCTDCGKSFSRKNLLQSHKRTHTGEKPFICA
ECGKSFYQKSSLLAHERIHRDDRPFACTECWERFSQKYLLLRHMNRHTGLKPFICTECGKGFSLKSSLQRHQTIHTGEKPFTCAICGKSFSQKGTLDRHH
KIHTGEKPFRCTECGKCFSQKSTLQGHQKIHSPSPLAESEILQIKIKEEEPDPEDHQTPMESSAAPLTDGVLPPEEIIRIKIKEEDPEAEDAEMQMESLP
APSTDGGDCFNGDISLSWPGHKNSRFCSNTRPLGGTGANISLTCDTAEGATECGSGTCTQCAKCISKRNNRLSQEKMPTGQKVFTCKKCGQNFSHKYQLL
IHLSNHTGVEPFTCAECGKSFCLKSSLRRHERGHTGEKPFMCTECGKCFAIMSSLHNHQRIHTGVKPFSCKECGKSFYQKNRLHSHMKIHTGEKPKCTEC
GKSFTHKSSLLSHMKIHSGLKLYVCAKCGEAFYLKRSLRKHHKVHMDQKPFKCTECGKCFSGKNDLHKHQRVHTGEKPFLCTECGKCFSRKNNLQAHRQI
HRGVKPFTCAECGKSFSMKSSLLTHERIHTGERPFTCTECWKGFSQKYQLLIHLCIHTGFKPFECAECGKGFTLKSSLHRHQTTHTGEKPFECSECGKSF
SLKSTLRKHQKIHTGVKPFPCIECGKRFSQKSTLLKHQIVHTGEKPFTCTDCAKCFSQKSSLQSHLKTHTKETS                          
>Xetro.K01091|Xetro.K01091.2|znf624:v7v9                                                            
MSHQSTVHKGHKPFSCTECGKCFARKDNLRYHQAVHTGVKPFACTDCGKRFLHRPDLQQHRVIHTEGKPLTCAECGKHFTLTRNLRSHQRIHTEGRPFSC
TECGKGFPCNRSLQLHMQRHRGEKPFRCTKCGKEYAYSSSLRLHMKLHTGDKLFICTECGKRFLQRSLFLLHVKVHTGEKPFSCTECGESFVYKVQLCRH
LSRHTGEKSFTCTECGKSFSHRSSLQLHIKIHTGEKPFTCTECGKSFFQKSDLHNHQKTHTREKPFTCRECGKSFARRYCLHIHQRDHTGEKPYTCTECG
ESFTIKHKLVCHQKKHTGVKPFTCTECGKSFTQRQKLISHQSVHTGEKPFTCSECGKSFFQKGTLLTHQRCHTGVKPFKCTECGKSFFQSGNLRVHEKIH
TGEKPFTCTECGKGFTMRSYLRIHQRTHTGERPYSCDVCGRSYTQSSALAVHQRTHTGEKPFTCDVCGKCYAQGGSLTAHKRTHFL              
>Xetro.K01097|Xetro.K01097.1:v7v9                                                                   
MFTPNPQSKRHSAGRKYKCPECGKAFPAQKDLNSHCKTHTGEKPFTCIESRKCSPLKEGLTVQLRSRTGEKPFSCTECGNGFPSKSLLISHQKVHTGEKP
FTCTESRKRSPLKEGLTVQLRSRTGGKPFSCTECGNSFPSKSLLISHQKVHTEKEKPFTCTESRKRSPLKEGLTVQLRSRTGEKPFSCTECGNGFPSKSL
LISHQKVHTGEKPFTCTESRKRPPLKEGLTVQLRSRTGGKPFSCTECGNSFPSKSLLISHQKVHTEKEKPFTCTESRKRSPLKEGLTVQLRSRTGEKPFS
CTECGKCFPSKRNLCIHQMVHTGAKPFSCAECGKRFTRKLQLLAHQRTHTGEKAPRSAETFPCTECDKGFAQKTLLQKHTLTHTKVKPFLCSHCLKSFYR
KSHLRRHEFIHFGEKPFTCTECGKSFTRKDHLQQHSMRVHLGKKPFPCTECNKCFSDRYNLLLHQRSHTGEKPFTCIECGKSFMAYSLLNRHWKTHTGEK
PFTCTECGKSFFTRSSLSSHQKSHTGVKPFTCTECGKGFSAKNNLLFHQRIHTGEKPFICTECGKGFSVKKSLLIHQRVHTGEKPFTCTECGKGFSAKND
LLTHQRVHTGEKPFTCTECGKRFTTKSQMRRHHVIHTGERPFTCRECGKTFPYRQRLAAHRATHTEGGKSLSQKSIMELRTREKPLTSKV          
>Xetro.K01101|Xetro.K01101.1:v7v9                                                                   
MESLAAPLNDEGSQESETEILQIKIKEEDSDSEDYLNAMENSAFPLTDRVLQIKTEKEEPDSEDPINPMGSSADPLTDGGLLEVKLESSENEKLGWEDQL
NAINSVVTSDENFFKDEESHVSETATQSRNRNSQTPGTSDISETLDAAVEPSKPRNQMLLKGEEPNPCSECEEQLSTDIRLSVHQHEEEKKENSHPECVR
KNLRKSCLGSRWKSHMGRNHSLARKAGRNVLKGNIRLLYQKIHSTEKPFTCTECWKTFSFQSHLLTHQKLHTGEKPFTCTECGKRFAQKGHLYRHQMVHT
GEKPFSCTECGKTFSDQSNLSAHQKRHTGVKPFTCSECGKSFYTKGGFSRHQEVHTEEKQYICAQCGKRFAHKYNLNTHIKIHSAKKSFACTKCGKMFAK
KAVLGRHMEIHKPRKPHPCAECGKTFTLEFSLLAHQKLHTGESPYSCTECGKIFTSKHSLLSHLKRHTGERNFTCTQCGKAFTWKSTLQAHYSTHSEKKT
LNCVECGKVFVHERSLKAHHKMHTGEKPFTCMECGKVFPYKGSLKAHYKIHTGEKPFTCTECGKTFSQKTALLSHCKTHTREKHFSCTECGKSFLHKYRL
NIHQKIHDRGKLFSCTQCGERFSEKSQLSLHWEIHMGDLL                                                            
>Xetro.K01102|Xetro.K01102.1:v7v9                                                                   
MHTGERPFMCTECGKTFSDQSNLSAHHKIHRGEKPFSCRECGKSFSHKGNLCRHQEVHIQAKQFICTECGKTFAHKSNFKTHIKTHSAEKLFSCTECGKM
FAHKAVLGRHLEIHKPRKPYPCAVCGRIFTGKCALLTHQKLHNGESPFSCIECGKIFSAKHSLLSHLKSHTGEKGFTCTQCGKEFSRKSTLQSHYRIHSG
EKPFTCMECGKAFSQKSNLQTHYKIHTGEKPFTCMECGRTFSQKSTLLSHYKMHTGERPFSCTECGKSFSHKNKLTLHQKIHTGEKPFACTECGKRFPEK
SKLKIHWKIHTREKPFSCTDCGKKFSRESNLYFHQKMHAA                                                            
>Xetro.K01103|Xetro.K01103.1:v7v9                                                                   
MFCKEEEPNEWTRCEQQNGLLSDYDQNYRDGEEAPQIHHLHKVEVDFPCTENEEIVSPNNILNPQERTPTGEKPFSCTLCGKTFTRKPNFEAHQRTHTGE
KPFSCTECGKAFAWKCNLQIHYAVHSGEKPFACTECDKAFSKKCQLQSHYKVHTGEKPFACAQCGKSFSHKCVLEAHERTHTGDKPFSCTECGKRFSQIG
NLHKHKKTHAQHTPHPCAECGKTFSFKSSLLEHQKIHLELKPLPCAECGRTFANKQALLTHQGTHTEEKPFPCTECGKSFSMEYILLIHQKTHTGANPLA
CTECGKTFSTKDKLQSHCREHTGEKPFACSECGKTFFYKSVLKEHLVTHTGVKPYHCTECGKQYTHQTSLKAHQRTHTGEKPYTCTQCGKSFSHKSKLNA
HYKRHSGEKPFTCTECGKAFTKNEQLQSHYKVHTGEKPYSCAQCGRAFSHKCVLKTHQRTHTGDKPFSCTECGKTFTRKPNFEAHLRTHSGEKPFVCTEC
GKAFAWKRNLQAHYTVHTGEKRFTCKECGQTFAWKSHLRAHYAVHTREKPPPQAYSEVL                                         
>Xetro.K01112|Xetro.K01112.1:v7v9                                                                   
MEPRRLEGKWENEEPDTEEPLPTIKREMDPIPGAGSSLNSSGRSGSGNSMQLKEAASQVLHTIGSFNSLVPDEESPCPRKQMVSEGGKPYSCTKWEEPFS
TKGLLSAQCLLHQNTEIRRSSSSKKNQRSQAMDHPGTELGVKFSEKGCIGCRHKTSAKDKEKPYTCTDCGISFSAMAKLRRHHGSRAVKQPFTCAFCGGC
FPRISCLLIHQRTHPAKTVFTCHTCGRSFSNRTCLLSHQISHAEEKPFTCSECGRTFSQIGTLSSHQRIHTGEKPFSCTECGRTFSQKSTLRSHQRIHTG
EKPYTCSECGKSFSLNSTLHTHQRYHRKENNFTCGECGNKFPTKSNLLQHQRIHTGEKPFICTTCGRSFTRGNSLRDHQRVHARGKT             
>Xetro.K01740|Xetro.K01740.1|znf268:v7v9                                                            
MVLVQVHVSFEEVAVFFSDEEWQHLDVWQKELYNEVMQDILETLLSLEDSPMEGDGGPNPTGYSLMPQWRVNEGAKPNVYSCSVTARQIHDHGINRDMLG
NLNHRFLEWEDLASLGQLTAYSKDNVHCNDQYALLQDRHNCMLRILYQCSECQEIFPSQSLFDAHKVRHTANSWNLLGTSSSMAMPSREMYETCSNRTEG
NWLRCLYCTKRFSNLSNLMEHERSHQERKAFICSECGKSFHRHSILKVHLRIHTGERPYACPDCGRRFSQRFNVVIHQRIHTGERPYQCPKCNKSFRYQT
TLLRHEKNLCTVCNKSFCRRSTLLIHQRTHTGEKPYMCNECGKKFSQRFNLVVHQRIHSDEKPYQCHKCGKDYRYRTALLRHQRNPPCALKQSFSTGTKN
>Xetro.K01751|Xetro.K01751.1:v7v9                                                                   
MLDQVLPCPDMGNESTSQPEPSQPEPSQLERNQMGSPGDNEASCTETSNNQAEPGKDEAEKQYQCTQCGKNFRKRDSLKRHQQTHTGERPYNCIECGKSF
IQKQHLVTHLRTHTGERPYKCDECGKSLSTNERLKIHQRIHTGERPYKCEDCGKSFRAHRVLKVHQQTHTGERIHKCEDCGKRFRHKQTLLAHQRSHTGE
TTYQCNECGESFRTFKHLKFHQKLHRGEKPHECEDCGKGFRKREHLRRHQQIHTGERPFSCEECGKGFIQKHHLVRHQRTHTGDRAFTVVIVEEFNYSNN
NGNNNNNGNYRGSPHICSECGKSFTTYEHLKRHNRIHTGERPNKCADCGRTFKSQKLLKAHRQAQDEETGLCREEDSENSESQHIGPGEKPFECGECGKM
FRFLKHLKFHLHTHTGERPFKCESCQKTFRKRDCLKRHQQIHTGERPFTCADCGKGFIQKQHLVRHQRTHTGERPYICSECGKTFSTCEHLKIHGRTHTG
EKPYKCNDCGQSFRKREYLKCHQQTHTGERPFTCTECGKSFIQKHHLIAHHRTHTGERPYQCNDCGKTFRHKQNLTTHQKTHGIGL              
>Xetro.K01767|Xetro.K01767.1:v7v9                                                                   
MDLQLPLTEARSSELEEDALGCSGLSAIPVAAVAQTEAEIFQLKTEVVEPEEAAHVQPTKTSAVNRGPRVGSPREEEEEDEEANANEHKATMKTETSCFP
PAESEPETLQIKAEKEQQDLEDHLVAFILSERNCLDNKESFGLDGPQEFQPSPETNEFCCCSDVLDPGGVYGPAECKLESSCPDDRFGIPDNLQIHQLLH
GGEKASVCRECGKSFSLIHKHQRLHTGEKPFTCVECGKMFFLKTSLQNHQKRHTGAKPFKCPECGKYFSQKSSLCTHKKIHTGEKPYTCSECGKSFSLKS
RLRHHQRVHTGEKPFVCTECGKSFSLKSTLNAHWNIHTGEKPYTCTECGRSFALKSRLQNHQRVHTGEKPFTCTECGKSFSLKSTLTNHWNVHTGEKPFQ
CTECEKSFSLKSRLHRHQRLHTGEKPFICTECGKMFFLKTSLNKHHETHTGLKPFSCTECGKSFSQKSSLYTHNKIHTGEKPYTCTECGRSFSLKSRLLH
HQRVHTGEKPFTCTECGKCFSLKGTLTTHWNVHTGEKPFSCTECGKSFSLKSRLRNHQRVHTGEKPFRCTECGKCFSLKCSLTAHWNVHTGVKPFMCTEC
GKSFSLKTRLHTHQKLHADATCYTCSTCGKSFCKKWDFYVHCNIHTTEKRLTCAECGKNFSTQGVLRKHQKIHTGEKPFTCTECGKSFSLKSILNRHHRV
HTGEKPFTCIECGKSFSQKSSLDLHWNIHTGLKSFSCTHCGKEFSRKSRLTIHQRVHTEDRGFPNTTGTHCNTHMGQRQFPCMNCEKSCLHDHHKDNTAA
YGKSRSQRGYLENHQKMPTGGKPFRCTECGKSFSLKSTLYKHHMVHTGEKPFSCTECGKSFSLKIRLRYHQRVHTGEKPYMCNDCGKRFSLKPNLNVHQL
LHTGEKPFTCTECGKNFSLKSRLQLHQRVHTGEKPFKCNKCGKSFCHKRTLTVHWKAHVV                                        
>Xetro.K01768|Xetro.K01768.1:v7v9                                                                   
MVHIEDRPFKCTECGKCFSQKSNLRSHQKIHTGEKPFTCTECGKSFCQKIHLIRHQKVHAVEQLVASEANVAHIHVLYANHKNDTEEKPFPCAECGKSFS
QKGQLSKHEKTHLAEKPFNCTECGKGFLRENELYIHTRVHTGEKPFTCTDCGKSFFQKNKLNRHQKVHSGDKPYACSECGKSFYERCVLYTHLRVHTGEK
PFACPKCGKRFSQRSTLYKHDRIHTGEKPFTCGECGRSFTLKNHLHDHQKTHRGEKRYSCAECGASFSVKDKLLKHQKIHTGEEPFTEAQNGIIHPGEKP
FTCRECGKSFSHRSSLYKHQKVHTGERFSCTECLKSFTIKSDLLRHHKVHTGEKAFICTECGKGFFQKNQLLRHHKSHTGERPFMCTKCGKCFTFKSTLQ
CHLKVHTGEKPFTCTECDKRFAQKHDLYTHRAVHTEEKPFTCGECGKGFSLKNQLRRHQKVHTGVKPYTCTECGKSFSLKSKLRRHQKIHTGEKPFMCME
CGRRFSHKHDYYIHQKVHTGERPFTCTECGKRFGLKSTLHRHEQVHTGDKPYLCTECGKHFTLKSSLSRHQKLHIAGGKPLASTGKQSV           
>Xetro.K01770|Xetro.K01770.1|znf208:v7v9                                                            
MKLGKELPDCNQGTVMKSETDPWPGVGSSEEEPEILQIKIKEEEEAGGGDEPNAMKHTESPYPSVCTDHLAVQFHKEQKDELSDSRHPTGIKREGDPYSG
AEAEILRVKVEEEEPNSGREVKSELEGRNCNDPGVIQTELTSVAHVCCTRLASHTEKNRPTTTNRRRKAKERDFTCSHCGKNFKRKYNLQVHQRVHTGEK
PFTCSECGKSFSLKSILKGHQKVHRGGKPFQSAEGGGSPSDAQTEEKRFKCPECGKGFSDKYSLFIHLRVHTGEKPFSCTECGERFGYKSTLRIHFKRHS
GEKPFTCSECGKQFFQKRNLRCHQRVHTGERPFTCAECGERFSRRSTLIAHKIVHTGKKPFICTDCGKSFSRKFDLQLHEKVHSGEKPFTCTECGKGFSQ
QRRLYSHLAVHTGEKPFTCTECGKGFSEKRRLYNHQAVHTGEKPFKCTECGKCFALKGTLRCHQELHTGARPFTCTECGETFSKKDTLNTHLKIHTGEKP
FACTECPKRFAKKSNLQRHQKVHKEKPLADGSV                                                                   
>Xetro.K01772|Xetro.K01772.1:v7v9                                                                   
MDPHSPLRQFRENPLDCRRHGTAIKTENGAEPEILQVKIEKSDSEDEGDDGESLKERKQGNDKLDSAPLIRIKTEMHSSSLSDCAPEIINIKIEKDESDC
EDNVSTEGSAAHMHPDGEADSKCESRTRAEGGAKSSNFICCKCGESFAPSSDHTHICAPTGERLFSCAECGKSFSTKGSLHRHKTVHTGEKPFACVKCGE
RFSRKSYLHNHQRAHTGEKPFNCTECGKNFSRKGSLQRHQIVHTGEKRFTCTECGKDFSEKTTLHIHLRVHTGEKPFTCSDCGKTFSQKSNLYTHYKVHT
GVKQYSCTTCGKSFAEKTTLNTHLRVHTGEKPFTCTDCGRSFSQRECGERFSRKSILQSHQRVHTGEKPFTCKECGKSFSEKRSLHRHQTIHTGDKPFKC
TECGKAFAEKTTLHNHLRVHTGEKPFTCSECGRKFSQKTNLYSHHKVHTGVKQFSCTICAKGFSEKTALTIHLRGHTGERPYTCTECGKGFAQKCTLTAH
QNIHLGKKPFKCTECGKTFSKKCSLTTHWNIHLGVKPFICAVCGKSFSQRSILHNHMAVHTGAKPFTCSECGKSFSLKNDFQRHLIIHTGEKPFTCTQCG
ESFSRKSTLNTHWNTHTGEKPFTCSQCGERFSRNSSLKAHWKIHTGEKPFTCPQCGESFSRKSSLNTHWILHTGEKPFTCRECGKSFSVRNSLHKHMRVH
QTMDIG                                                                                              
>Xetro.K01812|Xetro.K01812.1:v7v9                                                                   
MKAEPNLDSAELPKPETDSESGTRDGDCLTSSDGSGFICYKCGETFTVNSHLLAHLCGIHGGICAGEKPSTCSERGKGFTEKSNLHIHLRNHTGEKPFTC
TECGKCFTEKHNLNLHEKIHTGEKQFTCTEKGGGKIDKKHTLPIVQRLLSEFLAYVNEFSWLLRPTHCPTAIY                           
>Xetro.K01814|Xetro.K01814.1:v7v9                                                                   
MEPRRLEGKWENEEPDTEEPLPTIKREMDPVPGAGSPEPQPEMLQIKKEEPDPEDHQNPMESSAAPLTDGDFPKEEEEILQIRIKEEPDAQLNPVESPAV
PLTEGGEILEGKWENEEPDTEEPLPTIKREMDPVPGAALHDSAHYLLAGSPEPQPEILQIKKEEPDPEDHQNPNESSAALLSGLESQPEILQEKKEEPDP
EDHQTPMESSAAPLTDGGGYMKAEPNLDSAELPKPETDSESGTRDGDCLTSSDGSGFICYKCGETFTVNSHLLAHLCGKQLKSYSGEKLYSCTECGQRFS
LLPSLVTHIRIHAGEKPFTCTECWKTFKSKDHLRMHQKLHIEQLPVTCTECGKSFTSKSNLKTHQMIHMDPVTCTECGIRFTSLRNLRNHQAIHMRKEPI
TCTECGKSFTSIYSLRVHHRIHTGEKPFSCTKCRKCFSLRSSLQKHEMAHKNNPYVCSECDRMFRDMEKLRWHQAVHTCSICEVSGKCFPEKSSLKNHQR
IHTGEKPFSCTECGKTFTEKAKLVVHQRIHTGEKPFFCTECGESFIEKRILQIHQRCHTGEKPFTCTKCGKGFNEKRTLRKHEIIHTRKRPFTCKECGKS
FSAKSIFYVHKKYHAKKKPFTCTECGKSLNEKSSLCKHEINHTRKRPFTCNECGKSFSTKFTFYIHKRLHCKMKPFKCTECGKCFTTKGNLKLHQKVHTE
EKPFTCRGDGKHLAEIGSVCKHGRIHTRVRPFTCTDCGKSFNEMRYLQRHKKIHTGEKPHTCTECGKCFTDKRYLQEHIRIHTGEKPYTCTECGKCFTTK
TGLNSHQRVHTGENPYTCGKGFTLKTGLKHHQQVHTGEKPFTCTECGKCFTTKTGLKHHQQVHTGEKPFTCTECGKCFTQKTSLNQHQKLHTGEKPFTCT
KCSPEPQPQMLQIKKEEPDPEDHQTPMESSAAPLTDGESQPEILQIKIKEEEPDPEDHQNPMESSAAPLTDGGGYMKAEPNLDSAELPKPETDSESGTRD
GDCLTSSDGSGFICKECGERFFFLPSFITHIRIHSGEEPFTCSDCGKIFKRKGSLLTHQKLHSEQHPFTCTECGKRFTSEKNLQTHQVIHVEKDPITCME
CGKRFSSEKRLQLHQMIHMETDPITCTKCGKKFTSEKRLQSHQTVHMKKEPITCTECGKSFTSKSTLRVHHRIHTGEKPFTCTKCGKCFSNRNCLKKHEI
THKNNPYVCTECDKMFPDLEKLRLHHGVHIGFKCKVCGKYFSQKSYLKKHEKIHTGEKPFSCTECGKGFIKKRALQKHQRCHTGEKPFTCSKCGRRFNEK
HSLLMHEMNHTRKRPFTCKECGKNFSAKSTFHVHKRFHAKNKPFNCSECGKCFTEKKILRVHERIHTGEKPFICIECGKGFSTKNSLILHQRGHTGEKPF
TCTECGKCFTRKDNLKLHRKLHTEAKPFTFRGDGKHLTEMGSVCQDE                                                     
>Xetro.K01816|Xetro.K01816.1:v7v9                                                                   
MKAEPNLDSAELPKPETDSESGTRDGDCLTSSDGSGFICYKCGETFTVNSHLLTHLCGYQRKINSGEKLFSCTECGKKFSLFPSLVTHKRIHAGEKPFTC
IECGKTFNRKDNLHTHKKLHTEQHPFTCTECGKRFSLAKRLQRHQMIHKEKDPVTCTECGKSFTSEKGLKSHKMIHMESDPVTCTECGKSFISEKRLQIH
QMIHMEKVQFTCTECGKSFTSQRDLRTHQVIHMEENAITCTECGKRFTSKRNLKTHQMSHMGKEPITCTECGKSFTSMSSLRVHHRTHTGEKPYPCTKCR
KCFSDRSSLQKHEMAHKNNPYVCSECDRMFPDMIKLRLHQAVHTCSKCEVCGKCFPQKSSLKNHIGEKPFSCTECGKT                      
>Xetro.K01818|Xetro.K01818.1:v7v9                                                                   
MVGFCSLLSGSPEMEPRRLEGKWENEEPDTEEPLPTIKREMDPVPGAGSPEPQPEMLQIKKEEPDPEDHQTPMESSAAPLTDGAASPEPQAEILQIKKEE
AESEDHQTPNESSAALLFASPEPQPEILQMKIKKEEPDPEDHQNPMESSAAPLTDGGRYMKAEPNLDSAELPKPETDSESGTRDGDCLTSSDGSGFICYK
CGETFTVNSHLLAHLCGKQLRSYSREKLYSCTECGKRFSLLPSLVTHLRIHAGEKPFTCTECGKTFAIQANLRLHQKIHSGETPFICTECGKTYTKQSNL
RSHQKIHSGEKPFTCTECGKKFSEKRKLRMHETTHKCKPYVCSECSKTFSDLEKLCRHQAIHTGEKAFKCKVCEKGFSRKGDLKTHERIHTGERPYTCTE
CEKCFSRKSHLKIHERIHTGEKPFACTECGKRFTEKGTLRIHERIHTGEKPFTCTECGKGFAIKKKLRIHERIHTGEKPFTCTECGKGFAIKHKLRIHER
IHTGEKPFTCTECGKGFAIKNKLRIHERIHTGEKPFTCTECGKGFAIKKTLLIHERIHTRKRPFS                                   
>Xetro.K01818|Xetro.K01818.2:v7v9                                                                   
MEPRRLEGKWENEEPDTEEPLPTIKREMDPVPGAGSPEPQPEMLQIKKEEPDPEDHQTPMESSAAPLTDGAASPEPQAEILQIKKEEAESEDHQTPNESS
AALLFASPEPQPEILQMKIKKEEPDPEDHQNPMESSAAPLTDGGRYMKAEPNLDSAELPKPETDSESGTRDGDCLTSSDGSGFICYKCGETFTVNSHLLA
HLCGKQLRSYSREKLYSCTECGKRFSLLPSLVTHLRIHAGEKPFTCTECGKTFAIQANLRLHQKIHSGETPFICTECGKTYTKQSNLRSHQKIHSGEKPF
TCTECGKKFSEKRKLRMHETTHKCKPYVCSECSKTFSDLEKLCRHQAIHTGEKAFKCKVCEKGFSRKGDLKTHERIHTGERPYTCTECEKCFSRKSHLKI
HERIHTGEKPFACTECGKRFTEKGTLRIHERIHTGEKPFTCTECGKGFAIKKKLRIHERIHTGEKPFTCTECGKGFAIKHKLRIHERIHTGEKPFTCTEC
GKGFAIKNKLRIHERIHTGEKPFTCTECGKGFAIKKTLLIHERIHTRKRPFS                                                
>Xetro.K01818|Xetro.K01818.3:v7v9                                                                   
MEPRRLEGKWENEEPDTEEPLPTIKREMDPVPGAGSPEPQPEMLQIKKEEPDPEDHQTPMESSAAPLTDGGSPEPQPEILQVKKEKEEADKSEDHQNPNE
SSAAPLSGWASPEPQPEMLKVKKEEPDPEDHQTPMESSAAPLTDGEPQPEMLQIKKEEPDHQTPMESSAAPLTDGGRYTVFI                  
>Xetro.K01818|Xetro.K01818.4:v7v9                                                                   
MEPRRLKGKWENEEPDTEEPLPTIKREMDPVPGAGSPEPQPEMLQIKKEEPDPEDHQTPMESSAAPLTDGASPEPRAEILQIKKEEAVSEDHQTPNESSA
ALLFGRYMKAEPNLDSAELPKPETDSESGTRDGDCLTSSDGSGFICYKCGETFTVNSHLLAHLCGKQLRSYSREKLYSCTECGKRFSLLPSLVTHLRIHA
GEKPFTCTECGKTFAIQANLRLHQKIHSGETPFICTECGKTYTKQSNLRSHQKIHSGEKPFTCTECGKKFSEKRKLRMHETTHKCKPYVCSECSKTFSDL
EKLCRHQAIHTGEKAFKCKVCEKGFSRKGDLKTHERIHTGERPYTCTECEKCFSRKSHLKIHERIHTGEKPFACTECGKRFTEKGTLRIHERIHTGEKPF
TCTECGKGFAIKKKLRIHERIHTGEKPFTCTECGKGFAIKHKLRIHERIHTGEKPFTCTECGKGFAIKNKLRIHERIHTGEKPFTCTECGKGFAIKKTLL
IHERIHTRKRPFS                                                                                       
>Xetro.K01818|Xetro.K01818.5:v7v9                                                                   
MEPRRLKGKWENEEPDTEEPLPTIKREMDPVPGAGSPEPQPEMLQIKKEEPDPEDHQTPMESSAAPLTDGGRYMKAEPNLDSAELPKPETDSESGTRDGD
CLTSSDGSGFICYKCGETFTVNSHLLAHLCGKQLRSYSREKLYSCTECGKRFSLLPSLVTHLRIHAGEKPFTCTECGKTFAIQANLRLHQKIHSGETPFI
CTECGKTYTKQSNLRSHQKIHSGEKPFTCTECGKKFSEKRKLRMHETTHKCKPYVCSECSKTFSDLEKLCRHQAIHTGEKAFKCKVCEKGFSRKGDLKTH
ERIHTGERPYTCTECEKCFSRKSHLKIHERIHTGEKPFACTECGKRFTEKGTLRIHERIHTGEKPFTCTECGKGFAIKKKLRIHERIHTGEKPFTCTECG
KGFAIKHKLRIHERIHTGEKPFTCTECGKGFAIKNKLRIHERIHTGEKPFTCTECGKGFAIKKTLLIHERIHTRKRPFS                     
>Xetro.K01818|Xetro.K01818.6:v7v9                                                                   
MEPRRLKGKWENEEPDTEEPLPTIKREMDPVPGAGSPEPQPEMLQIKKEEPDPEDHQTPMESSAAPLTDGAASPEPRAEILQIKKEEAVSEDHQTPNESS
AALLFASPEPQPEILQMKIKKEEPDPEDHQNPMESSAAPLTDGGRYMKAEPNLDSAELPKPETDSESGTRDGDCLTSSDGSGFICYKCGETFTVNSHLLA
HLCGKQLRSYSREKLYSCTECGKRFSLLPSLVTHLRIHAGEKPFTCTECGKTFAIQANLRLHQKIHSGETPFICTECGKTYTKQSNLRSHQKIHSGEKPF
TCTECGKKFSEKRKLRMHETTHKCKPYVCSECSKTFSDLEKLCRHQAIHTGEKAFKCKVCEKGFSRKGDLKTHERIHTGERPYTCTECEKCFSRKSHLKI
HERIHTGEKPFACTECGKRFTEKGTLRIHERIHTGEKPFTCTECGKGFAIKKKLRIHERIHTGEKPFTCTECGKGFAIKHKLRIHERIHTGEKPFTCTEC
GKGFAIKNKLRIHERIHTGEKPFTCTECGKGFAIKKTLLIHERIHTRKRPFS                                                
>Xetro.K01818|Xetro.K01818.7:v7v9                                                                   
MEPRRLKGKWENEEPDTEEPLPTIKREMDPVPGAGSPEPQPEMLQIKKEEPDPEDHQTPMESSAAPLTDGASPEPQPEILQMKIKKEEPDPEDHQNPMES
SAAPLTDGGRYMKAEPNLDSAELPKPETDSESGTRDGDCLTSSDGSGFICYKCGETFTVNSHLLAHLCGKQLRSYSREKLYSCTECGKRFSLLPSLVTHL
RIHAGEKPFTCTECGKTFAIQANLRLHQKIHSGETPFICTECGKTYTKQSNLRSHQKIHSGEKPFTCTECGKKFSEKRKLRMHETTHKCKPYVCSECSKT
FSDLEKLCRHQAIHTGEKAFKCKVCEKGFSRKGDLKTHERIHTGERPYTCTECEKCFSRKSHLKIHERIHTGEKPFACTECGKRFTEKGTLRIHERIHTG
EKPFTCTECGKGFAIKKKLRIHERIHTGEKPFTCTECGKGFAIKHKLRIHERIHTGEKPFTCTECGKGFAIKNKLRIHERIHTGEKPFTCTECGKGFAIK
KTLLIHERIHTRKRPFS                                                                                   
>Xetro.K01819|Xetro.K01819.1:v7v9                                                                   
MEPRRLEGKWENEEPDTEEPLPTIKREMDPVPGAGSPEPQPEMLQIKKEEPDPEDHQTPMESSAAPLTDGAASPEPQAEILQIKKEEAESEDHQTPNESS
AALLFGSPEAEVILHLKIKKEELDPEDHQNPMESSAVPLTDGGGYMKAEPNLDSAELPKPETDSESGTRDGDCLTSSDGSGFICYKCGETFTVNSHLLAH
LCGKQLRSYSREKLYSCTECGKRFSLLPSLVTHIRIHAGEKPFTCTECGKKFTLKSSLHKHEMSHRGEKPFKCTECGKSYTEKHALHVHERIHTGEKPFT
CTECGKKFTLKSSLHKHEMSHRGEKPFACTECGKGYTEKRGLLVHERIHNGEKPFTCTKCGETFSEKRKLKRHEINHKYKPYACSECGKNYSDMEKLCRH
QAIHIDDKVFKCKVCEKGFSRKGHLKIHERIHTGERPYTCAECGKCFIRKSHLKIHERIHTGERPYTCTECGKCFNKKNILQKHQRTHTGEKPFTCAECG
KSFAVKRSLLVHERIHTGEKPCICTECGKSFSEKSTLNRHQKIHTGEKPYACTECEKCFTDKGGLRIHERTHTGEKPFTCTECGKGFSDKGSLRTHLRIH
TGVKPFTCKECGKKFTVKRALLKHERTHTRGKPCARMSCQN                                                           
>Xetro.K01821|Xetro.K01821.1:v7v9                                                                   
MVTHIRIHTGEKPFTCTECGKRFSLLPSLVKHIRIHTGEKPFTCTECGKRFSLLPSLVKHIRIRTGEKPFTCTECGKRFSLLPSLVTHIRIHTGEKPFTC
TECGKRFSLLPSLVKHIRIHTGEKPFTCTECGKRFSLLPSLVKHIRIHTGEKPFLCKIWEPYNFLVV                                 
>Xetro.K02103|Xetro.K02103.1:v7v9                                                                   
KREKVFYCRECGKSFRQKSRLEIHIQCHTGEKPFVCVHCGKGFRDKYKLSLHLRIHTGEKPFVCTECGKGFRDSSSLKSHLRIHTGEKPFVCTECGKGFR
KKCDLKSHLHIHTGVNPFVCTECGKCFRDKSELNIHINVHTGKTFPCTECGKSFAAKNNLKRHRMVHTGEKPHECTECGKRFMEKSKLQRHYLNHTGVKP
FSCCECGEQFKWKHQLQYHQLSHTGERPFVCTECGKSYKSKDTLTAHCLIHTGEKPFVCPECGKPYKSYSALRYHLQTHIR                   
>Xetro.K02434|Xetro.K02434.1:v7v9                                                                   
MGMWEEASDPVMGKKDKNEERKERILNLTLEIIYLLTGEGYVIPKKKSPTVGLGALHAPGSVIQKENDKKILELISNIIQLLTGEVAIRCEDVSIYFSWE
EWEYIKGNKALYREGIKEEEEPQQLRPLGCENEEKSNTGANMDPAFPCAEEPSKTLAEETVIPAAMNPQPVDTFLAETTGPQCGIKKELSSWEGGNQSDC
SINPLTEQIQGTDTPTPIMEHTSTLSWNNSSDIFYNRFDTNIHTNALHAAHLAKQPPQVIYNCPTCHKPFTKSYDFIRHLRTHTGVKPFSCSECGKSFTR
RSNLNVHRRTHSGNIPQGQQQTAADSVKGATSSWEGENQSDCSVNPCTEQIQGTDTPTPIMGCSLNNSPAANYISDASLEVEQRNQSDGGINILPEQIRE
TDASPEMRGSENDLSANYISVSIKEESALCEEGNQSDCSINPLTEQIQGTDKPSMMEHRPAGGLPGIKPSNYSKSITHPPRTSQLAEPTIPVLYTCVECH
KHFTKNDDLIRHQRTHSGEKPFSCSECGKCFTRRSNLNAHFRIHTGEKPFTCSECGKCFTRSSLLIIHKRTHTGEKPFTCGDCGKCFTNHSDLKIHHRIH
TGEKPFTCNECGKCFTQRAHLRVHRKIQKICKRSYFDVRTLMSDPNCTFTINV                                               
>Xetro.K02434|Xetro.K02434.2:v7v9                                                                   
MGMWEEASDPVMGKKDKNEERKERILNLTLEIIYLLTGEVAIRCEDVSIYFSWEEWEYIKGNKALYREGIKEEEEPQQLRPLGCENEEKSNTGANMDPAF
PCAEEPSKTLAEETVIPAAMNPQPVDTFLAETTGPQCGIKKELSSWEGGNQSDCSINPLTEQIQGTDTPTPIMEHTSTLSWNNSSDIFYNRFDTNIHTNA
LHAAHLAKQPPQVIYNCPTCHKPFTKSYDFIRHLRTHTGVKPFSCSECGKSFTRRSNLNVHRRTHSGNIPQGQQQTAADSVKGATSSWEGENQSDCSVNP
CTEQIQGTDTPTPIMGCSLNNSPAANYISDASLEVEQRNQSDGGINILPEQIRETDASPEMRGSENDLSANYISVSIKEESALCEEGNQSDCSINPLTEQ
IQGTDKPSMMEHRPAGGLPGIKPSNYSKSITHPPRTSQLAEPTIPVLYTCVECHKHFTKNDDLIRHQRTHSGEKPFSCSECGKCFTRRSNLNAHFRIHTG
EKPFTCSECGKCFTRSSLLIIHKRTHTGEKPFTCGDCGKCFTNHSDLKIHHRIHTGEKPFTCNECGKCFTQRAHLRVHRKIQKICKRSYFDVRTLMSDPN
CTFTINV                                                                                             
>Xetro.K02439|Xetro.K02439.1:v7v9                                                                   
MAGSFINAETLKPEPRDMKVKKEERDSSNHLSQIKTERPLLCIAEPVPEIIQIKIEDGAGYAEDDLNATECAAVTFTDGELDSTIKTETGFPEDETEVLK
VKIEEDEASDCADGESSNDERNGSLQTSQSGLQSPSVPSVPDSSSSPHSMDTGGKPNADRYEECSAKPNMCSKCGKCFSVKRALLSHKCGRKRKCFTSRK
RSHCEETPFICNHCGKCFGRKHNMQKHQFVHTGEKPFICTECGKSFSQKSILHRHYAIHTGEKPFTCTESHQKVHTGEKPFRCIECGKLYSRKNELRWHY
RIHTGEKPFTCAECGKCFSAKRKLDLHQVGHIAEMKYKCREGANNFSQESHQQEHTEEKSYTHSESASLTSCLYYQQNHRPKPYPCTECEKRFCKKKTLL
THLKNHTGEKPFTCSECGKCFTEKIRLQEHQKVHTGERPFICTECGKGFSKKDRLQTHLIVHTRETPHACKECGKSFSLKNSLVRHQRVHTGEKPFTCTL
CGKSFSTKCWLQSHQTVHTGEKPFACTVCGKRFSLKHSLDRHGKVHPEKIHVLVGDAFI                                         
>Xetro.K02750|Xetro.K02750.1:v7v9                                                                   
MGSSQNTLQMTGNNHDENSHQSPHKSHITKNTLRRKYSCNECQIHFSNKRDFHKHRRTHKGEKLFPCSECGKCFSRKFYRDLHQRTHTGEKPFSCVECGK
CFLRKHHLHSHQMTHKVEKPFSCSECGKCFSTQSHLKIHYRTHTGEKPFSCSECGKCFLDQFNLKIHYRTHTGEKPFSCSECGKCFSRQYQLKIHYKTHT
GEKPFSCSKCGKCFSQQSQLKIHYKTHTGEKPVSCSECGKCFSNKFELDRHQRTHTGEKPFLCSECGKCFSQQSHLKIHYTTHTGEKPFSCSECGKCFSR
KSHLDRHQRTHTGEKPFFVLNEGNDLHGTVV                                                                     
>Xetro.K02754|Xetro.K02754.1:v7v9                                                                   
MGCSLNNSSAVNYASNDVKEQPPPANGIKEKAASWEGGNQSDCSINPLTDQIQGTNTPIMGSSQNTLQMMDDNHDEKSHQSPQKSHIAKRVVRMKYSCNE
CHMHFSNKRDFYKHQRTELYRYQMTHTEEKRFSCSECGKCFSKRYTLICHKRTHTGEKPFSCSECGKCFSKRYTLISHQSTHTGEKPFSCSECGKCFSYK
SQLKTHRRIHTGEKPFSCSECGKCFSYKSRLNTHHRTHTGVKPFSCSECGKCFSDQSQLKTHHKTHAGEKTFSCVECGKCFSNVAELDCHQRTHKGEKPY
SCSECGKCFSHQSLLKKHHRTHTGEKPFSCSECGKCFSKQSHLKIHYRTHTGEKPFSCSECGKCFSYKSHLKTHHRTHTGEKPFSCSE            
>Xetro.K02820|Xetro.K02820.1:v7v9                                                                   
MNKVRREKVSKSQESLSQIQSLPAKGVSPRNESGMATNNNKEPWKEQDYCTAEGSSCLGMERKKRCFSNVPKKNLKTTWLPKFYGTVKPFICTKCGRRFR
RIWNLLTHQRIHTGRRFPCSKCGKCFSHRKILIAHKWVHTGRKPFTCTECNKGFLWNRDLQKHLHDSRLQNQRNGNILICSQSEKRHREIKEFESRLWIH
QEEKPIVCPTCAKSFEKKSDFDIHCLTHAGETPFVCAESGRSYKEKGKLTIHLRTHKGEQHCVCDECGKVFQDMFALRAHHRIHTDVKPYVCTECGRSYK
EKGKLNIHLRTHKGEQRCVCDECGKGFRDMFALRAHHRIHTGVKPYVCTECGKSFNRKESLDEHFRRHIGMNKFACTECEKCYSNRRELNIHLRNHTGNL
FPCTECQQVLSSKKSLKRHQMIHTGEKPFECTECGKCFREKRKLELHCRIHSGVKSFSCSECGLQFTWKTALQQHQLCHTGEKPFHCTECEKRFRSMSDL
KVHWRHHTGEKPFVCKVCGRRFRDKNSLDSHLGSHTDERPFVCVECGKRYRQKSSLTNHLHTHIRDIKFVCNECGKSYNSERHLSAHRLTHVR       
>Xetro.K02888|Xetro.K02888.1:v7v9                                                                   
MGSSQNTLQMTGNNHDENSHQSPHKSHITKNTLRRKYSCNECQIHFSNKRDFHKHQRTHKREKLFPCSECGKCFSRKCYRDCHQRTHTGEKPFSCSECGK
CFSEQSRLKIHYRTHTGEKPFSCVECGKCFLRKLHLHSHQMTHKGEKPFSCSECGKCFSNQSTLKIHNRTHTGEKPFSCSECGKCFSRQSQLKIHYKTHT
GEKPFSCSECGKCFSRKSELDRHQRTHTGEKPFLCSECGKCFSQQSHLKIHYKTHTGEKPFSCSECGKCFLRKSNLDRHQRTHTGEKPFSCSE       
>Xetro.K02890|Xetro.K02890.1:v7v9                                                                   
MGMWEEASDPVMGKKDKNEERKERILNLTLEIIYLLTGEGYVIPKKKSPTVGLGALHAPGSVIQKENDKKILELISNIIQLLTGEVAIRCEDVSIYFSLE
EWEYIKGNKALYREGIKEEEEPQQLRPLAACEYKDGSDVTAHTEATLCCNNDGNLTNPDVSPAEQPPPANGIKEEAASCEGGNQSDCSINPLTDQIQGTN
TPIMGSSQNTLQMTGYNHDENSHQSPHKSHITKNTLRRKYSCNECQIHFSNKSDFDKHQRTHKTEKLFPCSECEKSFSRKFYRDLHQRTHTGEKPFSCSK
CGKCFSRKSYLDSHQRSHIREKPFSCSECGKCFSSKFYRDCHLRTHTGEKPFFCAECGKCFSSKFYRDCHLKTHTGEKPFSCSECGKCFSNRSILNRHQR
THTGEKPFSCSECGKCFSNRSILNRHQRTHTREKPFPCCECGKCFSKQSLLEKHCRTHTGEKPFSCSECGSCFSQQSELKIHLRTHTGEKPFSCSECGKG
FSKQSLLKIHYRFHTGEKPFSYSK                                                                            
>Xetro.K02890|Xetro.K02890.2:v7v9                                                                   
MGMWEEASDPVMGKKDKNEERKERILNLTLEIIYLLTGEGYVIPKKKSPTVGLGALHAPGSVIQKENDKKILELISNIIQLLTGEVAIRCEDVSIYFSLE
EWEYIKGNKALYREGIKEEEEPQQLRPLACEYKDGSDVTAHTEATLCCNNDGNLTNPDVSPAEQPPPANGIKEEAASCEGGNQSDCSINPLTDQIQGTNT
PIMGSSQNTLQMTGYNHDENSHQSPHKSHITKNTLRRKYSCNECQIHFSNKSDFDKHQRTHKTEKLFPCSECEKSFSRKFYRDLHQRTHTGEKPFSCSKC
GKCFSRKSYLDSHQRSHIREKPFSCSECGKCFSSKFYRDCHLRTHTGEKPFFCAECGKCFSSKFYRDCHLKTHTGEKPFSCSECGKCFSNRSILNRHQRT
HTGEKPFSCSECGKCFSNRSILNRHQRTHTREKPFPCCECGKCFSKQSLLEKHCRTHTGEKPFSCSECGSCFSQQSELKIHLRTHTGEKPFSCSECGKGF
SKQSLLKIHYRFHTGEKPFSYSK                                                                             
>Xetro.K02941|Xetro.K02941.1|zfp1:v7v9                                                              
MPDPESSANNTFSSVTISELETTSFQVAPNRGGSHKSHFIGHKDLVRHQRTQTGQNLFACSVCGKCFTRRAKLIEHFRNHTGEKPFACDECGKRFTHRAK
LVDHQRAHKGEKPFTCSECKKSFARQNELNRHFRIHTGEKPFSCSECGKCFKQRSHLEVHYRIHTGEKPISCSECGQCFARHTELNRHFITHTGEKPFSC
SVCGKCFGLRSGLTRHFRIHTGEKRKSRA                                                                       
>Xetro.K02942|Xetro.K02942.1:v7v9                                                                   
MAGRELYGTGPEGGASAGMEQETETIGSAEESRCRFLVSHFHRDQMGISQEPTDPVMGNQDPDLLHQRILSLTLEIIYLLTGEGYTVTKKSGDGAPPQTC
TDCMLGGACRHHVTPTVGALHAPGSALQKENAKRILELISNIIQLLTGEVAVQWKEVPASVTMEDWETLKAKTAAYRDTNRESDQRADWEDQREVKELEE
WTLHGANGFPRSESEAADSPQGQNLPNSPPTAPQSPPHCISHGIKQEQAVWEGGEGSDPVAQPVHDIKQEADCLEGGRKSVCNVVTEPTQGGQTRGAESK
GNKSLATGLEAPTSPGVTPKLIISDRDLGGYESPQTGGKTFTCSECGKGFPRRAKLIEHFRIHTGEKPFACDECGKCFTRRAKLVEHQRTHMGEKPFTCT
ECGRGFTCRSKLIVHHRTHTGEKPFSCSECKKSFACHTELYRHFRIHTGERPFSCSECGKSFRLKSNLIQHSIIHTGEKPFTCTECGRGFTCRSKLIVHC
RTHTGEKPFSCSECGKSFPCHTELYRHFRIHTGEKPFSCSECGKSFRLRSNLIQHSIIHTGEKPFTCTECGKCFAQHSHLKVHFQTHTREKPLACSECGK
CFARQSHLKVHRKVHQRHNEEQPTPREEPFSCSECGQRFGSEIDLRDHMTTHPGEKPFTCSECGQRFGSEIGLRDHMTTHAGEKPFTCYECGKCFGLQSN
LNKHLLLHTGEKPLACSECGERFGSRSELNKHSLLHSGAEPITCLQCGKHFKTQRYLQRHFITHSGKKPFSCSECGKCFAIQNSLTRHYRIHTGEKPYPC
TECGKSFGFQNSLKRHLRLHAERDNRVQLLMESAGLC                                                               
>Xetro.K02942|Xetro.K02942.2:v7v9                                                                   
MAGRELYGTGPEGGASAGMEQETETIGSAEESRCRFLVSHFHRDQMGISQEPTDPVMGNQDPDLLHQRILSLTLEIIYLLTGEGYTVTKKSGDGAPPQTC
TDCMLGGACRHHVTPTVGALHAPGSALQKENAKRILELISNIIQLLTGEVAVQWKEVPASVTMEDWETLKAKTAAYRDTNRESDQRADWEDQREVKELEE
WTLHGANGFPRSESEAADSPQGQNLPNSPPTAPQSPPHCISHGIKQEQAVWEGGEGSDPVAQPVHDIKQEADCLEGGRKSVCNVVTEPTQGGQTRGAESK
GNKSLATGLEAPTSPGVTPKLIISDRDLGGYESPQTGGKTFTCSECGKGFPRRAKLIEHFRIHTGEKPFACDECGKCFTRRAKLVEHQRTHMGEKPFTCT
ECGRGFTCRSKLIVHHRTHTGEKPFSCSECKKSFACHTELYRHFRIHTGERPFSCSECGKSFRLKSNLIQHSIIHTGEKPFTCTECGRGFTCRSKLIVHC
RTHTGEKPFSCSECGKSFPCHTELYRHFRIHTGEKPFSCSECGKSFRLRSNLIQHSIIHTGEKPFTCTECGKCFAQHSHLKVHFQTHTREKPLACSECGK
CFARQSHLKVHRKVHQRHNEEQPTPREEPFSCSECGQRFGSEIDLRDHMTTHPGEKPFTCSECGQRFGSEIGLRDHMTTHAGEKPFTCYECGKCFGLQSN
LNKHLLLHTGEKPLACSECGERFGSRSELNKHSLLHSGAEPITCLQCGKHFKTQRYLQRHFITHSGKKPFSCSECGKCFAIQNSLTRHYRIHTGEKPYPC
TECGKSFGFQNSLKRHLRLHAERDNRVQLLMESAGLC                                                               
>Xetro.K02969|Xetro.K02969.1:v7v9                                                                   
MDSYAGSAQGRRVFPVYMRGNARKAALGTSRSDVMFRITKVEPSYGQNELGPAEYPADCNGVEEKPDITRLAGKAEAERPTNGWEPQREFSDEWKPFELQ
QGKMDKENLFVGFDMVRNAKHLRQLLAKPVSPVVQPIPKNQGFAPKNNARFPRCLPSGGHDGRLPEQNSARPVLNRRQCQCNVCGKSFMWLSALNIHKRI
HTGERPYQCSTCGRGFSQKTNLTRHQRNHTGEKPYGCTVCGRHFTQKQHLSKHTKTHERVQSYQCTDCGKSFFNRQQLVKHRKIHLDPKLFSCKECGMSF
PLKSNLKMHQKMHAKERVVAAFERKKSLKEKMLDKLQTRVKSERESPGPPKRCETAFSWRSVGHPKMHPRERKFVCNECGKSFSWWSALLMHMRMHTGEK
PYKCNMCGKGFRGCQSLTIHQRTHTGERPYKCMQCGKSFSQRPNLVRHQRKHTGEKPYVCPHCGE                                   
>Xetro.K03040|Xetro.K03040.1:v7v9                                                                   
PDFGVSPGYLPDSDSHAASQRRFFPPLPSPGAQSQDRRGSVDRPFSCPDCHRSFIRKSHLTSHQRTHRGERPYPCEVCGKRFHYRHHLVGHQRIHTGEKL
FSCEHCGIQFNHKGNYQTHQRLHTGERPFSCDLCGKSFNRKADLITHCRVHTGERPFACADCDKSFSRKQHLVTHRRRHTGETPFPCDQCEQRFAQRKAL
LRHQEAAHSAERPHSCTECGKGFACRSHLLTHQRAHQSGGSSCGAGGKPFSCDQCRKSFVAQPHLTAHQKMHSRAPGERPYTCADCGKGFSSRQYLSRHQ
KIHTGERPFRCNVCGDSFIQKPNLERHKGIHSGQRPFPCLVCGGSFYKKHNLVRHQRIHTGERLHFSCKVSQPLAQTPPLPEEEGFQAEAQLAGSPCKNP
CCTHAGGHTEH                                                                                         
>Xetro.K03110|Xetro.K03110.1:v7v9                                                                   
MGCGLSGNNVSDGAKVKTVLWEEESDCSMDPLTEQTQGTGTGIAISSPHNSISEPSCSEAAGQDGYGSTQCRQSLSSNKELVRHRKTHTGEKPFSCSECG
KSFTRRLYLNVHRRIHVAEKPYPCPECGKCKMHAGEKPFSCCGKCFVLQRDLDTHVKVHTVALLLRMWQRLQVPE                         
>Xetro.K03183|Xetro.K03183.1:v7v9                                                                   
MGCSLNNTPICTSIPKESYRCTTCQKHFSYKSALLRHQKVVHKEEKPYSCSECGKCFKLRYDLTIHVRTHTGEKPFSCSECGKCFKRRTELNAHYIIHTG
ARPFSCSECGEGFRRKAELIVHYISHTGEKPFQCSECGKSFKRRADLNEHCIIHKGEKPFSCSECGKNFMRRGELNIHYIIHTGEKPFSCSECGRRFARG
SDLTSHSRTHMKHRPFPCTECGKCFKKRSDLNTHIKMHTGEKPFCLFCMWEMFLPKLQS                                         
>Xetro.K03214|Xetro.K03214.1:v7v9                                                                   
MGCSLNNSSADNYASNDVKEELISSWEGGNQSDCSINPLTEQIQGTHAPIMGCSQNTLQMTGGKCFSKRSEFDCHQRTHTEEKPFSCSECGKYFLRKSNL
DRHQRIHKGEKPFSCSECGKCFSQQYNLKMHYRTHTGEKPFSCSECGKCFSKRYNLISHQYIHTEEKPFSCSECGKCFTNQSLLKTHNRTHMEVKPFPCF
ECGKSFSRKSNLDCHQRTHTKEKPFSCSECGKCFLSKSSLDCHQRTHTEEKPFSCSECEKCFSSKYNLKMHYRTHTGEKPFSCFECGKCCLNQSDLNIHY
RTHTGEKPFSCSECGKCFSQQSHLKIHYKTHTGEKPFSCSECGKCFSNQYHLKIHYRTHTGEKPFSCSECGKCFSNQTHLKLHYRTHRGKKPFSCSECGK
CFSNESELDRHQRTHTGEKPFSYSK                                                                           
>Xetro.K03217|Xetro.K03217.1:v7v9                                                                   
MTHTGEKLFSCYKCGKCFPNQSELSRHQRTHTGVKPFSCSECGKCFSSKFYRDCHQRTHTGVKPYSCPECGKCFLTQSLLKKHHRTHTGEKPFSCSECGK
CFSKKSHLKIHYTTHTGEKPFSCSECGKCFSQRSDLKIHYRTHTGEKPFSCSECGKCFIKKNNLHNHQKTHKKEKPFSYSK                   
>Xetro.K03278|Xetro.K03278.1|znf71:v7v9                                                             
MCQGVTVKLEGTEQMDIGDSAQNMKDVMKCLNKCLSPLPISTEPGSRCTTWAVPDPMDQLVGNVSVKEEEFQAFGALGSMPPHVPNPQSRLDSDRQRQNG
SAQHQAPPSAPDAERLHAPFQCTKCQRTFTNPYDLQSHSNVHIREIRYTCRDCGRGFSRSDFFKAHRHVHTGEKPFKCPECKKSFSAVSILKKHLRSHQP
KMSRRAKKMKRKNKQNVPDVLADPDYERRHLCTVCQKTFSKSYNLKVHERIHTGEKPYKCPKCDKCFSQNARLRVHRTTHAEWAHEAVWLRKRKPSAPAE
KLHVCNVCEKGFSKSYSLKVHLRTHTGEKPYSCPECHKSFSKNNLLTVHKRIHSGERPYQCSECLKSFSVISHLRVHRRTHTGERPYKCTECVKSFSDYS
SMVRHQRIHSGAKPYQCNICGKPFREKSHLTVHQRTHTGERPYKCGECHKTFSDCSSYVEHRRHHTGARPYQCELCHKSFTKAYTLKIHQRVHTGERPYK
CPLCPRSFSINYHLKVHEKTHADNQPETLSRK                                                                    
>Xetro.K03278|Xetro.K03278.2|znf71:v7v9                                                             
MCQGVTVKLEGTEQMDIGDSAQNMKDVMKCLNKCLSPLPISTEPGSRCTTWAVPDPMDQLVGNVSVKEEEFQAFGALGSMPPHVPNPQSRLDSDRQRQNG
SAQHQAPPSAPDAERLHAPFQCTKCQRTFTNPYDLQSHSNVHIREIRYTCRDCGRGFSRSDFFKAHRHVHTGEKPFKCPECKKSFSAVSILKKHLRSHQP
KMSRRAKKMKRKNKQNVPDVLADPDYERRHLCTVCQKTFSKSYNLKVHERIHTGEKPYKCPKCDKCFSQNARLRVHRTTHAEWAHEAVWLRKRKPSAPAE
KLHVCNVCEKGFSKSYSLKVHLRTHTGEKPYSCPECHKSFSKNNLLTVHKRIHSGERPYQCSECLKSFSVISHLRVHRRTHTGERPYKCTECVKSFSDYS
SMVRHQRIHSGAKPYQCNICGKPFREKSHLTVHQRTHTGERPYKCGECHKTFSDCSSYVEHRRHHTGARPYQCELCHKSFTKAYTLKIHQRVHTGERPYK
CPLCPRSFSINYHLKVHEKTHADNQPETLSRK                                                                    
>Xetro.K03354|Xetro.K03354.1:v7v9                                                                   
MDTQGKHLASKECGQDFGTEPNPLTGTECGETSSLTKDCQGQRRSSTEEKHFVCAECGKTSPQNANTGERNITCAQCKETQSFRISRLTHFVIHTGEKPF
TCTECGKGFTQKKSLVSHMKKHAGERPYTCSECGKGFAQKYTLVSHMKIHTGEKPYTCSECGKGFAQKYTLVSHMKIHTGDKPYTCSGCGKGFAHKNSLV
SHLKIHTGEKPYTCSECGKGFARKNNLLSHMKLHTGEKRFTCTECGKGFARKSDLVSHMKLHTGEKPFTCTECGKAFARKSDLVSHMKLHTGEKPFTCTE
CGKGFTQKKVLVSHMSIHTGEKPFTCTECDKGFAYKNNLVSHMKIHTGENPFTCTECGKGFTKKNNLVSHMKIHTGEKPFTCTECGKGFAQKNNLLSHMK
IHTGEKPFTCTECGKDFTQKKHLVSHIKIHTGEKPFTCKECGKGFTQKYVLVSHIKIHTGEKPFTCSECGKGFTQKNHLVSHMKIHTGEKPFTCTECGKG
FALKNNLVSHIRIHTGEKPFTCTECGKGFAKKNQLVSHMKIHTGEKPFTCTECGKGFAHKNDLVSHLKIHTGEKPFTCTECGKGFAKKNQLVSHMKIHTG
EKPFTCTELQ                                                                                          
>Xetro.K03400|Xetro.K03400.1:v7v9                                                                   
MGSNLMNSFSEGEFNEFGDTFHYETAITSHLNALQAARGCGICFKHFNSNRDLARHMRTHTGEKPFICSDCGKCFNDSSILIRHMKIHTGEKPFSCPQCG
RSFRRRAHLVVHERTHTGEKPFTCPECGKCFARRSHLMDHRIIHRGEKKYSCPECGKCFGLQGYLNKHFKIHTIKQPYPSHAGPARHRRTPKGKKLFTCL
ECGKCFTRNTTLLSHQRSHREGMRLTCAECGLCFPRYSSLVSHQQIHAGGKAFACSECGVCFARYSSLLNHQKVHPGEKPFACSECGKGFSRNSNLVRHK
RMHTGEKPYSCPECGKCFTRNAALIKHLTAHALGKLFACSQCGLCFTRSATLLSHQKSHAGGQPYPCPQCHKVFTNVTDLERHQEIHSGEKIFSCFECGQ
HFTHHLDFTEHLQSHTGDDAFY                                                                              
>Xetro.K03697|Xetro.K03697.1:v7v9                                                                   
MFLFAEAAGLALNRALPPDYSLENSLELERYLSTFTHPALLLRDPPRPRSEFERGFYENYSMHSKQRLMLMGEKRYRCSECGKGFTRNSHLKAHRRIHTG
ERPFKCGECDKTFSENSHLTVHLRVHSGEKRYKCHVCEKSFSENSNLIVHQRIHTGEKPYKCPECDICFSQHSSLVRHRRKHSGARPYKCEECDKTFSQK
GHLSNHIRTHTGERPYKCGECGKCFSEHSHLTGHQKIHTGEKPYTCDVCHKSFSKISNLKAHQQIHTGYRPYACTQCGKSFTQHSTLVRHHRVHVGKMDS
FWHRMYNDSTEANRDPTWRTGLLPQSAEFMETIETIAKLSSGTEEPS                                                     
>Xetro.K03731|Xetro.K03731.1:v7v9                                                                   
MEEWEYIRENEALYTGESKENVQQRPPLGCTNEASDEIKAAPEAELLPNNNPGLCTDGNITNTDISMHSAPTEPSPLYDERSQSDLSISELREQRQVMPA
EGCSRNKDLPGNSTPSSIKEEYSPHGAEAHCDDRVEALTEQVGRPYTPSPAMGCSLHNDTANSIKQETDSWDIESQSDCGSEALTGTDTSSYGLGHSQSN
SDTLLSSPGVRDKAVSCKGAKQSHSTVSKRTGLIHGIDTSSDTLASLYTEEGNQSDCSTNAHTEPTTGTDPSACVGGCNVNTGLPEYTINTSAYASHPGT
DASPGKYTFDGYQKPFIDTRNQNTEEKLYVCRECGKSFSHNYLLVRHQRNHSGEKPFSCLECGKSFTHNYLLMRHQRYHTGERPFSCSECGKCFTQVSQL
NYHQKSHTGEKPFTCSKCGKCFAYRSYLIIHHRVHTGEKPFTCTECGKCFTHNYLLVRHRKNHSQEKAFACSDCGKSYTHPSQLANHQRNHVRQKPYACT
ECGKCFSHNYLLLRHQKNHSGEKPFACSKCDRCFAQMSQLNYHLKGHTGEKPFPCPKCGKRFAYRSQLLIHDRTHTGERPYKCMECGKCFTSRSHLNVHL
QFHTGEKPFPCTECGKRFTRRSHLSLHYRFHSGEGGYSCSICGKSFSLHSQLNEHLQLHAGAALFKCSECDIYFKSRLVLLEHYRFHTGEKMFYCSECDK
CFPSRSQLIVHYRVHMGPNILACPECDEGFERHSQLIEHLRTHTGDKPFSCSECGKCFGFQRNLNAHVRVHSDQEAAGGGVC                  
>Xetro.K03746|Xetro.K03746.1:v7v9                                                                   
MGCSLNNSSAVNYASNDVKEDLISSWGGGNQSDCRINPLTDQIQGTDTPIMGSSLNTLQMTGNNHDENSHITKNTLRRKYSCNECQKHFSNKSDFDKHQR
THKRENLFSCSDCGKCFSNRFELDGHQGTHTGEKPFSCSECEKCFSKKYNLISHQRTHTGEKPFSCSECGKCFSKRYNLISHQRIHTAEKPFLCSECGEC
FTNQSLLKTHHRTHMGMKPFPCFECGKCFSNESELDRHQRTHTGERPFSCSECRKCFLTKSNLDRHQRTHTGEKPFSCSECGKCFSQQYDLKVHHRTHTG
EKPFSCSECGKCFSGQSDLKIHYRAHTGEKPFSCSECGKCFLRKSHLDRHQRTHKGEKPFSCSECGKCFSQQYDLKVHHRTHTGEKPFSCSECGKCFSEQ
YDPKIHYRTHTGEKPFSCSECGKCFSSKFYHDCHQRIHTGEKPFSCSECGKCFLRKSSLDRHQRTHTGEKPFSCSECGKCFSEQYDLKIHHRTHTGEKPF
SCSECGKCFSEQYDLKIHYRTHTGEKPFSCSECGKCFSSKFYRDCHQRTHTGEKPFSCSECGKCFLSKSYLDRHQRTHKGEKPFSCSECGKYFSQQSHLK
IHYRTHTGEKPFSCSECGKCFSEQYDLKIHYRTHTGEKPFSCSECGKCFSQQSHLKIHYKTHTGEKPFSCSECGKCFSQQSNLKIHYKTHTGEKPFSCSK
CGKCFSNKSELDRHQRTHTGEKPFLCSECGKCFSRKSHLHTHQRTHTGEKPFSCSE                                            
>Xetro.K03750|Xetro.K03750.1:v7v9                                                                   
MKEEEEPQQVCPPDGEYEDKREIPADLGGTLCYNNEPSKIGAEGADFCVDGELRNPEISPAEQPPPANGIKEEAASDCSINPLTEQIQGTDTPTPIMGCS
LNNNSAEDYRSVVIKEEESSSEGENQSDCSINSQIQGTDTPTPNTETYNCSECHKRCKTKAGFLKHQKTHTGVKPFVCSVCEKPFKYQSKLNLHKRSHTG
EKPFSCSECGKRFTRHVHLIEHHRTHTGEKPYSCSDCGKHFSHSSDFYRHCRIHRLEKLCICSQCNKQFTSHSELIVHQSSHVGRGQYPCSECGKHFVST
SQLKIHLRVHSVERPYSCSECGKCFKYSSYLTVHKRIHTGEKPFTCTECGKGFIDRAYLNSHKKIHTGKKPFTCTECGKCFSEGSRLKFHTRIHTGEKPF
SCSECGKCFRNSTSLKFHTRIHTGEKPFACNECGKYFMYRYQLTAHSQLHTGGEPLPDSNCTDTQ                                   
>Xetro.K03750|Xetro.K03750.2:v7v9                                                                   
MGCSLNNNSAEDYRSVVIKEEESSSEGENQSDCSINSQIQGTDTPTPNTETYNCSECHKRCKTKAGFLKHQKTHTGVKPFVCSVCEKPFKYQSKLNLHKR
SHTGEKPFSCSECGKRFTRHVHLIEHHRTHTGEKPYSCSDCGKHFSHSSDFYRHCRIHRLEKLCICSQCNKQFTSHSELIVHQSSHVGRGQYPCSECGKH
FVSTSQLKIHLRVHSVERPYSCSECGKCFKYSSYLTVHKRIHTGEKPFTCTECGKGFIDRAYLNSHKKIHTGKKPFTCTECGKCFSEGSRLKFHTRIHTG
EKPFSCSECGKCFRNSTSLKFHTRIHTGEKPFACNECGKYFMYRYQLTAHSQLHTGGEPLPDSNCTDTQ                               
>Xetro.K03892|Xetro.K03892.1:v7v9                                                                   
MCHQGTKMHISSKAHSAVKPFICPKCERRFCDIRNLLTHQRIHTGRSFVCSKCGKCFSHRKILIAHKWVHTGRKPFTCTECDKGFLWNRDLQEHKKSHKR
RNNSSYLLAHRGKRLKEVSTDSCKREKVFYCRECGKSFRQKSRLEIHIQCHTGEKPFVCVHCGKGFRDKYKLSLHLRIHTGEKPFVCTECGKGFRDSSSL
KSHLRIHTGEKPFVCTECGKGFRKKCDLKSHLHIHTGVNPFVCTECGKCFRDKSELNIHINVHTGKTFPCTECGKSFAAKNNLKRHRMVHTGEKPHECTE
CGKRFMEK                                                                                            
>Xetro.K04027|Xetro.K04027.1|znf543:v7v9                                                            
MTKGGLVRHRKTHAATKQFTCPLCEKSFTREAELVIHHRSHTGEKPFSCPECGKCFSRLSYLNRHQGIHSGEKPFNCSQCGKQFRYLSELSVHCRSHTGE
RPFSCNECGKQFKHQSNLIIHNRLHTGERPFMCAECGNDFKDRKSLNVHKRIHTGEKPFTCSHCGKSFAHRSYFNRHLILHEDEKAFACPHCDKHFTSRS
HLHVHLRVHTGEKPYSCSDCGKCFTHHSHLTVHYRTHTGEKPFPCLDCGKRFKDRSNLRVHRRTHTGERPFSCTECGRCFTRRSLLTAHFQFHAREREYL
ENECMLAMMSEKSND                                                                                     
>Xetro.K04105|Xetro.K04105.1:v7v9                                                                   
MGCSLGTSPLKMKGNKYDKNADNSPQKSRINDLVKHLRTHTGERPFSCTECGKCFAASSELAVHQQRTHTGEKLSCSECGKRFSRRSNLIRHHRTHTGEK
PFLCSECGKCFSAHATLVCHLKTHTGEKPFPCSECGKCFQNQFNLASHRRTHTGEKPFSCSECGKCFFNRSNLARHQSNHTGEKPFSCSECKKCFASSSK
LTVHQRQAHTSEKPFSCSECGKCFSYRSNFARHQRTHTGEKPFSCSECGKCFTTLSECTVHQRRTHIGEKPYSCSECGKCFFSSSELTVHRHGIHTGEKS
FSCTECGKCFAHKSSLNAHFKNHTGGKP                                                                        
>Xetro.K04147|Xetro.K04147.1:v7v9                                                                   
MHSCTVCHRIFHSESTLGRHQRKIHKIDKPFGCSECGKRFKLCSKLATHQRYHTGEKPFSCSDCGKCFTHRSDLNRHRKTHNGDKPFPCPDCGKRFAQRS
DLKRHYRTHNGEKPFSCPECGKCFSQRSLLNKHLTTHGEDAFPLEFGKCFNHLSDFGQQKTDAAEKQFSCSECDKCFKHYSDLKKHQRVHTGEKPFSCAE
CGRSFTQRANLNKHNRIHTGEKPFSCSECGKSFIQRAQLIQHQRSHNGARPFSCSDCRRSFKYYADLKKHQRIHTVDMPFSCAECGKGFSLSTQLYRHQL
NHSQPKPQLSIQLPSHATGDPFSSTA                                                                          
>Xetro.K04240|Xetro.K04240.1:v7v9                                                                   
MLIAACPNLLPEYDFDLTPWLPRIGLSESSFLLGPDYNPGKGCQALTGIQSDTTVFLTKVFSVQVLGIFHSVPLSECGKSFLYKSRLRIHQRTHTGEKPF
SCSECGRCFTNRSELNRHQRTHTGETPFSCFQCGRCFRNRFELNRHQRTHTGEKPFSCTECGKSFLYKSLLRIHHRTHTGEKPFSCCECGKCFSKQCHLD
RHQRTHTGEKPFSCSECGKCFSSKFNCDHHHRTHTGEKPFSCVECSKCFSDQFQLKIHHRSHTGEKPFSCSECGKCFSNQSYLKIHHRSHTGENLFSCSE
CGKCFLTKSHLDRHQRTHQ                                                                                 
>Xetro.K04277|Xetro.K04277.1:v7v9                                                                   
MSIPNSQMELPSVAQHECPECGKRFSGKKPLIIHQRVHTGEKPFICTECGKSFRVKKILTDHQRLHTGEKPYACTECDKQFNIRSNLIKHQRIHTGVKPF
MCTECGKSFRVKKILTDHQRLHTGEKPFFCTECGKRFTTKRQLSNHYKVHTGEKPFSCTECGKCFTTKTKLSAHYTVHTGEKPFSCTECGKCFTTKSQLS
GHYKVHTGEKPFSCTECGKRFTKKSQLSNHYTVHTGEKPFACADCGKSFALKGTLTRHQRIHV                                     
>Xetro.K04437|Xetro.K04437.1:v7v9                                                                   
MGMWEEASDPVMGKKDKNEERKERILNLTLEIIYLLTGEGYVIPKKKSPTVGLGALHAPGSVIQKENDKKILELISNIIQLLTGEVAIRCEDVSIYFSLE
EWEYIKGNKALYREGIKEEEEEPQQLRPLAACEYKDGSDVTAHTEATLCCNNDGNLTNPDVSPAEQPPPANGIKEEESSFEVETQSDCSINPLTEQIQGT
NTPIMGSSQNTLQMTGNNHDENSHITKNKLRRKYSCNECHKHFSNKRGFHKHQRTHKRKLFPCSDCERCFSNRSQLKRHQSTHTGEKPFSCSECDKCFSI
RSQLKRHQSTHTGEKPFSCSECEKCFSIRSQLKRHQRTHTGEKPFSCPECGKWFSSKFDRDCHQRIHTGEKPFSCSECGKCFSTRSQLKRHQRTHTGEKP
YPCPECEKCFSRKLYRDCHQRTHSGENPFFCVDCGKCFSDQSQFKTHQTTHTGEKPFSCSECGKCFLRKSNLNHHQRTHKGEKPFSCSECGKCFSQQSDL
KIHYRIHTGEKPFSCSECGKCFIKKSHLHSHQRTHKGEKPFSCSECGKCFSQRSDLKIHYRIHTGEKQFSCSECGKCFLKQSHLKIHYRTHTGEKPFSCS
QCGKCFSYKSNLKTHHRTHTGEKPFSCSECGKCFVRKSQLHSHQRTHTGEKPFSLNEGNDLHGTVV                                  
>Xetro.K04437|Xetro.K04437.2:v7v9                                                                   
MGMWEEASDPVMGKKDKNEERKERILNLTLEIIYLLTGEGYVIPKKKSPTVGLGALHAPGSVIQKENDKKILELISNIIQLLTGEVAIRCEDVSIYFSLE
EWEYIKGNKALYREGIKEEEEEPQQLRPLACEYKDGSDVTAHTEATLCCNNDGNLTNPDVSPAEQPPPANGIKEEESSFEVETQSDCSINPLTEQIQGTN
TPIMGSSQNTLQMTGNNHDENSHITKNKLRRKYSCNECHKHFSNKRGFHKHQRTHKRKLFPCSDCERCFSNRSQLKRHQSTHTGEKPFSCSECDKCFSIR
SQLKRHQSTHTGEKPFSCSECEKCFSIRSQLKRHQRTHTGEKPFSCPECGKWFSSKFDRDCHQRIHTGEKPFSCSECGKCFSTRSQLKRHQRTHTGEKPY
PCPECEKCFSRKLYRDCHQRTHSGENPFFCVDCGKCFSDQSQFKTHQTTHTGEKPFSCSECGKCFLRKSNLNHHQRTHKGEKPFSCSECGKCFSQQSDLK
IHYRIHTGEKPFSCSECGKCFIKKSHLHSHQRTHKGEKPFSCSECGKCFSQRSDLKIHYRIHTGEKQFSCSECGKCFLKQSHLKIHYRTHTGEKPFSCSQ
CGKCFSYKSNLKTHHRTHTGEKPFSCSECGKCFVRKSQLHSHQRTHTGEKPFSLNEGNDLHGTVV                                   
>Xetro.K04532|Xetro.K04532.1:v7v9                                                                   
MMGWDIIDNLLEAECRENCENTKKCAFLSNERALALPLVYDSTEGLNDFAENYRIHMGQKSHSCSECGKRFTRRSNLKIHQRTHTGEKPFTCSECGGCFF
HRSDLADHQRTHTGEKLHSCPECGKCFVRPSELNIHQRIHTGEKPYSCSECAKCFTHRCDLTQHQRIHTGEKPYFCSDCGKRFTQHSHLNVHKKIHSGEK
TFSCSECGRCFTHHSRLKIHQKIHSGDKPYSCPECGKCFTQRFNFTEHQKIHRGEKPFSCAECGKCFTQRSNLNVHRRTHTGEKPFLCFQCGKRYTSLKN
LSHHQRIHSC                                                                                          
>Xetro.K04569|Xetro.K04569.1:v7v9                                                                   
MQQTSTSGPFIGSSLNTALLDSDVSNEIKAEAASWEGGDQPDCSINPFTEQIQGTDTPALKMEMNNFSECYSTEPHLFKDQKSHSGLRDHKKYHAGKEPF
SCSECGRSFTRRSGLNAHLRVHMGEKPFSCSECGKSFTRRSSLNAHFRVHTGEKLFTCTECGKSFPRLARYNRHLRTHTGEKPFPCTECGKSFTCRRQLN
THLRCHTGEKLFTCTECGKSFSHISELNVHLRVHTGEKLFTCTECGKSFIHFSELHRHNKVHTGEKPFACTECGKRFTRRYQLTEHSYSHTGKKPFTCTE
CGKSFTRNYQLTAHYLLHIGEKPFACAECGKTFSRRDQLNAHSHLHTGEKPYFCSECGKSFAYQGDLSSHLRTHTGEKPYSCSECGKRFTRCSERNAHIR
RHTGEKPYTCAECGKSFGNRTGLKYHEIIHTGEKPFSCSECGKGFSRRQDLTIHFRIHTEEKPFTCTECGKCFTSSSQLGEHRKGHIEGKSFTCTECGKI
FTRISQLNIHLRRHTGEKPFTCTECGKCFTSSSQLYEHRRSHIGGKSFTCTECGKIFTRISQLNIHLRRHTGEKPFTCTECGKSFTCIAQLKLHLRRHTG
EKPYICTECGKCFCNRAGLNQHKIVHSGEKPFTCTECGRCFSRRCKLKVHSRLHTGEKPFVCAECGKCFARQDHLRAHSRLHTGEKPISDNCTFTE    
>Xetro.K04621|Xetro.K04621.1:v7v9                                                                   
MQQCEKSFSEVSRFLRHQVGHTGGRPYHCRHCVKTFRQPYELMVHQRVHTGEKPYQCNVCGKKFIKNSILKVHQRIHTGERPYKCAQCAKSFVQSHHLKT
HQKTHRGARGQNYCT                                                                                     
>Xetro.K04673|Xetro.K04673.1:v7v9                                                                   
MEKPHHKCRECGKGFARLSQLSLHSRTHTREATCLGNGLKESSDLHQLFWPRKEEIRCNQSFPQSCDLDWHLGTHTDRTPYTCSECGKTFGLRSDLTNHF
RIHKGEKPFSCLECGKCFKRSSELVIHYRNHTGERPFACAQCGKCFSQRPALNKHRRSHMIRKPFSCPECDKCFIQRSDLNRHQRIHTREKPFACGESFL
HSSGSHKGKELFSCT                                                                                     
>Xetro.K04701|Xetro.K04701.1:v7v9                                                                   
MAAINSIRHNSISRASVLCVPVHKGQLIFVCAGNCGISNALCCSSSSADEGCLGCFGASDTPICALETDGSQRAVMEELMLGQHNPGGGPPDVQGALRAE
GGTHVGDIVPLQAPRRRNRRARCDPVKVPTVLSAEVPSVRSAMQHFLNNQERKMFHLGLLAGADTEGNPDPSITVKSSSYICVECGQCFSYEVAYIEHRK
LHKPFRLEAGAMGTVSSATKVPTFDQKRVGREFMCTECGKTFIGKSNLIVHQRTHTGEKPYGCIFCGKHFGRSSVLRKHERIHTGEKPYTCLYCGKQFSQ
NSGLKNHERIHTGEKPYACAECGRRFSQSADLMVHYRTHTGEKPFICVECGNSFIRSSDLVIHQRTHSGIKPFSCTECGKCFSQRSQIIRHRRTHTGERP
FSCDVCMKSFILSSELKKHHRVHTGEKPYKCKECGKSFRHCSNMSRHQKMHVDILAM                                           
>Xetro.K04788|Xetro.K04788.1:v7v9                                                                   
MYMCQLCHSGFPTKSKLLRHERTHTGEKPFACCDCGKSFTQRADLSVHQRIHTGEKPFSCSECGKGFTRRRQLNIHLRIHTGEKPFPCAECGKCFRQSSQ
LFLHQRNHSGEKPFSCSDCGKTFKWRSVLIKHHKTHDGKKAFPCPECKKSFGKFSELAEHRKTHVKNAFPCTECAESFAQRSDLELHRQLHSGDKQFTCL
ECGKCFKRFSLLREHNRIHTGENTFTCDECGKCFTQKSHLAAHQKSHQGKKPFCCSGCGKHFKQKSQLVVHLRTHTGEKPFTCAECGLWFKLQSHLTEHQ
KSHTGEKPFSCPECGKCFKRHSLFMEHQRIHTGEDTFSCSICGKTFTRRSHLTAHEKIHEENNPFPFLNSLTFPGLGQIFED                  
>Xetro.K05049|Xetro.K05049.1:v7v9                                                                   
MGCSLNNSSAAKYILDGIKEEAASWEGKNQSDCNLVCSVLKIQGNEYDENAYTPSYESQVPLHRKYDPCHKPFLQNRDVDRRERTQSGEKHFPCCRYLHK
CHASKKLFPCSDCGKCFKKPSELTVHQRTHTGEKPFSCSQCEKSFIKRWDLKRHYRTHTGEKPFPCAECGKCFATSSDLRVHRRTHTGEKPFSCSDCGKC
FINQSHLNNHQRTHTGEKPFCCSECGKCFTRNSNLKIHFQSHTGGKA                                                     
>Xetrov90001297|Xetrov90001297|cers4-like                                                           
MDAFLNQWLWRQEFWLPPGVTWEDMEGTDGVIYPKSRDLLLSVPCALFFTAVRFLFERFVALPLSRHLGIREKYRRQPSANPLLEAFYANEKKQPLEASK
SPKPAEVRYLSAQCNMQIRQVESWFRCRRNQDRPSISKKFCEASWRFVFYVISFLTGLVLLNDKPWLWDQREFWTDYPYQPLISSLYWYYIMELGFYSSL
LLTISFDVKRKDLKEQIVHHLATIFLIIFSYCANYIRAGSLVMLLHDTADYILELAKMFNYSKWKRVCDVLFIIFAVVFIVTRLVLLPTRVIYSTYYFSM
EIFQPFFGYYFFNVLLMVLQILHVFWAYLILRMVYRFTFVGTVENDVRSDIEESEDSGQENFRPPEREKGSNHWRSRNNNCVPHKPAENGASQVINGHSK
TS                                                                                                  
>Xetrov90006574|Xetrov90006573|cers5                                                                
MFSQFTDIKRKDFLIMFIHHLATVGLISFSYVNNMVRVGTLVMCLHDASDFLLEAAKLTNYAKFQRLCDSFFMFFALVFVTTRLIIFPLWILNTTMFESW
ELIGPYPSWWLFNGLLLVLQILHIIWSYLILHIAYKALIRGKVLKDDRSDVESSSEEEDTALNGTKAIHNNGANRVNGHTTSTSQWAEE           
>Xetrov90006574|Xetrov90006574|cers5                                                                
MAALSAWFWNERFWLPQNVTWADLADTESGEQYPQAGHILSALPVALGIFAVRLLFERFIAKPCALRVGIQSSGPRRAQPNAILEKVFVSITKCPDGKRL
EGLSKQLDWDARKIQRWFRHRRNQDKPSTLTKFCESMWRFTFYLYIFSYGIRFLWSTPWFWDTRQCWYNYPYQLAFYWSLMFSQFTDIKRKDFLIMFIHH
LATVGLISFSYVNNMVRVGTLVMCLHDASDFLLEAAKLTNYAKFQRLCDSFFMFFALVFVTTRLIIFPLWILNTTMFESWELIGPYPSWWLFNGLLLVLQ
ILHIIWSYLILHIAYKALIRGKVLKDDRSDVESSSEEEDTALNGTKAIHNNGANRVNGHTTSTSQWAEE                               
>Xetrov90008988|Xetrov90008987|cers3                                                                
MFQTLSDWFWWDRIWLPCNYTWDDLENEEGTGSVSPSQLYITIPLALLFMLLRFAFERAIATPVASAMGIKSKLRLKASNNPVFESFYISCSKHPSHEEM
YGLAKKSNRTSIQVERWFRRRRNQDRPAVLKKFQESCWRFTFYLCALVGGVAVLYDKPWFHDVWEVWVGYPKQEVLTSQYWYYVMELSFYWALLFSVASD
VRRKDFKVQVVHHLATIFLLNFSWSVKYIRVGTLTLLVHDLSDILLEAAKMCSYADWKRSCNVLFIIFAVVFIISRLIIFPFWIIYATTVYPLYYCPRFF
LYYFFNMLMFVLQFLHIYWTYLIFRMVKKVISGNMSGDDRSDKEEEDSDENDDHSLTNGDGKRPIENGQGEH                            
>Xetrov90008988|Xetrov90008988|cers3                                                                
MFQTLSDWFWWDRIWLPCNYTWDDLENEEGTGSVSPSQLYITIPLALLFMLLRFAFERAIATPVASAMGIKSKLRLKASNNPVFESFYISCSKHPSHEEM
YGLAKKSNRTSIQVERWFRRRRNQDRPAVLKKFQESCWRFTFYLCALVGGVAVLYDKPWFHDVWEVWVGYPKQEVLTSQYWYYVMELSFYWALLFSVASD
VRRKDFKVQVVHHLATIFLLNFSWSVKYIRVGTLTLLVHDLSDILLEAAKMCSYADWKRSCNVLFIIFAVVFIISRLIIFPFWIIYATTVYPLYYCPRFF
LYYFFNMLMFVLQFLHIYWTYLIFRMVKKVISGNMSGDDRSDKEEEDSDENDDHSLTNGDGKRPIENGQGEH                            
>Xetrov90022138|Xetrov90022138|cers2                                                                
MLQTFYDYFWWHRLWLPVNLTWADLEDKDGRVYAKASDLYVTIPLAFVFLIVRYIFEISVAGPLANVLGVKDKVRLRAGPNPGLEKFYTCSSKHPRQSDL
ENLSKASRLTVRQVERWFRRRRNEDRPSLQKKFREASWRFTFYLIAFIAGIAVLIDKPWFHDLHEVWKGFPKQTMLPSQYWYYMIELGFYWSLLFRVAFD
VKRKDFKEQIIHHVATIVLISFSWCANYIRVGTLVMVLHDASDYFLESAKMFNYAGWKETCNGIFIVFALVFIVTRIIIFPFWILYCTWFYPLEVYPAFF
GYYFFNVMLWVLQCLHIFWAYLILGMAHKFITGKLEQDERSDRDETDIPDEEEEEEPTKNGTLSNGHSMQNNNHHKAD                      
